# Supplementary material for: Evidence of chromatin and transcriptional dynamics for cold development in peach flower bud
Source: New Phytol. 2022 Aug 10;236(3):974–88. doi: 10.1111/nph.18393 (PMC9804738; doi:10.1111/nph.18393)
Supplement: Supplementary file 1 — Dataset S1 FPKM values of RNA‐Seq analysis. [file NPH-236-974-s010.xlsx]

## Sheet: Title
New Phytologist Supporting Information
Article title: Evidence of chromatin and transcriptional dynamics for cold development in peach flower bud
Authors: Monica Canton, Cristian Forestan, Gianpiero Marconi, Esther Carrera, Claudio Bonghi and Serena Varotto
Article acceptance date: 15 July 2022
Dataset S1 FPKM Values for all genes and DEG genes p-adj ≤ 0.01.

## Sheet: FPKM
Gene ID	0CU	200CU	475CU	770CU
PRUPE_1G000100_1G000300	18.2619	22.8129	19.0585	21.2359
PRUPE_1G000400	14.1976	12.9231	9.77681	6.54864
PRUPE_1G000500	3.03015	3.04698	1.87088	3.0704
XLOC_005986_plus	0.815874	0.664064	0.569274	0.633526
PRUPE_1G000600	15.5024	14.6421	16.0966	14.8686
PRUPE_1G000700	22.5405	23.5056	25.2444	25.5687
PRUPE_1G000800	11.7234	11.8006	10.578	10.6875
PRUPE_1G000900	3.63705	3.15841	3.38139	4.08479
PRUPE_1G001000	37.2581	47.0835	36.8432	34.0157
XLOC_005987_plus	0.826076	0.447613	0.473274	0.392883
PRUPE_1G001100	25.1485	30.9716	23.7818	18.1474
PRUPE_1G001200	17.4756	13.0668	14.2593	15.3813
PRUPE_1G001300	14.5542	10.7434	12.0423	11.3207
XLOC_005989_plus	1.12849	1.00144	0.685944	0.379626
PRUPE_1G001600	0.999209	1.57555	1.46207	1.49617
PRUPE_1G001800	14.99	11.1385	12.0502	12.9254
PRUPE_1G002100	2.71679	2.79676	2.72029	3.25255
ENSRNA049995925	2.29628	1.81979	2.18426	2.76286
PRUPE_1G002300	5.99758	5.89492	6.07812	5.63637
PRUPE_1G002400	6.97169	6.68224	6.02759	6.1117
PRUPE_1G002500	69.315	66.4425	87.2189	77.366
PRUPE_1G002700	17.2652	15.8069	17.6061	16.8652
PRUPE_1G002700_P_plus	0.64473	0.548241	0.909301	1.02164
PRUPE_1G002800	8.3661	9.54245	8.25133	6.89549
PRUPE_1G002900	23.7115	47.9664	49.6411	51.4369
PRUPE_1G003000	63.1719	104.709	140.81	145.277
PRUPE_1G003100	32.1765	33.342	26.795	23.5464
PRUPE_1G003200	11.3982	10.6014	10.9532	11.8602
PRUPE_1G003300	59.1397	92.9337	97.4481	112.217
PRUPE_1G003400	0.59035	0.607601	0.827229	1.07518
PRUPE_1G003600	18.4487	11.827	11.8245	11.1553
PRUPE_1G003700	1.39618	1.39405	0.621977	0.894472
PRUPE_1G003800	11.0289	8.03574	7.63675	9.09945
PRUPE_1G003900	27.4587	18.039	20.7815	23.1303
PRUPE_1G004000	4.68527	5.80708	5.89076	7.31576
PRUPE_1G004100	0.0748485	0.173421	0.0994499	0.143032
PRUPE_1G004200	1.06871	1.3725	1.69492	1.47552
PRUPE_1G004400	13.2674	11.8972	10.9702	12.5063
PRUPE_1G004500	25.6355	29.096	31.1505	31.088
PRUPE_1G004700	9.62213	11.2659	12.3394	9.91853
PRUPE_1G004800	39.0965	62.646	65.6054	58.6963
PRUPE_1G004900	3.64136	3.02437	3.51223	3.37998
PRUPE_1G005000	55.9866	64.6277	71.1418	75.3466
PRUPE_1G005100	2.82497	2.67958	1.81431	2.01471
PRUPE_1G005300	6.75249	5.86032	5.6874	7.05799
PRUPE_1G005400	2.4261	0.501075	0.62958	1.332
PRUPE_1G005600	10.5118	7.63358	10.0492	8.19264
PRUPE_1G005700	21.6994	21.8442	18.6851	20.8549
ENSRNA049995957	11.3393	9.93352	7.36653	7.8924
PRUPE_1G005800	10.8025	9.41836	9.54759	9.40674
PRUPE_1G005900	3.4653	3.68424	3.68928	3.97444
PRUPE_1G006000	6.22041	7.28912	6.3329	5.47935
PRUPE_1G006100	3.71409	4.74504	4.86715	4.22024
PRUPE_1G006300	17.5069	15.1212	17.0346	19.6145
PRUPE_1G006400	15.2937	15.4335	15.1346	16.9494
PRUPE_1G006500	74.17	94.8889	76.1623	72.6946
PRUPE_1G006600	0.141869	0.222546	0.145214	0.148723
PRUPE_1G006700	217.65	289.632	285.817	245.238
PRUPE_1G006900	3.69872	3.76269	3.35154	3.71898
PRUPE_1G007000	17.8368	22.8754	19.2943	17.2136
PRUPE_1G007100	3.27722	3.43731	3.00289	2.85774
PRUPE_1G007200	2.73751	1.58142	1.00753	1.80714
PRUPE_1G007400	0.0620652	0.0218457	0.0632667	0.0465139
PRUPE_1G007500	0.146822	0.0687089	0	0.00788665
PRUPE_1G007700	0.1152	0.112267	0.0783981	0.0288144
PRUPE_1G008000	14.1019	13.1192	14.393	15.7416
PRUPE_1G008100	0.0789441	0.0740622	0.0597459	0.0698362
PRUPE_1G008200	7.19614	6.13528	5.72143	7.25734
PRUPE_1G008300	0.354792	0.62906	0.446467	0.374984
PRUPE_1G008400	0.884884	0.615511	0.611853	0.44053
PRUPE_1G008500	109.268	71.0757	70.7131	59.8603
PRUPE_1G008700	7.33291	6.20362	5.64266	6.28383
PRUPE_1G008800	0.690768	0.850273	0.836474	1.34154
PRUPE_1G008900	0.889708	2.32017	1.86458	2.30485
PRUPE_1G009000	21.6991	23.5553	24.0189	25.1459
PRUPE_1G009100	0.469142	0.211827	0.311674	0.518738
PRUPE_1G009200	0.0501102	0.0561721	0.103076	0.14385
PRUPE_1G009300_P_minus	3.31374	2.38406	2.08596	2.2062
PRUPE_1G009300_P_plus	0.402329	0.389989	0.220952	0.480636
PRUPE_1G009400	5.97336	5.47581	6.00256	5.73337
PRUPE_1G009500	29.0652	38.8349	40.9114	43.0084
PRUPE_1G009600	0.621269	0.430696	0.623664	0.441067
PRUPE_1G009700	0.180304	0.341967	0.299552	0.4198
PRUPE_1G009800	4.11973	6.26339	5.98994	7.96416
PRUPE_1G009900	1.19066	1.80042	1.98428	2.51247
PRUPE_1G010300	7.59114	6.39796	5.87121	5.93384
PRUPE_1G010200	2.59537	1.3193	1.46166	1.31817
PRUPE_1G010400	756.596	1166.47	1231.6	1194.2
PRUPE_1G010500	52.0969	44.2648	51.7745	44.7827
PRUPE_1G010600	18.0457	15.525	16.3185	17.1461
PRUPE_1G010700_1G010800_1G010900	11.2584	10.7394	11.9707	11.5981
PRUPE_1G011000	0.079329	0.0712373	0.0804108	0.0552435
PRUPE_1G011200	54.1437	48.8839	47.5108	41.8998
PRUPE_1G011300	16.9374	19.6548	19.1599	18.6447
PRUPE_1G011400	11.749	9.98393	8.29844	8.35469
PRUPE_1G011500	11.9875	13.2997	13.3699	15.5643
PRUPE_1G011600	35.4599	24.1166	15.1579	7.44368
PRUPE_1G011700	8.90499	8.88893	8.07579	8.53479
PRUPE_1G011800	11.9741	17.4481	16.5523	16.8938
PRUPE_1G011900	0.290345	1.89294	1.43174	0.875317
PRUPE_1G012100	2.06109	1.90167	2.00722	2.1107
PRUPE_1G012200	8.3671	4.85235	6.43179	5.19511
XLOC_003198	0.329564	0.597683	0.40525	0.533117
PRUPE_1G012500	0.723675	0.684965	0.223915	0.72733
PRUPE_1G012700	0.464668	0.514922	0.478097	0.510034
PRUPE_1G012800	0.664875	0.744068	0.819415	0.872291
PRUPE_1G012900	5.30256	5.33053	4.69755	1.37419
PRUPE_1G013000	29.4339	38.7147	37.3263	44.2122
PRUPE_1G013100	30.4606	61.9625	68.8102	53.639
PRUPE_1G013200	27.0093	21.7132	21.3341	22.014
PRUPE_1G013300	12.8069	13.2713	14.4305	17.1505
PRUPE_1G013400	1.33849	3.18557	3.12607	3.56232
PRUPE_1G013500	280.251	316.876	334.339	285.857
PRUPE_1G013600	7.283	5.99849	4.79176	4.89392
PRUPE_1G013700	550.689	473.274	430.707	344.026
PRUPE_1G013800	1.59841	2.11271	1.6128	2.08999
PRUPE_1G013900	22.273	25.5555	21.9198	31.949
PRUPE_1G014000	88.8805	94.0945	86.8585	91.9198
PRUPE_1G014100	14.4238	12.0969	10.9053	10.8501
PRUPE_1G014300	6.83905	6.9083	8.08598	8.32879
PRUPE_1G014400	14.4397	11.9399	13.2806	16.7649
PRUPE_1G014600	0.473128	0.538828	0.385131	0.610755
PRUPE_1G014900	13.9004	13.8214	16.6709	15.5411
PRUPE_1G015100	1.1407	1.66858	1.8957	1.41716
PRUPE_1G015200_X	0.993191	1.58579	1.58736	2.07226
PRUPE_1G015300	17.3319	14.8292	14.1301	12.2017
PRUPE_1G015400	20.8068	28.3497	20.9548	14.6811
PRUPE_1G015500	17.0441	14.4233	16.6959	17.8686
PRUPE_1G015600	0.720305	0.869384	1.05298	0.837647
PRUPE_1G015700	1.37086	1.66219	3.12948	2.43186
PRUPE_1G015800	0.410134	0.480196	0.279697	0.667185
PRUPE_1G015900	5.55144	6.26361	7.11209	7.82601
PRUPE_1G016000	23.9851	41.4834	37.4603	54.7014
PRUPE_1G016100	5.90771	5.77704	3.20802	1.53451
PRUPE_1G016200	3.68339	2.13607	2.80855	2.80135
PRUPE_1G016400	0.710517	0.975839	0.772864	1.58037
PRUPE_1G016500_X	0.361498	0.550129	0.175345	0.212046
PRUPE_1G016500	1.22827	1.237	1.32063	1.25006
PRUPE_1G016600_X	0.712093	0.384218	0.532529	0.352534
PRUPE_1G016600	2.79837	5.62789	4.50229	3.32301
PRUPE_1G016700	0.329616	1.61907	1.46322	0.625876
PRUPE_1G016800	18.4512	14.5877	17.6567	18.2606
PRUPE_1G016900	3.31084	3.62964	5.07508	2.6422
PRUPE_1G017000	2.99676	2.06178	2.25573	1.31212
PRUPE_1G017200	0.0809675	0.118001	0.174935	0.343729
PRUPE_1G017300	9.23836	13.3014	12.3663	20.3005
PRUPE_1G017400	57.0907	67.3101	72.7687	73.9383
PRUPE_1G017800	1.52856	0.812602	0.561815	0.733395
PRUPE_1G018200	6.69352	7.77339	7.85871	9.2046
PRUPE_1G018300	6.71965	6.78495	6.55596	7.11494
PRUPE_1G018400	5.00928	6.21151	6.43333	6.0063
PRUPE_1G018500	7.51573	8.44741	6.79467	7.40259
PRUPE_1G018600	0.503718	0.79013	0.752842	0.552997
PRUPE_1G018700	0.812296	1.04414	0.756147	1.2031
PRUPE_1G018800	0.68466	0.914716	0.658965	0.897077
PRUPE_1G018900	20.1755	45.3358	41.9267	19.7418
PRUPE_1G019000	20.7422	16.8082	17.1213	18.3759
PRUPE_1G019100	22.26	14.8752	17.5876	12.4413
PRUPE_1G019200	0.424706	0.136667	0.204241	0.229961
PRUPE_1G019300	0.50058	0.336484	0.196045	0.892495
PRUPE_1G019400	99.8406	76.8073	71.2619	62.838
PRUPE_1G019500	296.212	437.633	439.294	431.115
XLOC_003239	4.01337	3.80334	4.0581	4.09481
PRUPE_1G019700	22.7625	30.3194	29.5334	29.0625
PRUPE_1G019800	12.5895	12.9915	13.8091	14.2689
ENSRNA050004189	3243.12	2766.95	2849.86	2512.58
PRUPE_1G019900	0.126683	0.0451489	0.0271024	0.0711114
PRUPE_1G020000	1.9366	1.73026	2.30965	3.01049
PRUPE_1G020100	0.67078	0.478576	0.891973	1.29067
PRUPE_1G020200	2.2131	3.41118	3.21969	3.48424
PRUPE_1G020300	12.6745	11.5359	16.641	20.5509
PRUPE_1G020500	0.174839	0.0310639	0.0610618	0.101999
PRUPE_1G020600	4.06894	4.3476	4.28917	5.49308
PRUPE_1G020700	4.60445	5.11298	5.19948	5.41041
PRUPE_1G020800	4.72463	5.81644	3.6432	3.75926
PRUPE_1G020900	5.23519	5.82406	5.13098	4.90676
PRUPE_1G021000	6.57383	5.01786	4.58331	5.6749
PRUPE_1G021100	198.482	149.849	178.455	185.921
PRUPE_1G021200	1.88024	1.93209	2.73753	3.1827
PRUPE_1G021300	25.5055	32.3268	28.3035	19.0694
PRUPE_1G021400	18.5938	39.9908	69.1916	36.2873
PRUPE_1G021500	0.894427	10.0695	35.871	20.0629
PRUPE_1G021600	0.857818	11.6108	36.0003	32.6145
PRUPE_1G021700	0.0304615	8.11384	25.8654	62.1908
PRUPE_1G021800	13.0786	18.857	50.0684	37.7383
PRUPE_1G021900	3.91306	2.81883	3.1345	2.9763
PRUPE_1G022000	1.85654	1.47389	1.14199	1.00636
PRUPE_1G022100	4.97681	3.23245	3.81263	4.37085
PRUPE_1G022300	35.4337	36.7226	39.078	40.0859
PRUPE_1G022300_P	2.51238	1.78021	1.46661	1.43545
PRUPE_1G022400	64.5967	85.7734	92.9823	94.8951
PRUPE_1G022500	0.778994	0.632604	1.13691	0.943627
PRUPE_1G022600	39.3186	41.1164	35.9289	33.3197
PRUPE_1G022700	0.397661	0.454167	0.449427	0.756186
XLOC_005995_minus	0.123461	0.703574	0.513083	0.302125
PRUPE_1G022800	0.193166	0.0352038	0.200466	0.278324
PRUPE_1G022900	34.58	34.3978	38.6913	46.7716
PRUPE_1G023000	48.2692	34.3018	39.015	39.0303
PRUPE_1G023100	1.27405	0.746198	0.39862	0.0305973
PRUPE_1G023200	6.72967	11.5137	6.59116	1.26827
PRUPE_1G023300	2.23134	1.44655	1.39072	0.988845
PRUPE_1G023400_X	1.67769	2.11087	1.26306	1.13774
PRUPE_1G023400	21.126	27.97	14.0145	3.58542
PRUPE_1G023500	0.0375145	0.0576705	0.121709	0.0633866
PRUPE_1G023600	3.20624	7.18077	4.03671	1.97813
PRUPE_1G023700	35.3974	43.3874	47.5275	43.4224
PRUPE_1G023800	77.7501	31.1889	36.6185	27.1087
PRUPE_1G024000	4.13915	4.3779	3.63339	4.44403
PRUPE_1G024100	27.4299	22.3384	23.4453	25.8541
PRUPE_1G024200	39.6013	39.9132	40.0182	39.607
PRUPE_1G024500	0.211485	0.224125	0.0734831	0.0412209
PRUPE_1G024600	0.0664041	0.0731164	0.174586	0.111708
PRUPE_1G024800_P_plus	0.0428937	0	0	0.833745
XLOC_005997_minus	0.118258	0.113475	0.159987	0.326414
XLOC_005997_plus	0.300201	0.13088	0.181386	0.406247
PRUPE_1G024900	34.1182	29.4461	40.9583	50.4331
XLOC_003264	0.918524	0.419288	0.276275	0.234174
PRUPE_1G025000	7.29616	3.81288	5.07624	4.87697
PRUPE_1G025100	11.4213	13.4416	16.1538	16.2485
PRUPE_1G025200	5.09145	5.0366	4.95817	5.70442
PRUPE_1G025500	35.0378	33.6977	33.6891	35.5242
PRUPE_1G025600	36.9099	37.337	34.6552	27.2429
PRUPE_1G025700	12.8227	15.4524	11.9528	7.68214
PRUPE_1G025800	80.7889	78.6007	82.0317	89.2834
PRUPE_1G026300	5.50898	3.45113	3.61167	4.27626
PRUPE_1G026400	55.5613	27.1816	29.1966	40.8694
PRUPE_1G026500	2.8917	3.4013	3.27385	3.06317
PRUPE_1G026700	2.19041	2.73772	2.39675	2.22555
PRUPE_1G026800	22.1899	32.1738	28.4839	25.9791
PRUPE_1G026900	4.36666	4.89007	6.07746	7.02166
PRUPE_1G027000	19.5522	20.6019	20.3809	15.9294
PRUPE_1G027100	4.00559	4.16375	4.06468	5.21572
PRUPE_1G027200	30.4061	34.1746	34.3107	34.933
PRUPE_1G027300	11.0822	12.9247	12.5383	13.0933
PRUPE_1G027400	3.37165	4.40444	4.23941	3.87173
PRUPE_1G027500	9.70943	8.98998	12.0878	10.7207
XLOC_005998_minus	0.70966	2.99613	3.26493	4.83316
XLOC_005998_plus	0.271399	0.220858	0.390802	0.252086
PRUPE_1G027600	0.280797	0.332345	0.269838	0.171771
PRUPE_1G027600_P_minus	0.174655	0.105817	0.0740503	0.113195
PRUPE_1G027600_P_plus	1.09289	0.784198	0.722537	0.600579
PRUPE_1G027700	4.77534	5.78257	5.2926	5.17323
PRUPE_1G027800	2.94327	4.49916	4.41818	4.13994
PRUPE_1G027900	17.404	14.2946	15.7447	15.0272
PRUPE_1G028000	0.0073082	0.0127378	0.0362673	0.157142
PRUPE_1G028100	7.48186	6.7382	6.34719	6.60724
PRUPE_1G028400	159.414	93.8589	113.013	54.6226
XLOC_006000_minus	0.168596	0.314029	0.757457	0.743746
PRUPE_1G028500	344.642	137.182	135.813	45.2868
PRUPE_1G028800	351.825	75.244	63.6917	14.3577
XLOC_000155	17.0323	26.8999	42.0609	26.3052
PRUPE_1G029900	0.709584	0.415842	0.506084	0.593885
PRUPE_1G030000	14.26	13.7704	15.2651	14.1699
PRUPE_1G030200	5.87746	4.78022	5.51865	7.08109
PRUPE_1G030300	9.93404	10.9942	11.7651	11.1191
PRUPE_1G030500	7.01416	6.42574	5.15705	0.735441
PRUPE_1G030600	150.293	197.842	199.391	200.782
PRUPE_1G030700	6.48143	6.83103	7.14798	8.33356
PRUPE_1G030800	5.14481	7.23102	6.16594	6.17137
PRUPE_1G030900	69.7821	60.7329	68.3203	71.809
PRUPE_1G031000	1.33742	0.541177	0.298841	0.38492
PRUPE_1G031100	19.3966	18.2644	18.8422	16.7128
PRUPE_1G031300	0.352839	0.70839	1.00179	1.33478
PRUPE_1G031400	34.9374	36.8312	40.5392	44.5734
PRUPE_1G031500	15.135	10.4177	12.4618	12.0686
PRUPE_1G031600	0.371843	0.586562	0.379582	0.465336
PRUPE_1G031700	20.4764	17.7344	20.1566	17.8463
ENSRNA049995981	2.16571	3.24625	3.84372	3.04
ENSRNA049995989	2.84317	5.00853	2.65933	2.53823
PRUPE_1G032400	0.155622	0.604499	1.32686	3.14922
PRUPE_1G032500	0.941774	3.17845	6.15536	9.83964
PRUPE_1G032600	2.49798	1.35165	1.85688	2.03153
PRUPE_1G032700	0.721074	0.354618	0.7129	0.805456
PRUPE_1G032800	0.554866	0.860564	1.84891	3.53497
PRUPE_1G032900	0.283236	0.0230197	0.218197	0.128985
PRUPE_1G033100	1.39242	3.15205	4.15854	3.66452
PRUPE_1G033200	48.2729	47.8656	44.6996	40.0028
PRUPE_1G033500	6.2023	5.26016	5.06896	5.2696
PRUPE_1G033600	0.660908	0.35295	0.506347	0.440021
PRUPE_1G033700	0.079599	0.434122	0.393269	0.48157
PRUPE_1G033800	0.256035	0.261783	0.15343	0.256118
PRUPE_1G033900	0.0716319	0.367117	0.507521	0.382506
XLOC_006001_plus	1.40282	1.28358	1.13724	0.876457
PRUPE_1G034300	32.7963	31.8121	32.0961	37.513
PRUPE_1G034500	3.3742	2.79862	2.84583	3.12864
PRUPE_1G034600	13.7298	9.24159	10.9679	11.5629
PRUPE_1G034700	4.73707	6.85023	7.90414	4.85573
PRUPE_1G034800	2.89572	2.97473	4.05534	4.95553
PRUPE_1G034900	18.5386	15.978	20.9701	21.6019
ENSRNA050004188	5.68499	9.56921	11.941	9.72482
PRUPE_1G035000	14.8628	13.8182	14.2002	14.0971
PRUPE_1G035100	40.8163	44.935	40.3221	39.6627
PRUPE_1G035200	39.8345	41.231	47.1143	37.7548
PRUPE_1G035400	9.41546	11.5295	9.95588	10.8457
PRUPE_1G035500	2.15422	4.26749	6.99583	10.2205
PRUPE_1G035800	1.49793	0.737261	1.73875	2.00795
PRUPE_1G036000	2.97864	1.85128	2.84593	2.73173
PRUPE_1G036400	0.0137241	0.113389	0.0564202	0.147548
PRUPE_1G036500	0.122684	0.0567138	0.102409	0.032487
PRUPE_1G036600	0.070621	0.0996261	0.132701	0.177471
PRUPE_1G036700	1.54549	0.974282	0.746564	0.882844
PRUPE_1G036800	0.827534	1.0056	1.13819	1.33087
PRUPE_1G036900	3.07346	2.47311	2.8641	3.7102
PRUPE_1G037000	3.74159	2.65411	2.59213	2.90167
PRUPE_1G037100	1.73279	1.42431	1.7969	2.24736
PRUPE_1G037400	27.5551	32.2592	34.5704	37.6931
PRUPE_1G037500	3.76427	4.79763	5.15133	4.88506
PRUPE_1G037600	3.40508	2.59122	3.06171	3.53681
PRUPE_1G037900	3.31515	3.35978	3.09482	1.71353
PRUPE_1G038000	278.316	571.366	533.238	571.479
XLOC_006002_plus	0	0	0.118521	0.797266
PRUPE_1G038100	39.3276	50.5196	97.8348	602.9
PRUPE_1G038200	1.1238	20.6096	24.2791	44.6413
PRUPE_1G038500	15.488	16.219	17.4205	17.2318
PRUPE_1G038600	15.1958	21.007	15.8334	13.4522
PRUPE_1G038700	2.04786	1.06543	0.957611	0.839518
PRUPE_1G038800	19.138	12.5061	14.7034	16.6381
PRUPE_1G038900	35.4915	39.6177	38.2045	38.2978
PRUPE_1G039100	342.418	254.156	243.116	193.546
PRUPE_1G039200	0.597024	1.22565	0.771612	1.56549
PRUPE_1G039300	232.334	343.053	359.879	334.205
PRUPE_1G039400	1.02987	1.87223	2.62711	2.64408
PRUPE_1G039500	1.87404	1.82859	2.00097	1.83874
PRUPE_1G039600	1.76184	1.9621	2.66182	3.72778
PRUPE_1G039700	3.538	4.01972	3.76604	2.86205
PRUPE_1G040000	8.75571	9.95039	12.2712	12.3549
PRUPE_1G040100	0.49569	0.795264	0.890786	1.29185
PRUPE_1G040200	35.2966	41.1021	47.1437	51.0884
PRUPE_1G040300	0.712256	0.67403	0.369345	0.439763
PRUPE_1G040400	64.607	58.8842	59.843	47.1157
PRUPE_1G040500	24.1285	24.3566	24.1301	23.1928
PRUPE_1G040600	1.96983	2.54083	2.34358	2.33659
PRUPE_1G040700	35.4412	33.6407	29.1217	30.0179
PRUPE_1G041100	32.5061	26.4561	21.8642	25.0481
PRUPE_1G041200	4.56105	5.53692	3.16071	2.34775
PRUPE_1G041300	1.54831	0.657674	0.500161	0.341132
PRUPE_1G041400	3.35681	6.15781	4.79588	4.78042
PRUPE_1G041500	215.06	263.969	240.38	189.584
PRUPE_1G041700	24.2656	25.3279	21.9591	21.8672
PRUPE_1G041800	0.0753104	0.0614738	0.0744281	0
PRUPE_1G042000	2.36161	0.864223	0.890306	1.10111
PRUPE_1G042100	4.12315	4.86405	6.78966	5.65791
PRUPE_1G042200	4.73509	7.00068	6.94359	7.91714
PRUPE_1G042300	2.99085	2.82399	3.99959	3.47093
PRUPE_1G042400	0.709583	0.316241	0.250041	0.0982466
PRUPE_1G042500	0.0762619	0.0900253	0.0813335	0.215056
PRUPE_1G042800	1.09072	0.182406	0.0750402	0.0256655
PRUPE_1G043100	0.547653	0.703997	0.280688	0.263196
PRUPE_1G043300	5.77785	1.88979	0.619343	0.130133
PRUPE_1G043500	0.609027	0.0590166	0.237634	0.0326456
PRUPE_1G043700	21.327	19.3975	18.5572	15.379
PRUPE_1G044000	21.4122	22.8238	23.8473	27.2914
PRUPE_1G044300	3.57781	3.44029	3.77218	4.46957
PRUPE_1G044500	0.285892	0.202019	0.180352	0.0690524
XLOC_006003_minus	0.705148	0.677251	0.793986	0.985901
PRUPE_1G044600	21.1091	15.6893	16.0352	18.1562
PRUPE_1G044700	36.667	54.3346	52.1645	52.3889
PRUPE_1G045100	13.2846	17.0768	18.463	22.3457
PRUPE_1G045200	13.6176	13.7132	13.0847	12.7614
PRUPE_1G045300	28.7352	35.338	31.1217	36.4852
PRUPE_1G045300_I	159.686	104.312	105.106	77.3025
PRUPE_1G045400	0.108454	0.137095	0.0764821	0.0707251
PRUPE_1G045500	17.3128	23.6968	28.6597	33.1038
PRUPE_1G045600	7.90201	4.14745	3.7647	3.1381
PRUPE_1G045700	0.1046	0.0696229	0.0942093	0.0402769
PRUPE_1G045800	3.37767	3.86619	4.28842	3.89862
PRUPE_1G045900	47.4705	36.6681	30.761	23.648
PRUPE_1G046000	1.29776	1.14345	2.22427	1.29668
PRUPE_1G046100	19.1435	18.358	17.9595	21.1405
PRUPE_1G046200	0.406256	0.407384	0.600357	1.01389
PRUPE_1G046300	0.439763	0.770846	0.670965	0.837703
PRUPE_1G046400	3.44807	2.61632	2.43729	2.68668
PRUPE_1G046500	0.936093	1.76302	2.14898	1.3392
PRUPE_1G046600	54.4757	56.8422	55.8176	55.9453
PRUPE_1G046700	0.764379	1.0786	0.913667	1.00064
PRUPE_1G046900	3.74982	3.15422	5.13943	5.58224
PRUPE_1G047000	238.502	300.991	286.973	263.975
PRUPE_1G047100	2.43321	1.37686	1.93192	1.67049
PRUPE_1G047200	7.38678	5.4949	4.63474	4.30538
PRUPE_1G047300	18.7031	18.0655	16.6089	15.1858
PRUPE_1G047500	82.3354	100.611	94.1534	85.9162
PRUPE_1G047600	17.646	15.8467	15.2492	13.661
PRUPE_1G047700	9.47022	8.3845	7.64485	4.03753
PRUPE_1G047800	10.0086	14.0045	11.6332	12.5019
PRUPE_1G047900	0.210723	0.21373	0.206526	0.189073
PRUPE_1G048000	3.02281	2.53108	1.98878	1.24769
PRUPE_1G048100	8.77727	6.41204	6.94125	8.21981
PRUPE_1G048200	0.503513	0.689392	0.751266	0.667126
PRUPE_1G048300	27.754	34.8931	34.4478	28.5696
PRUPE_1G048400	5.79934	4.73998	5.39617	4.24693
PRUPE_1G048500	6.2976	5.69302	5.62172	3.83409
PRUPE_1G048600	9.06104	9.47817	9.49817	11.1637
PRUPE_1G048700	1.20972	1.77237	2.06849	1.94424
PRUPE_1G048800	8.45243	7.6063	6.71364	8.65683
PRUPE_1G048900	28.5395	31.3386	32.7361	28.2323
PRUPE_1G049000	45.9624	41.7694	43.0241	39.2986
PRUPE_1G049200	7.76069	9.24129	7.5077	7.12282
PRUPE_1G049300	119.082	113.779	114.625	92.8165
PRUPE_1G049400	20.1137	23.567	24.3189	24.1545
PRUPE_1G049600	2.32626	2.57834	2.37238	0.958023
PRUPE_1G049900	0.428236	0.297713	0.291941	0.301026
PRUPE_1G050200	13.4006	10.3586	8.23774	7.95894
PRUPE_1G050600	5.40637	6.49407	6.05988	7.35156
PRUPE_1G050700	1.19518	1.25573	1.18017	1.39396
PRUPE_1G050800	8.29858	6.71548	7.3738	7.39704
PRUPE_1G050900	63.5452	57.4628	105.673	49.9855
PRUPE_1G051000	12.9819	13.8003	15.1616	14.7554
PRUPE_1G051200	7.78704	6.95925	6.56466	6.47491
PRUPE_1G051300	0.842734	0.588081	0.964815	0.853325
PRUPE_1G051400	1.01871	2.71678	2.57937	2.90045
PRUPE_1G051500	0.846025	0.601862	0.645945	0.417425
PRUPE_1G051500_P	0.712601	0.678961	0.70538	0.987978
PRUPE_1G051600	3.34382	3.01514	2.81788	2.63567
PRUPE_1G052200	1.02655	0.504841	0.371214	0.212619
PRUPE_1G052300	10.8426	9.42551	10.5421	13.8912
PRUPE_1G052400	49.7835	29.3711	29.444	37.1618
PRUPE_1G052500	2.81061	3.55805	3.42878	3.99148
PRUPE_1G052600	5.95579	5.6408	8.80867	6.79746
PRUPE_1G052700	19.8829	13.7681	19.1637	15.0709
PRUPE_1G053400	0.718449	1.09921	1.84003	0.859583
PRUPE_1G053600	19.6003	22.5544	20.3791	19.8874
PRUPE_1G053700	5.00091	4.22669	4.96345	4.44095
PRUPE_1G053800	73.0167	80.4503	130.735	69.523
PRUPE_1G054000	10.5654	10.2839	8.34408	9.44609
PRUPE_1G054100	3.48869	0.586582	0.907961	1.81735
PRUPE_1G054200	2.9392	2.47375	2.23089	2.15261
PRUPE_1G054400	1.60408	1.67421	1.27579	1.36202
PRUPE_1G054600	5.43051	7.97198	7.34194	9.37589
PRUPE_1G054700	20.4449	16.6774	18.1426	17.8574
PRUPE_1G054800	0.521503	0.430595	0.408151	0.350842
PRUPE_1G054900	3.26734	3.19804	2.84672	2.3926
PRUPE_1G055000	1.78714	5.00713	3.7491	3.82752
XLOC_006006_minus	1.22997	0.845341	0.572721	0.590724
PRUPE_1G056200	59.4315	51.4544	65.0211	62.4112
PRUPE_1G056300	21.7003	22.1167	24.2156	30.4933
PRUPE_1G056400	16.3123	16.9692	15.0135	16.8353
PRUPE_1G056500	40.106	43.1072	39.3166	42.3367
XLOC_006007_minus	0.369659	0.17062	0.127958	0.0960283
XLOC_006007_plus	0.358795	0.32103	0.27273	0.0446175
PRUPE_1G056600	0.536961	0.3994	0.515006	0.275215
PRUPE_1G056900	17.82	15.6747	16.0622	19.4005
PRUPE_1G057400	9.04807	5.57756	5.85006	7.13889
PRUPE_1G057500	12.417	14.2509	16.0768	15.4709
PRUPE_1G057600	15.1792	13.1311	15.4778	14.7368
PRUPE_1G058400	0.271299	0.429914	0.367093	0.116205
PRUPE_1G058500	1.17178	1.22184	0.769147	0.58744
PRUPE_1G058600_P_plus	1.11948	1.24258	0.940907	0.865944
PRUPE_1G058700	2.10167	1.3914	1.06689	1.04644
PRUPE_1G058800	2.66161	2.13682	1.62009	1.67012
XLOC_003399	2.07936	3.26587	6.36452	6.5354
XLOC_000347	22.8025	15.2853	23.9201	19.4055
PRUPE_1G059900	0.0991392	0.0979164	0.265965	0.10162
PRUPE_1G060300	1.78673	1.25287	1.39091	1.94008
PRUPE_1G060700	0.108275	0.300511	0.308155	0.312628
PRUPE_1G060800	17.9114	24.1125	20.5702	18.9153
PRUPE_1G060900	22.9195	33.3951	24.3002	27.6298
PRUPE_1G061000	3.39326	4.48577	4.32239	4.79889
PRUPE_1G061100	46.0792	49.7215	58.0019	59.4787
PRUPE_1G061200	1.24692	1.30376	1.29652	1.01793
PRUPE_1G061500	10.6819	8.06074	9.94453	5.20132
XLOC_006009_minus	0.443456	0.790041	0.219135	0.251704
PRUPE_1G061800	22.0629	16.0133	19.1931	17.8684
PRUPE_1G063000	33.3403	41.9725	45.6786	43.8285
PRUPE_1G063100	7.89588	7.5768	7.69006	8.55608
PRUPE_1G063200	0.670522	0.507655	0.485633	0.490053
PRUPE_1G063300	4.04349	4.80998	6.81304	4.70558
PRUPE_1G063400	77.9926	83.6756	85.8486	86.4828
PRUPE_1G063600	14.335	20.6	15.9159	17.3233
PRUPE_1G063800	32.5417	41.9138	41.637	39.5588
PRUPE_1G064000	6.95288	8.41851	7.91627	8.6077
PRUPE_1G064400	3.60325	3.33845	2.09242	2.07171
PRUPE_1G064600	42.5013	56.3995	65.8076	81.2181
PRUPE_1G064700	19.2854	27.0616	27.816	26.0568
PRUPE_1G064800	7.63751	7.09214	6.75776	6.70913
PRUPE_1G064900	6.44459	5.67882	5.86621	6.99876
PRUPE_1G065000	20.3435	19.4076	17.9114	17.3046
PRUPE_1G065200	42.4566	60.9577	58.9367	57.4514
PRUPE_1G065300	29.5652	28.6031	27.0228	25.8108
PRUPE_1G065500	5.38997	6.63325	5.9617	6.62129
PRUPE_1G065600	14.326	11.4101	12.9478	11.2059
PRUPE_1G065700	75.5787	70.6419	73.7286	82.3857
PRUPE_1G065800	42.1351	33.6728	35.1233	32.7411
PRUPE_1G065900	0.797995	0.48819	0.579751	0.509511
PRUPE_1G066100	14.4732	10.4099	11.5473	11.1369
PRUPE_1G066200	0.156431	0.22039	0.457937	0.456022
PRUPE_1G066300	0.0402618	0.212931	0.194478	0.26367
PRUPE_1G066500	2.93635	5.80339	4.01654	5.27293
PRUPE_1G066600	1.55727	5.44035	7.99716	13.099
PRUPE_1G066700	0.485032	2.22277	4.00584	5.83425
PRUPE_1G067200	13.2194	10.4622	9.62763	10.6361
PRUPE_1G067300	0.306107	0.458834	0.332515	0.102478
PRUPE_1G067400	1.79581	0.600196	0.930531	2.58155
PRUPE_1G067500	2.39822	2.45317	1.87128	1.5698
PRUPE_1G067600	0.736925	1.05588	0.883982	1.11892
PRUPE_1G067700	17.9244	17.4707	15.0135	16.9456
PRUPE_1G067800	17.1706	16.226	18.1832	14.3332
PRUPE_1G067900	39.147	40.5318	42.4385	36.9071
PRUPE_1G068000	51.9488	46.3875	48.7822	51.8561
PRUPE_1G068200	0.741113	0.869309	1.47291	3.46131
PRUPE_1G068100	3.95829	4.01902	3.34696	3.7814
PRUPE_1G068600	2.69756	3.16572	2.49824	3.28547
PRUPE_1G068700	1.01228	0.689109	0.458292	0.334741
PRUPE_1G068900	5.89083	4.14443	3.83689	4.93664
XLOC_000403	2.82328	2.86731	1.75384	2.0831
PRUPE_1G069000	1.04286	0.796517	0.813378	0.897983
PRUPE_1G069300_X	0.115422	0.139317	0.108857	0.222851
PRUPE_1G069300	1.62225	1.5691	1.29317	2.66084
PRUPE_1G069400	26.7192	23.6009	24.2332	21.4078
PRUPE_1G069500	4.96605	7.15859	7.20859	7.75377
PRUPE_1G069600	0.810034	0.419972	0.793207	0.555297
PRUPE_1G069700	16.0345	20.3304	17.9854	13.9823
PRUPE_1G069800	57.2996	41.3116	26.1593	20.8513
PRUPE_1G069900	32.3584	35.0461	31.533	23.2108
PRUPE_1G070000	2.65955	3.12573	3.081	3.22011
PRUPE_1G070200	1.46534	1.67184	1.27488	1.11012
PRUPE_1G070300	0.133863	0.0902038	0.0626871	0.0824628
PRUPE_1G070400	1.03414	0.862721	0.508714	0.438521
PRUPE_1G070500	13.2089	13.9317	9.71769	7.38178
PRUPE_1G070600	3.26754	3.83568	3.64057	4.05516
PRUPE_1G070700	1.23636	1.39002	1.35363	0.828465
PRUPE_1G071000	11.9822	12.4237	11.9259	11.7784
PRUPE_1G071100	14.7974	13.9712	13.1459	14.9636
PRUPE_1G071200	5.74161	5.43211	5.6938	6.25926
PRUPE_1G071300	0.647445	1.00405	1.23862	2.48528
PRUPE_1G071400	20.6012	15.5279	15.4647	6.73059
PRUPE_1G071700	0.179466	0.146073	0.139686	0
PRUPE_1G071800	2.84742	2.9546	1.66119	0.592797
PRUPE_1G071900_P_minus	0.901455	1.46317	1.10829	0.388807
PRUPE_1G071900	8.0906	9.53396	8.94824	9.30489
PRUPE_1G072000	19.3001	19.365	18.7964	18.9062
PRUPE_1G072100	0.930721	0.626535	1.06053	2.77515
PRUPE_1G072200	1.40176	0.899005	0.954993	0.814692
XLOC_006014_plus	0.308622	0.432815	0.359443	0.69219
PRUPE_1G072500	2.90053	3.18104	2.75063	3.67744
PRUPE_1G072600	103.695	116.658	128.498	139.968
PRUPE_1G072700	1.94077	6.11861	6.50796	4.80413
PRUPE_1G072800	0.0729065	0.228919	0.13701	0.391911
PRUPE_1G072800_P_minus	0.441257	0.901334	0.668877	0.611509
PRUPE_1G072800_P_plus	0.038641	0.0684986	0.0377698	0.0488796
XLOC_006016_minus	0.423087	0.344543	0.323824	0.461359
PRUPE_1G072900_P_minus	2.05598	1.21245	1.46736	2.41497
PRUPE_1G073000	32.0611	40.6935	41.3932	37.9483
PRUPE_1G073100	111.971	153.517	150.444	142.85
PRUPE_1G073200	11.0978	8.55065	8.84831	8.10696
PRUPE_1G073400	3.67871	2.52124	4.16729	4.98113
PRUPE_1G073500_X	0.0920969	0.238477	0.318841	0.321323
PRUPE_1G073600	19.1734	18.4306	17.1419	15.854
PRUPE_1G073700	15.6889	11.1785	13.3391	14.9703
PRUPE_1G073800	7.45981	8.83874	8.87982	9.12068
PRUPE_1G073900	0.737731	0.458268	0.529735	0.721119
PRUPE_1G074000	0.45545	0.236565	0.262263	0.120387
PRUPE_1G074100	1.117	0.846135	0.733051	0.564899
PRUPE_1G074100_P_minus	0.713559	0.427522	0.494614	0.590526
PRUPE_1G074100_P_plus	0.0183091	0.123265	0.0548385	0.118571
PRUPE_1G074200	7.64964	7.19324	6.88091	7.19877
PRUPE_1G074400	55.6389	53.693	28.6128	14.5414
PRUPE_1G074500	12.0393	12.8952	12.4178	11.5236
PRUPE_1G074600	9.8073	9.95474	9.38566	7.52754
PRUPE_1G074700	1.77962	2.00381	2.00733	2.3909
PRUPE_1G074800	28.5087	31.7516	29.3825	28.9978
PRUPE_1G074900	1.90619	1.93126	1.89359	3.41259
PRUPE_1G075000	1.40495	1.31284	1.04642	1.38659
PRUPE_1G075100	5.77018	5.08493	5.09646	5.09198
PRUPE_1G075200	8.26155	8.9262	8.02296	7.22177
PRUPE_1G075300	7.12795	5.16321	5.42863	4.7401
PRUPE_1G075400	13.358	10.772	11.975	11.566
PRUPE_1G075500	14.176	12.7696	12.7231	13.1733
PRUPE_1G075600	14.8598	19.7318	21.6915	21.5643
PRUPE_1G075800	0.085568	0.0967862	0.122622	0.029093
PRUPE_1G075900	11.0915	9.39773	7.66458	7.79652
PRUPE_1G076200	12.0635	11.5565	11.7902	12.3291
PRUPE_1G076300	12.1855	10.8946	12.0393	13.7203
PRUPE_1G076400	21.4323	20.5642	19.0077	16.6487
PRUPE_1G076500	5.33207	4.84219	4.79347	4.78735
PRUPE_1G076600	48.1591	71.8305	74.7175	77.5819
PRUPE_1G076700	8.73976	13.0527	13.7278	14.2471
PRUPE_1G076800	7.16901	10.6137	10.7545	13.4315
PRUPE_1G076900	8.31272	2.57234	3.59492	5.27224
PRUPE_1G077000	2.57354	2.41692	2.32404	2.82632
PRUPE_1G077100	3.98195	3.35233	3.23245	3.60711
PRUPE_1G077200	16.666	14.2598	14.1579	15.5499
PRUPE_1G077300	0.496366	1.13617	1.27475	1.24734
PRUPE_1G077400	27.8111	32.602	27.4431	26.0235
PRUPE_1G077700	32.9839	33.0435	30.3948	31.4365
PRUPE_1G077900	0.317679	0.100029	0.354339	0.241079
PRUPE_1G078100	174.884	197.588	186.175	184.296
PRUPE_1G078200	97.1826	104.756	108.987	97.7463
PRUPE_1G078300	1.23945	1.39141	1.80826	2.52234
ENSRNA049996020_P_plus	0.89775	0.773485	0.844109	0.688712
PRUPE_1G078700	2.24824	3.06074	3.85488	4.98825
PRUPE_1G079000	1.1648	1.14157	1.31785	1.16717
PRUPE_1G079000_I_plus	0.741698	0.948714	0.693283	1.11106
PRUPE_1G079100	4.01395	4.47276	5.42586	4.08221
PRUPE_1G079200	9.04505	10.4126	8.73529	7.98844
PRUPE_1G079300	24.4458	25.4921	21.6494	23.323
PRUPE_1G079400	21.2494	27.858	25.2557	24.8236
PRUPE_1G079500	108.175	131.34	148.288	130.931
PRUPE_1G079600	8.09785	11.7385	10.1924	11.0293
PRUPE_1G079700	6.25654	7.45334	6.69071	8.32381
PRUPE_1G080200	8.75997	7.75581	7.23831	7.30169
PRUPE_1G080300	0.142002	0.720009	1.27179	0.436302
PRUPE_1G080500	110.049	103.001	99.3259	58.9101
PRUPE_1G080600	105.109	110.343	104.921	61.5757
PRUPE_1G080700	0.740897	5.91038	5.44934	5.72367
PRUPE_1G080900	15.6632	16.2862	16.5176	18.5852
PRUPE_1G081400	20.3979	20.3141	16.3448	14.7973
PRUPE_1G081500	26.445	23.2776	22.3838	21.624
XLOC_006021_minus	0.456418	0.366783	0.283173	0.501394
XLOC_006021_plus	0.0863178	0.0261797	0.0105326	0.0847307
PRUPE_1G081600	1.09864	2.08216	2.10834	3.11395
PRUPE_1G081700	1.24118	1.78428	1.30341	1.54501
PRUPE_1G081800	2.61495	3.84695	3.46713	3.97948
PRUPE_1G081800_X	10.7972	10.5538	13.4595	17.3853
PRUPE_1G081900	2.05905	2.26355	1.4973	0.831346
PRUPE_1G082000	6.32801	14.777	19.2266	26.6913
PRUPE_1G082300	3.425	3.45638	4.18615	3.69116
PRUPE_1G082400	63.0751	78.8524	81.4053	83.2384
PRUPE_1G082500	12.3279	12.0386	11.597	11.668
PRUPE_1G082600	17.7565	13.3917	13.7231	14.09
PRUPE_1G082600_P_minus	0.499499	0.552914	0.457174	0.498504
PRUPE_1G082700	39.4483	30.1526	30.7667	32.3665
PRUPE_1G083000	0.372465	0.808054	1.43388	0.8166
PRUPE_1G083300	0.450226	0.715043	0.656009	0.581473
PRUPE_1G083500	48.379	38.6127	38.9763	39.6183
PRUPE_1G083800	0.127417	0.148413	0.0959464	0.171268
PRUPE_1G084100	3.00444	2.74242	2.10798	2.03825
PRUPE_1G084000	3.81473	3.38683	3.28003	3.28529
PRUPE_1G084200	11.4162	17.3357	13.9384	14.2309
PRUPE_1G084300	21.1297	18.5514	15.0847	10.5821
PRUPE_1G084400	6.12118	6.70329	7.06668	6.09553
PRUPE_1G084500	156.43	179.138	254.877	257.449
PRUPE_1G084600	0.922206	0.985439	0.82902	0.730292
PRUPE_1G084700	16.1484	18.991	17.2285	18.8868
PRUPE_1G084900	2.85938	3.46819	2.89084	3.42977
PRUPE_1G085000	13.1835	12.1674	12.7745	12.3557
PRUPE_1G085300	27.1892	20.4757	22.1571	19.7367
PRUPE_1G085400	70.0292	57.9837	61.2585	68.0705
PRUPE_1G085500	27.2643	46.5365	43.3902	47.4162
PRUPE_1G085700	0.456006	0.146461	0.173751	0.251982
PRUPE_1G085900	0.0728318	0.140067	0.13686	0.460205
PRUPE_1G086000	1.99056	3.25789	3.30934	3.59225
PRUPE_1G086200	37.1115	44.2394	47.4944	37.7061
PRUPE_1G086300	1.89737	2.39969	2.18569	2.47855
PRUPE_1G086500	7.78744	12.159	12.6598	15.8162
PRUPE_1G086600	14.6871	17.0014	18.3139	18.4203
PRUPE_1G086700	23.8506	25.6504	24.0294	24.316
PRUPE_1G086800	75.4483	91.0724	81.2199	80.3857
PRUPE_1G087000	0.421134	0.418945	0.470082	0.47948
PRUPE_1G087100	3.09042	2.82556	2.71499	3.6177
PRUPE_1G087400	0.364138	0.28252	0.203109	0.113115
PRUPE_1G087500	5.56638	2.83262	3.55556	3.44822
XLOC_006023_minus	0.855054	0.419228	0.506251	0.302109
PRUPE_1G087800	0.62247	1.0582	1.4165	0.740676
PRUPE_1G087900	10.5742	9.77874	9.0794	8.12144
PRUPE_1G088100	3.00759	2.62875	2.96637	2.08507
XLOC_003527	5.02673	3.98056	3.7186	4.09845
PRUPE_1G088300	0.0278735	0.187657	0.221809	0.718241
XLOC_006024_minus	2.25004	2.33116	1.64514	1.15303
PRUPE_1G088600	3.32828	2.87294	2.22669	0.419323
PRUPE_1G088900	25.0887	31.12	8.51398	1.22465
PRUPE_1G089100	72.9665	63.7086	52.2753	52.0165
PRUPE_1G089300	3.09634	3.22221	2.74968	2.87671
PRUPE_1G089400	11.0349	12.6164	13.6201	13.845
PRUPE_1G089600	41.1032	42.3377	42.3626	39.1231
XLOC_006025_minus	0.927682	0.7083	0.665437	0.445628
PRUPE_1G089800	2.01955	2.09215	2.09763	2.15098
PRUPE_1G090100	4.57934	5.93349	3.95048	4.12616
PRUPE_1G090200	0.554622	0.770199	0.664631	0.754574
PRUPE_1G090300	19.05	11.6567	12.5173	7.56249
PRUPE_1G090500	9.55471	16.3172	20.7566	16.4327
PRUPE_1G090800_X	0.437634	0.338923	0.485108	0.485211
PRUPE_1G090700	1.67633	1.3303	1.78531	1.57304
PRUPE_1G090800	1.83126	2.58056	3.59261	3.62468
XLOC_003542	120.372	84.9432	132.099	85.3442
PRUPE_1G091000	2.25271	2.47596	5.22032	6.115
PRUPE_1G091100	0.111608	0.126595	0.131004	0.185054
PRUPE_1G091200	0.216481	0.249095	0.26306	0.256419
PRUPE_1G091300_P_plus	0.578296	0.21802	0.147373	0.162523
PRUPE_1G091400	2.892	1.38578	1.4489	4.19187
XLOC_006027_minus	0.570037	0.450219	0.37457	0.383744
PRUPE_1G091500	0.340546	0.281711	0.275658	0.335809
PRUPE_1G091600	21.0056	19.4081	18.1009	15.6564
PRUPE_1G091700	12.2135	12.4774	10.5866	9.3691
PRUPE_1G091900	70.9085	86.4963	91.4684	96.4887
PRUPE_1G092000	0.457624	1.31045	1.38815	1.34989
PRUPE_1G092100	66.7897	46.3089	45.3751	40.9931
XLOC_003550	1.32097	1.15665	1.09623	1.32902
XLOC_006028_minus	0.282099	0.663673	1.08086	1.13415
PRUPE_1G092500	4.94892	3.80514	3.3321	1.44399
PRUPE_1G092700	133.896	121.223	148.552	73.2389
PRUPE_1G092900	3.24037	4.72343	5.58637	5.29216
PRUPE_1G093000	3.46925	6.22717	7.0945	6.49853
PRUPE_1G093100	1.6895	1.6896	0.900386	1.21774
PRUPE_1G093200	1.19417	0.780004	0.79626	0.740974
PRUPE_1G093600	1.01338	4.38138	12.005	17.4478
PRUPE_1G093700_P_minus	0.794595	0.494788	0.54394	0.838191
PRUPE_1G093800	11.0299	13.8707	17.4553	10.0349
PRUPE_1G093900	13.3394	23.3505	21.5358	21.8032
PRUPE_1G094400	15.0099	20.5321	17.5296	17.2463
XLOC_006030_minus	0.412189	0.916966	0.628112	0.72056
PRUPE_1G094500	54.7897	67.9416	67.9476	60.5184
PRUPE_1G094700	0.124474	0.160479	0.134418	0.0988867
XLOC_006031_plus	2.52768	1.42795	1.01812	0.351165
PRUPE_1G094900	44.4042	31.8032	32.9132	30.3606
PRUPE_1G095000	4.41765	4.53302	4.24337	4.53756
PRUPE_1G095100	7.26456	7.49097	7.01507	7.74341
PRUPE_1G095200	15.9469	12.568	14.8578	15.8796
PRUPE_1G095300	3.07098	2.28472	1.95839	2.49007
PRUPE_1G095400	19.0363	15.8912	15.7093	18.1299
PRUPE_1G095500	2.56528	2.72636	2.48588	2.39299
PRUPE_1G095600	2.96335	3.35286	2.84547	3.66641
PRUPE_1G095900	4.55571	8.88413	5.98638	2.1222
PRUPE_1G096000	6.00474	6.62398	3.44149	3.89533
PRUPE_1G096100	4.45205	4.38697	3.98115	4.21357
XLOC_006032_plus	1.3985	1.27523	1.13805	1.07093
PRUPE_1G096700	129.639	154.986	160.591	150.013
PRUPE_1G096800	0.0376401	0.56792	1.24563	0.581334
PRUPE_1G096900	0.838137	4.04109	6.73335	3.09841
PRUPE_1G097100	16.5971	13.2203	12.8085	12.277
PRUPE_1G097200	9.60038	9.877	7.10832	6.98959
PRUPE_1G097200_P_minus	0.943785	0.585899	0.734831	0.545946
PRUPE_1G097300	1.78061	1.85978	1.68927	1.88066
PRUPE_1G097300_P_minus	1.1582	1.97042	1.81454	1.27265
PRUPE_1G097300_P_plus	0.900456	1.22126	1.00905	0.348716
PRUPE_1G097400	8.48746	8.98564	8.87665	9.0666
PRUPE_1G097500	0.0525269	0.160486	0.0617368	0.0783078
XLOC_006035_plus	0.503052	0.506117	0.219395	0.31026
PRUPE_1G097600	0.434445	0.240876	0.52584	1.45332
PRUPE_1G097700	5.0058	8.25998	9.9155	32.284
PRUPE_1G097900	6.0588	5.80116	7.33259	5.31455
PRUPE_1G098000	76.3834	75.5525	75.7168	89.2576
PRUPE_1G098200	50.7571	72.1227	70.0237	53.655
PRUPE_1G098500	38.9915	15.2338	30.8494	15.1716
ENSRNA050004176	53.116	20.6367	42.0244	20.6674
PRUPE_1G098600	45.5206	42.3095	47.7454	50.0951
PRUPE_1G098700	7.62227	6.19508	5.37942	5.34791
PRUPE_1G098800	0.270598	0.196205	0.197228	0.181062
PRUPE_1G098900	2.6448	1.06002	1.29233	2.70959
PRUPE_1G099000	319.597	406.205	344.301	144.879
PRUPE_1G099100	12.1352	11.7722	10.37	9.47827
PRUPE_1G099200	9.5388	13.1701	14.6245	12.3618
PRUPE_1G099400	5.7894	7.24288	7.30764	7.71839
PRUPE_1G099500	4.36712	8.70583	10.8485	10.3559
PRUPE_1G099600	1.36159	1.74787	1.79402	3.00836
PRUPE_1G099700	15.2614	13.0333	14.9205	15.5048
PRUPE_1G099900	2.59141	2.13465	2.05525	1.61986
PRUPE_1G100000	7.6809	8.04224	7.46822	8.78897
PRUPE_1G100100	0.135863	0.303109	0.321461	0.152468
PRUPE_1G100200	2.35968	3.10174	2.93785	3.2334
PRUPE_1G100300	8.35719	7.33818	9.91615	8.95083
PRUPE_1G100400	8.83541	9.6116	11.3757	11.4238
PRUPE_1G100700	8.98129	8.96576	7.78788	8.45298
PRUPE_1G100800	22.2069	32.7841	24.1544	21.31
PRUPE_1G100900	34.4622	37.5886	42.6668	41.8899
PRUPE_1G101000	1.51	1.2513	1.29012	1.53373
PRUPE_1G101100	67.1994	54.1271	57.0858	58.9947
PRUPE_1G101200	1.57445	2.26164	1.81318	1.69974
PRUPE_1G101300	9.34983	13.6289	15.1376	12.2958
PRUPE_1G101400	0.171052	0.0518797	0	0
PRUPE_1G101500	11.0506	6.83075	5.93446	6.41466
XLOC_006038_minus	0.702184	1.17206	1.33932	0.547095
XLOC_006038_plus	0.0933999	0.0848898	0.105364	0.114281
PRUPE_1G101600	0.0320648	0.06078	0.143369	0.398463
PRUPE_1G101700	3.53992	2.33949	2.3314	3.0751
PRUPE_1G101800	5.90982	6.10392	6.96627	7.34137
PRUPE_1G101900	5.6075	6.33694	5.59596	6.44637
PRUPE_1G102000	6.40648	6.609	7.21394	8.28139
PRUPE_1G102100	11.8588	18.1147	20.6649	20.6061
PRUPE_1G102200	0.949965	0.841083	0.842742	0.665988
PRUPE_1G102300	24.649	18.4475	19.3474	18.8401
PRUPE_1G102400	23.3674	22.2146	20.9879	18.6127
PRUPE_1G102500	2.68697	2.17734	2.09733	2.32245
PRUPE_1G102600	27.3753	30.9104	33.3412	33.4596
PRUPE_1G102700	2.45574	2.90133	1.38567	2.67021
PRUPE_1G102800	3.30234	2.86353	2.89972	3.14581
PRUPE_1G103000	4.17466	2.45326	1.74883	1.32127
XLOC_006039_plus	0.55769	0.822298	0.733508	0.715989
PRUPE_1G103200	5.31584	5.67382	5.33938	5.55902
PRUPE_1G103300	5.96544	5.7442	6.44731	7.07408
PRUPE_1G103400	4.5799	4.94053	5.04968	6.05128
PRUPE_1G103500	61.8324	75.1478	71.2573	66.3515
PRUPE_1G103600	45.4851	32.9561	40.7995	58.9562
PRUPE_1G103700	3.0638	3.64171	3.23832	4.42065
PRUPE_1G103800	0.107529	0.0607186	0.0732945	0.0363686
PRUPE_1G103900	0.383193	0.173007	0.152628	0.131567
PRUPE_1G104000	0.382006	0.362905	0.478005	0.376533
PRUPE_1G104100	1.49928	1.78317	1.45046	2.1777
PRUPE_1G104300	0.107131	0.0879088	0.143516	0.180078
PRUPE_1G104400	0.451655	0.825808	0.95485	1.42181
PRUPE_1G104500	14.3029	12.9808	12.041	9.43244
PRUPE_1G104600	6.62726	6.51734	6.20063	6.83696
PRUPE_1G104700	2.41299	2.19176	1.92099	2.14487
PRUPE_1G104800	13.4536	15.7738	15.3953	12.8827
PRUPE_1G104900	134.616	268.149	451.092	224.38
PRUPE_1G105000	9.71575	6.37728	5.83614	6.54329
PRUPE_1G105100	13.5974	9.67611	11.8807	13.4269
PRUPE_1G105200	37.4197	34.3018	33.8839	33.7355
PRUPE_1G105300	3.87063	5.04523	3.36921	4.10553
PRUPE_1G105500	0.585628	1.05904	1.21713	0.902925
PRUPE_1G105600	9.53312	7.59189	7.08253	7.25143
PRUPE_1G105700	15.3928	17.7893	19.4065	22.3606
PRUPE_1G105800	36.1617	42.7323	43.1757	59.2242
PRUPE_1G105900	21.898	17.787	17.906	14.8743
PRUPE_1G106000	2.79745	2.44961	3.69498	3.35398
PRUPE_1G106200	26.3408	28.167	27.7526	29.5513
PRUPE_1G106300	13.0067	14.2193	14.4583	12.438
PRUPE_1G106400	12.0206	15.494	16.709	15.0228
PRUPE_1G106500	59.9604	63.9656	53.3496	42.7888
PRUPE_1G106600	37.4997	38.1285	37.7575	37.9279
PRUPE_1G106800	2.73866	3.17475	3.10824	3.7199
PRUPE_1G106900	15.0643	13.4272	9.59131	9.33031
PRUPE_1G107000	359.73	312.235	298.778	144.132
PRUPE_1G107100	12.9981	10.642	13.1135	10.2736
PRUPE_1G107200	0.614471	0.696128	0.734704	0.686579
PRUPE_1G107300	0.449085	0.357761	0.148582	0.357713
PRUPE_1G107400	0.647909	0.459998	0.602288	0.612833
PRUPE_1G107600	5.79698	4.88825	4.12065	5.05457
PRUPE_1G107800_X	4.12034	3.66393	3.84612	3.95381
PRUPE_1G108000	5.39103	5.48125	5.31495	6.21507
PRUPE_1G108200	8.01047	9.65563	9.32863	10.5725
PRUPE_1G108300	31.3612	38.1285	32.1117	34.3205
PRUPE_1G108400	2.34007	2.1465	2.51828	2.27465
PRUPE_1G108500	12.9157	9.79332	10.6458	12.5739
PRUPE_1G108600	13.8751	11.5792	11.6083	13.4146
PRUPE_1G108700	16.809	19.0695	16.0348	16.2486
PRUPE_1G108800	4.13061	4.72845	5.60749	4.92663
PRUPE_1G108900	0.49299	0.373507	0.165107	0.64786
PRUPE_1G109100	7.32392	5.94505	5.13175	5.60748
PRUPE_1G109200	0.120416	0.450193	0.308717	0.505185
PRUPE_1G109500	2.99841	4.37745	5.04073	4.63632
PRUPE_1G109600	19.1759	20.2649	17.1504	14.8375
PRUPE_1G109700	18.1606	21.0788	20.4202	17.4231
PRUPE_1G109800	13.5093	15.7085	14.781	14.7642
PRUPE_1G109900	28.6489	22.6615	21.5372	20.1302
PRUPE_1G110000	5.06455	6.03661	6.23501	6.47284
PRUPE_1G110100	8.02921	8.44583	12.6885	38.016
PRUPE_1G110200	52.2568	45.7937	36.428	39.4792
PRUPE_1G110400	0.354867	0.518248	0.439714	0.467216
PRUPE_1G110500	0.0501475	0.0844213	0.107667	0.132805
PRUPE_1G110600	1.32055	0.672175	0.512008	1.17039
PRUPE_1G110700	5.10692	4.56146	4.67575	4.85469
PRUPE_1G110800	27.2052	26.1952	28.6981	17.9649
PRUPE_1G110900	59.7943	81.2847	88.0659	88.5274
PRUPE_1G111000	7.48623	5.40511	6.5714	6.87342
PRUPE_1G111100	8.34215	5.65297	5.4868	6.89277
PRUPE_1G111200	20.2428	20.5364	20.3419	24.9618
PRUPE_1G111300	7.49359	7.79838	11.9585	9.12331
PRUPE_1G111400	26.4622	29.454	31.4939	30.3937
PRUPE_1G111500	25.0955	24.4366	25.4321	23.3338
PRUPE_1G111600	22.2695	23.0525	20.4849	20.8781
PRUPE_1G111700	1.45007	2.17175	2.52874	3.93649
PRUPE_1G111800	48.3755	52.0607	41.5059	31.6818
PRUPE_1G111900	4.13055	6.99207	5.68849	4.38722
PRUPE_1G112100	8.76347	13.5627	13.0119	14.3766
PRUPE_1G112500	15.1991	12.2024	11.6178	18.0069
PRUPE_1G112600	8.14375	5.89629	5.35878	5.25282
PRUPE_1G112700	14.4123	12.7646	17.1241	19.8293
PRUPE_1G112800	2.53572	2.66605	1.64856	2.66935
PRUPE_1G112900	26.4955	25.1703	26.3551	27.2227
PRUPE_1G113000	4.27424	3.10185	3.93599	3.39963
PRUPE_1G113100	8.33282	42.5078	90.5028	102.05
PRUPE_1G113200	3.44423	4.40159	4.02867	4.00758
PRUPE_1G113300	44.0253	53.6621	56.1784	60.0407
PRUPE_1G113400	62.24	56.5745	51.2046	34.6242
PRUPE_1G113500	6.48127	6.15708	5.81643	7.01562
PRUPE_1G113600	1.42332	1.7237	0.858804	1.39402
PRUPE_1G113700	2.62164	2.13408	3.49239	1.9932
ENSRNA050004170	3.57132	2.79178	4.52471	2.71523
XLOC_006040_plus	0.270442	0.914329	1.10452	2.06026
PRUPE_1G113800	0.12588	0.667994	0.720415	2.69932
PRUPE_1G113900	14.4403	12.7932	12.323	10.7475
PRUPE_1G114000	11.4386	10.0221	9.61195	12.3152
PRUPE_1G114400	21.442	21.8464	21.1979	21.2838
PRUPE_1G114600	13.762	13.7229	10.7867	11.6971
PRUPE_1G114700	0.115821	0.125609	0.266177	9.1011
PRUPE_1G114800	11.4518	16.2822	11.8506	6.09676
PRUPE_1G115000	33.7195	32.9847	33.6301	32.8423
PRUPE_1G115100_X	0.579362	0.380907	0.379627	0.645638
PRUPE_1G115100	3.96043	4.13798	3.33403	5.05884
PRUPE_1G115200	0.223908	0.240251	0.388904	0.292636
PRUPE_1G115500	3.84541	3.44197	3.79997	4.76052
ENSRNA049996042	5.05106	3.8761	2.64014	3.43022
PRUPE_1G115600	7.75956	17.379	14.6066	11.3953
ENSRNA050004184	169.823	176.091	201.466	162.378
ENSRNA050004182	121.827	112.937	148.719	106.349
PRUPE_1G115700	28.4359	36.7032	35.3412	35.3434
PRUPE_1G115800	10.844	10.651	11.0429	11.8968
PRUPE_1G115900	0.5431	0.50876	0.532404	0.551174
PRUPE_1G116000	22.1216	20.5965	20.6198	31.3308
PRUPE_1G116500	0.700089	0.552578	1.00661	1.2023
XLOC_006041_minus	0.680847	0.731094	1.20937	1.16574
PRUPE_1G116700	0.665794	0.731908	0.641457	0.585536
PRUPE_1G116700_P_minus	1.0117	0.332389	0.791123	0.401871
PRUPE_1G116800	30.9598	29.6103	34.7234	36.3876
PRUPE_1G116900	12.5776	14.7221	15.7611	16.1817
PRUPE_1G117000	12.543	11.6652	11.526	12.7205
PRUPE_1G117200	111.673	98.6798	114.033	115.512
ENSRNA050004174	7.89792	7.33579	8.2544	5.48695
PRUPE_1G117400	3.3094	1.81711	2.75278	1.71696
ENSRNA050004172	4.36689	2.47535	3.63358	2.01444
PRUPE_1G117500	4.349	4.69441	3.97334	5.0769
ENSRNA050004178	1.21953	1.20964	1.9168	0.529529
PRUPE_1G117700_P_minus	2.87446	6.46297	9.69566	15.6413
PRUPE_1G117700_P_plus	0.368777	0.463266	1.13824	1.32824
PRUPE_1G117800	3.60406	5.44909	6.03979	6.58303
PRUPE_1G117900	2.37275	4.20706	3.09464	4.10331
PRUPE_1G118000	0.923392	1.13141	1.49243	1.80741
PRUPE_1G118100	17.9162	15.611	15.8379	15.25
PRUPE_1G118200	10.453	6.28764	6.14126	6.14065
PRUPE_1G118300	9.02341	5.68215	5.43456	6.02284
PRUPE_1G118400	0.415645	0.105288	0.120922	0.108036
PRUPE_1G118500	23.914	20.6433	21.2141	23.5364
PRUPE_1G118700	75.4307	130.049	133.229	126.654
PRUPE_1G118800	0.283077	0.243842	0.214689	0.198906
PRUPE_1G118900	9.96621	7.50616	9.5001	8.70592
PRUPE_1G119000	74.3432	85.535	93.9076	100.715
PRUPE_1G119300	2.57921	1.41501	2.16386	1.61423
XLOC_006044_minus	0.400581	0.700651	0.454621	0.376374
XLOC_006044_plus	0.298445	0.209999	0.219011	0.363528
PRUPE_1G119400	8.22183	7.43622	7.73849	5.88134
PRUPE_1G119500	0.602044	0.250553	0.625127	0.805963
PRUPE_1G119600	0.422006	0.782834	0.54504	0.294331
PRUPE_1G119700	13.2181	16.3312	15.3133	17.091
PRUPE_1G119800	5.55203	5.63413	4.97323	4.49128
PRUPE_1G119900	8.47656	3.28806	2.70042	4.44133
PRUPE_1G120000	2.32454	8.69627	5.21516	2.24441
XLOC_003704	0.249782	0.171708	0.16613	0.244279
PRUPE_1G120100	134.786	98.2035	116.948	79.5511
PRUPE_1G120200	36.8285	25.5677	28.1247	39.2121
PRUPE_1G120300	0.35036	0.215929	0.109727	0.60656
PRUPE_1G120400	2.82995	2.8221	2.00973	1.25085
PRUPE_1G120700	19.3242	5.23273	5.47715	5.21981
PRUPE_1G120800	0.274903	0.0955793	0.0425704	0.0179102
PRUPE_1G121000	9.83029	1.7512	1.12443	0.24299
PRUPE_1G121200	2.26183	0.455334	0.983222	0.653284
XLOC_006046_plus	0.230667	0.263277	0.239386	0.0346256
PRUPE_1G121300	0.553705	0.134308	0.0909333	0
PRUPE_1G121400	0.861502	0.123009	0.355065	0.312831
PRUPE_1G121600	0.669742	0.389083	0.17442	0.222484
PRUPE_1G121700	0.458989	0	0.0710774	0.119614
PRUPE_1G121800	0.321317	1.23834	2.04915	1.81599
PRUPE_1G121900	10.7574	10.9528	10.4774	10.8326
PRUPE_1G122000	13.9591	14.3667	16.1035	17.5803
PRUPE_1G122100	9.72849	6.52538	6.80345	6.84738
PRUPE_1G122200	0	0.222978	0.335243	0.493657
PRUPE_1G122300	61.1321	61.4037	56.9741	51.6332
PRUPE_1G122400	14.6175	12.2645	12.2911	13.7796
PRUPE_1G122500	255.981	307.489	401.308	363.116
PRUPE_1G122600	59.5511	63.2071	69.0855	58.1759
ENSRNA050004186	18.5509	29.392	17.6808	12.2541
PRUPE_1G122700	50.1401	55.9255	67.3518	55.6766
PRUPE_1G122800	38.7051	33.8096	34.3582	40.5483
PRUPE_1G122900	1.89045	0.974866	0.56894	0.620322
PRUPE_1G122900_P_minus	3.70621	2.66803	5.15396	6.11768
PRUPE_1G122900_P_plus	0.455586	0.123451	0.837818	0.404624
PRUPE_1G123000	39.1037	49.6327	53.4808	52.7547
PRUPE_1G123100	0.320299	0.386146	0.387541	0.905318
PRUPE_1G123200	13.8056	29.0357	21.5835	17.6166
PRUPE_1G123300	7.76301	8.64666	7.84962	6.55118
PRUPE_1G123600	0.664654	0.406541	0.596576	0.584295
PRUPE_1G123900	3.01585	3.56856	5.06873	4.89212
PRUPE_1G124000	30.8817	28.8717	22.9507	13.2157
PRUPE_1G124100	5.11266	4.58644	3.43462	4.79371
PRUPE_1G124200	0.953193	0.941636	2.0636	2.86797
PRUPE_1G124300	19.3833	11.715	12.2988	10.5242
PRUPE_1G124400	3.52665	4.76859	2.76958	0.875796
PRUPE_1G124500	49.1508	42.9235	44.5113	49.7845
PRUPE_1G125000	0.703276	0.590136	0.386153	0.639818
PRUPE_1G125100	16.8695	18.1549	19.3885	21.757
PRUPE_1G125200	15.688	15.7377	17.455	13.0103
PRUPE_1G125400	3.83095	3.70548	4.34613	3.7994
PRUPE_1G125700	6.67212	8.88462	8.0745	7.60298
PRUPE_1G125800	0.168638	0.305652	0.397207	0.0913817
PRUPE_1G125900	70.3101	53.9668	56.1379	54.8085
PRUPE_1G126000	45.9137	33.1017	32.2156	31.6351
PRUPE_1G126200	13.4668	13.0652	12.2337	8.34938
PRUPE_1G126300	40.2153	58.1968	46.5928	17.9281
PRUPE_1G126400	60.6604	57.0054	48.8814	37.7746
PRUPE_1G126600	126.823	97.3028	99.7289	69.688
PRUPE_1G126700	63.4508	54.3598	50.9744	43.7729
PRUPE_1G126800	23.5157	20.5079	21.4904	23.352
PRUPE_1G127200	0.80845	1.69603	2.6597	2.59918
PRUPE_1G127300	1.66192	2.73743	4.37893	5.96254
PRUPE_1G127400	0.311659	0.998977	1.47362	1.41979
PRUPE_1G127500	7.40829	18.6914	22.0785	18.3041
PRUPE_1G127600	4.60391	3.37137	6.41009	10.1558
PRUPE_1G127700	11.9588	28.0072	34.2412	29.5543
PRUPE_1G127800	93.0976	71.6406	99.9494	68.4197
PRUPE_1G127900	42.1809	99.8972	109.709	81.8626
PRUPE_1G128000	8.6482	10.0294	9.26325	8.3996
PRUPE_1G128200	6.19607	17.7067	20.3216	22.8155
PRUPE_1G128300	0.310825	0.841919	1.68728	1.82838
PRUPE_1G128400	0.422632	0.911453	1.49459	2.28372
PRUPE_1G128500	0.327978	0.789118	1.714	0.849582
PRUPE_1G128600	117.399	52.3416	42.9656	18.3268
PRUPE_1G128700	1493.28	2133.93	2931.19	1970.98
PRUPE_1G128800	0	0.0185025	0	0.309552
PRUPE_1G128900	13.5139	20.4861	15.1314	10.6896
PRUPE_1G129000	0.0916145	0.428154	0.810405	1.18724
PRUPE_1G129100	0.923952	0.596384	0.903873	0.892431
PRUPE_1G129200	18.6654	25.2573	21.4074	20.7338
PRUPE_1G129300	6.49871	9.46214	5.50481	5.21358
PRUPE_1G129400	27.7301	32.221	30.4194	27.705
XLOC_006048_minus	0.108739	0.306798	0.651749	1.21129
XLOC_006048_plus	1.68187	4.77559	6.31613	11.0416
PRUPE_1G129500	25.1467	41.1479	35.0723	33.5374
PRUPE_1G129600	0.850703	0.777249	0.762323	1.45462
PRUPE_1G129700	17.5474	18.2803	18.3421	13.79
PRUPE_1G129900	7.776	9.04539	7.67296	9.27763
PRUPE_1G130000	8.35215	9.02187	9.50128	9.57702
PRUPE_1G130100	92.0154	123.31	124.995	120.473
PRUPE_1G130200	21.0322	16.1801	16.7839	10.4154
PRUPE_1G130300	243.603	226.923	243.351	220.328
PRUPE_1G130400	21.2753	16.506	16.2745	16.1764
PRUPE_1G130500	42.0903	45.2857	47.9784	42.7801
XLOC_006049_minus	1.10651	1.7977	2.8799	3.45448
XLOC_006049_plus	0.222264	0.104775	0.063979	0.398895
XLOC_006050_minus	1.12217	0.468895	0.705818	0.685211
PRUPE_1G130900	0.0559796	0.154814	0.196941	0.0954874
PRUPE_1G131000_X	2.22769	0.85476	1.35504	1.44023
PRUPE_1G131300	0.959731	0.208435	0.236248	0
PRUPE_1G131400_P_minus	0.628958	0.293696	0.408333	0.27217
XLOC_006052_minus	1.07319	0.564843	0.662257	0.4147
PRUPE_1G131700	0.778339	0.620965	0.747318	0.70931
PRUPE_1G131800	39.0786	60.1551	60.2191	49.7211
PRUPE_1G132100	0.122184	0.100837	0.0878124	0.0299
PRUPE_1G132200	0.204634	0.0915647	0.127703	0
PRUPE_1G132400	4.09158	8.09117	4.67043	3.65867
PRUPE_1G132500	21.7679	26.2953	23.1477	23.0584
PRUPE_1G132700	22.4799	23.7558	23.4414	27.5465
PRUPE_1G132800	27.4554	29.4989	33.7699	38.0692
PRUPE_1G132900	1.71905	1.68993	1.74063	1.64081
PRUPE_1G133000	46.166	44.1296	51.5452	55.3144
PRUPE_1G133300	0.421154	0.374123	0.234611	0.486872
PRUPE_1G133300_P_plus	0.123867	0	0.153673	0.3287
PRUPE_1G133400	19.8835	15.3623	14.0008	14.3151
PRUPE_1G133500	8.32137	9.26493	6.63987	3.35857
PRUPE_1G133900	51.3719	59.9556	62.9398	57.15
PRUPE_1G134000	0.11654	0.285932	0.126594	0.282119
PRUPE_1G134100	48.7507	51.1941	48.6198	39.328
XLOC_006054_plus	0	0	0.0382111	0.512665
PRUPE_1G134300	0.166701	0.0842572	0.0530401	0.0273352
PRUPE_1G134400	4.88596	7.82479	6.25563	8.04077
PRUPE_1G134600	9.51921	9.72654	9.96213	8.17433
PRUPE_1G134500	27.6314	35.775	31.4248	27.8618
PRUPE_1G134700	3.80328	3.88535	5.07905	4.25712
PRUPE_1G134800	1.33093	1.17611	0.638372	0.830845
PRUPE_1G134900	1936.81	856.052	792.408	569.038
PRUPE_1G135100	37.0501	42.6892	47.4141	47.3273
PRUPE_1G135200	23.8956	22.2322	22.7412	22.5376
PRUPE_1G135300	1.79572	0.664632	2.01179	1.43709
PRUPE_1G135400	18.842	18.7297	17.7067	17.6152
PRUPE_1G135500	3.66803	4.35731	3.89898	3.71945
PRUPE_1G135600	3.31241	5.92385	7.65491	6.92593
PRUPE_1G135700	4.42132	4.43057	4.63445	5.30564
PRUPE_1G135800	2.59194	1.42235	2.15267	1.78144
ENSRNA050003050	6.20576	3.19392	5.23396	4.06497
PRUPE_1G135900	2.10272	1.16615	1.81607	1.3504
PRUPE_1G136400	2.61924	2.11369	2.66723	2.33749
PRUPE_1G136500	5.16132	6.86973	7.10151	6.72051
PRUPE_1G136600	64.5542	116.223	126.674	79.7663
PRUPE_1G136700	41.0043	53.3068	55.0942	32.7145
PRUPE_1G136900	53.8312	58.2335	60.8582	59.9961
PRUPE_1G137000	67.0132	96.7585	64.3405	30.6752
PRUPE_1G137200	137.738	168.006	175.826	179.241
PRUPE_1G137300	1.23551	1.28954	1.68231	1.41343
PRUPE_1G137400	30.0287	28.5797	28.2782	34.0631
PRUPE_1G137500	11.9271	15.5561	15.1875	13.4816
PRUPE_1G137600	2.21262	1.29706	1.9229	1.5883
PRUPE_1G137700	15.4963	11.1642	11.3815	12.1405
ENSRNA050003014	1.17981	1.55081	0.880858	0.472858
PRUPE_1G137900	12.6146	10.9766	12.9443	9.11413
PRUPE_1G138000	1.54522	3.91844	3.58717	4.33683
PRUPE_1G138100	12.0303	13.2804	11.8792	10.4395
PRUPE_1G138200	6.99624	10.0133	9.75221	7.8668
PRUPE_1G138300	4.46815	4.78513	5.8299	5.89617
PRUPE_1G138400	3.12761	2.67209	2.89505	7.52234
PRUPE_1G138700	78.3355	90.2022	85.2571	90.4739
PRUPE_1G138800	5.49162	4.75028	7.83514	28.4156
PRUPE_1G138900	1.81253	1.27849	1.13612	1.5319
PRUPE_1G139000	14.9158	10.823	11.595	11.6008
PRUPE_1G139100	27.2089	25.323	23.4903	24.266
PRUPE_1G139200	2.68838	2.33285	2.14927	2.50375
PRUPE_1G139300	12.8701	8.24179	9.59136	10.7837
PRUPE_1G139500	15.6809	19.5423	17.0509	14.9278
PRUPE_1G139700	3.00317	3.31901	3.07394	3.48525
PRUPE_1G139800	1.63054	0.708698	0.791998	0.718931
PRUPE_1G139900	2.73035	2.02902	3.53973	4.40586
PRUPE_1G140000	31.6369	26.4128	28.7217	27.262
ENSRNA050003027	20.1839	16.0807	14.9648	15.9232
PRUPE_1G140100	9.33959	9.30304	7.25827	6.00659
PRUPE_1G140200	15.6923	14.1953	12.9218	14.4185
PRUPE_1G140300	16.025	19.9316	18.7979	20.8081
XLOC_006055_minus	0	0	0	0.390659
PRUPE_1G140400	4.55382	1.76879	1.61266	1.70012
PRUPE_1G140600	15.6364	10.9173	12.5309	12.4609
PRUPE_1G140700	58.7764	44.7342	46.7989	43.4969
PRUPE_1G140800	26.4858	17.0608	19.4196	18.1345
PRUPE_1G141000	13.2073	15.2957	13.9465	18.3532
PRUPE_1G141100	23.7995	27.2184	24.343	27.348
PRUPE_1G141500	4.81077	3.20465	3.4598	3.30077
PRUPE_1G141700	2.40439	1.70057	1.95147	1.90339
PRUPE_1G141800	7.63411	8.8787	8.5759	8.96541
PRUPE_1G141900_X	4.59124	3.19733	2.10639	2.50397
PRUPE_1G142000	13.6747	8.38445	11.6769	13.2843
PRUPE_1G142100	16.2932	18.3116	17.7528	18.2754
PRUPE_1G142200	0.659049	0.310177	0.0403753	0.130104
PRUPE_1G142300	4.79877	4.10101	3.28817	3.33405
PRUPE_1G142400	44.0241	50.8385	55.9467	37.5765
PRUPE_1G142500	12.2729	10.3379	10.2937	8.95278
PRUPE_1G142600	3.51313	4.60043	4.05531	4.14564
PRUPE_1G142700	58.6907	51.4587	74.9534	51.1564
PRUPE_1G142800	31.2439	35.2797	37.2545	34.9811
PRUPE_1G142900	165.61	165.548	149.696	127.151
PRUPE_1G142900_I	446.323	300.911	309.141	209.952
PRUPE_1G143000	0.712746	0.587378	0.491419	0.560037
PRUPE_1G143100	4.29026	5.68887	7.69928	6.15169
PRUPE_1G143200_1G143300	121.96	97.5186	83.415	79.3593
PRUPE_1G143400	19.4737	15.3842	16.5887	15.7685
PRUPE_1G143500	8.05747	5.92066	6.13532	6.28589
PRUPE_1G143600	9.25933	8.53396	9.96873	9.96227
PRUPE_1G143700	3.85681	3.85484	4.24341	4.72925
PRUPE_1G144100	18.1085	26.7102	23.7736	35.5241
PRUPE_1G144200	21.6869	26.4582	24.8601	26.1393
PRUPE_1G144300	23.7232	28.2074	33.4657	38.9105
PRUPE_1G144400	47.4884	50.9716	48.6058	45.2414
PRUPE_1G144500	63.9985	61.5055	57.893	50.8931
PRUPE_1G144600	40.0856	33.4164	34.7232	32.2394
PRUPE_1G144700	7.61338	7.20566	7.74157	8.0506
PRUPE_1G144800	22.9669	23.9637	16.7068	13.3275
PRUPE_1G145000	11.9525	13.9626	15.1103	14.4258
PRUPE_1G145200	20.9675	14.8772	17.1216	20.92
PRUPE_1G145300	0.150189	0.402564	0.360446	0.328619
PRUPE_1G145400	77.9313	60.3442	53.7444	46.8464
PRUPE_1G145500	34.1122	42.2784	35.9947	33.2223
PRUPE_1G145600	1.14648	1.08737	1.30034	1.21118
PRUPE_1G145700	3.75464	3.50986	2.93673	2.59095
PRUPE_1G145800	13.8832	15.1875	16.3778	17.0191
XLOC_000823	0	0	0.0175532	0.291972
PRUPE_1G145900	113.511	60.1636	65.4392	53.3462
PRUPE_1G146000	0.18901	0.0884103	0.0866356	0.0846777
PRUPE_1G146400	0.394233	0.522385	0.462971	0.646225
PRUPE_1G146500	29.6065	26.8821	26.1417	30.7948
PRUPE_1G146600	8.06767	8.06229	8.78476	9.2849
PRUPE_1G146700	5.66561	6.31135	4.8851	4.97742
PRUPE_1G146900	7.62307	5.29381	5.35462	5.72225
PRUPE_1G147000	0.791781	0.388398	0.287913	0.413802
PRUPE_1G147200	3.89773	4.52084	3.76468	2.92644
PRUPE_1G147300	23.5089	14.1857	19.2962	22.8352
PRUPE_1G147400	14.8077	13.4742	12.9235	12.6967
PRUPE_1G147500	9.92573	12.1395	12.3605	11.4478
PRUPE_1G147600	1.58284	1.73016	1.80746	1.69966
PRUPE_1G147800	5.57875	5.04794	4.66045	4.53624
PRUPE_1G147900	15.9973	15.2355	16.9167	14.8917
PRUPE_1G148000	33.1191	34.6747	39.0231	36.9756
PRUPE_1G148100	4.36748	3.09003	3.16838	3.96897
PRUPE_1G148200	150.324	162.703	169.092	172.382
PRUPE_1G148300	15.7905	13.0868	13.6518	14.8438
PRUPE_1G148400	8.13907	5.35892	7.40316	6.90596
PRUPE_1G148500	2.45333	2.18244	2.32491	2.37408
PRUPE_1G148600	1.09159	1.04346	1.07886	1.23297
PRUPE_1G148700	13.6115	12.8506	14.3309	11.9814
PRUPE_1G148800	21.62	22.4703	20.6422	19.6041
PRUPE_1G148900	2.96973	3.40189	3.40179	3.48123
PRUPE_1G149000	4.31062	4.34709	4.0821	4.70918
PRUPE_1G149100	13.2304	13.974	13.0462	13.8266
PRUPE_1G149300	55.8688	48.2002	50.1523	48.322
PRUPE_1G149400	1.28526	1.64883	2.0696	3.21217
XLOC_006058_plus	0	0	0	0.519323
PRUPE_1G149500	2.03175	2.75064	1.82478	2.89061
PRUPE_1G149500_X	1.08426	1.22429	1.28557	1.05168
PRUPE_1G149600	11.4601	13.0466	11.6727	13.9442
PRUPE_1G149700	32.8414	58.1412	52.3155	54.6597
XLOC_000839	0.679983	0.71516	0.446489	0.866233
PRUPE_1G149900	6.35915	8.74009	7.46409	7.97453
PRUPE_1G150000	5.10385	4.26031	3.50448	4.18722
PRUPE_1G150100	0.0291288	0.0559225	0.0580728	0.0456869
PRUPE_1G150200	1.31124	2.32943	2.2122	2.8008
PRUPE_1G150300	1.74576	2.0797	1.61438	1.64635
PRUPE_1G150400	22.9936	20.9528	26.0357	33.3122
PRUPE_1G150600	16.6852	14.4162	15.5305	14.5253
XLOC_006059_plus	0.131929	0.371072	0.535288	1.01892
PRUPE_1G151200	4.73546	5.4254	6.12106	5.74285
PRUPE_1G151100	14.0548	16.3653	18.5996	24.2036
PRUPE_1G151300	13.9593	12.2783	11.7701	10.3914
PRUPE_1G151400	15.3545	13.4786	12.6398	14.5727
PRUPE_1G151500	3.0925	1.4952	2.24713	3.00936
PRUPE_1G151600	2.90516	2.73851	1.92893	2.50378
PRUPE_1G151700	51.3199	37.7274	37.6586	51.3233
XLOC_006060_minus	0.328875	0.133828	0.249916	0.409897
XLOC_000852	0.406029	0.209774	0.117473	0.135206
PRUPE_1G151900	5.50547	4.68964	3.95809	4.92014
PRUPE_1G152000	1.03267	1.43644	1.89686	0.98967
PRUPE_1G152100	59.9882	87.6985	49.1927	11.0518
PRUPE_1G152200	0.0304137	0.17332	0.114298	0.0881226
PRUPE_1G152300	0.0277269	0.0113164	0.0374652	2.2478
PRUPE_1G152400	75.5885	54.979	67.7782	118.539
PRUPE_1G152500	9.94538	10.3555	10.6009	13.7711
PRUPE_1G152700	0.0167088	0	0	0.391648
PRUPE_1G152800	7.26453	8.79408	8.16016	9.87637
PRUPE_1G152900	4.17551	4.13318	4.68341	5.18602
PRUPE_1G153100	8.20376	8.45682	9.37758	8.61504
PRUPE_1G153200	22.9976	18.9694	22.0663	25.2808
PRUPE_1G153300	10.74	11.1579	8.24148	10.1714
PRUPE_1G153400	48.4516	65.7401	77.0295	87.9696
PRUPE_1G153500	7.54514	9.28574	7.61285	8.23355
PRUPE_1G153600	1.53347	2.16115	1.83635	1.65184
PRUPE_1G153700	0.105665	0.0507148	0.170384	0.0334545
PRUPE_1G153800	0.0465186	0.0174253	0.060193	0.0420928
PRUPE_1G153900	1.05004	0.896372	0.518466	0.464157
PRUPE_1G154000	18.4375	19.1414	17.2543	14.9247
PRUPE_1G154100	7.73317	12.8236	12.2557	13.0633
PRUPE_1G154200	4.26928	5.30597	7.60089	5.10754
PRUPE_1G154300	2.76787	4.00755	1.33376	0.286554
PRUPE_1G154400	17.7403	15.4121	14.7187	14.3863
XLOC_006061_minus	0.718143	0.333472	0.239313	0.2369
XLOC_006061_plus	0.784868	0.627735	0.547824	0.483845
PRUPE_1G154500	9.8598	11.1872	10.9031	11.5742
PRUPE_1G154600	12.5953	13.0623	12.8674	14.324
PRUPE_1G154700	16.713	22.6414	22.1553	22.1513
PRUPE_1G154800	49.2077	66.5646	64.234	63.0369
PRUPE_1G155100	5.27852	6.9272	6.77466	10.1507
PRUPE_1G155200	1.6049	4.20808	6.1991	11.8775
PRUPE_1G155300	25.2968	22.5633	21.4962	20.3589
PRUPE_1G155400	1.47601	1.2887	0.822065	0.780176
PRUPE_1G155500	6.09276	5.8549	6.99235	7.74874
PRUPE_1G155600	9.43687	7.86052	7.10162	6.96346
PRUPE_1G155700	26.0953	22.1038	21.1623	22.9279
PRUPE_1G155800	29.5908	31.2151	35.5529	36.657
PRUPE_1G155900	10.3272	11.0785	12.1313	10.9663
PRUPE_1G156000	28.8345	27.3006	24.7191	20.8989
PRUPE_1G156100	14.5988	15.63	13.505	8.73364
PRUPE_1G156200	0.239929	0.609838	0.560241	0.831279
PRUPE_1G156300	17.5219	24.4376	34.4394	23.6471
PRUPE_1G156900	1.46068	1.89206	1.90843	2.99501
PRUPE_1G157000	19.0864	28.1874	29.9242	34.4797
PRUPE_1G157100	0.0787314	0.154646	0.180691	0.105829
PRUPE_1G157200	9.62908	9.27564	9.15321	10.1674
PRUPE_1G157300	8.72673	7.77039	8.82774	11.3542
PRUPE_1G158200	1.98803	1.99379	2.1383	2.50744
PRUPE_1G158400	12.3605	12.9872	11.3901	10.0196
PRUPE_1G158500	6.81791	7.64198	9.25125	8.91096
PRUPE_1G158700	17.5264	10.1881	12.2083	13.7051
PRUPE_1G158800	8.97158	8.45775	7.58116	8.3281
PRUPE_1G159000_1G159100_1G159200	20.7297	20.056	16.098	14.9163
PRUPE_1G159300	4.13924	3.80299	4.16731	4.39642
PRUPE_1G159500	29.0573	28.4219	30.1266	30.6167
PRUPE_1G159600	0.833319	1.08366	0.728761	0.978478
PRUPE_1G159700	2.82353	1.80768	2.64967	1.40126
PRUPE_1G159900	25.8058	22.6635	23.247	23.5813
PRUPE_1G160500	0.380691	0.203779	0.193192	0.168313
PRUPE_1G160500_I_plus	0.411416	0.987217	0.661652	1.06685
PRUPE_1G160600	21.555	17.7263	16.0952	19.0034
PRUPE_1G160800	28.1513	28.206	30.1307	20.4175
PRUPE_1G161000	0.318389	0.443547	0.585164	0.900199
PRUPE_1G161100	2.33601	2.46809	2.73822	2.95703
PRUPE_1G161200	10.7606	11.066	12.2122	11.0191
PRUPE_1G161400	0.189869	0.302349	0.211375	0.0893663
PRUPE_1G161500	0.85014	1.08794	1.14168	0.781145
PRUPE_1G162000	1.62075	1.35803	1.19985	1.28007
PRUPE_1G162200	0.253022	0.351224	0.223501	0.277088
PRUPE_1G162500	4.03604	3.53316	3.05816	2.0754
XLOC_006064_minus	0.558206	0.93362	1.33351	2.22941
XLOC_006064_plus	5.84966	10.6431	12.8251	18.3074
PRUPE_1G162600_X	0.341379	0.658948	0.531062	0.655755
PRUPE_1G162900	2.84326	2.43943	2.90407	3.15198
PRUPE_1G163000	1.67987	1.20096	1.30153	1.40067
PRUPE_1G163100	0.586183	0.757557	0.818583	1.07172
PRUPE_1G163200	23.9537	18.9631	20.0669	19.6192
PRUPE_1G163300	15.1856	14.8141	15.6843	19.0637
PRUPE_1G163500	11.7208	8.10834	9.25144	7.74027
PRUPE_1G163600	0.197445	0.184463	0.22653	0.16834
PRUPE_1G163700	1.84929	2.28031	1.59335	1.0343
PRUPE_1G163800	0.865562	0.784146	0.527696	0.311377
PRUPE_1G164000	10.8869	12.7234	11.9698	7.20529
PRUPE_1G164200	8.6741	7.15983	7.23675	6.24841
PRUPE_1G164600	60.0152	89.2176	74.863	73.7418
PRUPE_1G164700	0.241491	0.122269	0.226892	0.485312
PRUPE_1G164800	206.29	211.587	207.03	173.262
PRUPE_1G164900	2.9351	3.23933	3.17482	3.80591
PRUPE_1G165000	20.238	14.3367	15.4875	14.2028
PRUPE_1G165100	166.234	167.381	199.224	218.665
PRUPE_1G165200	354.447	485.362	530.647	467.775
PRUPE_1G165300	5.95414	5.58948	5.57985	3.86682
PRUPE_1G165400	33.0119	30.6339	34.9194	36.5471
XLOC_000921	0.460855	0.655752	0.584089	0.532358
PRUPE_1G165500	4.93081	4.35285	4.18364	3.90453
PRUPE_1G165600	2.56983	2.01669	1.71176	1.96795
PRUPE_1G165700	10.5412	4.36428	6.44586	5.21121
PRUPE_1G166200	3.25078	2.71643	3.97512	5.94665
PRUPE_1G166300	0.803844	0.714552	0.772653	1.97718
PRUPE_1G166500	3.7958	3.06373	2.9686	2.58844
PRUPE_1G166600	19.7051	18.0188	19.4157	15.3512
PRUPE_1G166700	3.72524	3.03556	3.15514	3.06636
PRUPE_1G166800	18.0058	20.5492	19.366	20.6973
PRUPE_1G166900	1.00434	1.24251	1.13208	0.934167
PRUPE_1G167000	1.90643	1.22037	1.21771	1.52879
PRUPE_1G167100	7.28388	5.41966	7.80081	10.5023
PRUPE_1G167300	87.9507	87.4644	109.13	102.395
PRUPE_1G167400	2.69137	4.20149	3.70177	4.41817
PRUPE_1G167500	6.85324	6.99145	7.47542	9.87631
PRUPE_1G167600	0.300559	0.158148	0.148116	0.20247
PRUPE_1G168000	2.22569	1.78701	1.60423	1.83301
XLOC_006066_minus	1.22201	1.04028	1.07831	1.25423
PRUPE_1G168100	1.22203	1.30243	1.25413	1.78524
PRUPE_1G168200	12.6999	10.5137	10.1916	9.7848
XLOC_006067_minus	1.23966	4.52275	7.23944	12.6034
XLOC_006067_plus	0.0413592	0.21626	1.15376	1.03227
PRUPE_1G168500	16.2798	23.0302	13.28	10.2408
PRUPE_1G169100_X	0.521775	0.905058	0.917488	0.8048
PRUPE_1G169100	4.17806	10.6704	8.76636	9.19926
PRUPE_1G169200	0.172772	1.79595	1.55537	1.53399
PRUPE_1G169300	0.255326	0.298986	0.272653	0.0728335
PRUPE_1G169400	5.21628	3.09169	3.53801	5.04413
PRUPE_1G169700	108.14	112.236	53.2371	37.7575
PRUPE_1G170100	3.90573	4.24431	3.6226	3.74246
PRUPE_1G170200	1.89955	1.942	1.78656	2.77388
PRUPE_1G170300	8.50141	11.287	8.7329	8.87853
PRUPE_1G170500	54.2372	47.8055	42.5259	39.7083
PRUPE_1G170900	0.151491	0.119251	0.151777	0.131859
PRUPE_1G171000	126.449	85.0922	100.158	78.3576
XLOC_000943	1.25145	0.965377	1.34628	1.18301
PRUPE_1G171300	2.33264	2.5834	3.14192	3.4699
PRUPE_1G171500	0.3094	0.151856	0.0536648	0.153192
PRUPE_1G171800	3.33778	2.89886	2.20208	2.74119
PRUPE_1G171900	0.225959	0.355458	0.0420828	0.176852
PRUPE_1G172000	14.8582	14.9607	13.6904	12.7309
PRUPE_1G172100	41.7207	39.6549	35.3809	36.4636
PRUPE_1G172400	0.233873	0.188996	0.240711	0.222027
PRUPE_1G172600	12.3255	7.39969	9.77902	11.0348
PRUPE_1G172700	14.6783	12.3578	13.3402	12.5223
PRUPE_1G172800	224.336	302.589	305.087	254.72
PRUPE_1G172900	64.8518	94.5341	76.4255	35.378
PRUPE_1G173100	5.18028	7.2274	9.3971	8.09369
PRUPE_1G173300	23.3145	33.7563	22.0346	21.4935
PRUPE_1G173400	10.5842	10.1145	8.95328	9.30651
PRUPE_1G173800	0.563738	0.708927	0.58836	0.383116
PRUPE_1G173900	303.577	501.053	486.306	485.12
XLOC_006069_minus	11.3073	17.504	24.3452	36.9691
XLOC_006069_plus	1.50781	1.41972	3.30922	4.71699
PRUPE_1G174100	8.98543	9.7677	9.03001	10.4297
PRUPE_1G174200	2.97303	3.16262	2.23336	1.88654
PRUPE_1G174200_P_minus	1.03076	0.919962	1.06143	0.780776
PRUPE_1G174200_P_plus	0.174433	0.147563	0.203988	0.056104
PRUPE_1G174400	3.58908	3.50328	3.09589	3.76981
PRUPE_1G174500	12.3958	15.2102	10.8758	7.16625
PRUPE_1G174600	0.332157	0.301315	0.178221	0.0958196
PRUPE_1G174800	11.8867	9.21796	8.6585	8.14655
PRUPE_1G174900	7.07333	7.12554	7.40104	6.60571
PRUPE_1G175000	4.41624	3.96834	4.23644	3.66112
PRUPE_1G175100	2.63175	2.6682	2.83542	3.64959
PRUPE_1G175200	47.3172	42.0929	40.9531	39.9753
XLOC_003966	1.02336	1.11309	1.20849	0.755768
PRUPE_1G175300_P_minus	0.913707	0.462201	0.593689	0.269108
PRUPE_1G175300_P	2.5209	2.51758	2.78571	1.77653
PRUPE_1G175300	4.27017	4.31674	3.46516	2.18671
XLOC_000970	13.2155	9.92005	13.7066	8.12617
XLOC_006072_plus	0.749583	0.784369	1.14094	0.502584
XLOC_003969	0.945019	1.52798	1.46932	1.37988
PRUPE_1G175400	0.399476	1.50238	0.750654	1.38686
PRUPE_1G175500	0.642007	0.983786	0.964087	1.00939
PRUPE_1G175600	3.15572	6.06924	7.10446	5.40959
PRUPE_1G175700	2.14986	1.55714	1.54586	1.77451
PRUPE_1G175800	64.9953	92.8508	85.6967	82.2971
PRUPE_1G175900	4.60906	4.15344	4.0378	3.66131
PRUPE_1G176100	1.06048	1.2845	0.800611	1.1206
XLOC_006073_minus	0.0822978	0.65533	0.897769	1.38369
XLOC_003976	0.39192	0.402952	0.95258	0.694041
PRUPE_1G176700	6.83827	6.82349	6.47931	7.23459
PRUPE_1G176800	5.75512	4.98968	4.61212	4.86228
PRUPE_1G176900	23.5592	23.8171	23.8396	24.6986
PRUPE_1G177000	10.3141	15.9247	11.4003	13.751
PRUPE_1G177100	60.7293	70.8318	68.5254	70.3483
PRUPE_1G177200	0.112327	0.102321	0	0.0243028
PRUPE_1G177400	10.2062	10.9947	10.54	11.4719
PRUPE_1G177500	3.05835	3.8315	3.08888	3.86503
PRUPE_1G177600	13.3132	11.3486	9.47514	12.2555
PRUPE_1G177700	0.510947	1.36115	2.35811	9.62748
PRUPE_1G177800	14.4746	14.3888	14.1169	15.2533
PRUPE_1G178000	6.12416	3.98489	4.0635	5.16351
PRUPE_1G178100	2.20721	3.43539	3.1735	3.18434
XLOC_006075_minus	0.494718	0.474235	0.388613	0.339074
PRUPE_1G178400	0.810621	0.306753	0.317247	0.121714
PRUPE_1G178500	0.227531	0.0627943	0.0145393	0.0384229
PRUPE_1G178600	12.7789	15.4076	13.2001	14.3081
PRUPE_1G179000	0.334033	0.293097	0.17042	0.136114
XLOC_006076_plus	28.7412	20.0736	24.1148	12.171
PRUPE_1G179500	0.184717	0.134911	0.108774	0.144293
PRUPE_1G179800	136.283	150.244	167.444	155.342
PRUPE_1G179900	22.2393	35.7183	36.9206	32.0167
PRUPE_1G180000	54.4741	52.9555	61.9	57.8263
PRUPE_1G180100	9.82047	8.49083	8.04077	7.4614
PRUPE_1G180200	39.7101	55.6321	54.0402	56.144
PRUPE_1G180300	3.6601	2.64624	3.44427	3.04208
PRUPE_1G180400	5.67474	5.14804	4.85471	4.26137
PRUPE_1G180500	47.5736	60.5294	52.5147	58.5054
PRUPE_1G180600	14.7042	15.4399	16.6059	15.4078
PRUPE_1G180700	14.2546	12.6951	12.1737	12.3387
XLOC_003993	1.58731	1.8648	1.66253	1.54705
PRUPE_1G180900	0.297957	0.321692	0.309756	0.287716
PRUPE_1G181000	2.05107	2.17437	1.25492	1.10889
PRUPE_1G181100	17.1589	13.6295	8.52452	12.5013
PRUPE_1G181200	24.4437	26.5861	27.5439	23.8275
PRUPE_1G181300	10.871	8.41396	7.57172	6.79266
PRUPE_1G181700	0.626018	0.723175	0.527718	0.688321
PRUPE_1G181900	0.981455	0.814215	0.905854	1.00555
XLOC_001008	0.442524	0.224341	0.311654	0.400464
PRUPE_1G182000	3.20861	2.40494	3.56348	2.80524
PRUPE_1G182100	9.2598	8.54637	8.0881	9.41789
PRUPE_1G182200	5.19034	7.14946	4.85697	3.20766
XLOC_001010	8.1389	11.8509	7.29996	6.08149
PRUPE_1G182300	10.6307	8.40164	9.1375	9.3949
PRUPE_1G182400	3.26493	4.0965	4.68793	5.19296
PRUPE_1G182600	87.944	71.1385	66.8904	58.2987
PRUPE_1G182700	35.0244	32.5647	31.2268	30.5777
PRUPE_1G182900	25.5839	14.9653	18.419	18.4023
PRUPE_1G183000	1.85705	0.73015	1.00507	1.16752
PRUPE_1G183100	173.313	80.2039	120.203	76.0223
PRUPE_1G183200	35.228	24.5872	37.5527	43.076
PRUPE_1G183300	32.4513	20.8215	25.1826	31.2167
PRUPE_1G183500	2.28742	1.10919	1.26722	1.09519
PRUPE_1G183600_X	8.02911	1.67323	3.82301	2.06572
PRUPE_1G183600	0.654425	0.086889	0.33229	0.13739
XLOC_001017	0.56979	0.26957	0.19635	0.347683
XLOC_004011	3.33607	4.23085	1.88737	2.31377
PRUPE_1G183800	4.00749	2.82568	2.50161	2.9079
PRUPE_1G184200	0.411626	0.143123	0.132821	0.0681088
PRUPE_1G184400	1.9448	0.963694	0.584482	1.27854
PRUPE_1G184500	34.1026	10.9741	11.1912	5.78806
XLOC_006079_minus	0.348832	0.233358	0.226555	0.0886573
PRUPE_1G184700	2.08467	0.727696	0.739887	0.467284
PRUPE_1G184800	0.2679	0.131811	0.304859	0.233078
PRUPE_1G184900	2.07304	1.603	1.4569	1.7431
XLOC_001031	1.32825	1.26022	1.2492	1.59432
XLOC_001032	1.15483	1.16974	0.964376	0.929386
PRUPE_1G185500	2.7877	3.08759	3.1062	3.21888
PRUPE_1G185700	6.8035	9.06467	9.05198	9.70838
PRUPE_1G185800	7.8713	6.09626	5.9754	6.95613
PRUPE_1G186000	9.98253	12.5196	13.105	15.077
PRUPE_1G186100	0.282468	0.182062	0.21472	0.0897772
PRUPE_1G186200	18.0381	18.1106	17.758	18.1761
PRUPE_1G186300	3.28664	3.45755	2.89092	3.15208
PRUPE_1G186400	4.5262	3.63436	4.27603	4.46157
PRUPE_1G186500	17.0488	20.7869	21.8237	27.1736
PRUPE_1G186600	41.8462	45.2007	43.0954	44.7657
PRUPE_1G186700	11.423	14.6523	15.4135	17.0811
PRUPE_1G186800	4.6175	4.14658	3.3366	3.46382
PRUPE_1G186900	24.0725	23.1654	26.4896	25.387
PRUPE_1G186900_P_plus	0.571638	1.12356	0.474074	0.557575
PRUPE_1G187000	0.680343	0.931256	0.92996	1.2653
PRUPE_1G187200	1.78559	2.93306	2.43714	2.2689
PRUPE_1G187300	6.4073	6.60434	6.3173	5.86256
PRUPE_1G187500	5.85532	5.40984	4.86594	5.81453
PRUPE_1G187600	6.24667	5.74836	5.21931	5.74227
PRUPE_1G187700	28.5431	31.3542	30.6368	30.6919
PRUPE_1G187800	6.9981	7.03123	5.23835	5.21788
PRUPE_1G187900	21.0508	23.2029	18.2325	17.5737
PRUPE_1G188000	13.5754	15.4695	14.3905	15.3442
PRUPE_1G188100	4.26133	3.43675	3.83501	3.90248
PRUPE_1G188200	0.532769	0.447655	0.46102	0.49953
XLOC_004033	440.058	395.609	349.289	286.259
PRUPE_1G188800	3.28992	3.11565	2.92281	3.55891
PRUPE_1G189000	82.581	73.9603	81.0205	67.2736
PRUPE_1G189300	11.4546	11.2975	10.5065	12.1022
XLOC_006081_plus	4.18784	4.87408	5.42405	4.84214
PRUPE_1G189500	6.90543	5.93568	5.94976	6.02673
PRUPE_1G189600	1.76648	2.33834	2.38559	1.89369
XLOC_001056	0.250758	0.284142	0.200956	0.14851
PRUPE_1G189800	30.7497	16.2383	22.8506	26.9691
PRUPE_1G189900	13.951	14.8401	13.8278	11.5617
PRUPE_1G190000	2.84412	4.17119	4.24799	4.66749
PRUPE_1G190100	107.766	109.226	99.082	79.0207
PRUPE_1G190200	1.2895	1.29301	1.14176	1.39891
PRUPE_1G190200_P_plus	0.500953	0.99021	0.986152	0.717972
PRUPE_1G190300	19.4853	21.4085	22.0202	21.831
PRUPE_1G190500	16.3253	19.4992	17.2458	12.6503
PRUPE_1G190900	0.784412	0.658024	0.484095	0.493618
PRUPE_1G191000	0	0.140705	0.101841	0.202438
PRUPE_1G191100	4.21861	6.59442	9.28656	12.6659
PRUPE_1G191200	4.4366	3.47851	3.12937	4.12799
PRUPE_1G191400	46.8991	42.1067	45.5791	43.6027
PRUPE_1G191500	28.9878	21.9678	25.567	28.2906
PRUPE_1G191600	2.29807	3.01804	2.52486	2.68826
PRUPE_1G191700	2.16835	2.08809	2.97712	4.76575
PRUPE_1G191800	27.2648	24.3744	23.2071	22.321
PRUPE_1G192000	32.4423	28.096	26.4083	26.7684
PRUPE_1G192200	0	0	0.0149197	2.95721
XLOC_001065	23.2813	25.2475	38.5522	24.5063
PRUPE_1G192600	16.2186	13.4848	11.6718	10.895
PRUPE_1G192800_P_minus	0.344709	0.48454	0.373691	0.584706
PRUPE_1G192800	6.38014	6.4659	6.43673	6.77244
PRUPE_1G192900	2.81612	2.1246	2.70419	1.47714
PRUPE_1G193000_P_minus	0.735033	0.427831	0.36325	0.441762
PRUPE_1G193000_P_plus	0.564061	0.649448	0.541664	0.330064
PRUPE_1G193000	2.14153	2.67052	2.51665	3.8141
PRUPE_1G193400	85.4708	126.522	112.013	115.847
PRUPE_1G193500	8.81801	14.9803	11.8541	11.6964
XLOC_004066	54.7878	26.2481	23.9124	12.4014
PRUPE_1G193700	1.04515	0.860171	0.471563	0.571392
PRUPE_1G193800	0.499873	0.783448	0.349968	0.600372
PRUPE_1G194100	18.5989	19.6215	15.9696	18.0277
PRUPE_1G194300	8.42846	8.65577	10.8595	9.04575
PRUPE_1G194700	18.5149	17.3098	17.4232	16.4916
PRUPE_1G194800	24.5454	49.6054	16.9396	10.088
PRUPE_1G194900	7.76929	7.603	7.29641	6.21834
PRUPE_1G195000	8.5861	6.48289	6.88698	6.61752
PRUPE_1G195100	7.82126	5.51766	5.32908	5.14613
PRUPE_1G195300	4.02059	4.12578	4.59961	6.57696
PRUPE_1G195400	25.5816	20.7068	22.2462	23.8853
PRUPE_1G195600	3.37907	2.39429	2.63525	3.05059
PRUPE_1G195700	5.49702	5.45863	5.34491	5.4919
PRUPE_1G195800	6.65319	4.79891	4.20231	4.06193
PRUPE_1G195900	2.83288	2.94264	2.89502	3.70326
PRUPE_1G196000	3.31194	3.07982	2.60161	3.00555
PRUPE_1G196100_1G196200	12.6192	13.48	15.3227	7.7082
PRUPE_1G196300	19.0503	16.9156	18.255	18.683
PRUPE_1G196400	3.87588	3.30444	3.8508	4.21518
PRUPE_1G196500	11.1475	11.1731	11.3881	11.9696
PRUPE_1G196600	2.89032	3.54532	2.60862	2.69735
PRUPE_1G196700	34.3368	43.9574	37.7432	50.9578
PRUPE_1G196900	4.75939	3.85389	4.27024	4.71902
PRUPE_1G197100	43.5253	41.1745	35.3687	35.2897
PRUPE_1G197200	0.458124	0.296616	0.270059	0.292547
PRUPE_1G197500	13.5586	13.473	12.508	13.7369
PRUPE_1G197600	14.9469	14.5904	13.5478	13.7554
PRUPE_1G197700	39.8913	35.5124	32.4055	29.0838
XLOC_004091	0.686352	1.05995	0.774386	0.776762
XLOC_006087_minus	0.431407	0.714176	0.666277	0.508264
PRUPE_1G197800	17.4488	15.1631	15.6646	14.6633
PRUPE_1G197900_P_minus	0.752664	0.673541	0.678975	0.601123
PRUPE_1G197900_P_plus	0.292613	0.331439	0.289972	0.338944
PRUPE_1G197900	8.6047	7.85291	6.80296	7.30996
PRUPE_1G198000_1G198100	15.1092	17.6209	14.5742	13.3138
PRUPE_1G198200	6.50983	6.67323	5.65857	6.583
PRUPE_1G198300	36.5631	45.1568	40.1014	35.6689
XLOC_006089_minus	1.21168	1.0828	0.566728	0.648304
PRUPE_1G198500	61.4707	52.4289	51.516	47.8398
PRUPE_1G198600	6.22744	5.60751	6.52788	7.34372
PRUPE_1G198700	26.475	25.2633	28.6558	30.7441
PRUPE_1G198900	25.1689	28.8219	32.9936	34.1933
PRUPE_1G199000	7.56697	11.404	8.04392	11.2527
PRUPE_1G199100	8.13211	9.86191	7.79544	9.99471
PRUPE_1G199300	4.22551	5.73911	5.51572	4.82883
PRUPE_1G199500	1.95588	1.54614	1.56074	1.86739
PRUPE_1G199700	0.599635	0.983435	0.769136	1.14394
PRUPE_1G199800	7.165	6.26272	5.77698	6.13883
PRUPE_1G200000	4.0956	3.41759	3.17883	3.41055
PRUPE_1G200100	23.9455	20.3476	21.172	22.4499
PRUPE_1G200200	18.1795	20.4046	21.0879	23.4921
PRUPE_1G200300	30.9272	32.1145	31.2591	25.0787
PRUPE_1G200400	51.6266	37.4134	48.8104	40.8609
PRUPE_1G200500	0.297916	0.392932	0.218011	0.175128
XLOC_004111	4.03209	5.05354	4.13856	2.04208
PRUPE_1G201200	0.974057	1.39646	1.4546	0.766189
PRUPE_1G201300	12.5436	14.0991	14.0454	12.8507
PRUPE_1G201400	8.56489	6.84814	6.67	6.27598
XLOC_001095	1.18251	0.28723	0.537874	0.43603
XLOC_006090_plus	1.22741	0.459914	0.458718	0.27729
XLOC_001096	0.456372	0.38235	0.308148	0.311593
XLOC_001097	1.12805	0.612588	0.630773	0.5139
XLOC_006091_minus	0.304851	0.727505	0.834148	0.235721
PRUPE_1G201500	12.5543	10.5852	10.02	10.0936
PRUPE_1G201600	4.87854	5.07286	5.72112	7.0651
XLOC_006092_minus	0.788673	0.632179	0.572931	0.642578
PRUPE_1G201700	14.5014	11.1707	13.1931	14.2506
PRUPE_1G201800	11.9981	11.526	11.1184	10.4821
PRUPE_1G201900	3.31369	3.12312	4.07176	4.12149
PRUPE_1G202000	0.860479	0.622513	0.414782	0.587324
PRUPE_1G202100	4.24173	5.36153	3.6967	2.36804
PRUPE_1G202200	116.313	112.218	126.059	132.925
XLOC_004124	4.41026	3.78366	3.84978	3.07188
PRUPE_1G202300	19.7698	15.6224	13.7934	13.9046
PRUPE_1G202500	1.10492	1.51603	1.08163	1.21791
PRUPE_1G202600	52.6217	66.726	76.5377	74.7823
PRUPE_1G202800	18.7683	15.6147	17.1962	16.483
PRUPE_1G202900	1.79568	5.33102	4.17087	1.87304
PRUPE_1G203000	0.989548	1.95309	1.71782	2.23543
PRUPE_1G203200	22.0789	23.752	25.0746	24.5181
PRUPE_1G203300	1.06379	3.28087	4.59577	2.5802
XLOC_001109	12.3315	8.09824	13.1765	11.0567
XLOC_001110	290.009	275.883	309.643	282.596
PRUPE_1G203800	458.819	335.297	376.481	287.556
PRUPE_1G204000	2.26926	2.00708	2.42148	1.86197
PRUPE_1G204100	4.11094	4.49389	4.5483	3.61144
PRUPE_1G204200_X	0.774507	0.782651	0.804982	0.933904
PRUPE_1G204300_X	0.709108	0.729293	0.644708	0.5445
PRUPE_1G204300	10.0759	11.9115	12.2939	10.4026
XLOC_006094_minus	0.199582	0.570992	0.853359	1.01423
XLOC_001116	0.671735	0.462519	0.464879	0.487604
PRUPE_1G204700	3.78171	4.40537	10.0089	3.95812
PRUPE_1G204800	3.5956	3.76862	7.63718	5.67871
PRUPE_1G205100	0.94522	0.748631	0.723947	0.732971
PRUPE_1G205200	1.0442	0.982066	0.930963	0.798305
PRUPE_1G205400	1.67264	16.9384	26.8193	82.9322
PRUPE_1G205600	1.60024	15.293	25.4018	78.9295
PRUPE_1G205700	3.69757	4.15692	4.17338	4.09078
PRUPE_1G205800	1.98284	1.68771	1.91512	2.19398
PRUPE_1G206000	13.6748	13.0268	12.5022	11.8791
XLOC_004145	7.9264	7.16697	6.26939	4.08459
PRUPE_1G206500	12.016	11.6126	10.8033	11.4352
PRUPE_1G206800	48.9303	52.3069	48.7892	46.1949
PRUPE_1G206900	8.7208	9.43195	9.49627	9.35744
PRUPE_1G207000	19.2721	22.1525	22.1274	23.7022
PRUPE_1G207100	16.4966	19.9187	9.01258	7.74956
PRUPE_1G207200	36.0779	37.9191	39.4774	37.3236
PRUPE_1G207300_P_minus	2.04127	1.63782	1.37888	0.64034
PRUPE_1G207300	11.1395	11.2599	8.70069	7.27156
PRUPE_1G207400	8.16573	12.4844	9.51077	8.09719
PRUPE_1G207500	2.57675	2.2756	2.0642	2.93364
PRUPE_1G207600	31.2961	35.6157	37.1925	38.2498
PRUPE_1G207700	10.6459	10.1762	7.46316	7.22413
XLOC_006096_minus	0.127395	0.324864	0.619122	0.863989
PRUPE_1G207900	0.0376347	0.341011	0.287675	0.195622
PRUPE_1G208000	1.08855	0.406102	1.15587	3.05044
PRUPE_1G208100	9.17323	6.24354	7.52949	9.38166
PRUPE_1G208300_P_minus	0.567587	0.772003	0.702044	0.61297
PRUPE_1G208300_P_plus	0.49309	0.32742	0.283285	0.330249
PRUPE_1G208300	0.905102	0.744761	0.841411	1.12967
PRUPE_1G208400	0.964164	0.905986	0.862027	1.01359
PRUPE_1G208500	0.680611	0.743293	1.33183	0.716274
PRUPE_1G208600	3.79318	4.34668	3.08327	4.10841
PRUPE_1G208800	14.6989	14.2989	12.7286	13.662
PRUPE_1G209000	6.37788	5.85202	6.58419	7.31079
PRUPE_1G209100	22.1067	17.9777	21.8205	22.3438
PRUPE_1G209200	10.1013	13.172	12.799	15.0764
PRUPE_1G209300	23.2137	26.7075	31.4078	29.5408
PRUPE_1G209400	0.0747899	0.0520509	0.0376971	0.0491943
PRUPE_1G209600	14.8605	15.1267	17.0895	16.3262
PRUPE_1G209700	1.31864	1.88132	1.62574	1.30508
PRUPE_1G209800	10.3003	12.6654	13	16.4295
PRUPE_1G209900	11.8539	20.5174	19.53	21.9531
PRUPE_1G210000	17.3333	17.9908	21.8347	21.6417
PRUPE_1G210100	29.308	36.5937	37.2612	39.6243
PRUPE_1G210200	0.314256	0.658011	0.587229	0.620395
PRUPE_1G210300	57.3058	70.2129	82.4787	54.0998
PRUPE_1G210500	12.3628	11.4879	8.83393	9.98945
PRUPE_1G210600	5.17997	6.78315	9.08395	9.30787
PRUPE_1G210800	0.523836	1.18972	1.14086	2.68538
PRUPE_1G210900	50.5945	46.7351	46.5845	39.7405
PRUPE_1G211000	44.891	49.148	50.5461	23.347
PRUPE_1G211100	6.5375	8.27727	8.83008	13.7845
PRUPE_1G211200	7.29881	11.3754	10.351	8.89744
PRUPE_1G211300	2.88244	2.79307	2.42058	2.77337
PRUPE_1G211400	163.93	190.841	188.415	171.638
PRUPE_1G211500	22.334	23.9438	25.2254	22.4157
PRUPE_1G211600	6.85412	7.81902	12.0276	14.4346
PRUPE_1G211700	4.92374	8.02007	5.35937	5.01113
PRUPE_1G211800	36.6917	38.6721	38.7907	35.8656
PRUPE_1G211900	1.20199	0.301276	0.375464	0.427044
PRUPE_1G212000	1.78341	1.76051	1.54911	1.64478
PRUPE_1G212100	2.48189	1.95593	1.08565	0.213668
PRUPE_1G212400	12.1086	8.09024	10.0439	13.3531
PRUPE_1G212500	16.5485	20.3751	12.8881	5.38374
PRUPE_1G212600	0.79932	0.293373	0.118521	0.116163
PRUPE_1G212800	6.63642	5.77193	4.88179	2.79039
PRUPE_1G212900	82.0418	109.979	125.14	105.298
PRUPE_1G213000	10.4914	8.08456	10.5566	11.0044
PRUPE_1G213200	0.069709	0.176899	0.125266	0.534256
PRUPE_1G213300	19.1113	20.9165	17.5907	19.3146
PRUPE_1G213400	6.09057	7.21047	8.26421	8.37185
PRUPE_1G213500	22.0951	18.6467	18.976	19.8154
PRUPE_1G213600	8.85671	6.38164	6.21658	9.20035
XLOC_004185	0.418344	0.367772	0.320252	0.183887
PRUPE_1G213900	11.7092	14.3984	15.1527	16.1373
PRUPE_1G214000	32.4533	31.3443	29.0228	40.4574
PRUPE_1G214100	3.22234	3.05106	3.36115	4.36834
PRUPE_1G214200	55.577	69.1462	64.7121	75.363
PRUPE_1G214300	11.8521	12.0163	12.9732	12.1286
PRUPE_1G214400	19.464	18.6558	20.4708	20.7353
PRUPE_1G214500	42.8139	46.2883	54.8216	56.1761
PRUPE_1G214600	53.6957	65.7268	64.8468	67.9908
PRUPE_1G214700	0.706772	0.597627	0.542147	0.695761
PRUPE_1G214800	7.64066	9.62342	12.4789	13.5641
PRUPE_1G214900	4.1007	8.32957	7.51465	18.5305
PRUPE_1G215000	1.67129	1.90201	1.48	1.71968
PRUPE_1G215300	27.4085	36.2984	37.039	35.6048
PRUPE_1G215400	15.1719	14.6288	13.5711	13.5094
PRUPE_1G215600	0.559906	0.53047	0.436339	0.424119
PRUPE_1G215900	1.06402	0.784294	0.559001	0.381667
PRUPE_1G216000	0.911617	0.800663	0.918886	0.932434
PRUPE_1G216100	1.07928	0.80246	0.657832	0.868991
PRUPE_1G216200	11.57	11.4873	13.7999	11.4989
PRUPE_1G216500	37.9273	38.0871	36.8821	37.3348
PRUPE_1G216600	10.639	12.0549	13.7263	15.0931
PRUPE_1G216700	3.17386	3.78563	4.71853	7.76894
PRUPE_1G216800	0.933975	1.1757	1.29531	2.05465
PRUPE_1G216900	27.5777	37.9413	35.6634	39.273
PRUPE_1G217000	2.23257	2.75284	2.56665	2.5716
PRUPE_1G217100	3.164	4.95119	4.01727	4.83325
PRUPE_1G217200	9.40162	9.904	11.6712	14.7559
PRUPE_1G217300	29.1752	25.5305	26.3301	24.1792
PRUPE_1G217400	0.277165	0.308736	0.25139	0.341695
PRUPE_1G217500	0.572224	0.305238	0.647488	0.356153
PRUPE_1G217600	26.0058	25.3665	24.3722	25.5948
PRUPE_1G217700	0.481471	0.266652	0.374087	0.329133
PRUPE_1G217800	14.3585	11.8297	12.167	13.1672
XLOC_006102_minus	1.20834	0.272794	0.497228	0.0844336
PRUPE_1G217900	13.3444	10.4385	11.0521	11.0348
XLOC_006103_minus	0.324069	0.373877	0.459795	0.655439
XLOC_006103_plus	0.672824	1.68789	1.25496	1.02929
PRUPE_1G218000	2.10732	1.39457	1.30786	1.62925
PRUPE_1G218100	0.376958	0.312303	0.16406	0.261091
PRUPE_1G218200	2.34844	2.79979	2.49999	2.58563
PRUPE_1G218300	135.569	128.381	127.661	128.019
PRUPE_1G218400	2.7282	3.84736	3.72364	2.4698
PRUPE_1G218500	31.6929	15.6905	17.2474	10.0595
PRUPE_1G218600	0.402908	0.515363	0.332482	0.424912
PRUPE_1G218700	0.338226	0.288632	0.369772	0.283194
PRUPE_1G218900	19.074	25.3888	41.114	17.2424
XLOC_004214	9.53468	10.8175	18.1054	20.0707
PRUPE_1G219000	9.48489	10.4967	7.88745	8.53318
PRUPE_1G219100	18.0037	17.7675	19.2772	19.0142
PRUPE_1G219200	0.236201	0.402198	0.316924	0.19746
PRUPE_1G219800	46.6179	25.5762	36.4658	44.0249
PRUPE_1G219900	17.8475	20.2005	16.8166	23.1379
PRUPE_1G220000	18.6527	18.1188	16.4718	15.4337
PRUPE_1G220100	0.150223	0.399566	0.338932	0.352932
PRUPE_1G220200	49.206	52.0688	55.1148	60.6694
XLOC_006105_minus	0.366374	0.213089	0.206168	0.400354
XLOC_006105_plus	2.95644	2.21738	2.0149	2.25016
PRUPE_1G220300	28.6208	26.4989	25.2002	25.8052
PRUPE_1G220400	35.8442	45.8524	40.3139	63.6999
PRUPE_1G220600	6.56933	7.47001	6.7258	7.91385
PRUPE_1G220700	0.244638	0.211273	0.232375	1.15783
PRUPE_1G220800	32.5893	27.7595	25.3735	23.1176
PRUPE_1G221000	2.0175	1.48624	1.61002	1.28548
PRUPE_1G221100	0.455856	0.893215	1.16009	2.06878
PRUPE_1G221300	0.0387888	0.0294102	0	0.442142
PRUPE_1G221400	8.16489	6.98261	6.64517	7.65473
PRUPE_1G221500	2.48648	1.21123	1.82419	1.19778
PRUPE_1G221600	40.8602	30.313	31.5271	31.2514
PRUPE_1G221700	12.3175	13.8961	15.4388	13.832
PRUPE_1G221800	38.1499	50.8511	56.8396	52.5834
PRUPE_1G221900	15.8551	16.1987	12.0022	12.112
PRUPE_1G222000	9.67258	9.18629	8.12403	7.40752
PRUPE_1G222100	19.7763	16.3857	16.4522	16.0862
PRUPE_1G222200	1.61546	1.45056	2.1023	3.63242
PRUPE_1G222300	22.1506	15.9952	16.5959	14.3899
PRUPE_1G222600	4.29599	6.15702	6.14413	4.20324
PRUPE_1G222700	13.0669	13.3747	10.9583	14.6328
PRUPE_1G222800	3.29148	2.17016	2.42686	0.917009
PRUPE_1G222900	56.2574	41.7546	50.3853	41.3153
PRUPE_1G223200	3.7908	2.98611	2.74506	2.77656
PRUPE_1G223300	22.5714	24.3901	21.0647	21.7636
PRUPE_1G223400	17.2299	15.1525	16.3916	17.6563
PRUPE_1G223500	12.5204	12.3526	9.0597	7.00338
PRUPE_1G223600	21.7033	23.79	26.3281	28.4074
PRUPE_1G223700	30.018	27.9609	32.0049	37.2453
PRUPE_1G223800	4.76942	5.24982	8.91796	9.70357
PRUPE_1G224000	51.7152	38.6677	37.8601	34.7621
PRUPE_1G224100	2.37137	3.49152	3.29563	4.10234
PRUPE_1G224200	39.1694	46.5767	50.9773	56.6759
PRUPE_1G224300	61.3911	59.2464	57.3707	56.1947
PRUPE_1G224400	14.218	11.6181	13.5997	12.8817
PRUPE_1G224500	78.1224	65.8945	76.4158	77.3823
PRUPE_1G224600	8.21687	9.60983	10.4611	11.0175
PRUPE_1G224900	16.7781	18.0716	20.3996	22.0186
PRUPE_1G225000	36.3239	32.5498	34.7772	31.0924
PRUPE_1G225100	64.6042	57.9593	67.8775	65.2054
PRUPE_1G225200_X	0.415927	0.362943	0.350308	0.38661
PRUPE_1G225200	5.93727	6.12838	5.12459	5.6655
PRUPE_1G225200_P_minus	5.35595	3.587	4.20054	5.93361
PRUPE_1G225200_P_plus	0.6337	0.385485	0.430468	0.719932
PRUPE_1G225300	0.929151	0.818145	0.775691	1.36127
PRUPE_1G225400	3.04289	2.78689	2.73908	2.64848
PRUPE_1G225500	6.15748	6.76183	6.13463	5.81878
PRUPE_1G225600	8.99768	5.53038	6.47745	6.02105
PRUPE_1G225700	24.2061	25.5813	29.8987	37.4337
PRUPE_1G225800	26.0855	26.5685	29.3776	12.4584
PRUPE_1G225900	21.6526	20.8477	21.0017	21.1012
PRUPE_1G226000	199.335	189.08	259.767	174.979
PRUPE_1G226100	6.3121	4.40725	7.4591	4.43628
PRUPE_1G226200	7.86742	10.2361	10.224	8.83236
PRUPE_1G226300	0.436462	0.283588	0.399613	0.320236
PRUPE_1G226400	7.66721	10.961	9.57609	7.99044
PRUPE_1G226500	1.53422	0.937466	2.92502	3.21333
PRUPE_1G226600	25.4597	30.1408	33.2303	29.0558
PRUPE_1G226700	1.86208	0.812021	0.989737	1.57756
PRUPE_1G226800	0.255833	0.169643	0.196565	0.280415
PRUPE_1G227100	0	0.0385991	0.0467816	0.439378
PRUPE_1G227200	9.87634	9.11423	8.37732	8.82746
PRUPE_1G227300	15.1533	19.8216	22.1381	17.8715
PRUPE_1G227400	0.531276	0.386723	0.340894	0.426217
PRUPE_1G227600	0.964989	1.01297	0.666132	0.704111
PRUPE_1G228200	581.141	687.328	681.552	614.377
ENSRNA050003720	58.1545	104.609	99.5317	113.991
ENSRNA050003698	112.371	175.24	209.643	214.692
ENSRNA050003709	111.361	149.863	173.409	168.305
PRUPE_1G228300	12.2945	19.2425	17.7747	19.0757
PRUPE_1G228400	6.42058	6.33165	5.30884	5.45626
PRUPE_1G228500	22.5119	23.5068	21.2857	21.9312
PRUPE_1G228600	26.2191	27.6388	25.0904	24.2451
PRUPE_1G228700	20.1978	16.7989	17.0225	15.605
PRUPE_1G228800	35.2327	25.5745	27.5909	27.6041
PRUPE_1G228900	2.68176	1.33548	1.22337	0.354377
PRUPE_1G229000	0.190697	0.33737	0.356072	0.492356
PRUPE_1G229100	21.6027	20.6706	21.6483	20.4578
PRUPE_1G229200	2.05717	1.5818	1.40535	2.48685
PRUPE_1G229300	77.4771	93.5309	92.0173	87.7641
PRUPE_1G229500	35.1988	23.9215	33.4268	35.4818
PRUPE_1G229700	5.47478	3.48352	4.07062	2.53298
PRUPE_1G230200	22.6172	15.2499	22.6098	20.124
PRUPE_1G230500	28.9898	30.4803	43.4405	44.7446
PRUPE_1G230800	1.14139	1.99622	4.07552	9.68546
XLOC_006109_minus	0.564532	0.436027	0.435126	0.542607
XLOC_006110_minus	0.858442	0.573657	0.434723	0.833814
PRUPE_1G231200	0.215135	0.207423	0	0.173984
PRUPE_1G231300	0.0629643	0.136565	0.14206	0.050692
PRUPE_1G231600	2.12332	1.86601	2.37855	1.79041
PRUPE_1G231700	30.7193	26.835	23.8362	28.4456
PRUPE_1G231800	0.742098	0.880087	0.37349	0.41589
PRUPE_1G231900	35.2106	39.9706	45.7584	49.2745
PRUPE_1G232000	0.327029	0.234669	0.286755	0.264741
PRUPE_1G232100	9.52522	10.1907	8.656	9.36641
ENSRNA050003683	5.65792	2.92196	4.96844	3.39912
PRUPE_1G232200	4.34883	2.33457	3.81888	2.61266
PRUPE_1G232300	12.3503	11.4957	10.7973	9.76896
ENSRNA050003702	1.70406	2.27995	1.76441	3.5681
PRUPE_1G232400	37.0097	35.7057	36.5126	35.7408
PRUPE_1G232500	0.192176	0.752152	0.626236	1.08654
PRUPE_1G232600	0.182962	0.443717	0.353633	0.475651
PRUPE_1G232700	33.8556	27.1293	27.3735	27.3072
PRUPE_1G232800	6.8711	5.10168	6.65523	5.83766
PRUPE_1G232900	4.36188	6.56134	7.81668	7.65799
PRUPE_1G233000	2.6289	3.37437	3.6375	3.3468
PRUPE_1G233100	2.31567	1.82705	2.20868	2.65591
PRUPE_1G233200	29.6594	26.0764	26.4548	23.6956
PRUPE_1G233300	16.313	19.0377	20.4223	22.0036
PRUPE_1G233400	18.4907	15.3391	17.0834	16.0566
PRUPE_1G233500	0.797883	0.695597	0.56942	0.458868
PRUPE_1G233600	0.870549	1.29906	0.705156	1.49944
PRUPE_1G233700	8.38884	5.59966	6.86468	7.49759
PRUPE_1G233900	8.35316	11.0044	9.91362	14.1449
PRUPE_1G234000	442.588	650.528	728.831	730.064
PRUPE_1G234200	15.0379	13.4321	13.2074	13.2113
PRUPE_1G234300	0.888496	0.639123	1.55376	1.30134
PRUPE_1G234400	16.0462	20.436	19.31	13.255
PRUPE_1G234500	5.79291	5.62337	5.2223	5.6488
PRUPE_1G234800	36.9789	44.6042	48.1107	43.799
PRUPE_1G234900	15.7621	14.3621	14.0559	13.7592
PRUPE_1G234900_P	10.9879	11.9936	10.4988	8.88815
PRUPE_1G235100	4.39044	4.79316	4.73405	4.91589
PRUPE_1G235200	16.1054	13.2735	13.9398	14.7977
PRUPE_1G235300	0.564947	0.992264	1.40749	1.45816
PRUPE_1G235400	0.958263	0.956846	0.784113	0.964333
PRUPE_1G235500	0.927042	1.30833	1.08792	0.928879
PRUPE_1G235600	2.59369	2.89827	6.35038	5.06349
PRUPE_1G235800	4.58194	11.8034	13.0956	35.6093
PRUPE_1G235900	8.30428	6.95358	5.68038	5.41961
XLOC_006112_plus	0.504999	0.373642	0.412311	0.192062
PRUPE_1G236200	5.48394	5.01917	4.18436	4.02561
PRUPE_1G236300	0.213318	0.101187	0.09695	0.158521
PRUPE_1G236400_X	1.92955	2.3369	1.6297	1.58163
PRUPE_1G236400	0.185252	0.0636794	0.0702697	0.141069
PRUPE_1G236500	0.465323	0.144138	0.110932	0.0178542
PRUPE_1G236600	1.22283	1.27392	1.65379	0.551479
PRUPE_1G236700	17.7461	10.9455	6.97484	2.77222
PRUPE_1G236800	0.571554	0.650265	1.76777	0.675159
PRUPE_1G236900	16.2265	13.2389	13.074	12.5049
PRUPE_1G237100	21.3405	3.43466	1.30808	0.177138
PRUPE_1G237200	5.61993	2.23512	1.63851	1.34362
XLOC_004311	55.7889	35.6695	53.1787	37.3668
XLOC_004312	31.8425	11.9334	17.5616	12.9465
PRUPE_1G237400	0.127823	0.227733	0.234758	0.165933
PRUPE_1G237600	15.6829	19.8087	19.5335	13.4345
PRUPE_1G237800	4.3859	1.62352	1.93862	1.79054
PRUPE_1G238100	3.15696	3.05726	3.26383	3.26548
PRUPE_1G238200	4.2447	3.66843	3.28418	3.65161
PRUPE_1G238300	2.20177	2.07545	2.27748	3.40399
PRUPE_1G238400	19.3319	24.1849	26.2335	35.5439
PRUPE_1G238400_P_minus	1.7218	1.24381	0.983208	1.06
PRUPE_1G238400_P_plus	0.0622967	0.0495919	0.0242283	0.0548896
PRUPE_1G238500	7.99671	7.79119	9.53489	13.3981
PRUPE_1G238600	21.3396	14.9852	16.485	16.9961
PRUPE_1G238700	4.6233	6.2029	5.78836	5.81761
XLOC_001291	0.672741	0.889537	0.515483	0.54696
PRUPE_1G238800	7.68381	15.3195	9.92563	1.88833
PRUPE_1G238900	18.5185	19.2455	15.2718	14.2681
PRUPE_1G239000	2.28525	2.58763	2.78884	2.81599
PRUPE_1G239200	6.67386	6.70641	7.91954	9.05663
PRUPE_1G239300	46.3442	38.5409	41.1543	53.2339
PRUPE_1G239400	6.51881	11.082	10.8726	9.33213
PRUPE_1G239500	0.131479	0.176964	0.152341	0.121526
PRUPE_1G239600	13.7062	15.7107	15.5537	19.2265
PRUPE_1G239700	11.1614	14.5349	13.2041	11.7254
PRUPE_1G239800	24.126	23.345	22.5464	21.4572
PRUPE_1G239900	58.6717	27.5332	48.3983	55.433
PRUPE_1G240000	149.782	218.812	222.921	218.874
PRUPE_1G240200	10.9071	9.2736	8.79944	9.28939
PRUPE_1G240300	17.132	19.3443	20.2337	19.1736
PRUPE_1G240400	28.1706	18.0649	23.0488	20.6374
PRUPE_1G240500	20.7122	23.8684	25.8715	24.0916
PRUPE_1G240600	0.615071	0.873256	0.418173	0.818284
PRUPE_1G240700	2.44803	2.44704	2.66756	3.55453
PRUPE_1G240800	3.3187	3.82207	3.75005	3.1087
XLOC_006114_plus	0.42438	0.403847	0.261062	0.24116
PRUPE_1G241300	9.07451	11.3878	4.47187	2.00625
PRUPE_1G241400_P_minus	0.388856	0.612194	0.303116	0.400621
PRUPE_1G241400	3.35727	3.09949	4.1946	3.37634
ENSRNA050003694	646.419	925.06	1135.19	1264.08
PRUPE_1G241500	2.96806	2.21673	2.59895	1.87731
PRUPE_1G241600	0.228356	0.101382	0.157797	0.211892
PRUPE_1G241800	28.2561	20.327	20.362	32.2655
PRUPE_1G241900	10.7537	10.812	10.7296	12.3851
PRUPE_1G242000	3.32637	2.46058	1.84818	3.30405
PRUPE_1G242100	0.78473	1.33648	0.896179	0.805394
PRUPE_1G242200	8.9805	7.24722	7.6815	7.35189
PRUPE_1G242300	2.04292	7.70584	11.7319	5.31275
PRUPE_1G242500	5.90873	4.77924	4.77464	4.78277
PRUPE_1G242600	0.508391	1.00318	0.810189	0.652735
PRUPE_1G242700	5.13915	6.9964	6.9778	6.53287
PRUPE_1G242800	9.20857	8.46849	9.69126	8.85334
PRUPE_1G242900	20.2459	23.1469	22.9149	20.7568
PRUPE_1G243000	25.8244	33.7824	34.4611	31.632
PRUPE_1G243100	8.17655	6.19672	5.64723	6.70311
PRUPE_1G243200	25.466	15.9127	19.3578	21.7907
PRUPE_1G243400	9.71137	9.36936	9.38605	9.0877
PRUPE_1G243500	22.2247	22.3219	24.0071	26.1079
PRUPE_1G243700	10.4718	14.6777	15.0793	12.3063
PRUPE_1G243800	175.602	255.533	222.56	197.263
PRUPE_1G243900	13.8259	7.4014	9.96272	8.06793
PRUPE_1G244000	5.80916	7.45995	6.44789	5.89783
PRUPE_1G244100	15.1364	13.8256	13.0635	14.767
PRUPE_1G244200	0.459381	0.393124	0.320951	0.586106
PRUPE_1G244400	1.08471	1.77917	1.44718	1.89139
PRUPE_1G244300	0.297534	0.279939	0.379062	0.417536
PRUPE_1G244500	2.41568	3.14168	4.34363	2.25227
PRUPE_1G244700	1.66058	3.20851	3.71997	3.5772
PRUPE_1G244800	6.28311	8.39121	7.35942	7.37001
PRUPE_1G244900	2.83429	2.50723	2.29079	2.91798
PRUPE_1G245100	13.7187	24.6205	20.2222	15.6078
PRUPE_1G245400	42.8621	38.1293	38.4481	15.7827
PRUPE_1G245600	0.342866	0.141427	0.123421	0.125321
PRUPE_1G245700	6.1708	6.39415	6.68534	5.3506
PRUPE_1G245800	50.067	61.1979	48.3784	27.0303
PRUPE_1G245900	0.325641	0.37777	0.369648	0.0762816
PRUPE_1G246000	25.164	27.3052	35.7867	27.4852
PRUPE_1G246100	1.86809	2.25388	3.13935	1.51662
PRUPE_1G246200	29.6524	29.0666	34.3769	35.7122
PRUPE_1G246300	4.18613	6.2734	5.25474	5.40289
PRUPE_1G246400	1.21343	1.04471	1.01277	1.06082
PRUPE_1G246500	0.343802	0.0487812	0.186109	0.42235
PRUPE_1G246600	0.110813	0.237286	0.15246	0.128857
PRUPE_1G246700	1.64357	1.89702	2.00462	2.55648
PRUPE_1G246800	53.2651	55.7286	57.1435	52.2562
PRUPE_1G246900	3.90893	4.12129	4.68315	4.80235
PRUPE_1G247000	22.5544	25.4747	29.9911	37.6881
PRUPE_1G247100	21.9681	24.1395	26.714	29.4041
PRUPE_1G247200	26.6138	28.6321	32.7867	34.1684
PRUPE_1G247300	0.107943	0.074637	0.0540217	0.0778173
PRUPE_1G247400	17.4835	19.3601	18.5607	18.6468
PRUPE_1G247500	3.23408	4.69505	4.66715	4.60105
PRUPE_1G247600	2.40861	2.29561	2.18124	2.12076
PRUPE_1G248000	47.3459	45.4482	48.4577	47.0293
PRUPE_1G248100	0.475833	0.320279	0.616236	0.669204
PRUPE_1G248400	23.51	35.6539	30.2171	15.6397
PRUPE_1G248500	20.505	22.4428	22.4387	21.8868
PRUPE_1G248600	5.75282	5.63567	5.291	5.52621
PRUPE_1G248700	0.264045	0.199685	0.243916	0.117108
PRUPE_1G248800	0.198992	0.307814	0.574609	0.315014
PRUPE_1G248900	90.2546	121.703	141.369	126.595
PRUPE_1G249000	1.67035	1.2157	1.4103	2.19486
PRUPE_1G249300	13.0322	11.2505	9.93132	4.80161
PRUPE_1G249400	15.6702	19.8127	14.0003	8.86984
PRUPE_1G249500	15.0704	15.3103	14.2077	13.3241
ENSRNA050003686	214.974	68.64	85.3488	65.769
PRUPE_1G249700	5.57089	9.63923	11.1629	6.86042
PRUPE_1G249800	27.4799	23.0274	23.811	36.5551
PRUPE_1G249900	0.681607	0.78301	0.663309	1.03623
PRUPE_1G250100	66.0808	68.3205	95.3278	103.469
PRUPE_1G250200	4.53334	2.85953	3.17263	4.1574
PRUPE_1G250300	21.2413	23.1956	23.1162	25.3405
PRUPE_1G250600	175.79	210.917	219.108	218.283
PRUPE_1G250800	6.0911	5.75667	5.60013	7.2367
PRUPE_1G250900	44.702	77.1349	92.3975	99.4441
PRUPE_1G251000	16.0549	14.0542	16.9922	24.9558
PRUPE_1G251100	2.04446	2.70981	2.3727	2.99102
PRUPE_1G251200	4.04523	10.1192	10.2379	24.9625
PRUPE_1G251300	2.05501	1.83518	2.24815	3.52343
PRUPE_1G251400	25.1839	23.3175	22.5356	21.7846
PRUPE_1G251500	133.357	118.427	130.526	131.708
PRUPE_1G251600	0.786794	1.1232	5.82313	10.2969
PRUPE_1G251700	1.76731	1.75918	2.24288	2.6031
PRUPE_1G251800	15.2688	12.2609	12.937	16.1538
PRUPE_1G251900	15.465	10.9489	13.039	13.4865
PRUPE_1G252000	46.2077	34.8727	41.91	46.6339
PRUPE_1G252100_P_minus	0.905255	0.580802	0.447976	0.314586
PRUPE_1G252100_P_plus	0.218759	0.160183	0.136283	0.268051
PRUPE_1G252100	43.7147	14.3943	24.2638	25.3958
XLOC_006117_minus	0.718425	0.66233	0.520495	0.471685
PRUPE_1G252200	1.16043	0.50853	0.787975	0.418506
PRUPE_1G252500	0.591507	0.890914	0.705997	0.869712
PRUPE_1G252600	0.201073	0.572399	1.5147	3.73891
PRUPE_1G252800	5.43619	6.6449	12.7456	10.2809
PRUPE_1G252900	12.381	14.3489	11.7964	11.8089
PRUPE_1G253200	3.74987	4.05016	3.22196	1.96983
PRUPE_1G253100	34.8992	23.5171	24.2628	13.3989
PRUPE_1G253300	7.31233	9.13001	8.09144	12.383
PRUPE_1G253400	3.95238	2.48994	1.78595	2.08319
[truncated: 20,286 more rows]

## Sheet: DEGs 
p-adj ≤ 0.01 + log2FC>|0.585|
Gene ID	0CU	200CU	475CU	770CU	Cluster
PRUPE_1G000400	14.1976	12.9231	9.77681	6.54864	2
PRUPE_1G002900	23.7115	47.9664	49.6411	51.4369	1
PRUPE_1G003000	63.1719	104.709	140.81	145.277	1
PRUPE_1G003300	59.1397	92.9337	97.4481	112.217	1
PRUPE_1G003600	18.4487	11.827	11.8245	11.1553	2
PRUPE_1G004800	39.0965	62.646	65.6054	58.6963	3
PRUPE_1G005100	2.82497	2.67958	1.81431	2.01471	2
PRUPE_1G005400	2.4261	0.501075	0.62958	1.332	4
PRUPE_1G007200	2.73751	1.58142	1.00753	1.80714	4
PRUPE_1G008500	109.268	71.0757	70.7131	59.8603	2
PRUPE_1G008900	0.889708	2.32017	1.86458	2.30485	3
PRUPE_1G009800	4.11973	6.26339	5.98994	7.96416	1
PRUPE_1G009900	1.19066	1.80042	1.98428	2.51247	1
PRUPE_1G010400	756.596	1166.47	1231.6	1194.2	1
PRUPE_1G011600	35.4599	24.1166	15.1579	7.44368	2
PRUPE_1G011900	0.290345	1.89294	1.43174	0.875317	3
PRUPE_1G012200	8.3671	4.85235	6.43179	5.19511	4
PRUPE_1G012900	5.30256	5.33053	4.69755	1.37419	2
PRUPE_1G013000	29.4339	38.7147	37.3263	44.2122	1
PRUPE_1G013100	30.4606	61.9625	68.8102	53.639	3
PRUPE_1G013400	1.33849	3.18557	3.12607	3.56232	1
PRUPE_1G013600	7.283	5.99849	4.79176	4.89392	2
PRUPE_1G013700	550.689	473.274	430.707	344.026	2
PRUPE_1G015700	1.37086	1.66219	3.12948	2.43186	1
PRUPE_1G016000	23.9851	41.4834	37.4603	54.7014	1
PRUPE_1G016100	5.90771	5.77704	3.20802	1.53451	2
PRUPE_1G016600	2.79837	5.62789	4.50229	3.32301	3
PRUPE_1G016700	0.329616	1.61907	1.46322	0.625876	3
PRUPE_1G016900	3.31084	3.62964	5.07508	2.6422	5
PRUPE_1G017300	9.23836	13.3014	12.3663	20.3005	1
PRUPE_1G017800	1.52856	0.812602	0.561815	0.733395	2
PRUPE_1G018900	20.1755	45.3358	41.9267	19.7418	5
PRUPE_1G019100	22.26	14.8752	17.5876	12.4413	2
PRUPE_1G019400	99.8406	76.8073	71.2619	62.838	2
PRUPE_1G020300	12.6745	11.5359	16.641	20.5509	6
PRUPE_1G021400	18.5938	39.9908	69.1916	36.2873	3
PRUPE_1G021500	0.894427	10.0695	35.871	20.0629	1
PRUPE_1G021600	0.857818	11.6108	36.0003	32.6145	1
PRUPE_1G021700	0.0304615	8.11384	25.8654	62.1908	1
PRUPE_1G021800	13.0786	18.857	50.0684	37.7383	1
PRUPE_1G022300_P	2.51238	1.78021	1.46661	1.43545	2
PRUPE_1G023100	1.27405	0.746198	0.39862	0.0305973	2
PRUPE_1G023200	6.72967	11.5137	6.59116	1.26827	2
PRUPE_1G023400	21.126	27.97	14.0145	3.58542	2
PRUPE_1G023600	3.20624	7.18077	4.03671	1.97813	5
PRUPE_1G023800	77.7501	31.1889	36.6185	27.1087	2
XLOC_003264	0.918524	0.419288	0.276275	0.234174	2
PRUPE_1G025700	12.8227	15.4524	11.9528	7.68214	2
PRUPE_1G026400	55.5613	27.1816	29.1966	40.8694	4
XLOC_005998_minus	0.70966	2.99613	3.26493	4.83316	1
PRUPE_1G028400	159.414	93.8589	113.013	54.6226	2
PRUPE_1G028500	344.642	137.182	135.813	45.2868	2
PRUPE_1G028800	351.825	75.244	63.6917	14.3577	2
PRUPE_1G030500	7.01416	6.42574	5.15705	0.735441	2
PRUPE_1G032400	0.155622	0.604499	1.32686	3.14922	1
PRUPE_1G032500	0.941774	3.17845	6.15536	9.83964	1
PRUPE_1G032800	0.554866	0.860564	1.84891	3.53497	1
PRUPE_1G034800	2.89572	2.97473	4.05534	4.95553	1
PRUPE_1G035500	2.15422	4.26749	6.99583	10.2205	1
PRUPE_1G035800	1.49793	0.737261	1.73875	2.00795	6
PRUPE_1G038100	39.3276	50.5196	97.8348	602.9	1
PRUPE_1G038200	1.1238	20.6096	24.2791	44.6413	1
PRUPE_1G038700	2.04786	1.06543	0.957611	0.839518	2
PRUPE_1G039100	342.418	254.156	243.116	193.546	2
PRUPE_1G039300	232.334	343.053	359.879	334.205	3
PRUPE_1G040100	0.49569	0.795264	0.890786	1.29185	1
PRUPE_1G041200	4.56105	5.53692	3.16071	2.34775	2
PRUPE_1G041300	1.54831	0.657674	0.500161	0.341132	2
PRUPE_1G041400	3.35681	6.15781	4.79588	4.78042	3
PRUPE_1G042400	0.709583	0.316241	0.250041	0.0982466	2
PRUPE_1G042800	1.09072	0.182406	0.0750402	0.0256655	2
PRUPE_1G043100	0.547653	0.703997	0.280688	0.263196	2
PRUPE_1G043300	5.77785	1.88979	0.619343	0.130133	2
PRUPE_1G045100	13.2846	17.0768	18.463	22.3457	1
PRUPE_1G045300_I	159.686	104.312	105.106	77.3025	2
PRUPE_1G045500	17.3128	23.6968	28.6597	33.1038	1
PRUPE_1G045600	7.90201	4.14745	3.7647	3.1381	2
PRUPE_1G047700	9.47022	8.3845	7.64485	4.03753	2
PRUPE_1G048000	3.02281	2.53108	1.98878	1.24769	2
PRUPE_1G048500	6.2976	5.69302	5.62172	3.83409	2
PRUPE_1G049600	2.32626	2.57834	2.37238	0.958023	5
PRUPE_1G050200	13.4006	10.3586	8.23774	7.95894	2
PRUPE_1G050900	63.5452	57.4628	105.673	49.9855	5
PRUPE_1G051400	1.01871	2.71678	2.57937	2.90045	1
PRUPE_1G052200	1.02655	0.504841	0.371214	0.212619	2
PRUPE_1G052400	49.7835	29.3711	29.444	37.1618	4
PRUPE_1G053800	73.0167	80.4503	130.735	69.523	5
PRUPE_1G054100	3.48869	0.586582	0.907961	1.81735	4
PRUPE_1G054600	5.43051	7.97198	7.34194	9.37589	1
PRUPE_1G055000	1.78714	5.00713	3.7491	3.82752	3
PRUPE_1G061500	10.6819	8.06074	9.94453	5.20132	2
PRUPE_1G063300	4.04349	4.80998	6.81304	4.70558	3
PRUPE_1G064400	3.60325	3.33845	2.09242	2.07171	2
PRUPE_1G064600	42.5013	56.3995	65.8076	81.2181	1
PRUPE_1G066500	2.93635	5.80339	4.01654	5.27293	3
PRUPE_1G066600	1.55727	5.44035	7.99716	13.099	1
PRUPE_1G066700	0.485032	2.22277	4.00584	5.83425	1
PRUPE_1G067400	1.79581	0.600196	0.930531	2.58155	6
PRUPE_1G068200	0.741113	0.869309	1.47291	3.46131	1
PRUPE_1G069500	4.96605	7.15859	7.20859	7.75377	1
PRUPE_1G069800	57.2996	41.3116	26.1593	20.8513	2
PRUPE_1G070400	1.03414	0.862721	0.508714	0.438521	2
PRUPE_1G070500	13.2089	13.9317	9.71769	7.38178	2
PRUPE_1G071300	0.647445	1.00405	1.23862	2.48528	1
PRUPE_1G071400	20.6012	15.5279	15.4647	6.73059	2
PRUPE_1G071800	2.84742	2.9546	1.66119	0.592797	2
PRUPE_1G072100	0.930721	0.626535	1.06053	2.77515	6
PRUPE_1G073400	3.67871	2.52124	4.16729	4.98113	6
PRUPE_1G074400	55.6389	53.693	28.6128	14.5414	2
PRUPE_1G074900	1.90619	1.93126	1.89359	3.41259	7
PRUPE_1G076600	48.1591	71.8305	74.7175	77.5819	1
PRUPE_1G076700	8.73976	13.0527	13.7278	14.2471	1
PRUPE_1G076800	7.16901	10.6137	10.7545	13.4315	1
PRUPE_1G076900	8.31272	2.57234	3.59492	5.27224	4
PRUPE_1G078700	2.24824	3.06074	3.85488	4.98825	1
PRUPE_1G080500	110.049	103.001	99.3259	58.9101	2
PRUPE_1G080600	105.109	110.343	104.921	61.5757	2
PRUPE_1G080700	0.740897	5.91038	5.44934	5.72367	3
PRUPE_1G081600	1.09864	2.08216	2.10834	3.11395	1
PRUPE_1G081800_X	10.7972	10.5538	13.4595	17.3853	6
PRUPE_1G081900	2.05905	2.26355	1.4973	0.831346	2
PRUPE_1G082000	6.32801	14.777	19.2266	26.6913	1
PRUPE_1G083000	0.372465	0.808054	1.43388	0.8166	1
PRUPE_1G084200	11.4162	17.3357	13.9384	14.2309	3
PRUPE_1G084300	21.1297	18.5514	15.0847	10.5821	2
PRUPE_1G085500	27.2643	46.5365	43.3902	47.4162	1
PRUPE_1G086000	1.99056	3.25789	3.30934	3.59225	1
PRUPE_1G086500	7.78744	12.159	12.6598	15.8162	1
PRUPE_1G088900	25.0887	31.12	8.51398	1.22465	2
PRUPE_1G090100	4.57934	5.93349	3.95048	4.12616	2
PRUPE_1G090300	19.05	11.6567	12.5173	7.56249	2
PRUPE_1G090500	9.55471	16.3172	20.7566	16.4327	1
PRUPE_1G091000	2.25271	2.47596	5.22032	6.115	1
PRUPE_1G091400	2.892	1.38578	1.4489	4.19187	6
PRUPE_1G092100	66.7897	46.3089	45.3751	40.9931	2
PRUPE_1G092500	4.94892	3.80514	3.3321	1.44399	2
PRUPE_1G092700	133.896	121.223	148.552	73.2389	5
PRUPE_1G092900	3.24037	4.72343	5.58637	5.29216	1
PRUPE_1G093000	3.46925	6.22717	7.0945	6.49853	1
PRUPE_1G093600	1.01338	4.38138	12.005	17.4478	1
PRUPE_1G093800	11.0299	13.8707	17.4553	10.0349	5
XLOC_006031_plus	2.52768	1.42795	1.01812	0.351165	2
PRUPE_1G095900	4.55571	8.88413	5.98638	2.1222	5
PRUPE_1G096900	0.838137	4.04109	6.73335	3.09841	3
PRUPE_1G097600	0.434445	0.240876	0.52584	1.45332	6
PRUPE_1G097700	5.0058	8.25998	9.9155	32.284	1
PRUPE_1G098500	38.9915	15.2338	30.8494	15.1716	2
ENSRNA050004176	53.116	20.6367	42.0244	20.6674	2
PRUPE_1G099000	319.597	406.205	344.301	144.879	5
PRUPE_1G099500	4.36712	8.70583	10.8485	10.3559	1
PRUPE_1G099600	1.36159	1.74787	1.79402	3.00836	1
PRUPE_1G101300	9.34983	13.6289	15.1376	12.2958	3
PRUPE_1G101400	0.171052	0.0518797	0	0	2
PRUPE_1G101500	11.0506	6.83075	5.93446	6.41466	2
PRUPE_1G102100	11.8588	18.1147	20.6649	20.6061	1
PRUPE_1G103000	4.17466	2.45326	1.74883	1.32127	2
PRUPE_1G103900	0.383193	0.173007	0.152628	0.131567	2
PRUPE_1G104400	0.451655	0.825808	0.95485	1.42181	1
PRUPE_1G104500	14.3029	12.9808	12.041	9.43244	2
PRUPE_1G104900	134.616	268.149	451.092	224.38	3
PRUPE_1G105000	9.71575	6.37728	5.83614	6.54329	4
PRUPE_1G105800	36.1617	42.7323	43.1757	59.2242	1
PRUPE_1G106900	15.0643	13.4272	9.59131	9.33031	2
PRUPE_1G107000	359.73	312.235	298.778	144.132	2
PRUPE_1G110100	8.02921	8.44583	12.6885	38.016	1
PRUPE_1G110600	1.32055	0.672175	0.512008	1.17039	4
PRUPE_1G110800	27.2052	26.1952	28.6981	17.9649	5
PRUPE_1G111300	7.49359	7.79838	11.9585	9.12331	1
PRUPE_1G111700	1.45007	2.17175	2.52874	3.93649	1
PRUPE_1G111800	48.3755	52.0607	41.5059	31.6818	2
PRUPE_1G111900	4.13055	6.99207	5.68849	4.38722	3
PRUPE_1G112100	8.76347	13.5627	13.0119	14.3766	1
PRUPE_1G112500	15.1991	12.2024	11.6178	18.0069	7
PRUPE_1G113100	8.33282	42.5078	90.5028	102.05	1
PRUPE_1G113400	62.24	56.5745	51.2046	34.6242	2
PRUPE_1G113800	0.12588	0.667994	0.720415	2.69932	1
PRUPE_1G114700	0.115821	0.125609	0.266177	9.1011	1
PRUPE_1G114800	11.4518	16.2822	11.8506	6.09676	5
PRUPE_1G115600	7.75956	17.379	14.6066	11.3953	3
PRUPE_1G116000	22.1216	20.5965	20.6198	31.3308	6
PRUPE_1G117700_P_minus	2.87446	6.46297	9.69566	15.6413	1
PRUPE_1G117800	3.60406	5.44909	6.03979	6.58303	1
PRUPE_1G117900	2.37275	4.20706	3.09464	4.10331	3
PRUPE_1G118200	10.453	6.28764	6.14126	6.14065	2
PRUPE_1G118700	75.4307	130.049	133.229	126.654	3
PRUPE_1G119900	8.47656	3.28806	2.70042	4.44133	4
PRUPE_1G120000	2.32454	8.69627	5.21516	2.24441	5
PRUPE_1G120100	134.786	98.2035	116.948	79.5511	2
PRUPE_1G120400	2.82995	2.8221	2.00973	1.25085	2
PRUPE_1G120700	19.3242	5.23273	5.47715	5.21981	2
PRUPE_1G121000	9.83029	1.7512	1.12443	0.24299	2
PRUPE_1G121400	0.861502	0.123009	0.355065	0.312831	4
PRUPE_1G121800	0.321317	1.23834	2.04915	1.81599	1
PRUPE_1G122200	0	0.222978	0.335243	0.493657	1
PRUPE_1G122500	255.981	307.489	401.308	363.116	1
PRUPE_1G123200	13.8056	29.0357	21.5835	17.6166	3
PRUPE_1G123900	3.01585	3.56856	5.06873	4.89212	1
PRUPE_1G124000	30.8817	28.8717	22.9507	13.2157	2
PRUPE_1G124200	0.953193	0.941636	2.0636	2.86797	6
PRUPE_1G124300	19.3833	11.715	12.2988	10.5242	2
PRUPE_1G124400	3.52665	4.76859	2.76958	0.875796	2
PRUPE_1G126300	40.2153	58.1968	46.5928	17.9281	5
PRUPE_1G126400	60.6604	57.0054	48.8814	37.7746	2
PRUPE_1G126600	126.823	97.3028	99.7289	69.688	2
PRUPE_1G127300	1.66192	2.73743	4.37893	5.96254	1
PRUPE_1G127500	7.40829	18.6914	22.0785	18.3041	3
PRUPE_1G127600	4.60391	3.37137	6.41009	10.1558	6
PRUPE_1G127700	11.9588	28.0072	34.2412	29.5543	1
PRUPE_1G127900	42.1809	99.8972	109.709	81.8626	3
PRUPE_1G128200	6.19607	17.7067	20.3216	22.8155	1
PRUPE_1G128400	0.422632	0.911453	1.49459	2.28372	1
PRUPE_1G128600	117.399	52.3416	42.9656	18.3268	2
PRUPE_1G128700	1493.28	2133.93	2931.19	1970.98	3
PRUPE_1G128900	13.5139	20.4861	15.1314	10.6896	5
PRUPE_1G129300	6.49871	9.46214	5.50481	5.21358	2
XLOC_006048_plus	1.68187	4.77559	6.31613	11.0416	1
PRUPE_1G129500	25.1467	41.1479	35.0723	33.5374	3
PRUPE_1G130200	21.0322	16.1801	16.7839	10.4154	2
PRUPE_1G131300	0.959731	0.208435	0.236248	0	2
PRUPE_1G131800	39.0786	60.1551	60.2191	49.7211	3
PRUPE_1G132400	4.09158	8.09117	4.67043	3.65867	5
PRUPE_1G133500	8.32137	9.26493	6.63987	3.35857	2
PRUPE_1G134400	4.88596	7.82479	6.25563	8.04077	1
PRUPE_1G134900	1936.81	856.052	792.408	569.038	2
PRUPE_1G135600	3.31241	5.92385	7.65491	6.92593	1
PRUPE_1G136600	64.5542	116.223	126.674	79.7663	3
PRUPE_1G137000	67.0132	96.7585	64.3405	30.6752	2
PRUPE_1G138000	1.54522	3.91844	3.58717	4.33683	1
PRUPE_1G138800	5.49162	4.75028	7.83514	28.4156	6
PRUPE_1G139300	12.8701	8.24179	9.59136	10.7837	4
PRUPE_1G139900	2.73035	2.02902	3.53973	4.40586	6
PRUPE_1G140100	9.33959	9.30304	7.25827	6.00659	2
PRUPE_1G140800	26.4858	17.0608	19.4196	18.1345	4
PRUPE_1G142000	13.6747	8.38445	11.6769	13.2843	4
PRUPE_1G142900_I	446.323	300.911	309.141	209.952	2
PRUPE_1G143100	4.29026	5.68887	7.69928	6.15169	1
PRUPE_1G143200_1G143300	121.96	97.5186	83.415	79.3593	2
PRUPE_1G144100	18.1085	26.7102	23.7736	35.5241	1
PRUPE_1G144300	23.7232	28.2074	33.4657	38.9105	1
PRUPE_1G144800	22.9669	23.9637	16.7068	13.3275	2
PRUPE_1G145400	77.9313	60.3442	53.7444	46.8464	2
PRUPE_1G145900	113.511	60.1636	65.4392	53.3462	2
PRUPE_1G147300	23.5089	14.1857	19.2962	22.8352	4
PRUPE_1G148400	8.13907	5.35892	7.40316	6.90596	4
PRUPE_1G149700	32.8414	58.1412	52.3155	54.6597	3
PRUPE_1G151100	14.0548	16.3653	18.5996	24.2036	1
PRUPE_1G152100	59.9882	87.6985	49.1927	11.0518	2
PRUPE_1G152300	0.0277269	0.0113164	0.0374652	2.2478	6
PRUPE_1G152400	75.5885	54.979	67.7782	118.539	6
PRUPE_1G153400	48.4516	65.7401	77.0295	87.9696	1
PRUPE_1G154100	7.73317	12.8236	12.2557	13.0633	1
PRUPE_1G154200	4.26928	5.30597	7.60089	5.10754	3
PRUPE_1G154300	2.76787	4.00755	1.33376	0.286554	2
PRUPE_1G155100	5.27852	6.9272	6.77466	10.1507	1
PRUPE_1G155200	1.6049	4.20808	6.1991	11.8775	1
PRUPE_1G155400	1.47601	1.2887	0.822065	0.780176	2
PRUPE_1G156300	17.5219	24.4376	34.4394	23.6471	3
PRUPE_1G157000	19.0864	28.1874	29.9242	34.4797	1
PRUPE_1G158700	17.5264	10.1881	12.2083	13.7051	4
PRUPE_1G159700	2.82353	1.80768	2.64967	1.40126	2
PRUPE_1G162500	4.03604	3.53316	3.05816	2.0754	2
XLOC_006064_plus	5.84966	10.6431	12.8251	18.3074	1
PRUPE_1G163700	1.84929	2.28031	1.59335	1.0343	2
PRUPE_1G163800	0.865562	0.784146	0.527696	0.311377	2
PRUPE_1G164000	10.8869	12.7234	11.9698	7.20529	5
PRUPE_1G165300	5.95414	5.58948	5.57985	3.86682	2
PRUPE_1G165700	10.5412	4.36428	6.44586	5.21121	4
PRUPE_1G166200	3.25078	2.71643	3.97512	5.94665	6
PRUPE_1G166300	0.803844	0.714552	0.772653	1.97718	6
XLOC_006067_minus	1.23966	4.52275	7.23944	12.6034	1
XLOC_006067_plus	0.0413592	0.21626	1.15376	1.03227	1
PRUPE_1G168500	16.2798	23.0302	13.28	10.2408	2
PRUPE_1G169100	4.17806	10.6704	8.76636	9.19926	3
PRUPE_1G169200	0.172772	1.79595	1.55537	1.53399	3
PRUPE_1G169400	5.21628	3.09169	3.53801	5.04413	4
PRUPE_1G169700	108.14	112.236	53.2371	37.7575	2
PRUPE_1G171000	126.449	85.0922	100.158	78.3576	2
PRUPE_1G172600	12.3255	7.39969	9.77902	11.0348	4
PRUPE_1G172900	64.8518	94.5341	76.4255	35.378	5
PRUPE_1G173100	5.18028	7.2274	9.3971	8.09369	1
PRUPE_1G173300	23.3145	33.7563	22.0346	21.4935	2
PRUPE_1G173900	303.577	501.053	486.306	485.12	3
XLOC_006069_minus	11.3073	17.504	24.3452	36.9691	1
XLOC_006069_plus	1.50781	1.41972	3.30922	4.71699	6
PRUPE_1G174500	12.3958	15.2102	10.8758	7.16625	2
PRUPE_1G175600	3.15572	6.06924	7.10446	5.40959	3
PRUPE_1G177000	10.3141	15.9247	11.4003	13.751	3
PRUPE_1G177700	0.510947	1.36115	2.35811	9.62748	1
PRUPE_1G178000	6.12416	3.98489	4.0635	5.16351	4
PRUPE_1G178400	0.810621	0.306753	0.317247	0.121714	2
XLOC_006076_plus	28.7412	20.0736	24.1148	12.171	2
PRUPE_1G181100	17.1589	13.6295	8.52452	12.5013	2
PRUPE_1G181300	10.871	8.41396	7.57172	6.79266	2
PRUPE_1G182600	87.944	71.1385	66.8904	58.2987	2
PRUPE_1G182900	25.5839	14.9653	18.419	18.4023	4
PRUPE_1G183100	173.313	80.2039	120.203	76.0223	2
PRUPE_1G183200	35.228	24.5872	37.5527	43.076	6
PRUPE_1G183300	32.4513	20.8215	25.1826	31.2167	4
PRUPE_1G183600_X	8.02911	1.67323	3.82301	2.06572	4
PRUPE_1G184200	0.411626	0.143123	0.132821	0.0681088	2
PRUPE_1G184500	34.1026	10.9741	11.1912	5.78806	2
PRUPE_1G184700	2.08467	0.727696	0.739887	0.467284	2
PRUPE_1G186000	9.98253	12.5196	13.105	15.077	1
PRUPE_1G186500	17.0488	20.7869	21.8237	27.1736	1
XLOC_004033	440.058	395.609	349.289	286.259	2
PRUPE_1G189800	30.7497	16.2383	22.8506	26.9691	4
PRUPE_1G190000	2.84412	4.17119	4.24799	4.66749	1
PRUPE_1G191100	4.21861	6.59442	9.28656	12.6659	1
PRUPE_1G191700	2.16835	2.08809	2.97712	4.76575	6
PRUPE_1G192200	0	0	0.0149197	2.95721	6
PRUPE_1G193500	8.81801	14.9803	11.8541	11.6964	3
XLOC_004066	54.7878	26.2481	23.9124	12.4014	2
PRUPE_1G194800	24.5454	49.6054	16.9396	10.088	2
PRUPE_1G195100	7.82126	5.51766	5.32908	5.14613	2
PRUPE_1G195300	4.02059	4.12578	4.59961	6.57696	1
PRUPE_1G195800	6.65319	4.79891	4.20231	4.06193	2
PRUPE_1G196100_1G196200	12.6192	13.48	15.3227	7.7082	5
XLOC_004111	4.03209	5.05354	4.13856	2.04208	5
PRUPE_1G202100	4.24173	5.36153	3.6967	2.36804	2
PRUPE_1G203800	458.819	335.297	376.481	287.556	2
PRUPE_1G205400	1.67264	16.9384	26.8193	82.9322	1
PRUPE_1G205600	1.60024	15.293	25.4018	78.9295	1
XLOC_004145	7.9264	7.16697	6.26939	4.08459	2
PRUPE_1G207100	16.4966	19.9187	9.01258	7.74956	2
PRUPE_1G207300	11.1395	11.2599	8.70069	7.27156	2
PRUPE_1G207400	8.16573	12.4844	9.51077	8.09719	5
PRUPE_1G208000	1.08855	0.406102	1.15587	3.05044	6
PRUPE_1G209800	10.3003	12.6654	13	16.4295	1
PRUPE_1G209900	11.8539	20.5174	19.53	21.9531	1
PRUPE_1G210300	57.3058	70.2129	82.4787	54.0998	5
PRUPE_1G210600	5.17997	6.78315	9.08395	9.30787	1
PRUPE_1G211000	44.891	49.148	50.5461	23.347	5
PRUPE_1G211100	6.5375	8.27727	8.83008	13.7845	1
PRUPE_1G211600	6.85412	7.81902	12.0276	14.4346	1
PRUPE_1G211700	4.92374	8.02007	5.35937	5.01113	3
PRUPE_1G212100	2.48189	1.95593	1.08565	0.213668	2
PRUPE_1G212500	16.5485	20.3751	12.8881	5.38374	2
PRUPE_1G212800	6.63642	5.77193	4.88179	2.79039	2
PRUPE_1G212900	82.0418	109.979	125.14	105.298	3
PRUPE_1G214800	7.64066	9.62342	12.4789	13.5641	1
PRUPE_1G214900	4.1007	8.32957	7.51465	18.5305	1
PRUPE_1G215900	1.06402	0.784294	0.559001	0.381667	2
PRUPE_1G216700	3.17386	3.78563	4.71853	7.76894	1
PRUPE_1G217200	9.40162	9.904	11.6712	14.7559	1
XLOC_006103_plus	0.672824	1.68789	1.25496	1.02929	3
PRUPE_1G218500	31.6929	15.6905	17.2474	10.0595	2
PRUPE_1G218900	19.074	25.3888	41.114	17.2424	5
XLOC_004214	9.53468	10.8175	18.1054	20.0707	1
PRUPE_1G219800	46.6179	25.5762	36.4658	44.0249	4
PRUPE_1G220400	35.8442	45.8524	40.3139	63.6999	1
PRUPE_1G220700	0.244638	0.211273	0.232375	1.15783	6
PRUPE_1G221100	0.455856	0.893215	1.16009	2.06878	1
PRUPE_1G222300	22.1506	15.9952	16.5959	14.3899	2
PRUPE_1G222800	3.29148	2.17016	2.42686	0.917009	2
PRUPE_1G223500	12.5204	12.3526	9.0597	7.00338	2
PRUPE_1G225700	24.2061	25.5813	29.8987	37.4337	1
PRUPE_1G225800	26.0855	26.5685	29.3776	12.4584	5
PRUPE_1G226500	1.53422	0.937466	2.92502	3.21333	6
PRUPE_1G227100	0	0.0385991	0.0467816	0.439378	1
ENSRNA050003720	58.1545	104.609	99.5317	113.991	1
ENSRNA050003698	112.371	175.24	209.643	214.692	1
PRUPE_1G228300	12.2945	19.2425	17.7747	19.0757	3
PRUPE_1G228900	2.68176	1.33548	1.22337	0.354377	2
PRUPE_1G229700	5.47478	3.48352	4.07062	2.53298	2
PRUPE_1G230500	28.9898	30.4803	43.4405	44.7446	1
PRUPE_1G230800	1.14139	1.99622	4.07552	9.68546	1
PRUPE_1G232500	0.192176	0.752152	0.626236	1.08654	1
PRUPE_1G232900	4.36188	6.56134	7.81668	7.65799	1
PRUPE_1G233900	8.35316	11.0044	9.91362	14.1449	1
PRUPE_1G234000	442.588	650.528	728.831	730.064	1
PRUPE_1G235600	2.59369	2.89827	6.35038	5.06349	1
PRUPE_1G235800	4.58194	11.8034	13.0956	35.6093	1
PRUPE_1G235900	8.30428	6.95358	5.68038	5.41961	2
PRUPE_1G236700	17.7461	10.9455	6.97484	2.77222	2
PRUPE_1G236800	0.571554	0.650265	1.76777	0.675159	1
PRUPE_1G237100	21.3405	3.43466	1.30808	0.177138	2
PRUPE_1G237200	5.61993	2.23512	1.63851	1.34362	2
XLOC_004311	55.7889	35.6695	53.1787	37.3668	4
XLOC_004312	31.8425	11.9334	17.5616	12.9465	4
PRUPE_1G237800	4.3859	1.62352	1.93862	1.79054	4
PRUPE_1G238400	19.3319	24.1849	26.2335	35.5439	1
PRUPE_1G238500	7.99671	7.79119	9.53489	13.3981	6
PRUPE_1G238800	7.68381	15.3195	9.92563	1.88833	5
PRUPE_1G239400	6.51881	11.082	10.8726	9.33213	3
PRUPE_1G239900	58.6717	27.5332	48.3983	55.433	4
PRUPE_1G240400	28.1706	18.0649	23.0488	20.6374	4
PRUPE_1G241300	9.07451	11.3878	4.47187	2.00625	2
PRUPE_1G241800	28.2561	20.327	20.362	32.2655	6
PRUPE_1G242300	2.04292	7.70584	11.7319	5.31275	3
PRUPE_1G243200	25.466	15.9127	19.3578	21.7907	4
PRUPE_1G243900	13.8259	7.4014	9.96272	8.06793	4
PRUPE_1G244500	2.41568	3.14168	4.34363	2.25227	5
PRUPE_1G244700	1.66058	3.20851	3.71997	3.5772	1
PRUPE_1G245100	13.7187	24.6205	20.2222	15.6078	3
PRUPE_1G245400	42.8621	38.1293	38.4481	15.7827	2
PRUPE_1G245800	50.067	61.1979	48.3784	27.0303	2
PRUPE_1G247000	22.5544	25.4747	29.9911	37.6881	1
PRUPE_1G248400	23.51	35.6539	30.2171	15.6397	5
PRUPE_1G248900	90.2546	121.703	141.369	126.595	1
PRUPE_1G249300	13.0322	11.2505	9.93132	4.80161	2
PRUPE_1G249400	15.6702	19.8127	14.0003	8.86984	2
ENSRNA050003686	214.974	68.64	85.3488	65.769	2
PRUPE_1G249700	5.57089	9.63923	11.1629	6.86042	3
PRUPE_1G249800	27.4799	23.0274	23.811	36.5551	6
PRUPE_1G250100	66.0808	68.3205	95.3278	103.469	1
PRUPE_1G250200	4.53334	2.85953	3.17263	4.1574	4
PRUPE_1G250900	44.702	77.1349	92.3975	99.4441	1
PRUPE_1G251000	16.0549	14.0542	16.9922	24.9558	6
PRUPE_1G251200	4.04523	10.1192	10.2379	24.9625	1
PRUPE_1G251600	0.786794	1.1232	5.82313	10.2969	1
PRUPE_1G252100	43.7147	14.3943	24.2638	25.3958	4
PRUPE_1G252200	1.16043	0.50853	0.787975	0.418506	2
PRUPE_1G252600	0.201073	0.572399	1.5147	3.73891	1
PRUPE_1G252800	5.43619	6.6449	12.7456	10.2809	1
PRUPE_1G253200	3.74987	4.05016	3.22196	1.96983	2
PRUPE_1G253100	34.8992	23.5171	24.2628	13.3989	2
PRUPE_1G253300	7.31233	9.13001	8.09144	12.383	1
PRUPE_1G253500	21.9338	26.4948	43.558	35.976	1
PRUPE_1G254000	1.96074	2.93193	4.61297	4.56562	1
PRUPE_1G255000	3.05455	3.14484	5.53561	2.39513	5
PRUPE_1G255200	24.1927	45.7495	46.2894	44.2639	3
XLOC_001382	259.019	156.11	198.179	112.413	2
PRUPE_1G255300	38.8308	43.7047	56.4669	64.2878	1
PRUPE_1G255900	34.6244	16.5684	19.9184	25.2118	4
PRUPE_1G256000	8.43051	10.8082	11.2378	13.6133	1
PRUPE_1G256200	17.8708	27.4232	19.3519	12.9988	5
PRUPE_1G257100	1.8847	1.11147	1.614	3.13204	6
PRUPE_1G257300	2.9349	5.25889	5.70969	8.6459	1
PRUPE_1G257700	17.126	22.7089	19.2585	28.6363	1
PRUPE_1G258000_P	8.82534	26.1682	30.4889	45.6356	1
PRUPE_1G258100	36.1536	14.6555	38.3891	42.9066	6
PRUPE_1G258400	12.2148	7.94699	9.39951	7.94443	4
PRUPE_1G258800	20.7312	18.5553	15.2936	9.30969	2
PRUPE_1G259100	30.7553	19.7101	17.5745	15.409	2
PRUPE_1G260000	11.0376	16.7481	14.8259	16.4741	3
PRUPE_1G260400	13.548	16.368	14.0392	2.93684	2
PRUPE_1G260900	2.09135	4.46528	4.41385	2.08831	3
PRUPE_1G261000	3.45085	3.82455	2.15373	1.65915	2
PRUPE_1G261100	11.559	8.11931	7.88792	1.65757	2
PRUPE_1G261500	18.0529	25.8333	17.1246	16.295	2
PRUPE_1G261800	9.61345	9.41662	11.7013	14.6497	6
PRUPE_1G262000	23.0608	35.6222	23.9758	21.2088	5
PRUPE_1G262400	15.6132	10.376	8.75019	10.3437	4
PRUPE_1G262500	7.77067	9.47089	7.60526	4.74888	2
PRUPE_1G262700	52.9606	40.8599	52.4281	31.3054	2
PRUPE_1G263800	5.91466	2.79214	3.55356	3.39799	4
PRUPE_1G264200	0.00995299	0.0445705	0.0089658	0.260892	7
PRUPE_1G264500	11.8127	7.3894	7.32005	5.28667	2
PRUPE_1G264700	34.346	29.1787	48.9724	78.7813	6
PRUPE_1G264900	18.3682	36.0741	39.1688	38.0266	1
PRUPE_1G265200	31.6121	43.6701	35.6255	15.1644	5
PRUPE_1G265500	23.0403	23.4112	23.5034	12.479	5
PRUPE_1G265600	2.95977	4.35841	7.52547	5.12753	1
PRUPE_1G266400	2.03977	2.67859	3.86043	10.712	1
PRUPE_1G267500	3.83031	2.65918	1.73034	1.54992	2
PRUPE_1G268100	59.8452	40.6873	38.4202	31.1075	2
PRUPE_1G268200	72.2999	99.1855	116.079	122.445	1
PRUPE_1G269100	16.4571	28.7983	30.0332	28.0741	3
PRUPE_1G269500_X	0.181454	0.474705	0.59087	0.884902	1
PRUPE_1G270800	17.6439	28.132	28.0442	37.6957	1
PRUPE_1G271100	2.78342	2.95132	4.28735	5.48374	1
PRUPE_1G271400	56.4577	65.3606	43.5535	48.9273	2
PRUPE_1G271900	6.9974	9.30501	11.3754	13.5852	1
PRUPE_1G272400	10.989	6.246	6.98468	14.6209	6
PRUPE_1G272700	12.4192	12.6468	15.5309	19.9052	1
PRUPE_1G273100	3.23609	2.72931	4.45258	6.33003	6
PRUPE_1G274200	5.56551	4.73475	3.31135	4.56953	2
PRUPE_1G274500	85.2613	138.231	143.626	143.724	1
PRUPE_1G274600	4.58155	3.96896	7.0913	6.4217	6
PRUPE_1G275300	1.20382	0.0127705	0.125208	8.97748	6
PRUPE_1G275400	6.77213	7.83929	11.9331	14.1049	1
PRUPE_1G275500	21.4474	17.607	14.2882	13.1765	2
PRUPE_1G275700	69.1891	43.1057	55.4511	39.1813	2
PRUPE_1G276000	6.44397	11.2015	18.9936	6.13062	5
PRUPE_1G276300	2.60565	3.02724	4.9565	8.32917	1
PRUPE_1G276700	37.7526	66.7752	87.8426	144.035	1
PRUPE_1G279400	38.7806	24.9144	26.3983	27.4183	4
PRUPE_1G281300	29.2509	17.2484	21.1798	34.2611	6
PRUPE_1G282400	14.2195	20.5669	22.5423	21.59	1
PRUPE_1G282500	411.825	275.761	365.852	221.955	2
PRUPE_1G282800	3.22852	7.43793	5.88157	7.93477	1
PRUPE_1G283400	1.41842	1.82897	2.87675	3.50869	1
PRUPE_1G283500	7.65244	7.62513	6.50261	4.65307	2
PRUPE_1G284300	183.185	105.212	153.355	144.107	4
PRUPE_1G286000	5.3808	9.83042	9.55081	18.2476	1
PRUPE_1G286900	2.64083	2.07563	1.89834	5.50818	7
PRUPE_1G287600	5.90664	9.62142	8.87235	11.2103	1
PRUPE_1G288000	15.5013	12.3776	12.6962	5.51024	2
PRUPE_1G288400	7.0436	12.3107	11.4544	12.4641	1
PRUPE_1G289200	6.82661	8.80598	7.67612	11.7972	1
PRUPE_1G289300	5.30089	9.84554	8.6958	9.36558	3
PRUPE_1G290100	7.71603	9.76961	9.08137	13.0563	1
PRUPE_1G290200	6.878	12.5591	11.169	9.96214	3
PRUPE_1G290400	3.99138	4.34944	6.36108	6.86539	1
PRUPE_1G291100	1.65845	1.83053	2.14223	3.60978	1
PRUPE_1G291200	5.01269	10.3234	8.37553	7.88208	3
PRUPE_1G291800	6.2043	4.7864	2.91484	2.70849	2
PRUPE_1G292400	1.28981	3.8761	4.62431	3.2967	3
PRUPE_1G292500	0.477401	2.55193	3.25067	4.00085	1
PRUPE_1G294700	22.5626	17.9072	13.7395	8.64664	2
PRUPE_1G294800	33.0199	38.3548	28.4316	16.596	2
XLOC_006132_plus	0.216633	0.945196	1.88147	5.00051	1
PRUPE_1G295300	12.7541	8.47835	8.23093	8.35131	2
PRUPE_1G295800	9.71014	15.3755	15.1619	15.8732	1
PRUPE_1G296300	0.349726	1.88577	1.71476	1.63694	3
PRUPE_1G296600	3.60747	11.3318	7.08226	7.2	3
XLOC_006133_plus	2.07098	3.7436	8.45328	12.3935	1
PRUPE_1G297500	34.3751	23.1294	23.0956	17.0409	2
ENSRNA050003723	123.129	70.6251	60.6683	47.4796	2
PRUPE_1G297700	3.54883	7.33013	7.62538	3.84105	3
PRUPE_1G298000	3.36785	5.30163	4.19722	3.56675	3
PRUPE_1G299500_1G299600	90.884	217.915	300.223	218.346	1
PRUPE_1G299900	11.1041	6.55176	10.5125	12.4465	6
PRUPE_1G300000	5.99921	6.4285	4.64828	2.44021	2
PRUPE_1G300100	3.61844	5.42848	4.95329	2.55998	5
PRUPE_1G300200	3.19785	3.70333	2.94054	1.6934	2
PRUPE_1G301000	21.6466	5.33754	9.27756	11.1304	4
PRUPE_1G301200	4.91387	5.92317	3.75153	3.13234	2
PRUPE_1G301500	11.1206	9.26608	6.78861	5.01928	2
PRUPE_1G302100	24.1573	24.8894	27.6312	16.4802	5
PRUPE_1G302400	145.522	127.325	154.698	78.356	5
PRUPE_1G303400	2.32447	1.94052	2.62067	3.82824	6
PRUPE_1G304000	5.57587	2.4628	2.76812	2.87301	4
PRUPE_1G304800	2.5278	3.48948	1.63709	2.01014	2
PRUPE_1G305400	38.0185	18.1007	23.7185	38.6156	6
PRUPE_1G305500	1.7145	3.40625	3.66807	2.71487	3
PRUPE_1G305600	18.4631	28.1297	14.8935	12.0871	2
PRUPE_1G305900	19.794	17.2332	13.666	8.35254	2
PRUPE_1G306100	153.708	99.7317	134.668	114.885	4
PRUPE_1G306200	7.85425	4.3417	3.37742	6.49821	4
PRUPE_1G306900	31.1706	47.9142	48.3352	48.501	1
PRUPE_1G307700	2.5111	0.538658	1.81137	3.93974	6
PRUPE_1G308600	4.52416	9.16124	6.20131	2.30011	5
PRUPE_1G308700	28.452	22.379	19.7342	18.3061	2
PRUPE_1G309000	56.7392	55.3197	39.0369	23.5562	2
PRUPE_1G309300	58.6087	83.6799	93.5781	141.797	1
PRUPE_1G309400	20.4489	17.4569	16.0502	13.2119	2
PRUPE_1G309800	1.8807	8.48748	3.91874	3.40737	3
PRUPE_1G309900	30.485	39.6272	41.797	47.6506	1
PRUPE_1G310900	0.30088	0.349814	0.678162	1.04777	1
PRUPE_1G311100	2.60531	1.35615	1.90431	2.60194	6
PRUPE_1G311400	35.143	86.5573	91.4959	82.5152	3
PRUPE_1G311600	38.8994	26.5834	29.8629	25.4672	2
PRUPE_1G311700	27.2275	23.6385	18.8493	14.6131	2
PRUPE_1G313700	1.99387	1.3444	1.05229	0.803453	2
PRUPE_1G313600	6.38062	5.11422	3.32946	3.10555	2
PRUPE_1G314600	1.71355	3.31556	2.08723	0.949265	5
PRUPE_1G315600	15.2724	18.7864	14.976	9.5928	2
PRUPE_1G315900	2.63824	3.45713	2.52811	1.30319	2
PRUPE_1G317300	16.6608	21.1573	13.2698	19.3419	7
PRUPE_1G317600	10.698	3.93336	3.73403	1.18016	2
PRUPE_1G317700	1.59268	2.99234	4.93245	5.73685	1
PRUPE_1G318100	2.2804	1.78258	1.90346	0.863009	2
PRUPE_1G318400	4.12379	6.77565	3.57377	3.0055	2
PRUPE_1G318700	13.5427	9.87028	8.24998	10.6301	4
ENSRNA049996202	227.044	231.25	156.952	130.683	2
PRUPE_1G318800	24.589	13.8984	11.0402	10.5986	2
ENSRNA049996209	29.6693	16.4425	8.97754	10.6391	2
PRUPE_1G320400	1.14725	2.58168	2.87796	3.94906	1
PRUPE_1G320900	20.1554	22.4188	23.0117	11.9223	5
PRUPE_1G321400	16.0686	16.4914	12.5039	9.44569	2
PRUPE_1G321600	65.7898	60.3795	39.8466	9.74691	2
PRUPE_1G322100	20.1298	15.1319	14.7843	25.5693	7
PRUPE_1G322400	1.84607	2.27769	1.53012	0.240668	2
PRUPE_1G323100	29.6448	17.9387	18.7398	22.774	4
PRUPE_1G323200	12.0878	9.9678	11.3059	21.2934	6
PRUPE_1G323300	3.05628	4.43887	4.08271	5.26166	1
PRUPE_1G323400	2.21586	1.76499	2.54767	4.25965	6
PRUPE_1G323500	6.28648	7.53184	5.01069	5.06455	2
PRUPE_1G323600	0.2071	0.414716	0.198713	1.05533	1
PRUPE_1G324100	2.74942	4.13572	4.02954	3.94289	3
PRUPE_1G324400	5.97486	13.5396	13.6345	12.7506	3
PRUPE_1G324900	2.35449	2.4077	2.32714	4.31297	7
PRUPE_1G325600	8.95643	9.9771	11.7187	14.9997	1
PRUPE_1G326400	39.6422	56.2125	68.761	81.3986	1
PRUPE_1G326600	6.49859	7.89634	5.38267	4.31156	2
PRUPE_1G327500	17.2015	9.44524	8.03481	2.43629	2
PRUPE_1G328000	5.59514	2.31066	2.36407	0.57198	2
PRUPE_1G328600	0.828198	0.997412	2.25866	3.8442	1
PRUPE_1G329000	8.9722	3.37433	3.21131	2.99769	2
PRUPE_1G329600	28.9963	23.609	17.094	18.2028	2
PRUPE_1G330500	8.75132	8.23307	7.03446	5.18951	2
PRUPE_1G330600	19.284	25.429	31.3391	25.4488	1
PRUPE_1G330900	3.92709	3.37748	2.95431	8.40419	7
PRUPE_1G331100	1.55497	4.45005	3.21364	1.8484	3
PRUPE_1G332000	10.2557	13.5048	13.0128	8.32811	5
PRUPE_1G332600	0.555218	0.349006	0.304096	0.130106	2
XLOC_006146_minus	1.6895	5.00488	7.11371	12.659	1
PRUPE_1G332900_X	2.71346	4.36774	1.65814	1.05111	2
PRUPE_1G333900	2.22307	1.96755	3.08391	4.12997	6
PRUPE_1G334000	12.2726	19.6734	13.1136	10.1549	5
PRUPE_1G334500	0.552143	0.198128	0.242471	0.0662384	2
PRUPE_1G334600	57.7953	39.8588	30.3991	22.2808	2
PRUPE_1G334800	1.25374	3.91521	2.6537	2.32946	3
PRUPE_1G334900	55.371	46.255	43.5606	30.8449	2
PRUPE_1G335200	16.9499	27.3893	27.9357	27.4588	1
PRUPE_1G335400	12.3374	13.7712	16.5464	19.0212	1
PRUPE_1G336000	16.335	11.9092	10.2422	8.8437	2
PRUPE_1G336300	17.936	14.9226	11.7936	10.3507	2
PRUPE_1G336500	6.51987	4.74946	3.43805	5.2486	4
PRUPE_1G336600	37.9892	42.4712	31.9649	23.8553	2
PRUPE_1G337500	1.00991	1.95633	2.42368	4.0884	1
PRUPE_1G338700	14.2858	9.10213	9.46378	12.0413	4
PRUPE_1G339000	6.96018	2.63506	2.48091	3.33506	4
PRUPE_1G339400	3.50767	8.94228	10.1974	10.9634	1
PRUPE_1G339700	3.15297	5.03318	5.71561	12.5905	1
PRUPE_1G339900	1.66268	1.30617	2.58681	2.9933	6
PRUPE_1G341100	12.1442	15.6421	7.79981	8.13704	2
PRUPE_1G342100	3.77823	5.01855	5.53206	6.56256	1
PRUPE_1G342300	6.98585	5.94441	4.64322	3.59859	2
PRUPE_1G343000	1.16962	1.88292	1.17068	0.420549	2
PRUPE_1G343100	26.4919	42.6751	26.7541	18.4951	5
PRUPE_1G343300	2.95514	2.36013	1.91937	0.937133	2
PRUPE_1G343400	3.66462	5.99146	4.46072	3.34296	5
PRUPE_1G343700	7.44977	8.41741	7.80459	11.9062	1
PRUPE_1G344600	15.9548	15.9778	14.7207	24	7
PRUPE_1G344800	10.4902	12.2546	11.8993	5.17761	5
PRUPE_1G344900	3.89264	4.07512	3.27707	5.57785	7
PRUPE_1G345200	26.4899	37.9574	27.4252	9.65821	5
PRUPE_1G345700	0.360573	1.91429	1.46117	2.13807	1
PRUPE_1G346200	11.1659	6.18125	5.57199	2.18029	2
PRUPE_1G346800	112.894	177.08	138.855	128.826	3
PRUPE_1G347100	4.32805	7.69402	8.43654	9.72629	1
PRUPE_1G347200	5.34289	8.68362	10.2357	13.2347	1
PRUPE_1G348000	7.86667	6.31233	5.27247	3.66833	2
PRUPE_1G348500	6.62749	3.30886	3.59876	1.78709	2
PRUPE_1G348600	45.5224	62.871	65.4019	72.3456	1
PRUPE_1G348700	12.6597	7.33104	7.43226	6.98113	2
PRUPE_1G349300	7.87373	12.1494	9.97912	6.61251	5
PRUPE_1G350500	5.3583	6.62144	7.30335	9.36274	1
PRUPE_1G350700	8.52683	11.8275	16.0592	14.9254	1
PRUPE_1G351100	18.8074	11.5343	13.8986	17.3205	4
PRUPE_1G352200	12.7535	27.3261	27.0688	20.087	3
PRUPE_1G352500	1.06129	1.14848	1.17929	1.87555	1
PRUPE_1G353100	3.64638	7.66327	7.4927	5.74625	3
PRUPE_1G354100	9.08884	6.00767	4.72398	3.68936	2
PRUPE_1G354300	1.57994	2.18926	4.05995	3.33023	1
PRUPE_1G354900	8.59257	12.4297	17.0762	8.19565	5
PRUPE_1G355900	18.713	15.0219	15.2328	9.40655	2
PRUPE_1G356100	2.3803	4.27774	3.29945	1.36826	5
PRUPE_1G356400	481.425	455.884	961.754	647.99	6
PRUPE_1G358100	3.24475	2.98629	1.99321	2.175	2
PRUPE_1G358500	3.91025	4.48554	7.53921	7.74333	1
PRUPE_1G358800	10.4819	10.4345	7.23244	6.05918	2
PRUPE_1G359000	4.2943	1.61557	1.68358	1.30998	2
PRUPE_1G358900	17.1042	26.8512	38.6478	33.2403	1
PRUPE_1G360100	26.1322	21.1851	18.2685	12.4825	2
PRUPE_1G360200	25.6918	25.4283	27.1925	16.4481	5
PRUPE_1G360400	8.09812	15.755	16.3388	20.4099	1
PRUPE_1G360600	25.8662	39.464	42.1063	45.3633	1
PRUPE_1G361200	41.3053	21.2577	41.304	24.3943	4
PRUPE_1G361900	0.227726	0.341236	0.69343	1.20072	1
PRUPE_1G362100	42.1573	61.0659	70.2337	71.3158	1
PRUPE_1G363000	7.19366	5.11187	4.2423	3.20704	2
PRUPE_1G364200	4.13985	9.25192	8.55169	7.01673	3
PRUPE_1G364400	37.8841	43.1214	43.608	15.6407	5
PRUPE_1G364500	28.4679	36.4494	24.4246	15.1764	2
PRUPE_1G364800	78.6674	91.5715	102.267	120.33	1
PRUPE_1G365600	136.723	123.317	113.99	48.7193	2
PRUPE_1G367500	0.675387	1.75531	2.12606	1.50285	3
PRUPE_1G367800	3.14684	2.63356	2.87788	5.22619	6
PRUPE_1G368300	37.0416	48.6817	54.0718	60.8947	1
PRUPE_1G368500	3.1395	1.57923	1.92944	3.03161	4
PRUPE_1G368800	11.3545	16.8362	20.1281	21.2346	1
PRUPE_1G369600	45.9061	66.888	75.9916	75.6158	1
PRUPE_1G369700	10.0674	26.7602	12.5741	12.9349	3
PRUPE_1G369800	1.69805	1.80444	4.38823	4.34351	1
PRUPE_1G370800	4.91538	4.08399	4.24056	2.93762	2
PRUPE_1G371000	15.0675	9.94872	10.9413	10.9814	4
PRUPE_1G371100	26.6899	23.377	17.3002	13.4628	2
PRUPE_1G371300	5.65007	7.82594	8.35711	8.99303	1
PRUPE_1G371400	19.6792	16.5286	15.6726	12.7782	2
PRUPE_1G372000	1.13571	0.998216	1.3843	2.9072	6
PRUPE_1G373000	7.23549	4.48325	4.88139	7.87236	6
PRUPE_1G373100	5.47213	2.87267	1.99243	3.89741	4
PRUPE_1G373300	3.55127	2.59621	1.79117	1.63442	2
PRUPE_1G373600	3.5117	3.63984	3.59158	5.34375	1
PRUPE_1G373700	3.76629	5.29635	5.61349	7.43457	1
PRUPE_1G374000	0.157082	0.0153944	0.134784	4.4327	6
PRUPE_1G374400	17.1156	17.726	13.677	11.2837	2
PRUPE_1G375000	3.90245	5.59139	5.4857	7.68579	1
PRUPE_1G375100	35.7431	22.7475	21.3361	29.5951	4
PRUPE_1G375200	65.4549	46.2259	46.4992	36.5929	2
PRUPE_1G375300	2.13806	3.749	4.16589	3.06604	3
PRUPE_1G375600	6.6858	5.80811	5.30947	8.34188	7
PRUPE_1G376300	12.4988	24.2741	26.2777	19.6255	3
PRUPE_1G376400	29.9083	81.4614	91.5402	106.08	1
PRUPE_1G376800	18.5318	22.814	23.8197	39.4612	1
PRUPE_1G376900	17.3364	21.9982	22.945	26.8124	1
PRUPE_1G377400	27.5526	18.0968	27.1061	28.4013	6
PRUPE_1G378500	17.8557	32.0207	30.5625	32.3531	1
PRUPE_1G378600	10.6194	16.3882	12.7296	17.2414	1
PRUPE_1G379600	15.0466	25.956	18.1799	14.2871	5
PRUPE_1G380100	118.479	73.9769	77.6912	73.0167	2
PRUPE_1G380300	6.66985	6.68239	10.0159	12.4867	6
PRUPE_1G380600	18.6223	15.5103	27.2618	29.8844	6
ENSRNA050004124	148.419	185.023	212.492	262.934	1
PRUPE_1G381800	39.2791	33.8301	29.8699	24.944	2
PRUPE_1G381900	6.90438	13.0475	9.1701	7.89201	3
PRUPE_1G383300	38.7402	32.7165	27.8634	23.5146	2
PRUPE_1G383500	7.50103	9.35705	12.6909	8.34396	3
PRUPE_1G383900	1.413	1.42468	0.618388	0.381774	2
PRUPE_1G384200	46.5351	21.9539	52.623	29.385	4
ENSRNA050004103	67.8652	31.5403	77.2072	42.529	4
PRUPE_1G384400	0.10936	1.37536	0.811644	0.715932	3
PRUPE_1G384600	0.689869	1.25758	1.60103	2.71772	1
PRUPE_1G385000	95.3885	116.905	52.2736	24.4145	2
PRUPE_1G385100	123.457	140.319	67.5779	30.7911	2
PRUPE_1G385300_1G385400	88.4268	89.2634	48.2045	22.2799	2
XLOC_002082	50.2554	51.5346	28.1871	20.28	2
PRUPE_1G385500_1G385600	50.4645	54.199	32.1689	21.5687	2
PRUPE_1G385800	12.7288	10.4069	10.294	8.29253	2
PRUPE_1G385900	1.49913	4.31788	3.94657	1.81735	3
PRUPE_1G386600	0.158833	0.298443	0.991951	0.161863	3
PRUPE_1G387000	5.14058	8.76047	12.6113	29.3924	1
PRUPE_1G387100	0.998165	2.22593	2.3563	4.34669	1
PRUPE_1G387900	48.2082	57.3901	59.6458	72.3948	1
PRUPE_1G388000	9.73217	5.18389	5.06261	4.77954	2
PRUPE_1G388300	2.92897	3.82716	5.07153	5.50566	1
PRUPE_1G388700	23.0536	30.4014	37.8153	51.6672	1
PRUPE_1G389200	73.653	82.5424	115.242	94.5532	1
PRUPE_1G389500	42.6826	27.8171	23.4306	17.5517	2
PRUPE_1G389800	10.5218	10.4294	6.56007	4.76915	2
PRUPE_1G390600	130.132	186.651	194.418	212.247	1
PRUPE_1G390800	4.82873	12.1069	5.55214	11.341	3
PRUPE_1G391300	0.891655	2.42964	3.00991	2.76068	1
PRUPE_1G391500	2.95065	0.842861	1.18935	1.21066	4
PRUPE_1G391900	81.0546	52.8808	67.2124	71.0805	4
PRUPE_1G392100	21.481	46.5448	46.9561	52.8023	1
PRUPE_1G392300	13.8572	11.0903	13.7322	22.6935	6
PRUPE_1G393000	26.9204	49.9735	41.5593	14.4186	5
PRUPE_1G393100	0.372339	3.88643	1.05887	0.372361	3
PRUPE_1G393400	12.9729	26.0475	17.5284	6.8801	5
PRUPE_1G393600	14.7343	21.3983	19.8584	22.1774	1
PRUPE_1G394200	11.2989	18.8319	26.4829	17.2511	3
PRUPE_1G394300	10.938	20.4496	19.8481	17.8331	3
PRUPE_1G397100	4.00564	7.53984	7.56264	9.24398	1
PRUPE_1G397300	6.4334	10.1296	9.49451	8.67512	3
PRUPE_1G397600	12.993	44.5631	53.9972	114.305	1
PRUPE_1G397700	2.09745	9.78512	6.26493	5.44984	3
PRUPE_1G399700	2.90663	5.4803	3.87756	1.76251	5
PRUPE_1G404300	7.23388	8.78001	8.45698	5.48499	5
PRUPE_1G404700	0.995361	0.678861	1.02985	2.44657	6
PRUPE_1G404900	12.6706	3.34178	4.05968	3.03985	2
PRUPE_1G405000	4.0367	6.515	7.26213	7.22896	1
PRUPE_1G405200	6.70096	3.72315	7.41143	11.168	6
PRUPE_1G405300	5.58435	2.83343	3.9179	6.42412	6
PRUPE_1G406000	35.2701	61.3916	62.329	48.6047	3
PRUPE_1G406800	43.1902	22.9589	23.5177	27.4849	4
PRUPE_1G407300	82.7385	24.4821	36.1086	29.2407	4
PRUPE_1G408200	17.5735	18.1168	22.8256	26.6286	1
PRUPE_1G409100_1G409200	6.07425	4.95358	4.43406	3.92221	2
PRUPE_1G409800	31.2684	21.7512	9.72229	5.49394	2
PRUPE_1G409900	10.9458	7.49036	12.6175	8.09804	4
PRUPE_1G410400	11.8804	6.18477	12.8334	9.85151	4
PRUPE_1G411000	6.21488	7.3363	7.41663	9.61205	1
PRUPE_1G411300	24.0709	59.5297	26.9764	5.0663	5
PRUPE_1G411400	20.7245	34.9229	14.2464	5.22	2
PRUPE_1G411600	36.6252	67.2941	53.5209	51.2121	3
XLOC_002224	0.193775	1.39408	2.15924	1.57496	1
PRUPE_1G412100	35.1416	69.8293	61.6425	62.1661	3
PRUPE_1G412900	9.63404	9.53222	10.0244	21.423	6
PRUPE_1G413900	21.3714	22.4378	22.8748	12.2343	5
PRUPE_1G414400	35.7582	70.6564	53.8745	26.1015	5
PRUPE_1G416400	0.61367	0.419769	1.96457	5.49644	6
PRUPE_1G416500	57.5845	47.0146	91.4563	47.6913	4
PRUPE_1G416800	5.19374	1.77069	3.16035	6.15962	6
PRUPE_1G418100	41.7405	50.85	44.1339	28.4101	5
PRUPE_1G418200	18.5665	29.4977	20.0017	12.3505	5
PRUPE_1G418300	8.61336	14.5152	8.9932	5.56723	5
PRUPE_1G418400	45.2855	74.8672	35.9711	15.5783	2
PRUPE_1G418500	33.3689	54.4568	32.0553	15.2519	2
PRUPE_1G419000	19.3608	19.5722	15.7422	11.0683	2
ENSRNA050004118	15.4485	71.7933	50.6454	81.5986	1
ENSRNA050004105	87.303	174.571	138.723	164.046	3
PRUPE_1G419600	6.22028	6.20452	9.61314	6.96874	6
PRUPE_1G419900	21.7115	25.99	31.5104	60.6228	1
PRUPE_1G420700	3.02647	5.05615	3.61196	2.74146	5
PRUPE_1G421400	5.39044	3.83458	2.88434	1.51551	2
PRUPE_1G421800	8.26687	2.3704	2.53422	2.16515	2
PRUPE_1G421700	2.63703	3.61185	10.6772	4.82832	1
PRUPE_1G422800	11.3017	9.80309	13.4286	20.4055	6
PRUPE_1G423200	0.369916	1.33015	1.01106	1.23952	3
PRUPE_1G423300	23.4495	17.5396	20.7676	13.0923	2
PRUPE_1G423400	6.66673	15.7435	7.49874	5.66076	5
PRUPE_1G423700	55.6028	65.892	68.0415	44.5413	5
PRUPE_1G424300	23.0425	20.1438	20.4962	6.57364	2
PRUPE_1G424400	4.21672	6.89802	7.13088	5.67033	3
PRUPE_1G425100	6.83094	1.28441	1.51397	1.34701	4
PRUPE_1G425500_X	3.15022	2.67108	2.01461	1.78658	2
PRUPE_1G425400	13.2183	11.5823	9.76128	15.3597	7
PRUPE_1G425900	22.6014	23.4127	20.6035	12.6127	2
PRUPE_1G426100	13.5782	8.30738	10.2148	11.2349	4
PRUPE_1G426300	0.192591	1.17042	0.905866	1.26473	1
PRUPE_1G426600	8.8379	9.89776	11.5189	17.8787	1
PRUPE_1G426700	3.65067	1.23689	1.10192	0.988914	2
PRUPE_1G428000	2.85485	2.60302	3.38542	5.53977	6
PRUPE_1G429100	3.65141	6.20065	4.64667	1.69967	5
PRUPE_1G429600_1G429700	4.20236	4.25715	2.54472	2.7829	2
PRUPE_1G430000	199.57	238.155	198.976	84.5507	5
PRUPE_1G430300	156.924	373.091	535.187	461.091	1
PRUPE_1G430400	22.5307	25.5743	31.5265	36.6376	1
PRUPE_1G430900	11.8501	8.42701	8.67083	13.6736	6
PRUPE_1G431000	147.603	160.559	209.52	282.462	1
PRUPE_1G431200	2.30643	4.73658	3.66646	3.42859	3
PRUPE_1G431300	23.3824	21.4613	14.8328	11.9267	2
PRUPE_1G431700	52.1139	40.0071	45.8699	30.432	2
PRUPE_1G432000	22.0806	19.2815	39.6303	38.4282	6
PRUPE_1G432300	3.96332	7.23383	5.01886	5.30257	3
PRUPE_1G432400	0.981159	5.85194	4.7868	3.73854	3
PRUPE_1G432600	8.79481	8.38858	7.05463	5.14238	2
PRUPE_1G433300	6.17897	8.96698	6.30369	11.0407	1
PRUPE_1G433700	14.7285	23.411	11.7793	6.11769	2
PRUPE_1G434100	1.15663	2.23315	2.7817	2.7587	1
PRUPE_1G434500	17.2504	14.3828	19.2136	11.4669	5
PRUPE_1G435100	4.95052	8.71697	7.83298	5.20164	3
PRUPE_1G435300	3.59741	1.76719	2.20632	1.17695	2
PRUPE_1G435400	1.38674	1.21472	1.81823	3.23202	6
PRUPE_1G435500	18.2952	10.5092	12.6144	13.9435	4
PRUPE_1G435600	4.36108	11.0356	10.6849	13.6826	1
PRUPE_1G436000	5.1168	9.08163	10.8488	12.9524	1
PRUPE_1G440800	5.51848	6.5365	4.64898	3.391	2
PRUPE_1G441200	13.7021	13.2698	16.3712	21.4067	6
PRUPE_1G441600	6.3637	5.40499	6.43267	18.1025	6
PRUPE_1G441700	13.1874	18.3463	10.3243	4.91657	2
PRUPE_1G443900	5.78537	8.32719	13.5732	9.40688	1
PRUPE_1G444000	66.1915	127.619	134.87	57.8621	5
PRUPE_1G444400	2.45655	4.53192	3.67775	4.18137	3
PRUPE_1G444700	1.02192	1.55478	2.03319	4.4229	1
PRUPE_1G448100	58.5272	77.9346	56.6044	34.2523	2
PRUPE_1G448400	0.478731	0.0441959	0.0823166	0.16771	4
PRUPE_1G448600	40.1726	30.1178	14.4228	12.1218	2
PRUPE_1G449600	1.85094	3.32906	3.8845	3.88501	1
PRUPE_1G451100	8.4649	6.12432	5.87407	5.41236	2
PRUPE_1G451700	3.70296	4.01702	4.98148	6.63408	1
PRUPE_1G451900	70.8808	118.178	111.361	108.205	3
PRUPE_1G452200	57.1357	36.5001	44.2986	40.3564	4
PRUPE_1G453500	97.2114	86.4125	132.622	250.355	6
PRUPE_1G453900	4.26806	6.63926	7.30461	7.73458	1
PRUPE_1G454300	7.89831	13.2072	13.9686	21.3787	1
PRUPE_1G456000	7.71199	10.6913	10.4077	13.3777	1
PRUPE_1G456300	338.702	183.057	169.346	70.1654	2
PRUPE_1G456500	11.1345	6.84647	7.87848	7.46177	4
PRUPE_1G457200	2.26298	1.40199	1.45078	1.41364	4
PRUPE_1G457500	16.8911	25.8269	20.9646	20.5086	3
PRUPE_1G457900	0.44467	1.86912	1.59136	2.76442	1
PRUPE_1G458600	9.03051	12.6654	13.2966	16.5577	1
PRUPE_1G459100	38.3589	37.8275	29.275	16.5068	2
PRUPE_1G459400	51.0872	40.6244	34.0444	22.573	2
PRUPE_1G459600	58.6549	67.5034	56.8081	24.4246	2
PRUPE_1G459700	8.62879	4.94268	4.31726	3.28642	2
PRUPE_1G460000	15.1781	25.2371	11.0715	0.932645	2
PRUPE_1G460600	2.19504	5.19177	4.2122	4.88839	3
PRUPE_1G461000	29.4817	39.3122	47.2916	36.7403	3
PRUPE_1G462700	27.4425	34.1499	35.4901	20.9194	5
PRUPE_1G464900	6.17276	5.7622	6.22653	3.50704	5
PRUPE_1G465000	77.6435	66.2909	62.0229	29.8869	2
PRUPE_1G466900	7.34208	3.5083	4.44662	4.30605	4
PRUPE_1G467600	4.86392	9.24252	19.2921	17.3103	1
PRUPE_1G468100	0.185144	0.628522	1.13215	1.13388	1
PRUPE_1G469500	8.81106	8.3658	14.3766	14.6873	6
PRUPE_1G470100	5.0258	11.1465	27.0702	29.599	1
PRUPE_1G470400	0.0883264	0.976269	2.94704	7.5697	1
PRUPE_1G470500	4.4444	12.3289	28.2792	47.1102	1
PRUPE_1G470600	0.171208	1.06786	6.71726	32.2472	1
PRUPE_1G471000	3.97048	13.1449	14.9516	10.2934	3
PRUPE_1G471200	3.30941	2.58834	2.52771	1.68608	2
PRUPE_1G472100	1.24937	2.01319	2.10983	2.88537	1
PRUPE_1G472500	2.65182	4.26453	4.62719	4.11336	3
PRUPE_1G472800	94.4285	103.468	106.062	157.145	1
PRUPE_1G473800	5.46323	7.85006	8.59832	7.9221	1
PRUPE_1G474600	2.8867	5.61981	5.86549	9.79693	1
PRUPE_1G475300	0.184269	0.188018	0.300459	0.840842	1
PRUPE_1G476200	4.80898	6.55989	13.8713	33.1443	1
PRUPE_1G476500	19.8248	12.5099	14.0048	22.5877	6
XLOC_006169_minus	36.1959	60.6383	71.011	110.824	1
XLOC_006169_plus	3.17135	3.94777	7.68382	8.9637	1
XLOC_002567	147.337	65.0806	75.4621	40.2779	2
PRUPE_1G477200	7.26056	12.8049	21.3489	53.4696	1
PRUPE_1G477400	6.07504	13.4292	17.7366	38.9686	1
PRUPE_1G477600	3.70739	4.07736	2.43591	1.06767	2
PRUPE_1G477800	0.658771	0.741866	1.62679	2.8192	1
PRUPE_1G479100	0.988747	1.22961	1.85117	2.10951	1
PRUPE_1G480200	8.08365	7.37937	10.8795	12.6091	6
PRUPE_1G480600	10.6937	7.43456	6.27838	7.17419	2
PRUPE_1G480700	153.329	123.026	101.624	110.285	2
PRUPE_1G481200	12.8312	16.0002	10.3534	1.52906	2
PRUPE_1G481500	34.0553	23.3093	25.3744	17.1993	2
PRUPE_1G483200	0.62118	1.05592	1.24005	1.37862	1
PRUPE_1G483600	30.6945	40.9654	42.3214	49.0499	1
PRUPE_1G484900	5.14295	4.28482	3.23859	2.81128	2
PRUPE_1G486000	5.61832	7.43375	5.5205	1.17085	2
PRUPE_1G486800	22.0231	25.6496	29.1885	9.6472	5
XLOC_006172_minus	0.955925	2.73969	0.681532	0.183012	2
PRUPE_1G488700	4.91916	7.46535	7.43863	10.7117	1
PRUPE_1G489400	51.3299	52.3693	75.8167	84.9309	1
PRUPE_1G490800	12.6795	12.1037	9.59125	5.80421	2
PRUPE_1G491000	7.76125	13.535	11.2367	6.99146	5
PRUPE_1G491300	13.5599	45.9542	69.4165	44.0389	3
PRUPE_1G491400	25.1685	21.6425	15.8007	7.77592	2
PRUPE_1G491700	8.73144	10.5225	13.9268	10.8428	1
PRUPE_1G491800	3.0581	1.57952	1.81394	1.66456	4
PRUPE_1G492300	1.51389	1.45778	1.74202	8.39107	6
PRUPE_1G492900	65.5571	87.3445	97.3802	101.46	1
PRUPE_1G493100	76.0882	68.9781	103.591	46.6192	5
PRUPE_1G494200	45.2422	61.3847	32.1145	27.407	2
PRUPE_1G495000	6.42219	3.73026	4.4661	5.10928	4
PRUPE_1G495400	11.6235	15.4473	18.0446	25.3731	1
PRUPE_1G496100	10.4872	7.60848	5.71065	5.25401	2
PRUPE_1G496500	6.55779	3.79224	3.02091	2.64445	2
PRUPE_1G497100	10.0236	11.9771	14.1045	9.05686	5
PRUPE_1G498200	0.563954	0.110772	0	0.0102124	2
PRUPE_1G498300	38.6741	7.19477	4.01907	1.41804	2
PRUPE_1G498400	48.3595	10.0688	6.72137	1.02974	2
PRUPE_1G498600	15.591	3.23501	1.73777	0.304393	2
PRUPE_1G498700	25.7066	4.98771	4.25234	1.54141	2
PRUPE_1G498800	20.6727	3.65036	2.15715	0.626253	2
PRUPE_1G498900	59.7637	5.40918	5.13502	0.774767	2
PRUPE_1G499300	2.64342	5.93745	3.09773	2.04286	5
PRUPE_1G500400	1.03813	2.25075	5.44804	11.7171	1
PRUPE_1G500500	12.1816	16.3686	22.2374	20.2227	1
PRUPE_1G500800	3.31449	5.40386	6.48115	10.1119	1
PRUPE_1G500900	2.23752	3.16623	1.34483	0.374667	2
PRUPE_1G502200	1.74925	0.972983	0.835558	0.462306	2
PRUPE_1G502800	5.19966	6.59989	9.37239	9.41637	1
PRUPE_1G502900	3.46474	2.69464	3.17792	5.1563	6
PRUPE_1G503300	8.92954	11.007	12.3215	13.7686	1
PRUPE_1G503600	4.26213	1.81721	2.36229	3.63338	4
PRUPE_1G504000	52.8819	57.2729	52.8519	25.9593	5
ENSRNA050003474	53.1121	91.6544	90.4314	92.7621	1
PRUPE_1G505300	1.49584	0.171755	0.0860686	0.138686	2
PRUPE_1G505800	19.336	19.9315	16.093	12.1264	2
PRUPE_1G506300	2.8915	2.91083	2.49392	0.698255	2
PRUPE_1G507500	53.2365	54.7981	52.5161	24.241	2
PRUPE_1G507700	2.64981	2.14551	3.30901	5.17044	6
PRUPE_1G509100	0.122834	1.05126	0.755581	0.430385	3
PRUPE_1G509400	1.09146	2.82789	4.25073	1.24996	3
PRUPE_1G509800	1.98487	6.52912	5.91442	2.26764	3
PRUPE_1G511200	4.05776	3.12167	6.20874	4.63425	6
PRUPE_1G511600	15.3468	14.5674	16.633	24.3181	6
PRUPE_1G511800	13.4336	9.41003	8.95446	10.9567	4
PRUPE_1G512200	24.7204	12.8402	15.3282	19.3982	4
PRUPE_1G512300	0.367713	1.16861	0.953912	1.49728	1
PRUPE_1G512400	667.933	575.986	559.314	377.325	2
XLOC_Recipr001_Opposite	4.08036	3.89739	2.66946	2.97475	2
PRUPE_1G513500	46.6895	52.4598	64.6144	19.5658	5
PRUPE_1G514500	17.5023	12.3677	11.3137	9.03646	2
PRUPE_1G514900	4.1451	10.21	14.0073	18.838	1
PRUPE_1G515100	0.434484	0.753836	1.44882	2.17609	1
PRUPE_1G515800	0.564431	1.18396	0.521745	0.649663	7
PRUPE_1G516300	21.063	10.4306	19.2778	17.0407	4
PRUPE_1G517000	4.53786	7.0733	6.32932	7.42652	1
PRUPE_1G517800	3.67097	6.63869	4.90533	6.55653	1
PRUPE_1G519700	2.07569	0.55524	1.34079	1.15453	4
PRUPE_1G520000_X	1.63692	0.986636	0.630778	0.631769	2
PRUPE_1G520400	1.86584	3.67784	3.11083	1.06041	5
PRUPE_1G520600	214.995	479.164	196.498	48.863	2
PRUPE_1G520700	38.1508	105.745	37.0085	9.78188	2
PRUPE_1G520800	28.8151	40.296	19.592	4.42427	2
PRUPE_1G521300	68.9495	46.8635	43.7617	24.0919	2
PRUPE_1G521600	6.06237	3.81508	3.11706	3.9821	4
PRUPE_1G521800	22.8568	12.6776	13.5851	16.0632	4
PRUPE_1G522100	4.05782	4.20193	3.55222	2.23343	2
PRUPE_1G522600	31.567	46.9395	52.707	40.1417	3
PRUPE_1G522800	10.661	16.1828	12.856	6.61237	5
PRUPE_1G522900	5.55157	7.70455	7.31286	10.1187	1
PRUPE_1G523000	36.1544	16.4793	23.969	57.9071	6
PRUPE_1G523500	40.2316	50.4597	59.3763	61.7782	1
PRUPE_1G523700	1.87419	0.991664	0.89825	5.11024	7
PRUPE_1G524500	24.0802	26.6316	33.8248	39.0951	1
PRUPE_1G524700	2.23423	1.97675	1.8664	0.573441	2
PRUPE_1G524800	14.5729	9.10621	11.1536	13.1843	4
PRUPE_1G525300	5.20431	7.84005	8.54817	8.20567	1
PRUPE_1G526800	4.81644	6.21644	5.84425	7.58495	1
PRUPE_1G527100	9.30748	15.4433	13.4127	14.1141	3
PRUPE_1G527300	8.93548	4.73039	4.53111	5.20569	4
PRUPE_1G527900	5.17928	5.32073	5.8887	9.40806	1
PRUPE_1G528000	72.3412	40.6049	45.0127	37.3711	2
PRUPE_1G529100	5.92922	7.43773	5.9727	3.90671	5
PRUPE_1G529200	27.5897	56.3467	18.9272	5.54215	2
PRUPE_1G529500	0.136854	0.317745	0.602145	0.941205	1
PRUPE_1G529800	82.7961	56.8205	27.5113	26.7153	2
PRUPE_1G530000	131.257	113.588	103.381	80.06	2
PRUPE_1G531000	29.5027	18.6666	24.2881	23.6934	4
PRUPE_1G531100	6.8074	1.74377	0.860485	0.455402	2
PRUPE_1G531400	68.5239	30.9966	16.0604	7.01181	2
PRUPE_1G531500	126.776	204.004	164.874	59.8348	5
PRUPE_1G531600	406.248	440.786	151.123	49.5041	2
PRUPE_1G531700	817.969	621.741	327.79	80.0767	2
PRUPE_1G532000	8.12554	8.86123	12.8332	10.2004	1
PRUPE_1G532100	3.5576	3.19451	4.85714	4.93196	6
PRUPE_1G532300	11.025	11.4543	13.9416	8.1246	5
PRUPE_1G532800	136.099	68.4964	74.7403	57.2633	2
PRUPE_1G533800	19.3419	32.2954	21.2534	17.1949	5
PRUPE_1G533900	1.92071	3.37527	3.42294	2.86231	3
PRUPE_1G538900	9.73139	7.7798	5.89892	5.17278	2
PRUPE_1G539400	9.96729	16.6385	16.3792	17.3131	1
PRUPE_1G540400	5.3655	4.25182	5.21877	18.6321	6
PRUPE_1G540600	1.83427	1.6645	2.09924	4.24466	6
PRUPE_1G542300	85.1057	54.8416	66.8221	103.976	6
XLOC_006196_plus	0.818135	1.45631	1.65739	2.24049	1
PRUPE_1G542700	6.17223	9.72327	8.6879	11.7659	1
PRUPE_1G543700	0.216756	0.0119641	0.0428514	0.49595	6
PRUPE_1G543900	20.2074	14.4275	11.4624	9.92276	2
PRUPE_1G544000	23.6039	23.6829	16.8871	8.45333	2
PRUPE_1G545200	8.46768	8.64621	5.40351	3.47786	2
PRUPE_1G545400	2.43265	1.09203	0.645035	0.203037	2
PRUPE_1G545500	0.495069	0.0192368	0.0533566	0.0348517	4
PRUPE_1G545900	25.9602	29.7832	28.0244	15.9793	5
PRUPE_1G546100	0.315624	0.658281	2.57782	0.137955	5
PRUPE_1G546400	34.4296	31.8322	24.0072	20.4079	2
XLOC_002932	514.891	405.238	427.323	311.132	2
PRUPE_1G547100	13.1779	9.42723	6.20803	4.76571	2
PRUPE_1G547800	17.0133	8.72862	10.499	6.68647	2
PRUPE_1G548200	8.0697	13.0453	10.4683	9.93323	3
PRUPE_1G549000	4.94675	7.78523	10.2933	15.2832	1
PRUPE_1G549100	19.6156	24.7135	27.6234	29.4883	1
PRUPE_1G550600_X	8.83076	5.87212	5.72304	5.12305	2
PRUPE_1G551500	10.2046	13.5307	9.02011	6.27632	2
XLOC_005810	2.94019	2.7339	1.55344	1.01137	2
XLOC_005813	6.41172	5.0042	3.75002	2.95384	2
PRUPE_1G553800	81.7025	120.016	126.219	114.958	3
PRUPE_1G554600	4.02373	2.77941	2.21247	1.88586	2
XLOC_005827	26.3715	27.324	20.0921	10.0406	2
PRUPE_1G556200	40.2428	31.1897	26.0168	28.5889	2
PRUPE_1G556500	1.65821	1.49795	1.20807	0.313046	2
PRUPE_1G556700	7.75791	7.09145	5.33548	4.9198	2
PRUPE_1G556800	9.37748	12.151	13.5599	14.6287	1
PRUPE_1G557200	13.7675	13.2247	10.6699	6.83154	2
XLOC_002987	13.3513	11.3443	10.0526	5.51631	2
PRUPE_1G558100	248.885	128.373	155.058	139.767	4
PRUPE_1G558300	0.659826	0.133367	0.163874	0.128364	2
PRUPE_1G558400	0.101555	0.119324	0.0556848	2.33922	7
PRUPE_1G558600	0.359243	1.4181	1.30659	0.509624	3
PRUPE_1G558700	10.0854	14.0558	14.3161	16.5729	1
PRUPE_1G559400	14.9585	60.2865	42.909	48.5766	3
PRUPE_1G559700	5.3302	4.83862	3.45549	3.92994	2
XLOC_005843	27.5265	28.2868	18.3534	13.1397	2
PRUPE_1G561600	32.2368	45.987	52.2891	52.1595	1
XLOC_003015	19.2066	18.973	14.8442	10.6359	2
XLOC_003016	24.5412	21.4356	17.6128	15.023	2
PRUPE_1G562900	243.992	189.877	183.884	129.105	2
PRUPE_1G563000	1.88947	2.6987	2.6079	3.09061	1
XLOC_005858	21.1464	21.1606	13.724	8.8864	2
PRUPE_1G563400	27.3475	43.0829	52.4252	56.0746	1
PRUPE_1G563500	7.39567	11.5892	10.4232	9.82205	3
PRUPE_1G564100	9.33381	9.42351	6.74149	6.08757	2
PRUPE_1G564200	2.35401	1.15826	1.14698	1.18859	4
PRUPE_1G566200	2.08433	2.48614	2.91243	3.76523	1
PRUPE_1G568400	18.3329	17.0991	21.3798	34.5289	6
PRUPE_1G568900	1.79405	2.70281	3.62347	6.52626	1
PRUPE_1G569500	9.41302	7.9027	5.21157	4.94777	2
PRUPE_1G570200	11.7632	15.1407	21.6575	23.5241	1
PRUPE_1G571000	10.5386	14.0944	13.8534	17.9117	1
PRUPE_1G571200	9.04498	6.04071	5.91856	5.91502	2
PRUPE_1G573600	20.5045	54.0725	53.2254	35.1084	3
PRUPE_1G576300	3.36562	3.01094	3.4728	5.82356	6
PRUPE_1G576500	15.9749	10.1417	8.85373	11.5822	4
PRUPE_1G576900	9.87618	13.9444	14.5886	15.9182	1
PRUPE_1G577800	113.521	62.8734	56.2791	71.1354	4
PRUPE_1G578500	7.61655	7.98312	6.53677	3.73367	2
PRUPE_1G579300	14.3342	26.4804	23.9933	32.9617	1
PRUPE_1G580100	11.4218	19.3226	20.8026	16.2513	3
PRUPE_1G580200	2.52506	5.26886	9.54887	10.8699	1
PRUPE_1G580300	17.1181	24.972	37.1962	34.1802	1
PRUPE_1G580400	23.6868	26.5922	40.0016	52.6932	1
PRUPE_1G582400	23.466	27.9571	18.2534	10.8315	2
PRUPE_1G582500	12.3174	9.54959	7.10921	5.61587	2
PRUPE_1G584000	11.1673	17.7667	18.4177	18.991	1
PRUPE_1G586400	12.5382	16.4148	18.6529	20.623	1
PRUPE_1G587500	0.720891	1.65639	1.28084	2.15645	1
PRUPE_1G588200	4.16672	2.663	2.46109	2.68908	4
PRUPE_1G588300	11.3829	11.0423	7.28906	7.12455	2
PRUPE_2G001500	3.33456	3.45618	2.4277	1.60293	2
PRUPE_2G002900	24.7834	34.6109	39.7519	45.4921	1
PRUPE_2G003400	42.7469	52.6686	34.6601	31.8542	2
PRUPE_2G005200	20.313	30.3861	17.8361	9.45553	2
PRUPE_2G005500	17.1461	5.60031	6.34285	7.03215	4
PRUPE_2G006000	5.16214	11.6694	31.7805	11.5869	3
PRUPE_2G007200	34.3614	22.1987	24.9082	21.1276	2
PRUPE_2G010400	151.168	49.8415	47.1672	27.3624	2
PRUPE_2G010900	1.01377	3.67831	3.9301	3.13661	3
PRUPE_2G011000	6.84086	4.04878	3.36341	3.19115	2
PRUPE_2G012300	19.7476	25.1335	27.4092	30.3108	1
PRUPE_2G013500	1.68232	1.73774	7.91706	2.57022	1
XLOC_009640_minus	0.778478	2.6663	4.84415	5.09039	1
XLOC_009640_plus	7.47823	26.9281	32.8549	53.6806	1
PRUPE_2G014500	11.9005	10.6564	9.64449	5.90945	2
PRUPE_2G015400	2.48921	2.38504	3.63634	4.21777	6
PRUPE_2G016400_P_plus	0.0814681	0	1.06306	1.21063	6
PRUPE_2G016500	0.625081	0.435636	0.111474	0.0125857	2
PRUPE_2G017200	56.8348	39.6009	34.9831	33.954	2
PRUPE_2G017500	15.847	19.4811	30.604	23.2553	1
PRUPE_2G019200	79.3755	61.3835	60.6311	49.3526	2
PRUPE_2G019500	19.0833	21.1871	15.7743	10.4838	2
PRUPE_2G019800	22.0969	46.9677	23.928	21.218	5
PRUPE_2G020100	9.53561	7.00029	4.651	3.10737	2
PRUPE_2G020400	66.742	46.6096	49.749	43.9825	2
PRUPE_2G020500	16.6405	26.7108	22.8447	25.5916	3
PRUPE_2G020600	4.25942	7.05865	5.47882	5.57085	3
PRUPE_2G021000	3.29454	1.63983	1.37965	2.03794	4
PRUPE_2G021100	0.247169	2.28871	1.46248	0.782824	3
PRUPE_2G021500	2.46911	7.21831	6.01865	6.66608	3
PRUPE_2G022000	21.5764	14.9408	14.2201	13.5129	2
PRUPE_2G022200	8.105	17.1498	9.27224	5.15023	5
PRUPE_2G022400	24.4863	27.1543	18.8078	10.718	2
PRUPE_2G022500	3.8758	3.51092	2.68849	2.27653	2
PRUPE_2G022800	1.84023	1.29832	1.62005	1.03738	2
PRUPE_2G023200	6.91311	11.1302	7.65702	3.13078	5
PRUPE_2G023600	19.5078	23.414	15.7707	9.75692	2
PRUPE_2G026500	27.4466	22.0599	20.5984	17.4547	2
PRUPE_2G027200	23.7205	19.0092	14.3115	11.0993	2
PRUPE_2G027300	2.74599	2.65635	1.94612	1.42731	2
PRUPE_2G028600	2.02345	0.16069	0.0911426	0.199114	4
PRUPE_2G029500	14.5461	10.1513	15.7941	20.7553	6
PRUPE_2G029900	7.49967	6.24811	8.76829	12.3606	6
PRUPE_2G031000	55.0237	40.2763	31.9637	34.7645	2
PRUPE_2G031700	3.11782	3.33701	4.12993	6.26146	1
PRUPE_2G032100	0.116469	0.207424	0.822322	1.08486	1
PRUPE_2G032500	7.29811	4.18283	4.72203	4.74619	4
PRUPE_2G033300	20.6301	17.5215	13.233	10.0193	2
PRUPE_2G033400	5.68227	4.74709	3.92147	3.04698	2
PRUPE_2G033700	14.669	16.4687	11.3059	3.75492	2
PRUPE_2G034400	4.60554	3.37332	2.58186	1.8129	2
PRUPE_2G035200	3.63568	5.34033	7.8446	8.95515	1
PRUPE_2G036200_P_plus	0.00616815	0	0.0115916	0.225368	6
PRUPE_2G037200	3.49885	13.1757	14.1371	16.8336	1
PRUPE_2G037600	81.8366	120.103	127.3	121.664	1
PRUPE_2G038700	14.4403	16.9943	15.0077	9.89121	5
PRUPE_2G038800	112.356	264.362	172.587	100.248	5
PRUPE_2G039000	6.17074	5.43809	6.5596	11.2328	6
XLOC_006409	13.144	40.6909	54.2591	73.6328	1
PRUPE_2G039800_2G039900	32.1851	34.0477	40.2719	57.34	1
PRUPE_2G040600_2G040700	18.4809	20.4427	17.1341	12.1911	2
PRUPE_2G041200	2.56945	10.0022	11.97	13.2916	1
PRUPE_2G042600	8.29211	12.5003	10.5239	11.5514	3
PRUPE_2G042700	39.3259	47.3266	55.821	61.6504	1
PRUPE_2G043400	0.839692	1.88444	1.53038	1.28764	3
PRUPE_2G043600	23.0058	36.8979	34.6516	10.869	5
PRUPE_2G043800	0.589945	4.65031	4.87041	2.20372	3
PRUPE_2G045000	1.13605	9.49999	6.24277	2.91196	3
PRUPE_2G045500	7.2257	13.8824	16.2795	22.0819	1
PRUPE_2G046000	8.58995	7.81129	5.47336	3.18292	2
PRUPE_2G046100_2G046200	1.77154	1.80862	1.03946	0.767607	2
PRUPE_2G046600_P_plus	1.10054	0.320431	0.149422	0.0160762	2
PRUPE_2G046700	1.80244	1.33212	1.20495	0.729834	2
PRUPE_2G046800	0.650392	0.541136	0.285195	0.133461	2
PRUPE_2G046900	13.7311	11.2086	9.95035	5.95071	2
PRUPE_2G047300	66.9904	73.2075	100.889	96.6577	1
PRUPE_2G048600	7.34156	6.95434	6.03169	4.66547	2
PRUPE_2G048900	6.97264	8.19358	3.882	1.13827	2
PRUPE_2G050600	6.70157	6.13141	5.5535	4.18375	2
PRUPE_2G053700	7.05234	6.83519	6.11363	4.68236	2
PRUPE_2G053800	3.69971	3.74955	3.18357	2.20164	2
PRUPE_2G053900	29.8476	28.1656	29.0156	18.7635	2
PRUPE_2G054000	9.21512	9.02638	7.88724	5.67599	2
PRUPE_2G055700	3.533	3.60323	2.84266	1.83554	2
PRUPE_2G056100	4.10335	4.11784	3.46762	2.1105	2
PRUPE_2G056300	41.0398	59.2866	69.4601	80.3713	1
PRUPE_2G056700	1.04788	1.80945	3.24202	5.2373	1
PRUPE_2G057100	4.60204	4.52757	3.49434	2.15192	2
PRUPE_2G057200	2.77173	1.80124	4.94248	5.13009	6
PRUPE_2G057200_X	44.7532	42.8213	70.3965	95.8044	6
XLOC_009673_minus	36.491	41.9271	82.1743	120.562	1
XLOC_009673_plus	1.8698	1.6983	3.70032	5.14187	6
PRUPE_2G057600	1.18874	1.12106	0.928233	0.508347	2
PRUPE_2G057800	6.70373	6.29172	4.2873	2.70768	2
XLOC_006537	13.0853	8.18825	7.00062	7.94775	2
XLOC_006538	4.38845	3.14696	2.55636	2.71032	2
PRUPE_2G059600	1.98323	1.447	1.03955	1.02957	2
PRUPE_2G060300	7.71194	5.59858	5.13237	4.19493	2
PRUPE_2G060400	7.78143	8.2787	5.41648	4.47019	2
PRUPE_2G061100	22.3888	42.4283	42.9281	43.0667	1
PRUPE_2G061400	6.25926	10.6616	8.03689	9.65924	3
XLOC_008332	10.7358	7.89956	7.07115	6.77562	2
PRUPE_2G063000_X	2.69338	2.25019	1.91918	1.69861	2
PRUPE_2G063600	3.60756	5.83704	4.27728	3.43663	5
PRUPE_2G063600_X	9.47977	11.2487	9.90638	6.30828	5
PRUPE_2G063900	13.1496	19.7274	17.1055	21.114	1
PRUPE_2G064900	0.669158	0.996372	2.00966	1.6513	1
PRUPE_2G065700	6.95346	11.5202	11.7005	10.4902	3
PRUPE_2G065900	8.72035	13.3131	14.8809	15.4532	1
PRUPE_2G069900	23.5453	33.7053	35.38	30.0257	3
PRUPE_2G070600	20.9593	17.9122	16.1754	8.67538	2
PRUPE_2G072900	1247.8	470.567	446.674	299.075	2
PRUPE_2G073800	0.460391	0.661261	1.32073	1.64715	1
PRUPE_2G074800	42.0234	44.4783	32.6306	27.762	2
PRUPE_2G075800	149.244	247.339	230.913	234.424	3
XLOC_009692_plus	0.367631	1.1491	2.09669	3.28714	1
PRUPE_2G076700	1.12752	2.85232	1.5499	2.13574	3
PRUPE_2G077400	2.42617	4.60515	2.76436	1.78961	5
PRUPE_2G077600	7.34692	5.83342	4.73219	4.84413	2
PRUPE_2G077700	3.05363	5.57905	3.35138	2.14025	5
PRUPE_2G078000	10.1856	8.61025	5.88851	6.01146	2
PRUPE_2G078100	1.12359	2.26094	1.2652	1.1583	3
PRUPE_2G078600	1.11953	2.23139	1.31835	1.15954	3
PRUPE_2G079000	8.83542	13.9786	14.3724	13.568	3
PRUPE_2G079900	2.20999	3.556	5.52198	39.6835	1
XLOC_009694_minus	18.9489	25.7421	40.0436	59.308	1
PRUPE_2G080900	1.78259	1.04617	0.694319	0.629362	2
PRUPE_2G081100	2.53377	1.47229	0.928585	0.83731	2
PRUPE_2G081200	0.589351	0.385486	0.15448	0.0221208	2
XLOC_009695_minus	13.028	8.1047	7.81128	3.89371	2
XLOC_009696_minus	13.4444	8.50683	8.28963	4.23153	2
XLOC_008442	128.742	90.4216	96.3255	74.7539	2
XLOC_008446	2.06749	2.31045	1.94816	4.33448	7
XLOC_008447	1.57358	1.92192	1.61512	3.44243	1
XLOC_009703_plus	6.85478	11.1443	17.3856	20.4592	1
PRUPE_2G084300	7.26655	7.36591	5.85796	4.6001	2
PRUPE_2G085300	10.0525	8.62677	8.30339	5.75013	2
PRUPE_2G086300	55.6556	19.0912	28.198	36.0468	4
PRUPE_2G086400	0.0391818	0.0907828	0.0704658	1.23747	1
PRUPE_2G087100	1.22119	3.48243	2.85123	1.39722	3
PRUPE_2G087200	3.46489	6.35476	6.06802	2.81073	5
PRUPE_2G088900	4.24287	4.24507	2.95782	1.44368	2
PRUPE_2G089000	8.30219	10.6055	6.76682	4.91939	2
PRUPE_2G089200	4.1402	2.84755	2.6469	2.27666	2
PRUPE_2G092500	1.02996	0.870731	0.599272	0.208843	2
PRUPE_2G092800	1.68379	0.759417	0.357835	0.267159	2
PRUPE_2G093700	1.65927	1.33068	0.587309	0.42446	2
PRUPE_2G096600	8.39561	14.3168	12.9867	14.0063	3
PRUPE_2G097200	0.48219	0.815844	2.10585	6.36806	1
XLOC_006747	0.938933	2.11006	3.7576	6.76726	1
PRUPE_2G098300	0.498933	0.196251	0.0879755	0.00826623	2
PRUPE_2G098600	0.0704782	0.407746	0.848379	0.643201	1
PRUPE_2G099900	23.5369	42.6107	33.9282	41.186	3
PRUPE_2G101300	89.983	73.081	63.64	54.2636	2
PRUPE_2G101600	4.45739	11.0955	10.5405	10.0511	3
PRUPE_2G103300	11.1755	10.515	8.2489	4.92808	2
PRUPE_2G103400	10.5073	10.5311	9.51362	5.73687	2
PRUPE_2G103600	4.24254	0.901238	0.660378	0.962327	4
PRUPE_2G103700	5.61237	2.50232	2.5293	4.28284	4
PRUPE_2G104500	653.048	324.082	307.573	173.963	2
PRUPE_2G105400	4.0291	3.63368	3.44797	1.86723	2
PRUPE_2G106200	3.47048	4.21268	3.73202	1.89815	5
PRUPE_2G106300	38.1832	41.2548	37.4479	18.3921	2
PRUPE_2G106400	6.70225	3.43933	4.4623	3.82988	4
PRUPE_2G106600	15.7678	17.1946	18.3452	25.9986	1
PRUPE_2G106800	4.61958	7.11204	7.52046	7.96749	1
PRUPE_2G108100	25.9656	20.957	25.3191	17.0487	2
XLOC_009726_minus	1.29642	2.99234	5.3519	9.33023	1
PRUPE_2G109700	13.2312	16.5462	12.6637	21.8929	7
PRUPE_2G110400	14.8874	25.3746	18.5244	7.99479	5
PRUPE_2G111400_2G111500	26.151	46.7231	41.2508	57.2567	1
PRUPE_2G112600	4.13432	4.42693	6.51294	18.7742	1
PRUPE_2G112900	0.9106	1.15806	1.92987	5.58387	1
PRUPE_2G113000	3.29149	3.41353	5.05539	13.8393	1
PRUPE_2G113600	67.5756	91.3367	113.319	143.083	1
PRUPE_2G114000	37.4697	28.2599	33.4175	24.7941	2
PRUPE_2G114400	1.13745	3.74161	4.13441	6.66034	1
PRUPE_2G114600	7.79276	11.2589	10.705	12.976	1
PRUPE_2G115100	4.95555	8.37043	9.72556	12.1101	1
PRUPE_2G116000_X	4.67118	3.81353	2.96668	3.15713	2
PRUPE_2G116000	0.281289	0.467208	0.423543	0.193585	5
PRUPE_2G116200	0.691092	0.961714	0.742841	2.28543	7
PRUPE_2G116800	1.56167	0.66364	0.586506	0.021613	2
PRUPE_2G117200	29.5521	29.6915	21.2374	11.4048	2
PRUPE_2G118000	6.81419	6.15199	4.87905	3.29457	2
PRUPE_2G118300	17.8212	25.9831	24.8843	28.6508	1
PRUPE_2G118400	76.1629	80.1963	71.7804	109.507	7
PRUPE_2G120100	13.2583	21.2471	19.4285	21.5304	1
PRUPE_2G120400	7.71036	11.7066	16.2549	20.4377	1
PRUPE_2G121000	5.37797	5.33987	3.43229	1.99059	2
PRUPE_2G121200	20.3995	15.9539	16.8952	12.7475	2
PRUPE_2G121500	2.34009	1.86407	1.14975	0.583328	2
PRUPE_2G121600	25.2009	44.9907	15.8615	11.2011	2
PRUPE_2G122000	4.86918	8.86438	4.66975	3.66113	2
PRUPE_2G122300	0.0275614	0.0294102	0.0599402	0.770904	1
PRUPE_2G123700	48.64	43.4074	36.6817	26.0944	2
PRUPE_2G125400	0.702009	0.692284	0.308972	0.0493374	2
PRUPE_2G125800	11.055	7.20363	8.14306	8.3287	4
PRUPE_2G126100	0.902197	0.712563	0.520705	0.256136	2
PRUPE_2G126300	2.38119	2.32102	1.45118	0.633602	2
PRUPE_2G126900	5.97576	4.15078	3.48633	3.17451	2
PRUPE_2G127000	7.8743	6.90296	5.25888	3.64186	2
PRUPE_2G127400	13.406	17.9008	19.7038	22.5092	1
PRUPE_2G127800	9.20279	12.9479	13.2143	16.248	1
PRUPE_2G128600	0.423317	0.376816	0.0823264	0.0902346	2
PRUPE_2G129000	21.5837	27.315	27.9905	12.2758	5
PRUPE_2G129100	5.75016	7.50395	7.51668	3.50295	5
PRUPE_2G131100	26.5216	21.3723	19.6079	17.3488	2
PRUPE_2G131900	63.7148	66.7501	98.1346	63.9788	3
PRUPE_2G132500_P_minus	2.87167	2.25254	1.43192	0.842137	2
XLOC_009732_minus	0.518905	0.665404	0.988088	3.4075	1
PRUPE_2G134500	28.0905	42.3993	36.188	37.1512	3
PRUPE_2G135000	4.08787	3.88265	3.36488	2.2839	2
PRUPE_2G136300	2.65156	3.42515	1.73327	1.6401	2
PRUPE_2G136400	8.61546	3.89226	6.38765	7.7022	4
PRUPE_2G138200	11.4472	6.27949	6.92659	9.06624	4
PRUPE_2G138800_I_minus	3.16156	3.31655	7.54321	9.69837	1
XLOC_008728	1.8333	4.23958	10.375	15.3442	1
XLOC_009737_minus	0	0.101939	0.252768	0.817592	1
PRUPE_2G139000	0	0.382678	2.38676	21.8782	1
PRUPE_2G139100_P	8.08121	33.7544	42.3038	51.536	1
PRUPE_2G139200	0.531981	1.00175	2.6196	4.87191	1
PRUPE_2G139400	0.212997	4.69779	3.49405	27.5696	1
PRUPE_2G139800	7.43293	14.9283	11.6292	6.07108	5
PRUPE_2G140000	1.7966	2.14453	2.34564	3.84857	1
PRUPE_2G140600	13.8869	8.25751	10.6474	5.88543	2
PRUPE_2G141000	0.690653	1.24615	2.60508	0.911047	3
PRUPE_2G143600	107.243	166.779	182.517	206.121	1
PRUPE_2G144000	1.60036	1.88822	1.94827	2.92907	1
PRUPE_2G144200	36.9023	61.4669	61.1896	55.8575	3
PRUPE_2G144800	6.27808	10.2439	8.45065	13.2355	1
PRUPE_2G145800	66.6557	100.907	93.5535	92.1794	3
PRUPE_2G146200	2.26224	2.40707	1.4072	1.38234	2
PRUPE_2G147300	3.10193	5.71169	5.25237	12.2269	1
PRUPE_2G147700	12.1453	21.3293	18.5466	17.9254	3
PRUPE_2G151000	14.3606	21.2869	24.1692	30.539	1
PRUPE_2G151200	76.0618	88.446	53.7084	29.2645	2
PRUPE_2G151300	21.0351	19.4568	16.7623	11.5793	2
PRUPE_2G152600	24.7497	25.5262	17.2936	9.05202	2
PRUPE_2G153300	29.1955	43.2349	27.7861	17.048	2
PRUPE_2G153800	26.7832	37.1457	39.0547	16.506	5
PRUPE_2G153900	4.69019	4.11147	2.67198	2.17317	2
PRUPE_2G155900	3.11418	1.74656	0.93807	0.544112	2
PRUPE_2G156400	12.3252	6.74791	5.86485	6.41149	2
PRUPE_2G156500	1.36397	1.30935	1.49832	2.9381	6
PRUPE_2G156900	38.8242	26.6169	25.4107	30.2114	4
PRUPE_2G157400	2.94362	7.50553	5.04799	2.44485	5
PRUPE_2G158700	12.7407	8.2948	7.81706	6.32129	2
PRUPE_2G159900	30.3296	38.7571	47.8734	46.879	1
PRUPE_2G160100	9.41778	11.7542	13.4106	15.3688	1
PRUPE_2G160400	1.08693	6.20836	5.56604	7.16633	1
PRUPE_2G160500	5.08973	11.0911	9.92704	9.57248	3
PRUPE_2G161000	6.29949	15.2406	11.3077	10.4138	3
PRUPE_2G161100	44.8643	67.6707	57.8176	65.3189	3
PRUPE_2G161300	11.4753	25.2094	19.6252	20.8196	3
PRUPE_2G161400	1.83932	7.04367	5.81293	6.81897	3
PRUPE_2G161500	5.00904	10.9433	8.7968	9.95727	3
PRUPE_2G162200	0.186345	5.0581	2.96429	1.69499	3
PRUPE_2G163900	8.52094	7.6769	7.12513	5.14654	2
PRUPE_2G164400	301.67	279.74	288.908	169.989	2
PRUPE_2G164900	32.021	26.7904	45.0258	23.1705	5
PRUPE_2G165500	32.7865	42.559	29.7484	20.4553	2
PRUPE_2G166500	1.58477	1.87082	2.50535	4.24228	1
PRUPE_2G166900	0.757072	1.61946	1.55263	3.19224	1
PRUPE_2G167000	9.02559	15.8822	12.8475	10.2017	3
PRUPE_2G167800	0.0983934	0.562678	0.493048	0.951391	1
PRUPE_2G167900	2.94721	4.67702	4.56039	5.64931	1
PRUPE_2G169200	1.44271	2.902	2.16791	1.56123	3
PRUPE_2G170000	11.069	11.7995	15.0039	18.3856	1
PRUPE_2G171300	11.1283	16.3769	17.2531	15.7326	3
PRUPE_2G171400	15.0378	9.71448	10.0049	10.6432	4
PRUPE_2G171500	0.576949	0.512227	1.3067	2.13106	6
PRUPE_2G171800	19.3136	12.0149	17.5368	22.8071	6
PRUPE_2G172300	2.06257	1.59376	1.36209	1.20538	2
PRUPE_2G172800	93.6738	124.957	136.061	151.196	1
PRUPE_2G174400	83.429	92.2261	90.8876	54.8098	5
PRUPE_2G175000	2.8099	5.65434	4.70904	4.02344	3
PRUPE_2G175100	29.5471	77.3935	66.7817	136.657	1
PRUPE_2G175500	57.5683	95.7264	97.0368	110.652	1
PRUPE_2G175800	20.596	26.6841	31.3714	33.255	1
PRUPE_2G176600	14.8461	13.8698	17.4872	23.741	6
PRUPE_2G177200	60.9287	44.9881	39.0903	33.1803	2
PRUPE_2G177500	3.11931	5.52107	4.25087	4.11731	3
PRUPE_2G178200	75.3712	96.6233	171.403	144.866	1
PRUPE_2G178800	418.863	511.865	660.529	589.743	1
PRUPE_2G179000	28.6858	34.2361	47.1584	41.3771	1
ENSRNA050003620	88.9077	97.2032	146.881	140.221	1
PRUPE_2G179200	41.1463	74.7005	52.9632	27.8729	5
PRUPE_2G179400	8.32775	24.0163	13.1843	3.27439	5
PRUPE_2G179600	6.29446	7.85876	10.1873	13.6188	1
PRUPE_2G180600	2.23816	3.73544	2.16059	1.04915	2
PRUPE_2G180700	2.1226	3.19579	2.39746	1.09615	5
PRUPE_2G180900	0.601186	0.907881	2.63646	1.18168	1
PRUPE_2G181400	12.7266	12.6087	7.1097	2.23901	2
PRUPE_2G181500	32.7523	35.5194	25.5712	9.86487	2
PRUPE_2G181700	15.4129	3.21632	3.79453	5.04384	4
PRUPE_2G182100	9.98149	9.93213	9.44088	4.86365	2
PRUPE_2G182800	33.049	42.2032	39.8416	16.3181	5
PRUPE_2G182900	14.8189	9.69067	12.7068	12.9172	4
PRUPE_2G183100	207.852	102.453	96.1536	72.8625	2
PRUPE_2G183600	35.7568	16.0096	13.6002	12.0499	2
PRUPE_2G184200	9.14168	3.56441	4.22507	6.94726	4
PRUPE_2G184700	0.076665	0.450398	1.19633	2.24906	1
PRUPE_2G185100	30.0007	50.2118	18.1524	12.8888	2
PRUPE_2G185600	7.07967	9.87716	10.6288	13.7677	1
PRUPE_2G186500	23.7707	41.0279	38.3229	41.5448	1
PRUPE_2G186700	16.0587	13.6104	10.4809	11.381	2
PRUPE_2G186900	6.86098	3.97929	3.04417	2.61428	2
PRUPE_2G188000	29.1882	28.608	25.4825	44.4199	7
PRUPE_2G189400	75.3204	167.554	115.685	125.896	3
PRUPE_2G190100	114.91	103.211	93.3086	31.514	2
PRUPE_2G190600	18.808	26.3975	28.1957	30.5109	1
PRUPE_2G190800	22.9107	20.8957	15.679	14.8157	2
PRUPE_2G191100	13.2323	5.39361	4.6144	5.23868	2
PRUPE_2G191200	6.11212	10.2214	8.89751	10.1345	3
PRUPE_2G192100	71.7726	42.6509	79.6531	105.236	6
PRUPE_2G192300	3.25952	5.28654	4.0718	2.49093	5
PRUPE_2G193100	6.19858	4.15653	8.20191	6.99565	6
PRUPE_2G194200	2.94646	0.537214	0.341068	0.194706	2
PRUPE_2G194400	45.365	49.3087	77.4497	61.8428	1
PRUPE_2G194500	18.1789	10.5317	7.07796	6.25783	2
ENSRNA049996337	43.8479	26.1948	13.0468	11.552	2
PRUPE_2G195300	10.9526	6.81351	5.81254	4.46486	2
PRUPE_2G195900	1.81826	4.75161	8.11173	8.56905	1
PRUPE_2G197200	6.19594	7.69132	7.56348	10.069	1
PRUPE_2G197300	116.571	163.556	176.288	164.586	1
PRUPE_2G198300	0.993591	2.83392	1.87753	1.59225	3
PRUPE_2G198500	33.2354	32.1314	25.1465	18.1277	2
PRUPE_2G199400	33.9188	18.9582	11.7876	4.09367	2
PRUPE_2G200200	0.120905	0.781805	0.616871	0.635912	3
PRUPE_2G200400	38.4364	40.1241	39.2331	26.1293	5
PRUPE_2G200800	0.734289	0.995429	1.76413	1.98173	1
PRUPE_2G201000	3.72267	5.65652	5.63048	7.39081	1
PRUPE_2G201200	6.80598	4.35533	3.40531	2.78508	2
PRUPE_2G201300	4.8289	3.33598	3.82834	2.65094	2
PRUPE_2G201600	21.0309	16.8803	16.6194	6.73544	2
PRUPE_2G201700_2G201800	10.1828	6.67857	5.95757	4.26088	2
PRUPE_2G202000	2.22989	1.56011	1.34966	0.652524	2
PRUPE_2G202500	13.2009	8.58999	10.1125	5.47295	2
PRUPE_2G202700	2.76814	3.74698	3.29308	1.75434	5
PRUPE_2G202900	16.0315	11.8706	8.76114	7.79187	2
PRUPE_2G203000_2G203100	6.44467	3.84388	3.33311	3.47852	2
PRUPE_2G203200	56.8403	85.5157	68.9521	62.3885	3
PRUPE_2G204600	16.2078	20.9611	21.0364	24.6734	1
PRUPE_2G205300	2.06539	3.3075	4.24927	3.56568	1
PRUPE_2G205800	11.8598	9.86432	8.06048	6.77237	2
PRUPE_2G205900	6.89809	7.38271	4.57756	3.14134	2
PRUPE_2G206500	1.27883	3.19158	2.75517	2.76991	3
PRUPE_2G206600	0.0431101	0.44865	0.869109	1.27134	1
PRUPE_2G208000	7.28945	8.71732	10.9832	7.90234	3
PRUPE_2G208100	27.6176	29.8676	27.2491	12.2765	2
PRUPE_2G209900	2.21983	4.84334	3.34388	2.96233	3
PRUPE_2G211700	66.2678	110.047	107.617	108.374	3
PRUPE_2G212300	4.12331	6.97887	7.12109	6.36769	3
PRUPE_2G212800	4.34791	4.83412	5.32267	8.15777	1
PRUPE_2G212900	51.9067	81.3867	42.641	22.0057	2
PRUPE_2G213000	19.2716	11.2601	13.121	10.1882	2
PRUPE_2G213300	14.9809	24.2956	22.8466	25.7132	1
PRUPE_2G213600	558.643	855.718	815.848	664.753	3
PRUPE_2G214300	11.6322	7.36258	6.93292	9.12927	4
PRUPE_2G214700	2.28484	1.70104	1.12076	1.42507	2
PRUPE_2G217500	14.9212	22.8525	21.327	21.5815	3
PRUPE_2G217600	18.4418	19.3175	14.2492	11.7333	2
PRUPE_2G217900	74.3683	94.1822	106.041	112.993	1
PRUPE_2G221600	10.5313	15.081	15.9199	13.0558	3
PRUPE_2G222500	2.92875	1.51403	1.25433	0.610427	2
PRUPE_2G222600	7.19208	9.2339	9.69974	14.38	1
PRUPE_2G222700	12.7099	5.21525	6.04976	7.4006	4
PRUPE_2G223500	27.5001	9.34327	7.46411	4.84407	2
PRUPE_2G223600	19.6432	13.4793	9.23636	8.88632	2
PRUPE_2G223700	52.402	17.8489	13.1722	7.82259	2
PRUPE_2G223800_X	3.14891	1.92519	1.87126	1.37252	2
PRUPE_2G223900	1.09617	0.521909	0.471675	0.245966	2
XLOC_009767_plus	1.99008	4.64659	5.86563	9.59099	1
PRUPE_2G224700	5.2237	6.10412	6.94936	10.1638	1
PRUPE_2G225000	18.4558	20.187	13.8628	7.73829	2
PRUPE_2G225200	70.0401	72.758	106.273	119.085	1
PRUPE_2G225800	11.2283	9.3627	13.2413	24.3653	6
PRUPE_2G225900	12.1278	14.6292	29.4102	32.9165	1
PRUPE_2G227100	78.9061	51.1382	65.8245	55.9731	4
PRUPE_2G227200	10.0253	6.14818	3.97361	1.44551	2
PRUPE_2G229400	3.14877	2.12391	1.73247	1.48564	2
PRUPE_2G229500	0.478882	0.132843	0.272285	1.30142	6
PRUPE_2G229900	19.9905	14.3088	24.0264	19.3793	4
PRUPE_2G230100_P_minus	0.318705	0.671229	2.25133	3.88297	1
PRUPE_2G231900	161.909	109.99	115.636	104.075	2
PRUPE_2G232000	14.4607	29.6365	33.1599	25.4782	3
PRUPE_2G232200	17.0945	35.2357	48.9655	35.2656	1
PRUPE_2G232600	18.5636	23.647	28.0411	27.5846	1
PRUPE_2G233400	7.5908	14.9495	13.0022	13.2167	3
PRUPE_2G233500	542.106	91.1743	170.01	137.054	4
PRUPE_2G234600	29.9776	19.071	21.6707	18.0721	2
PRUPE_2G234700	30.1566	29.4265	36.4638	46.4876	6
PRUPE_2G235400	218.24	233.232	207.258	102.419	2
PRUPE_2G235800	17.7369	22.0938	15.8122	7.03337	2
PRUPE_2G236000	151.341	206.325	249.003	246.264	1
PRUPE_2G236100	2.15328	3.0202	3.40221	4.73839	1
PRUPE_2G237000	3.83842	3.18905	3.50902	10.929	6
PRUPE_2G238000	28.3794	38.1305	39.9439	45.5255	1
PRUPE_2G238200	2.95283	6.04312	3.79252	3.8145	3
PRUPE_2G238300	18.3174	12.9972	13.5709	11.3327	2
PRUPE_2G238800	9.90481	2.79172	2.86237	1.58674	2
PRUPE_2G239300	4.99214	7.64971	8.62322	7.85575	1
PRUPE_2G240100	0	0	0.950526	10.7683	6
PRUPE_2G240300	15.9147	33.2711	49.5248	10.0851	5
PRUPE_2G240800	85.876	129.477	149.309	141.014	1
PRUPE_2G241100	12.4687	20.1664	23.288	28.621	1
PRUPE_2G241600	11.6041	12.3413	14.3111	8.49729	5
PRUPE_2G241700	18.2059	12.595	12.071	15.9596	4
PRUPE_2G242000	2.30993	0.482105	0.609887	0.658514	4
PRUPE_2G242800	6.24912	30.9474	26.2147	30.2694	3
PRUPE_2G243200	78.2502	83.6491	60.3453	35.6528	2
PRUPE_2G243600	3.70347	11.6245	9.52483	5.15038	3
PRUPE_2G243800	98.3333	24.6476	24.7366	19.9834	2
PRUPE_2G243900	0.653163	1.33597	1.48291	2.24673	1
PRUPE_2G244000	145.476	96.8683	107.463	109.02	4
PRUPE_2G244300	1.68963	0.586427	0.743562	0.755131	4
PRUPE_2G244800	29.4633	54.237	52.8105	56.6877	1
PRUPE_2G246800	14.0632	8.65174	7.12183	3.56295	2
PRUPE_2G246900	12.1756	7.01624	9.69083	8.68861	4
PRUPE_2G247300	484.379	387.061	644.544	621.141	6
PRUPE_2G247500	7.31931	11.4197	19.2236	10.349	3
PRUPE_2G247600	67.8315	48.3082	41.0855	11.8299	2
PRUPE_2G248000	7.06713	8.74078	10.6869	14.6892	1
PRUPE_2G248300	2.78419	3.80293	1.51036	0.607001	2
XLOC_007601	11.0852	21.3727	25.2286	40.7338	1
PRUPE_2G248900	9.24087	10.119	11.5781	5.53646	5
PRUPE_2G249000	61.2282	47.7991	48.0291	40.4608	2
PRUPE_2G249100	20.3686	35.3525	37.1568	68.5773	1
PRUPE_2G249800	16.5239	8.44751	11.3626	11.2802	4
PRUPE_2G250000	5.94217	9.07805	8.83787	6.18084	3
PRUPE_2G250500	7.72768	11.7144	10.8183	6.72465	5
PRUPE_2G250700	3.7467	5.7691	4.34112	5.19174	3
PRUPE_2G251000	130.848	158.231	99.2552	43.1371	2
PRUPE_2G251100	1.02966	1.24832	1.89913	3.14531	1
PRUPE_2G252200	16.7815	21.13	20.2232	11.8553	5
PRUPE_2G252600	8.13739	17.691	13.6005	10.842	3
PRUPE_2G252900	2.70337	2.85839	1.45214	0.956969	2
XLOC_007636	0.0295773	0.374758	0.537813	0.314434	3
PRUPE_2G254500	38.2416	45.3738	35.148	24.7307	2
PRUPE_2G254800	1.15263	1.90195	2.01233	5.12734	1
PRUPE_2G254900	4.50459	7.27589	7.82736	13.4123	1
PRUPE_2G255000	8.11682	5.58375	5.51778	10.0412	7
PRUPE_2G256100	35.0637	40.6673	33.1972	18.8153	2
PRUPE_2G256900	11.5253	19.261	31.9906	9.85107	5
XLOC_009776_minus	0.335585	0.961031	1.3561	0.852725	3
PRUPE_2G257600	2.14032	3.3496	4.15348	3.36899	1
PRUPE_2G258000	6.14873	9.35349	10.2872	10.5588	1
PRUPE_2G258300	34.7407	30.2184	30.5998	47.6848	6
PRUPE_2G258900	42.8906	37.6813	34.9964	25.5948	2
PRUPE_2G259400	18.233	13.0352	12.9075	11.4957	2
PRUPE_2G259900	21.0078	14.1161	6.16872	8.35296	2
PRUPE_2G260100	13.278	14.3742	25.6035	44.6244	1
PRUPE_2G260600	6.88241	4.10936	6.89743	13.3057	6
PRUPE_2G260700	5.02591	3.64588	6.48904	13.1862	6
PRUPE_2G260800	26.2158	15.9419	17.4382	31.6597	6
PRUPE_2G261100	5.9496	2.39239	3.3778	5.34913	4
PRUPE_2G261200	7.13193	11.9327	14.0225	14.4899	1
PRUPE_2G262400	29.639	39.0095	45.4243	44.549	1
PRUPE_2G262500	66.1988	105.839	96.464	96.3265	3
PRUPE_2G262800	2.52475	5.71843	4.60904	5.23194	3
PRUPE_2G262900	4.77182	9.00439	4.84716	1.20894	2
PRUPE_2G263600	13.0162	5.02951	6.14606	26.4911	6
PRUPE_2G263800	6.80397	5.38953	4.6491	8.48496	7
PRUPE_2G263900	93.6603	119.936	159.34	209.311	1
PRUPE_2G264000	11.0397	8.79985	10.5732	24.6447	6
PRUPE_2G264100	15.5751	8.55841	11.1359	11.6443	4
PRUPE_2G265000	33.9467	62.6569	21.4962	19.33	2
PRUPE_2G265400	1.98965	2.42857	4.6537	5.8666	1
PRUPE_2G265800	12.4461	16.5944	13.794	6.34343	5
PRUPE_2G266900	8.17838	6.90235	3.83832	3.24619	2
PRUPE_2G267000	5.41173	4.29598	2.69621	1.7204	2
PRUPE_2G267400	1.86519	2.65649	3.2874	4.63423	1
PRUPE_2G269000	15.2783	9.26088	10.011	8.71059	2
PRUPE_2G269300	1.77542	3.23042	1.7149	1.1241	2
PRUPE_2G269800	13.1668	55.3362	45.8918	16.8802	3
PRUPE_2G270700	10.9347	7.19366	9.00991	6.20108	2
PRUPE_2G272300	6.37786	8.79771	5.45356	3.40951	2
PRUPE_2G272400	25.4723	21.3215	20.9118	8.19635	2
PRUPE_2G272500	6.21759	10.3351	7.33159	2.81079	5
PRUPE_2G272700	36.7546	45.7114	47.7611	29.9451	5
PRUPE_2G273000	26.7401	41.6908	32.832	32.7503	3
PRUPE_2G273100	3.80091	4.87268	5.3853	6.10699	1
PRUPE_2G273300	9.34566	5.86869	4.96208	7.14375	4
PRUPE_2G273500	17.7078	25.6085	22.8452	13.0999	5
PRUPE_2G274300	18.1622	24.4282	15.9422	10.4356	2
PRUPE_2G274400	0.0620388	0.410787	0.443889	0.932198	1
PRUPE_2G274900	4.42848	6.17697	5.0737	2.27803	5
PRUPE_2G275400	0.869181	2.38319	1.86132	3.16365	1
PRUPE_2G276000	4.14257	7.02303	5.8733	6.71374	3
PRUPE_2G276700	19.8546	14.853	15.5498	12.9198	2
PRUPE_2G277200	6.93674	4.50438	6.23805	8.60619	6
PRUPE_2G277500	1.36286	0.390423	0.112923	0.0299601	2
PRUPE_2G277800	5.73343	12.6098	7.04201	2.05895	5
PRUPE_2G277900	1.48551	2.86512	2.83326	3.28371	1
PRUPE_2G278000	4.27199	5.22309	4.8868	6.90886	1
PRUPE_2G278400	16.6355	10.2431	12.8022	13.5168	4
PRUPE_2G279700	80.2382	45.9591	105.019	130.841	6
PRUPE_2G279800	0.021813	0.283836	0.65141	1.22355	1
PRUPE_2G279900	144.935	160.38	223.177	203.126	1
PRUPE_2G280700	5.5015	3.60782	3.46148	5.05215	4
PRUPE_2G280800	104.327	88.5243	67.1071	93.8761	4
PRUPE_2G281000	168.084	143.038	141.045	109.366	2
PRUPE_2G281400	14.7016	16.6015	21.8729	25.8046	1
PRUPE_2G281600	35.7815	51.123	58.2246	53.2628	1
PRUPE_2G282300	5.58205	4.18823	3.5225	4.06415	2
PRUPE_2G282400	6.65725	9.69942	12.3067	9.62525	3
PRUPE_2G282900	6.55293	4.10664	5.8868	8.04237	6
PRUPE_2G283900	8.44081	14.6265	12.9861	7.78339	5
PRUPE_2G284000	10.9181	14.19	12.5506	8.09668	5
PRUPE_2G284100	8.09655	13.3171	16.505	14.8576	1
PRUPE_2G284200	266.489	244.995	191.596	134.786	2
PRUPE_2G284400_2G284500	5.06822	6.71226	6.78314	8.15812	1
PRUPE_2G285200	0.572391	1.23926	1.68855	1.59574	1
PRUPE_2G285300	7.26738	16.2424	19.2989	32.9452	1
PRUPE_2G285500	54.7991	61.1365	75.6529	88.1095	1
PRUPE_2G285700	14.9498	14.3566	12.7263	8.56491	2
PRUPE_2G285800	8.2798	10.8637	9.94544	6.08504	5
PRUPE_2G286800	4.77182	7.52258	7.69703	14.699	1
PRUPE_2G288000	6.64354	3.43312	4.55284	2.5971	2
PRUPE_2G288600	0.26967	1.50329	2.51129	2.57293	1
PRUPE_2G288700_X	3.31731	4.33345	1.84019	0.96128	2
PRUPE_2G288800	112.273	137.564	90.2757	34.8646	2
PRUPE_2G289000	13.6294	7.84744	9.65137	9.85041	4
PRUPE_2G289500	59.0435	57.4518	32.9244	5.1721	2
PRUPE_2G289700	0.864459	1.17246	0.68789	0.448583	2
PRUPE_2G289600	4.01223	3.79187	3.17061	1.4359	2
PRUPE_2G290200	3.41984	2.03886	1.11744	0.668471	2
PRUPE_2G290300	70.3887	85.6121	73.5859	41.6244	5
PRUPE_2G291200	0	0	0	1.13895	7
PRUPE_2G291800	19.0959	14.7885	16.4624	12.7212	2
PRUPE_2G292100	41.9026	33.1168	35.5257	25.678	2
PRUPE_2G292300	6.34169	16.4747	12.2614	14.3693	3
PRUPE_2G293900	20.9904	19.5297	18.2007	9.90035	2
PRUPE_2G294100	20.0926	30.5703	31.82	29.5292	3
PRUPE_2G294200	18.139	17.6756	16.6869	10.3651	2
PRUPE_2G294300	4.37031	5.68418	5.0904	2.39255	5
PRUPE_2G294400	120.731	212.845	430.898	95.3044	5
PRUPE_2G294600	16.0064	11.9089	15.2345	27.5743	6
PRUPE_2G295300	5.04887	30.0618	31.0804	61.7555	1
PRUPE_2G296000	2.62745	5.14016	4.11039	3.60968	3
PRUPE_2G296300	19.0181	9.75382	8.20325	6.49244	2
PRUPE_2G296800	30.8642	37.9947	39.763	49.4979	1
PRUPE_2G297200	3.76375	4.92866	6.98164	5.019	1
PRUPE_2G297800	1.8507	5.57644	4.04298	3.65596	3
PRUPE_2G298000	4.82904	4.39268	2.73501	1.88881	2
PRUPE_2G298200	2.10291	3.15485	2.98222	3.63021	1
PRUPE_2G298600	37.0091	19.23	27.463	24.9399	4
PRUPE_2G298800	13.067	20.9658	25.7151	14.8147	3
PRUPE_2G298900	32.8969	48.0951	54.6111	50.3627	1
PRUPE_2G299200	2.22104	3.04877	3.51624	4.75512	1
PRUPE_2G300300	39.9301	28.7434	36.1799	23.7514	2
PRUPE_2G300800	32.7052	59.3783	39.9044	19.456	5
PRUPE_2G301300	10.4014	1.42965	4.06941	3.78763	4
PRUPE_2G301400	1.81766	2.42618	3.19997	3.82725	1
PRUPE_2G301600	128.613	112.78	81.1706	62.6371	2
PRUPE_2G303100	2.50468	4.83451	3.32606	5.81129	1
PRUPE_2G303900	58.3045	41.6621	44.2554	29.16	2
PRUPE_2G304400	4.47663	3.2902	2.72889	2.07566	2
PRUPE_2G304500	1.23342	0.600994	1.26049	2.69505	6
PRUPE_2G305200	8.63992	71.8702	68.789	76.5938	1
PRUPE_2G305900	10.8079	11.1801	13.8343	16.6603	1
PRUPE_2G306100	5.5158	8.77288	8.58385	8.35226	3
PRUPE_2G306200	18.7869	26.1383	24.0902	12.0443	5
PRUPE_2G306300	42.1034	40.7137	38.2668	21.2278	2
PRUPE_2G306400	5.53489	6.12917	4.19586	2.94756	2
PRUPE_2G308500	6.36316	9.85651	9.74503	10.284	1
PRUPE_2G308800	7.15472	5.58883	4.59012	4.56922	2
PRUPE_2G309000	8.65044	4.78152	4.64707	5.20114	4
PRUPE_2G309100	2.8622	3.42893	3.85578	5.15227	1
PRUPE_2G309400	21.9841	29.7146	33.8476	31.7791	1
PRUPE_2G309500	4.31879	4.67527	5.49173	7.15736	1
PRUPE_2G310200	8.89756	15.2783	13.0448	12.6525	3
PRUPE_2G310300	6.89989	10.5764	11.4397	9.30407	3
PRUPE_2G310600	19.5443	21.1281	14.4082	11.5578	2
PRUPE_2G311400	8.31405	10.1796	11.24	34.1659	1
PRUPE_2G311700	17.3663	32.8082	24.3311	24.9153	3
PRUPE_2G312800	8.15684	10.7338	10.5306	13.3983	1
PRUPE_2G313100	18.4161	11.2448	15.4908	18.3418	4
PRUPE_2G313700	1.04036	2.18172	2.05486	2.49812	1
PRUPE_2G314300	5.40933	11.6674	11.9666	6.77508	3
PRUPE_2G314800	17.4012	16.1665	11.3375	10.4071	2
PRUPE_2G315200	7.10392	7.85246	5.18488	3.0495	2
PRUPE_2G316400	89.5936	124.393	127.749	135.523	1
PRUPE_2G316600	5.66632	3.39872	3.34811	11.25	7
PRUPE_2G317500	15.6652	41.2892	33.8174	18.5352	3
PRUPE_2G317700	21.3469	7.25948	5.9706	6.42486	2
XLOC_007970	4.75255	3.30292	2.882	2.57925	2
PRUPE_2G318500	0.308769	0.69932	1.15063	0.963846	1
PRUPE_2G318900	24.6407	38.6388	29.7705	23.6614	5
PRUPE_2G319000	1.28413	0.852191	0.96923	2.15196	6
PRUPE_2G319300	11.22	4.67002	6.86982	4.96042	4
PRUPE_2G319400	7.93986	3.28799	3.31462	2.55565	2
PRUPE_2G319500	11.5785	12.6766	8.72632	7.00368	2
PRUPE_2G319600	13.9408	37.6858	21.5832	15.2996	3
PRUPE_2G319700	14.2897	21.2175	16.1139	28.7223	1
PRUPE_2G320100	88.2006	63.516	47.784	45.7851	2
PRUPE_2G320300	13.4539	10.0363	9.48924	4.83336	2
PRUPE_2G320600	53.0687	70.5037	44.5524	19.9496	2
PRUPE_2G321000	248.171	376.523	342.617	350.178	3
PRUPE_2G321100	2.99208	2.66661	4.36469	5.40414	6
PRUPE_2G321300	6.82756	9.95853	9.96057	15.5341	1
PRUPE_2G322300	15.0113	27.661	24.9928	13.9894	5
PRUPE_2G322500	1.931	2.52751	2.52677	3.40204	1
PRUPE_2G323800	24.778	19.8081	19.0398	14.1792	2
PRUPE_2G324100	2.65	5.14992	9.47227	8.7253	1
PRUPE_2G324500	2.34386	3.74824	4.35305	4.82826	1
PRUPE_2G325400	19.0557	21.5747	26.3377	31.1826	1
PRUPE_2G326200	7.79312	12.8978	10.8613	11.6757	3
PRUPE_2G326300	9.79556	7.32053	7.18469	11.7219	7
PRUPE_2G326500	0.0616572	0.0467494	0.0811822	0.992526	6
PRUPE_2G326600	74.4352	93.8333	93.2174	53.0044	5
PRUPE_2G327800	5.76463	8.46833	9.08056	9.19129	1
PRUPE_2G329700	11.1967	12.0186	12.9809	17.3256	1
PRUPE_2G329800	10.8191	17.203	14.4925	17.4115	1
PRUPE_3G001400	14.933	16.6314	19.2091	9.40322	5
PRUPE_3G002400	1.51239	2.13335	3.30546	2.52697	1
PRUPE_3G002700	12.4137	17.4408	18.9781	22.0172	1
PRUPE_3G003100	15.8524	10.9627	9.42569	9.79649	2
PRUPE_3G003300	13.3514	23.9672	27.5044	24.2049	1
PRUPE_3G003800	34.5427	31.378	36.9445	21.7415	5
PRUPE_3G004400	2.26023	4.535	3.78884	3.56941	3
PRUPE_3G004700	4.73435	6.28157	6.4287	9.7179	1
PRUPE_3G005600	13.1889	10.8431	13.7271	21.8566	6
PRUPE_3G005700	1.83457	9.17979	5.06779	1.73893	5
PRUPE_3G005900	0.0995426	0.201703	0.580032	2.69439	1
PRUPE_3G006000	25.8965	25.0571	18.7239	17.1461	2
PRUPE_3G006100	44.9643	50.9049	36.113	15.2142	2
PRUPE_3G006300	0.880757	1.36026	2.42737	1.21661	3
PRUPE_3G007200	27.4392	17.4863	19.1006	26.1045	4
PRUPE_3G008600	15.5758	6.78221	9.74879	10.5985	4
PRUPE_3G008900	7.4952	8.59713	7.33176	3.63338	2
PRUPE_3G010800	0.238401	0.563289	0.998843	1.27638	1
PRUPE_3G011200	7.06904	3.04755	3.26046	3.46532	4
PRUPE_3G012100	3.92024	6.33529	8.7202	4.05778	3
PRUPE_3G012200	13.0413	38.3282	96.1955	114.611	1
PRUPE_3G012300	1.04128	1.81778	1.29775	0.480555	5
PRUPE_3G012400	13.9235	46.3773	111.081	117.954	1
PRUPE_3G012600	8.72994	27.4188	62.1754	58.9548	1
PRUPE_3G012800	9.70062	33.5356	86.2516	95.7144	1
XLOC_011579	12.8731	35.4878	71.577	64.1623	1
XLOC_013065_minus	2.12741	3.46787	10.2361	17.3068	1
XLOC_013065_plus	0.0832859	0.290325	1.50406	1.49803	1
PRUPE_3G013700	1.32986	4.51797	2.39774	1.82431	3
ENSRNA050003569	56.2214	105.698	95.9754	135.291	1
PRUPE_3G014300	3.14852	3.41403	2.81677	5.59769	7
PRUPE_3G014600	3.34008	2.11431	1.81523	1.57794	2
PRUPE_3G014900	8.33174	14.6766	13.2614	6.33796	5
PRUPE_3G015900	16.6443	23.0677	33.6568	26.0043	1
PRUPE_3G017400	2.99632	1.02967	1.20076	1.64373	4
PRUPE_3G017700	6.45594	7.48525	9.70335	6.93299	3
PRUPE_3G019000	449.588	361.335	330.613	272.108	2
PRUPE_3G019100	3.41728	3.35234	2.9902	1.15594	2
PRUPE_3G019800	2.85785	2.69512	2.54728	4.17974	7
PRUPE_3G020100	2.63056	4.60156	5.75947	1.17785	5
PRUPE_3G020600	6.94267	8.65556	9.56917	5.9359	5
PRUPE_3G021100	1.02217	14.6714	77.5219	25.9158	1
PRUPE_3G025600	0.326598	0.863397	0.844884	1.30964	1
PRUPE_3G025900	83.3901	66.98	64.7681	50.9498	2
PRUPE_3G026700	3.82223	1.23399	0.626304	0.568821	2
PRUPE_3G027400	4.27066	6.15893	6.47504	8.36843	1
PRUPE_3G030000	66.206	63.1517	55.4814	41.8022	2
PRUPE_3G031100	20.5451	32.9184	32.8904	35.6148	1
PRUPE_3G031400	13.6371	9.48686	8.87905	10.1714	4
PRUPE_3G033500	6.05872	5.78412	5.20793	2.16565	2
PRUPE_3G034800	16.2272	8.64592	11.4991	7.37525	2
PRUPE_3G035000	41.2766	86.1932	46.4791	63.323	3
PRUPE_3G035400	36.7624	28.0788	23.9045	24.1738	2
PRUPE_3G035700	4.02243	6.45738	8.27647	10.217	1
PRUPE_3G035900	2.52334	5.25864	4.81144	4.77122	3
PRUPE_3G036800	78.622	61.3949	59.6633	48.1264	2
PRUPE_3G037700	81.9668	66.4988	62.4657	47.8198	2
PRUPE_3G037800	208.597	247.722	172.732	72.902	2
PRUPE_3G038500	30.74	29.5451	18.8006	17.5574	2
PRUPE_3G038600	14.9747	16.4758	20.1307	22.6051	1
PRUPE_3G038800	7.93393	10.5317	12.1047	9.68963	3
PRUPE_3G038900	11.8343	19.4616	14.0235	11.9767	3
PRUPE_3G039100	3.89398	2.04999	1.85066	1.03084	2
PRUPE_3G039200	161.629	187.684	114.218	36.0881	2
PRUPE_3G039300	11.2772	15.1973	7.81746	5.34413	2
PRUPE_3G039900	5.27806	4.34136	5.17036	17.441	6
PRUPE_3G040800	8.4181	9.84402	6.91735	5.33303	2
PRUPE_3G042300	1.53456	2.67297	2.72451	5.29693	1
PRUPE_3G042600	7.28506	8.73766	9.66314	12.4493	1
PRUPE_3G043900	6.11221	4.96006	3.79681	3.9417	2
PRUPE_3G044100	16.2114	10.7331	12.4059	14.1967	4
PRUPE_3G044200	21.3674	32.381	24.4395	24.003	3
PRUPE_3G044500	2.53897	4.79788	4.70863	5.51321	1
PRUPE_3G044600	3.50342	6.12205	3.78633	3.64558	3
PRUPE_3G046400	9.79065	13.7892	16.1672	17.2415	1
PRUPE_3G048300	2.10695	6.6687	4.71727	3.37847	3
PRUPE_3G048600	10.1183	9.41486	6.47023	5.97258	2
PRUPE_3G049300	7.83138	11.7752	13.4393	14.5452	1
PRUPE_3G050100	8.90523	15.6792	12.1021	9.29009	3
PRUPE_3G050200	64.9799	45.4909	39.6175	55.4831	4
PRUPE_3G051800	0.202857	4.67634	9.60812	20.9335	1
PRUPE_3G052000	12.8471	7.48846	9.01193	7.60185	4
PRUPE_3G052300	49.7423	48.0066	37.7643	29.9524	2
PRUPE_3G052900	78.432	123.632	120.089	115.549	3
PRUPE_3G053000	1.35065	5.0363	4.78398	5.25164	1
PRUPE_3G053700	5.23756	7.86988	7.99359	7.84284	3
PRUPE_3G054000	10.0501	14.5734	16.5798	15.7204	1
PRUPE_3G055000	31.0546	33.1984	51.4344	69.5382	1
PRUPE_3G055000_P_minus	0.318267	1.40638	2.48333	4.07226	1
XLOC_013081_plus	2.67942	2.27669	12.0365	9.96163	6
PRUPE_3G055500	19.3036	10.1261	8.73	5.94372	2
PRUPE_3G055800	1.97822	2.88784	1.87574	1.33423	2
PRUPE_3G056300	6.73241	4.21196	4.42407	4.16685	2
PRUPE_3G057000	29.0767	18.6005	16.3634	12.4486	2
PRUPE_3G057100	1.55402	1.02373	1.04571	0.30079	2
PRUPE_3G057400	0.917632	1.37182	2.11941	1.94903	1
PRUPE_3G057500	2.70295	1.39678	2.10971	2.13604	4
PRUPE_3G059900	7.19726	13.2246	12.4192	19.0333	1
PRUPE_3G060000	1.53558	2.5235	2.5385	3.61161	1
PRUPE_3G061500	10.8023	12.7803	13.3766	8.87931	5
XLOC_Manual002	8.31965	7.90507	5.40742	5.47173	2
PRUPE_3G061800	2.56731	2.13699	1.10129	0.802229	2
PRUPE_3G061900	0	0.305919	0.227545	0.0806673	3
PRUPE_3G062300	4.06269	5.156	3.39506	2.34835	2
PRUPE_3G062600	4.40421	6.01572	5.40592	6.83932	1
PRUPE_3G063700	4.86774	7.76427	6.21346	7.18026	3
PRUPE_3G064800	3.19996	5.30397	5.28619	6.31882	1
PRUPE_3G068100	6.694	3.08376	3.5996	2.76279	2
PRUPE_3G069700	3.34357	7.59418	9.52418	8.77053	1
PRUPE_3G070200	2.21086	3.34473	2.46866	1.60788	5
PRUPE_3G070600	3.94517	3.04593	2.1231	1.86708	2
PRUPE_3G071400	3.57635	5.59916	5.70624	7.11245	1
PRUPE_3G071700	6.01754	6.27058	8.27609	10.6388	1
PRUPE_3G072000	0.303889	0.754896	0.767654	1.71406	1
PRUPE_3G072200	11.6879	5.55186	5.37354	3.49177	2
PRUPE_3G072900	23.7054	35.7958	31.3738	21.9436	5
PRUPE_3G074900	16.7245	22.4799	28.0088	29.2496	1
PRUPE_3G075300	25.4264	30.9677	34.2163	38.3573	1
PRUPE_3G076500	75.6327	31.5887	51.9382	80.7119	6
PRUPE_3G076900	18.3954	14.4138	12.4347	11.2838	2
PRUPE_3G077100	11.7502	19.2244	14.975	14.1543	3
PRUPE_3G077300	1.62938	2.60683	4.26197	3.11214	1
PRUPE_3G077400	3.54366	5.82263	5.01308	3.53258	3
PRUPE_3G077500	6.25496	16.0879	13.0956	8.83256	3
PRUPE_3G078300	24.1191	40.8146	44.7332	52.6257	1
PRUPE_3G080000	11.1802	14.1769	13.6048	18.3169	1
PRUPE_3G080600	11.8518	10.6874	8.89376	7.21485	2
PRUPE_3G081800	7.22514	9.86265	9.01169	11.6736	1
PRUPE_3G082100	39.9329	81.3344	88.2947	62.7164	3
PRUPE_3G083400	3.40273	1.84748	2.13779	1.4251	2
PRUPE_3G084800	411.369	334.488	325.54	273.212	2
PRUPE_3G085200	64.9233	19.5283	17.5912	12.2027	2
PRUPE_3G085500	28.2007	18.0055	17.2376	37.5734	7
PRUPE_3G086400	2.50119	17.5079	10.1912	3.31963	3
PRUPE_3G087000	36.0124	33.8366	23.2695	9.00016	2
PRUPE_3G087600	2.42516	2.61192	2.95777	0.8942	5
PRUPE_3G087700	3.57857	4.96018	4.99396	5.64367	1
PRUPE_3G088500	23.2782	14.0438	17.5659	17.8376	4
PRUPE_3G089700	1.1437	4.47591	2.56145	1.73422	3
PRUPE_3G090700	39.3539	28.8509	29.4364	25.3801	2
PRUPE_3G091500	20.7634	28.7367	37.1326	28.4963	3
PRUPE_3G091600	2.82566	2.97237	1.93711	1.04903	2
PRUPE_3G093100	74.7659	51.0447	51.9046	39.5757	2
PRUPE_3G093400	4.31573	3.9179	4.42458	8.72417	6
PRUPE_3G093900	11.7721	19.7629	14.114	12.394	3
PRUPE_3G095000	4.13738	2.87653	2.92764	5.97318	6
PRUPE_3G097700	24.1043	43.8949	49.9141	49.7662	1
PRUPE_3G098100	44.839	41.9049	29.8493	10.1997	2
PRUPE_3G099300	3.79059	2.43823	2.03366	1.92304	2
PRUPE_3G099600	9.19016	15.2776	15.5193	13.2711	3
PRUPE_3G100500	15.78	8.6286	9.3734	8.9623	4
PRUPE_3G101000	25.4093	34.5726	42.9235	38.1646	1
XLOC_013092_minus	2.72606	7.35132	7.83186	11.3862	1
PRUPE_3G102200	8.16801	4.20973	5.35274	6.71314	4
PRUPE_3G102300	4.52732	2.08343	2.47753	2.77842	4
PRUPE_3G103200	2.20525	0.288113	0.55883	0.46703	4
PRUPE_3G103600	5.62517	4.55398	3.42594	3.90206	2
PRUPE_3G103700	29.9799	21.6278	23.8251	19.9638	2
PRUPE_3G103900	5.035	7.23373	6.36344	9.74119	1
PRUPE_3G104100	4.24709	2.00211	2.17292	2.61081	4
PRUPE_3G104300	5.3947	3.61092	3.17137	3.92118	4
PRUPE_3G107300	9.08033	7.73657	9.66133	15.2882	6
PRUPE_3G108500	0.964469	1.27753	1.31446	2.22082	1
PRUPE_3G108600	19.1674	22.6266	17.1842	8.77337	2
PRUPE_3G108700	21.4444	22.3202	20.4701	10.3704	2
PRUPE_3G110100	0.657718	0.741757	2.11099	10.9667	1
PRUPE_3G112300	0.511075	7.10287	4.81527	1.93828	3
PRUPE_3G112600	0.729413	0.996796	1.48467	1.92363	1
ENSRNA050003539	90.5301	45.2865	102.722	53.5577	4
PRUPE_3G113100	12.4052	12.8442	7.45055	2.53177	2
XLOC_012088	153.9	107.372	134.889	81.874	2
PRUPE_3G113200	8.63071	8.27115	6.16151	5.23707	2
PRUPE_3G113500	1.18808	1.27888	1.43163	4.0038	1
PRUPE_3G115000	1.38667	1.31235	1.7428	2.80005	6
PRUPE_3G116300	8.99196	6.61772	5.36958	4.23397	2
PRUPE_3G117700	16.1609	8.97425	12.6693	17.016	6
PRUPE_3G118100	6.96519	7.59481	5.25192	3.77177	2
XLOC_013098_plus	1.42064	2.19657	6.83836	15.778	1
PRUPE_3G121200	2.47381	3.20153	4.18184	5.73539	1
PRUPE_3G121400	1.29888	1.6184	2.18752	5.54109	1
PRUPE_3G122400	0	0.00879289	0	0.522845	1
PRUPE_3G123200	4.4558	4.75853	4.1855	9.22332	7
PRUPE_3G123700	5.71358	3.78758	4.6153	6.21619	6
PRUPE_3G123800	5.71885	3.62139	4.1447	5.3643	4
PRUPE_3G124200	9.94484	11.9006	8.30135	6.10566	2
PRUPE_3G124900	1.27779	2.71059	2.00054	3.85919	1
PRUPE_3G127600	12.4651	4.86877	4.74206	0.341396	2
XLOC_010470	583.424	367.667	384.664	271.375	2
PRUPE_3G130900_3G131000	6.05871	4.45478	3.6053	3.16712	2
PRUPE_3G131100	8.33809	6.72856	5.55021	4.51815	2
PRUPE_3G131400	0.0236543	0	0	0.871984	7
PRUPE_3G131500	26.4498	16.6424	6.80981	1.62831	2
PRUPE_3G131700	7.47953	1.72031	0.950872	0.977651	2
PRUPE_3G131800	4.43772	3.31432	2.94912	3.01042	2
PRUPE_3G132100	8.01735	6.64815	5.64241	5.28613	2
PRUPE_3G132500	7.63706	4.38958	7.00964	10.7514	6
PRUPE_3G133100	2.25995	3.8297	3.82239	5.53198	1
PRUPE_3G133500	0.0564601	0.39539	1.47166	1.66833	1
PRUPE_3G134900	6.38429	11.1619	9.64097	24.5404	1
PRUPE_3G135500	0.927415	1.07907	1.04186	1.79742	1
PRUPE_3G135800	52.4444	66.7428	74.7343	40.3444	5
PRUPE_3G137000	13.2798	11.6097	17.8665	15.7992	6
PRUPE_3G138700	25.7092	17.1127	16.3714	9.08526	2
PRUPE_3G138800	23.3745	18.352	14.2664	9.92434	2
PRUPE_3G139800	5.64185	4.77287	5.28771	10.4156	6
PRUPE_3G140300	2.34017	3.63603	5.47657	4.18323	1
PRUPE_3G142100	3.74262	2.46521	1.69743	0.944397	2
PRUPE_3G143400	6.00557	2.96761	4.06859	3.51614	4
PRUPE_3G143800	0.724476	3.08032	3.49426	4.2209	1
PRUPE_3G143900	4.77838	127.495	131.516	260.105	1
PRUPE_3G144000	3.30208	58.4364	73.9703	128.391	1
PRUPE_3G144100	4.79655	122.697	152.333	340.841	1
PRUPE_3G144800	2.66713	8.04666	7.97157	4.98272	3
PRUPE_3G145700	0.9456	1.42246	0.79731	0.14599	2
PRUPE_3G147600	5.44482	3.36225	4.5667	2.77505	2
XLOC_012268	7.50391	5.02717	6.06756	2.86783	2
PRUPE_3G147800	143.235	250.675	210.792	266.849	1
PRUPE_3G148300	3.42767	71.545	77.0756	129.525	1
PRUPE_3G149600	38.7063	25.459	42.7462	49.6789	6
PRUPE_3G149700	9.19866	11.742	15.6145	13.7084	1
PRUPE_3G150000	39.5118	47.6889	62.6651	67.3043	1
PRUPE_3G151300	1.92432	1.43596	1.9634	4.16022	6
ENSRNA050003671	147.985	242.941	344.029	229.615	3
PRUPE_3G152200	0.0192152	0.0728461	0.408232	3.87008	1
PRUPE_3G153100	40.9334	26.8343	36.5328	13.5588	2
PRUPE_3G153200_X	3.13818	1.99853	3.30363	1.19396	5
PRUPE_3G153300	86.3943	53.1151	74.788	23.7781	2
PRUPE_3G153400_X	3.95496	1.9255	2.60661	1.13154	2
PRUPE_3G153800	6.01897	2.54471	2.2863	3.05772	4
PRUPE_3G155000	2.76983	2.01174	1.49596	1.32501	2
PRUPE_3G155600	37.7259	27.3369	45.2722	111.446	6
PRUPE_3G155900	4.91798	14.1924	13.7655	9.07363	3
PRUPE_3G156600	11.5355	10.9938	12.657	7.94092	5
PRUPE_3G156800	2.56443	2.44313	1.57391	0.612574	2
PRUPE_3G157100	2.88692	1.62456	1.82222	4.71857	6
PRUPE_3G157300	28.411	19.8027	18.8437	14.3052	2
PRUPE_3G157400	4.46282	6.47505	7.10109	7.93366	1
PRUPE_3G157900	0.41471	0.383154	0.135994	0.0841433	2
PRUPE_3G158100	4.26571	6.26733	6.40113	7.85486	1
PRUPE_3G158200	7.86878	12.8461	11.9616	11.5895	3
PRUPE_3G158400	8.89222	4.82949	4.78903	3.70455	2
PRUPE_3G158600	2.58383	1.4631	1.01296	0.913248	2
PRUPE_3G158700	11.8993	5.12824	6.53471	10.2811	4
PRUPE_3G158900	94.2918	237.865	443.124	111.658	3
PRUPE_3G160600	13.9429	15.4888	11.5918	6.45897	2
PRUPE_3G160800	56.0774	52.4476	49.7875	34.0829	2
PRUPE_3G161500	18.4368	22.8131	14.9378	34.0123	7
PRUPE_3G162800	17.0856	11.6911	10.3054	11.5943	2
PRUPE_3G163700	7.84183	5.50482	5.1625	8.46268	7
PRUPE_3G164200	42.2183	26.6259	36.8684	4.11289	2
PRUPE_3G164900_P_minus	1.20464	3.5314	4.61238	1.00229	5
PRUPE_3G164900	20.228	20.775	32.059	19.2035	5
PRUPE_3G165900	56.2488	46.1238	22.0206	10.1544	2
PRUPE_3G166100_3G166200	17.0406	14.5835	11.9119	11.3116	2
PRUPE_3G166300	7.25174	11.1218	9.59078	10.2186	3
PRUPE_3G166500	198.694	305.596	295.821	303.004	3
PRUPE_3G167400	9.43724	8.16445	6.05111	4.8109	2
PRUPE_3G168300	8.58647	6.01839	5.60652	6.39091	4
PRUPE_3G168800	128.47	105.812	73.6486	42.5158	2
ENSRNA049996570	104.995	136.519	59.59	28.0004	2
PRUPE_3G169000	9.64532	9.1648	11.0445	15.2323	6
PRUPE_3G169200_I_minus	4.73672	9.27597	10.8997	16.6294	1
PRUPE_3G170300	6.3824	13.1524	9.6984	8.15011	3
PRUPE_3G170600	8.12643	11.7303	13.2518	13.1974	1
PRUPE_3G170700	21.1548	27.0592	19.1523	11.6419	2
XLOC_013127_minus	1.47547	4.35634	5.93402	11.8237	1
PRUPE_3G171400	3.65144	6.38402	5.85114	3.80781	3
PRUPE_3G171500	64.406	82.817	36.0965	7.59725	2
PRUPE_3G171600	23.9416	41.711	14.2864	2.91253	2
PRUPE_3G171700_3G171800	43.9515	70.8911	27.8769	5.57843	2
PRUPE_3G172000	17.3258	21.4442	9.37382	1.90479	2
PRUPE_3G173300	0.512859	0.540398	1.01814	2.06901	1
PRUPE_3G174400	3.47435	3.59353	2.65119	1.66303	2
PRUPE_3G174600	6.24731	17.9337	20.3223	4.89744	5
PRUPE_3G174700	66.6615	201.862	230.674	92.8754	3
PRUPE_3G175300	10.6284	9.90456	6.97587	6.84588	2
XLOC_012406	8.61247	5.73633	3.56427	1.95354	2
PRUPE_3G176200	1.18347	0.524621	0.454588	0.488203	2
PRUPE_3G176300	2.76213	3.48297	5.26609	3.05131	3
PRUPE_3G176500	0.841775	1.37901	0.942178	2.02183	1
PRUPE_3G176900	4.67413	3.69601	5.59603	8.0842	6
PRUPE_3G177100	10.7122	16.9977	10.9038	5.63406	5
PRUPE_3G177600	3.40199	1.30775	1.94158	4.21976	6
PRUPE_3G177700	27.7465	36.5531	45.7517	38.9421	1
PRUPE_3G178300	59.3024	34.8264	43.1258	34.8159	4
PRUPE_3G178400	4.77142	5.59113	7.71181	5.62923	1
PRUPE_3G178500	3.06813	6.37465	5.67792	7.01583	1
PRUPE_3G178600	1.46287	0.898223	1.32178	2.32566	6
XLOC_013132_plus	0	0.0979049	0.733538	7.00942	1
PRUPE_3G179600	5.31162	7.74289	11.0672	9.34403	1
PRUPE_3G180400	20.7937	23.9356	25.002	34.4122	1
PRUPE_3G181100	7.81718	4.44888	4.45509	4.10564	2
PRUPE_3G181200	5.85722	7.02457	4.09164	2.29624	2
PRUPE_3G184800	5.43649	11.238	8.54478	6.1327	3
PRUPE_3G184900	7.27812	13.8754	11.104	10.0977	3
PRUPE_3G185000	1.0673	4.47751	3.13118	3.46431	3
PRUPE_3G185300	2.41219	0.910955	0.748166	0.829822	2
PRUPE_3G185600	58.8246	42.4041	53.5921	38.6098	2
PRUPE_3G186500	43.6927	56.4706	61.4023	66.1329	1
PRUPE_3G186800	21.2083	13.5981	22.2696	35.7742	6
PRUPE_3G187000	5.08059	5.62805	6.36557	9.04387	1
PRUPE_3G187300	16.9066	26.6094	20.6618	6.96402	5
PRUPE_3G187500	24.2289	27.4308	19.4794	13.8864	2
PRUPE_3G187800	11.7448	15.6576	16.3973	18.8556	1
PRUPE_3G188500	0.332959	1.44274	0.997594	1.46054	1
PRUPE_3G189300	0.191898	0.341841	1.00786	1.36895	1
PRUPE_3G189400	2.42631	3.3892	4.90764	2.94144	3
PRUPE_3G189500	2.55632	5.71375	9.24537	10.1603	1
PRUPE_3G190100	0.392861	0.935383	0.376787	0.179954	2
PRUPE_3G190700	2.89949	2.0524	1.57517	1.685	2
[truncated: 2,898 more rows]
