# Supplementary material for: Evidence of chromatin and transcriptional dynamics for cold development in peach flower bud
Source: New Phytol. 2022 Aug 10;236(3):974–88. doi: 10.1111/nph.18393 (PMC9804738; doi:10.1111/nph.18393)
Supplement: Supplementary file 2 — Dataset S2 List of Gene Ontology (GO) terms enriched for the DEGs in each cluster. [file NPH-236-974-s011.xlsx]

## Sheet: Title
New Phytologist Supporting Information
Article title: Evidence of chromatin and transcriptional dynamics for cold development in peach flower bud
Authors: Monica Canton, Cristian Forestan, Gianpiero Marconi, Esther Carrera, Claudio Bonghi and Serena Varotto
Article acceptance date: 15 July 2022
Dataset S2 List of Gene Ontology (GO) terms enriched for the DEGs in each cluster

## Sheet: gProfiler_ppersica
source		term_id	term_name	term_id	adjusted_p_value__Cluster1	adjusted_p_value__Cluster2	adjusted_p_value__Cluster3	adjusted_p_value__Cluster4	adjusted_p_value__Cluster5	adjusted_p_value__Cluster6	adjusted_p_value__Cluster7		term_id	Class	Cluster1	Cluster2	Cluster3	Cluster4	Cluster5	Cluster6	Cluster7
ppersica.GO_BP.RABT11E10	BP	GO:0010200	response to chitin	GO:0010200	1	8.59544e-13	1	1	0.162615	1	1		GO:0010200	BP	0	12.0657	0	0	0.788841	0	0
ppersica.GO_BP.RABT11E10	BP	GO:0007165	signal transduction	GO:0007165	1	1.69249e-10	1	1	1	1	1		GO:0007165	BP	0	9.77147	0	0	0	0	0
ppersica.GO_BP.RABT11E10	BP	GO:0006468	protein phosphorylation	GO:0006468	1	1.62696e-08	1	1	1	1	1		GO:0006468	BP	0	7.78862	0	0	0	0	0
ppersica.GO_BP.RABT11E10	BP	GO:0000902	cell morphogenesis	GO:0000902	1	1	1	4.67292e-08	1	1	1		GO:0000902	BP	0	0	0	7.33041	0	0	0
ppersica.GO_BP.RABT11E10	BP	GO:0048438	floral whorl development	GO:0048438	1	1.14943e-07	1	1	0.6199	1	1		GO:0048438	BP	0	6.93952	0	0	0.207678	0	0
ppersica.GO_BP.RABT11E10	BP	GO:0071490	cellular response to far red light	GO:0071490	2.54506e-07	1	1	1	1	1	1		GO:0071490	BP	6.5943	0	0	0	0	0	0
ppersica.GO_BP.RABT11E10	BP	GO:0034620	cellular response to unfolded protein	GO:0034620	1	1	1	3.13438e-07	1	1	1		GO:0034620	BP	0	0	0	6.50385	0	0	0
ppersica.GO_BP.RABT11E10	BP	GO:0071491	cellular response to red light	GO:0071491	5.9269e-07	1	1	1	1	1	1		GO:0071491	BP	6.22717	0	0	0	0	0	0
ppersica.GO_BP.RABT11E10	BP	GO:0071492	cellular response to UV-A	GO:0071492	1.18307e-06	1	1	1	1	1	1		GO:0071492	BP	5.92699	0	0	0	0	0	0
ppersica.GO_BP.RABT11E10	BP	GO:0009266	response to temperature stimulus	GO:0009266	1	1.67417e-06	1	1	1	1	1		GO:0009266	BP	0	5.7762	0	0	0	0	0
ppersica.GO_BP.RABT11E10	BP	GO:0071483	cellular response to blue light	GO:0071483	2.12538e-06	1	1	1	1	1	1		GO:0071483	BP	5.67256	0	0	0	0	0	0
ppersica.GO_BP.RABT11E10	BP	GO:0071486	cellular response to high light intensity	GO:0071486	2.12538e-06	1	1	1	1	1	1		GO:0071486	BP	5.67256	0	0	0	0	0	0
ppersica.GO_BP.RABT11E10	BP	GO:0055114	oxidation-reduction process	GO:0055114	6.06299e-06	1	0.0012479	1	1	1	1		GO:0055114	BP	5.21731	0	2.90382	0	0	0	0
ppersica.GO_BP.RABT11E10	BP	GO:0009409	response to cold	GO:0009409	0.219623	1	1	1	9.97685e-06	1	1		GO:0009409	BP	0.658322	0	0	0	5.00101	0	0
ppersica.GO_BP.RABT11E10	BP	GO:0006986	response to unfolded protein	GO:0006986	1	1	1	1.01884e-05	1	1	1		GO:0006986	BP	0	0	0	4.9919	0	0	0
ppersica.GO_BP.RABT11E10	BP	GO:0009807	lignan biosynthetic process	GO:0009807	1	1	1	1	1	1.13882e-05	1		GO:0009807	BP	0	0	0	0	0	4.94354	0
ppersica.GO_BP.RABT11E10	BP	GO:0010380	regulation of chlorophyll biosynthetic process	GO:0010380	1.1967e-05	1	1	1	1	1	1		GO:0010380	BP	4.92201	0	0	0	0	0	0
ppersica.GO_BP.RABT11E10	BP	GO:0006355	regulation of transcription, DNA-templated	GO:0006355	1	1.5258e-05	1	1	1	1	0.636736		GO:0006355	BP	0	4.8165	0	0	0	0	0.196041
ppersica.GO_BP.RABT11E10	BP	GO:0009910	negative regulation of flower development	GO:0009910	1	2.18496e-05	1	1	0.480805	1	1		GO:0009910	BP	0	4.66056	0	0	0.318031	0	0
ppersica.GO_BP.RABT11E10	BP	GO:0010117	photoprotection	GO:0010117	2.27573e-05	1	1	1	1	1	1		GO:0010117	BP	4.64288	0	0	0	0	0	0
ppersica.GO_BP.RABT11E10	BP	GO:0006949	syncytium formation	GO:0006949	1	1	1	1	1	2.36809e-05	1		GO:0006949	BP	0	0	0	0	0	4.6256	0
ppersica.GO_BP.RABT11E10	BP	GO:0006952	defense response	GO:0006952	0.000849879	5.34376e-05	0.229228	1	1	1	1		GO:0006952	BP	3.07064	4.27215	0.639732	0	0	0	0
ppersica.GO_BP.RABT11E10	BP	GO:0009737	response to abscisic acid	GO:0009737	1	1	1	1	8.63517e-05	1	1		GO:0009737	BP	0	0	0	0	4.06373	0	0
ppersica.GO_BP.RABT11E10	BP	GO:0051085	chaperone cofactor-dependent protein refolding	GO:0051085	1	1	1	0.000124114	1	1	1		GO:0051085	BP	0	0	0	3.90618	0	0	0
ppersica.GO_BP.RABT11E10	BP	GO:0045892	negative regulation of transcription, DNA-templated	GO:0045892	1	0.000146156	1	1	1	1	1		GO:0045892	BP	0	3.83518	0	0	0	0	0
ppersica.GO_BP.RABT11E10	BP	GO:0046777	protein autophosphorylation	GO:0046777	1	0.000176244	1	1	1	1	1		GO:0046777	BP	0	3.75389	0	0	0	0	0
ppersica.GO_BP.RABT11E10	BP	GO:0055085	transmembrane transport	GO:0055085	0.000185052	1	1	1	1	0.899381	1		GO:0055085	BP	3.73271	0	0	0	0	0.0460561	0
ppersica.GO_BP.RABT11E10	BP	GO:0019760	glucosinolate metabolic process	GO:0019760	1	0.000202326	1	1	1	1	1		GO:0019760	BP	0	3.69395	0	0	0	0	0
ppersica.GO_BP.RABT11E10	BP	GO:0010030	positive regulation of seed germination	GO:0010030	0.000285833	1	0.484564	1	1	1	1		GO:0010030	BP	3.54389	0	0.314649	0	0	0	0
ppersica.GO_BP.RABT11E10	BP	GO:0009408	response to heat	GO:0009408	1	1	1	0.000712259	1	1	1		GO:0009408	BP	0	0	0	3.14736	0	0	0
ppersica.GO_BP.RABT11E10	BP	GO:0080167	response to karrikin	GO:0080167	0.000736108	1	0.176638	1	0.588669	1	1		GO:0080167	BP	3.13306	0	0.752916	0	0.230129	0	0
ppersica.GO_BP.RABT11E10	BP	GO:0000302	response to reactive oxygen species	GO:0000302	1	1	1	0.000760532	1	1	1		GO:0000302	BP	0	0	0	3.11888	0	0	0
ppersica.GO_BP.RABT11E10	BP	GO:0009813	flavonoid biosynthetic process	GO:0009813	0.000779066	1	1	1	1	1	1		GO:0009813	BP	3.10843	0	0	0	0	0	0
ppersica.GO_BP.RABT11E10	BP	GO:0009664	plant-type cell wall organization	GO:0009664	1	1	1	1	1	0.000779436	1		GO:0009664	BP	0	0	0	0	0	3.10822	0
ppersica.GO_BP.RABT11E10	BP	GO:0006073	cellular glucan metabolic process	GO:0006073	1	0.000791517	1	1	1	1	1		GO:0006073	BP	0	3.10154	0	0	0	0	0
ppersica.GO_BP.RABT11E10	BP	GO:0045944	positive regulation of transcription by RNA polymerase II	GO:0045944	1	0.00141826	1	1	1	1	1		GO:0045944	BP	0	2.84825	0	0	0	0	0
ppersica.GO_BP.RABT11E10	BP	GO:0016310	phosphorylation	GO:0016310	1	1	1	1	1	1	0.00158364		GO:0016310	BP	0	0	0	0	0	0	2.80034
ppersica.GO_BP.RABT11E10	BP	GO:0010411	xyloglucan metabolic process	GO:0010411	1	0.0016158	1	1	1	1	1		GO:0010411	BP	0	2.79161	0	0	0	0	0
ppersica.GO_BP.RABT11E10	BP	GO:2000022	regulation of jasmonic acid mediated signaling pathway	GO:2000022	1	0.00273222	1	1	1	1	1		GO:2000022	BP	0	2.56348	0	0	0	0	0
ppersica.GO_BP.RABT11E10	BP	GO:0071456	cellular response to hypoxia	GO:0071456	1	0.00281476	0.025938	0.0936159	0.0389062	1	1		GO:0071456	BP	0	2.55056	1.58606	1.02865	1.40998	0	0
ppersica.GO_BP.RABT11E10	BP	GO:0019419	sulfate reduction	GO:0019419	1	0.00288257	1	1	1	1	1		GO:0019419	BP	0	2.54022	0	0	0	0	0
ppersica.GO_BP.RABT11E10	BP	GO:0000272	polysaccharide catabolic process	GO:0000272	0.00330284	1	1	1	1	1	1		GO:0000272	BP	2.48111	0	0	0	0	0	0
ppersica.GO_BP.RABT11E10	BP	GO:0051259	protein complex oligomerization	GO:0051259	1	1	1	0.00355555	1	1	1		GO:0051259	BP	0	0	0	2.44909	0	0	0
ppersica.GO_BP.RABT11E10	BP	GO:0000160	phosphorelay signal transduction system	GO:0000160	1	1	1	1	1	1	0.00482737		GO:0000160	BP	0	0	0	0	0	0	2.31629
ppersica.GO_BP.RABT11E10	BP	GO:0009873	ethylene-activated signaling pathway	GO:0009873	1	0.00542868	1	1	1	1	1		GO:0009873	BP	0	2.26531	0	0	0	0	0
ppersica.GO_BP.RABT11E10	BP	GO:0019941	modification-dependent protein catabolic process	GO:0019941	1	1	1	0.00545719	1	1	1		GO:0019941	BP	0	0	0	2.26303	0	0	0
ppersica.GO_BP.RABT11E10	BP	GO:0009751	response to salicylic acid	GO:0009751	1	0.00547185	1	1	0.311293	1	1		GO:0009751	BP	0	2.26187	0	0	0.50683	0	0
ppersica.GO_BP.RABT11E10	BP	GO:0034605	cellular response to heat	GO:0034605	0.00565359	1	1	0.00675056	1	1	1		GO:0034605	BP	2.24768	0	0	2.17066	0	0	0
ppersica.GO_BP.RABT11E10	BP	GO:0042026	protein refolding	GO:0042026	0.883719	1	1	0.00593681	1	1	1		GO:0042026	BP	0.0536858	0	0	2.22645	0	0	0
ppersica.GO_BP.RABT11E10	BP	GO:0009738	abscisic acid-activated signaling pathway	GO:0009738	1	1	1	1	0.0066512	1	1		GO:0009738	BP	0	0	0	0	2.1771	0	0
ppersica.GO_BP.RABT11E10	BP	GO:0009736	cytokinin-activated signaling pathway	GO:0009736	1	1	1	1	1	1	0.00804926		GO:0009736	BP	0	0	0	0	0	0	2.09424
ppersica.GO_BP.RABT11E10	BP	GO:0009630	gravitropism	GO:0009630	0.00825124	1	1	1	1	1	1		GO:0009630	BP	2.08348	0	0	0	0	0	0
ppersica.GO_BP.RABT11E10	BP	GO:0009611	response to wounding	GO:0009611	0.575559	0.00978977	1	1	0.16717	1	1		GO:0009611	BP	0.23991	2.00923	0	0	0.776841	0	0
ppersica.GO_BP.RABT11E10	BP	GO:0009626	plant-type hypersensitive response	GO:0009626	1	0.0101557	1	1	1	1	1		GO:0009626	BP	0	1.99329	0	0	0	0	0
ppersica.GO_BP.RABT11E10	BP	GO:0010154	fruit development	GO:0010154	1	1	1	1	0.0108129	1	1		GO:0010154	BP	0	0	0	0	1.96606	0	0
ppersica.GO_BP.RABT11E10	BP	GO:0015979	photosynthesis	GO:0015979	0.0112302	1	1	1	1	1	1		GO:0015979	BP	1.94961	0	0	0	0	0	0
ppersica.GO_BP.RABT11E10	BP	GO:0006364	rRNA processing	GO:0006364	1	1	0.0115927	1	1	1	1		GO:0006364	BP	0	0	1.93581	0	0	0	0
ppersica.GO_BP.RABT11E10	BP	GO:0010262	somatic embryogenesis	GO:0010262	0.012111	1	1	1	1	1	1		GO:0010262	BP	1.91682	0	0	0	0	0	0
ppersica.GO_BP.RABT11E10	BP	GO:0010088	phloem development	GO:0010088	1	0.0144154	1	1	1	1	1		GO:0010088	BP	0	1.84117	0	0	0	0	0
ppersica.GO_BP.RABT11E10	BP	GO:0006032	chitin catabolic process	GO:0006032	0.0150157	1	1	1	1	1	1		GO:0006032	BP	1.82346	0	0	0	0	0	0
ppersica.GO_BP.RABT11E10	BP	GO:0005975	carbohydrate metabolic process	GO:0005975	0.0165626	1	1	1	1	1	1		GO:0005975	BP	1.78087	0	0	0	0	0	0
ppersica.GO_BP.RABT11E10	BP	GO:0071470	cellular response to osmotic stress	GO:0071470	1	0.0168613	1	1	1	1	1		GO:0071470	BP	0	1.77311	0	0	0	0	0
ppersica.GO_BP.RABT11E10	BP	GO:0016998	cell wall macromolecule catabolic process	GO:0016998	0.0169064	1	1	1	1	1	1		GO:0016998	BP	1.77195	0	0	0	0	0	0
ppersica.GO_BP.RABT11E10	BP	GO:0007275	multicellular organism development	GO:0007275	1	0.0173374	1	1	1	0.43232	0.0870046		GO:0007275	BP	0	1.76102	0	0	0	0.364195	1.06046
ppersica.GO_BP.RABT11E10	BP	GO:0009862	systemic acquired resistance, salicylic acid mediated signaling pathway	GO:0009862	0.0565407	1	0.0195697	1	1	1	1		GO:0009862	BP	1.24764	0	1.70842	0	0	0	0
ppersica.GO_BP.RABT11E10	BP	GO:0009056	catabolic process	GO:0009056	1	1	0.0198252	1	1	0.783244	1		GO:0009056	BP	0	0	1.70278	0	0	0.106103	0
ppersica.GO_BP.RABT11E10	BP	GO:0042546	cell wall biogenesis	GO:0042546	1	0.0242114	1	1	1	1	1		GO:0042546	BP	0	1.61598	0	0	0	0	0
ppersica.GO_BP.RABT11E10	BP	GO:0046244	salicylic acid catabolic process	GO:0046244	1	1	0.0302862	1	1	1	1		GO:0046244	BP	0	0	1.51876	0	0	0	0
ppersica.GO_BP.RABT11E10	BP	GO:0010371	regulation of gibberellin biosynthetic process	GO:0010371	1	1	1	1	1	0.0340526	1		GO:0010371	BP	0	0	0	0	0	1.46785	0
ppersica.GO_BP.RABT11E10	BP	GO:0006572	tyrosine catabolic process	GO:0006572	0.0365953	1	1	1	1	1	1		GO:0006572	BP	1.43657	0	0	0	0	0	0
ppersica.GO_BP.RABT11E10	BP	GO:1904668	positive regulation of ubiquitin protein ligase activity	GO:1904668	1	1	1	1	0.0386536	1	1		GO:1904668	BP	0	0	0	0	1.41281	0	0
ppersica.GO_BP.RABT11E10	BP	GO:0010431	seed maturation	GO:0010431	1	1	1	1	0.0397069	1	1		GO:0010431	BP	0	0	0	0	1.40113	0	0
ppersica.GO_BP.RABT11E10	BP	GO:0007623	circadian rhythm	GO:0007623	1	1	0.207274	1	0.0413057	1	1		GO:0007623	BP	0	0	0.683455	0	1.38399	0	0
ppersica.GO_BP.RABT11E10	BP	GO:0010214	seed coat development	GO:0010214	1	1	1	1	1	1	0.0427645		GO:0010214	BP	0	0	0	0	0	0	1.36892
ppersica.GO_BP.RABT11E10	BP	GO:0012502	induction of programmed cell death	GO:0012502	1	1	1	0.0442184	1	1	1		GO:0012502	BP	0	0	0	1.3544	0	0	0
ppersica.GO_BP.RABT11E10	BP	GO:0009607	response to biotic stimulus	GO:0009607	1	1	0.04877	1	1	1	1		GO:0009607	BP	0	0	1.31185	0	0	0	0
ppersica.GO_BP.RABT11E10	BP	GO:0005992	trehalose biosynthetic process	GO:0005992	1	1	1	1	0.0499451	1	1		GO:0005992	BP	0	0	0	0	1.30151	0	0
ppersica.GO_BP.RABT11E10	BP	GO:0015709	thiosulfate transport	GO:0015709	1	0.0499797	1	1	1	1	1		GO:0015709	BP	0	1.30121	0	0	0	0	0
ppersica.GO_BP.RABT11E10	BP	GO:0071422	succinate transmembrane transport	GO:0071422	1	0.0499797	1	1	1	1	1		GO:0071422	BP	0	1.30121	0	0	0	0	0
ppersica.GO_CC.RABT11E10	CC	GO:0000786	nucleosome	GO:0000786	4.31811e-06	1	1	1	1	1	1		GO:0000786	CC	5.36471	0	0	0	0	0	0
ppersica.GO_CC.RABT11E10	CC	GO:0005618	cell wall	GO:0005618	0.112392	1	0.0463938	1	1	0.000139728	1		GO:0005618	CC	0.949266	0	1.33354	0	0	3.85472	0
ppersica.GO_CC.RABT11E10	CC	GO:0099503	secretory vesicle	GO:0099503	0.000238297	1	0.00391367	1	1	1	1		GO:0099503	CC	3.62288	0	2.40742	0	0	0	0
ppersica.GO_CC.RABT11E10	CC	GO:0016020	membrane	GO:0016020	0.02297	1	1	1	1	0.00040504	1		GO:0016020	CC	1.63884	0	0	0	0	3.3925	0
ppersica.GO_CC.RABT11E10	CC	GO:0009522	photosystem I	GO:0009522	0.000730109	1	0.107593	1	1	1	1		GO:0009522	CC	3.13661	0	0.968214	0	0	0	0
ppersica.GO_CC.RABT11E10	CC	GO:0005576	extracellular region	GO:0005576	0.020604	1	0.211295	1	1	0.00346288	1		GO:0005576	CC	1.68605	0	0.67511	0	0	2.46056	0
ppersica.GO_CC.RABT11E10	CC	GO:0005774	vacuolar membrane	GO:0005774	0.0037027	1	1	1	1	1	1		GO:0005774	CC	2.43148	0	0	0	0	0	0
ppersica.GO_CC.RABT11E10	CC	GO:0010287	plastoglobule	GO:0010287	0.00382803	1	1	1	1	1	1		GO:0010287	CC	2.41702	0	0	0	0	0	0
ppersica.GO_CC.RABT11E10	CC	GO:0009523	photosystem II	GO:0009523	0.00407701	1	0.251837	1	1	1	1		GO:0009523	CC	2.38966	0	0.59888	0	0	0	0
ppersica.GO_CC.RABT11E10	CC	GO:0009535	chloroplast thylakoid membrane	GO:0009535	0.00708878	1	1	1	1	1	1		GO:0009535	CC	2.14943	0	0	0	0	0	0
ppersica.GO_CC.RABT11E10	CC	GO:0031966	mitochondrial membrane	GO:0031966	1	1	1	1	0.0108605	1	1		GO:0031966	CC	0	0	0	0	1.96415	0	0
ppersica.GO_CC.RABT11E10	CC	GO:0032040	small-subunit processome	GO:0032040	1	1	0.0178315	1	1	1	1		GO:0032040	CC	0	0	1.74881	0	0	0	0
ppersica.GO_CC.RABT11E10	CC	GO:0033597	mitotic checkpoint complex	GO:0033597	1	1	1	1	0.0182746	1	1		GO:0033597	CC	0	0	0	0	1.73815	0	0
ppersica.GO_CC.RABT11E10	CC	GO:0005730	nucleolus	GO:0005730	1	1	0.0188612	1	1	1	1		GO:0005730	CC	0	0	1.72443	0	0	0	0
ppersica.GO_CC.RABT11E10	CC	GO:0005871	kinesin complex	GO:0005871	0.022873	1	1	1	1	1	1		GO:0005871	CC	1.64068	0	0	0	0	0	0
ppersica.GO_CC.RABT11E10	CC	GO:0048046	apoplast	GO:0048046	0.238906	0.504603	0.0234294	1	1	1	1		GO:0048046	CC	0.621773	0.297051	1.63024	0	0	0	0
ppersica.GO_CC.RABT11E10	CC	GO:0005773	vacuole	GO:0005773	0.0252513	1	1	1	1	1	1		GO:0005773	CC	1.59772	0	0	0	0	0	0
ppersica.GO_CC.RABT11E10	CC	GO:0009579	thylakoid	GO:0009579	0.0256118	1	1	1	1	1	1		GO:0009579	CC	1.59156	0	0	0	0	0	0
ppersica.GO_CC.RABT11E10	CC	GO:0005732	small nucleolar ribonucleoprotein complex	GO:0005732	1	1	0.0264874	1	1	1	1		GO:0005732	CC	0	0	1.57696	0	0	0	0
ppersica.GO_CC.RABT11E10	CC	GO:0031526	brush border membrane	GO:0031526	1	1	1	1	1	1	0.0302742		GO:0031526	CC	0	0	0	0	0	0	1.51893
ppersica.GO_MF.RABT11E10	MF	GO:0043531	ADP binding	GO:0043531	1	4.59607e-19	1	1	1	1	1		GO:0043531	MF	0	18.3376	0	0	0	0	0
ppersica.GO_MF.RABT11E10	MF	GO:0005524	ATP binding	GO:0005524	1	3.91436e-10	1	1	1	1	1		GO:0005524	MF	0	9.40734	0	0	0	0	0
ppersica.GO_MF.RABT11E10	MF	GO:0004672	protein kinase activity	GO:0004672	1	9.44859e-10	1	1	1	1	1		GO:0004672	MF	0	9.02463	0	0	0	0	0
ppersica.GO_MF.RABT11E10	MF	GO:0019172	glyoxalase III activity	GO:0019172	1.255e-09	1	1	1	1	1	1		GO:0019172	MF	8.90136	0	0	0	0	0	0
ppersica.GO_MF.RABT11E10	MF	GO:0004462	lactoylglutathione lyase activity	GO:0004462	3.57234e-09	1	1	1	1	1	1		GO:0004462	MF	8.44705	0	0	0	0	0	0
ppersica.GO_MF.RABT11E10	MF	GO:0000900	translation repressor activity, mRNA regulatory element binding	GO:0000900	1	3.16283e-08	1	1	0.444911	1	1		GO:0000900	MF	0	7.49992	0	0	0.351727	0	0
ppersica.GO_MF.RABT11E10	MF	GO:0005516	calmodulin binding	GO:0005516	1	7.36909e-07	1	1	1	1	1		GO:0005516	MF	0	6.13259	0	0	0	0	0
ppersica.GO_MF.RABT11E10	MF	GO:0003700	DNA-binding transcription factor activity	GO:0003700	1	1.01291e-06	1	0.335135	1	0.513439	0.215492		GO:0003700	MF	0	5.99443	0	0.47478	0	0.289511	0.666569
ppersica.GO_MF.RABT11E10	MF	GO:0044212	transcription regulatory region DNA binding	GO:0044212	1	1.25445e-06	1	1	1	0.833633	1		GO:0044212	MF	0	5.90155	0	0	0	0.079025	0
ppersica.GO_MF.RABT11E10	MF	GO:0004674	protein serine/threonine kinase activity	GO:0004674	1	1.40789e-06	1	1	1	1	1		GO:0004674	MF	0	5.85143	0	0	0	0	0
ppersica.GO_MF.RABT11E10	MF	GO:0042623	ATPase activity, coupled	GO:0042623	1	1	1	2.90957e-06	1	1	1		GO:0042623	MF	0	0	0	5.53617	0	0	0
ppersica.GO_MF.RABT11E10	MF	GO:0102911	(-)-secoisolariciresinol dehydrogenase activity	GO:0102911	1	1	1	1	1	3.82442e-06	1		GO:0102911	MF	0	0	0	0	0	5.41743	0
ppersica.GO_MF.RABT11E10	MF	GO:0051082	unfolded protein binding	GO:0051082	1	0.0526958	1	7.65009e-06	1	1	1		GO:0051082	MF	0	1.27822	0	5.11633	0	0	0
ppersica.GO_MF.RABT11E10	MF	GO:0047501	(+)-neomenthol dehydrogenase activity	GO:0047501	1	1	1.00942e-05	1	1	1	1		GO:0047501	MF	0	0	4.99593	0	0	0	0
ppersica.GO_MF.RABT11E10	MF	GO:0016210	naringenin-chalcone synthase activity	GO:0016210	2.14077e-05	1	1	1	1	1	1		GO:0016210	MF	4.66943	0	0	0	0	0	0
ppersica.GO_MF.RABT11E10	MF	GO:0050502	cis-zeatin O-beta-D-glucosyltransferase activity	GO:0050502	1	1	4.80743e-05	1	1	1	1		GO:0050502	MF	0	0	4.31809	0	0	0	0
ppersica.GO_MF.RABT11E10	MF	GO:0050403	trans-zeatin O-beta-D-glucosyltransferase activity	GO:0050403	1	1	0.000111226	1	1	1	1		GO:0050403	MF	0	0	3.95379	0	0	0	0
ppersica.GO_MF.RABT11E10	MF	GO:0022857	transmembrane transporter activity	GO:0022857	0.000145655	1	1	1	1	1	1		GO:0022857	MF	3.83668	0	0	0	0	0	0
ppersica.GO_MF.RABT11E10	MF	GO:0000977	RNA polymerase II regulatory region sequence-specific DNA binding	GO:0000977	1	0.00018372	1	1	1	1	1		GO:0000977	MF	0	3.73584	0	0	0	0	0
ppersica.GO_MF.RABT11E10	MF	GO:0051787	misfolded protein binding	GO:0051787	1	1	1	0.000199947	1	1	1		GO:0051787	MF	0	0	0	3.69909	0	0	0
ppersica.GO_MF.RABT11E10	MF	GO:0009927	histidine phosphotransfer kinase activity	GO:0009927	1	1	1	1	1	0.917125	0.000258627		GO:0009927	MF	0	0	0	0	0	0.0375717	3.58733
ppersica.GO_MF.RABT11E10	MF	GO:0008134	transcription factor binding	GO:0008134	1	0.000299767	1	1	1	1	1		GO:0008134	MF	0	3.52322	0	0	0	0	0
ppersica.GO_MF.RABT11E10	MF	GO:0016762	xyloglucan:xyloglucosyl transferase activity	GO:0016762	1	0.000299874	1	1	1	1	1		GO:0016762	MF	0	3.52306	0	0	0	0	0
ppersica.GO_MF.RABT11E10	MF	GO:0046983	protein dimerization activity	GO:0046983	1	0.000390558	1	1	1	1	1		GO:0046983	MF	0	3.40831	0	0	0	0	0
ppersica.GO_MF.RABT11E10	MF	GO:0016491	oxidoreductase activity	GO:0016491	0.000479926	1	1	1	1	1	1		GO:0016491	MF	3.31883	0	0	0	0	0	0
ppersica.GO_MF.RABT11E10	MF	GO:0043424	protein histidine kinase binding	GO:0043424	1	1	1	1	1	1	0.000735313		GO:0043424	MF	0	0	0	0	0	0	3.13353
ppersica.GO_MF.RABT11E10	MF	GO:0044183	protein folding chaperone	GO:0044183	1	1	1	0.00122299	1	1	1		GO:0044183	MF	0	0	0	2.91258	0	0	0
ppersica.GO_MF.RABT11E10	MF	GO:0009973	adenylyl-sulfate reductase activity	GO:0009973	1	0.00126903	1	1	1	1	1		GO:0009973	MF	0	2.89653	0	0	0	0	0
ppersica.GO_MF.RABT11E10	MF	GO:0033741	adenylyl-sulfate reductase (glutathione) activity	GO:0033741	1	0.00126903	1	1	1	1	1		GO:0033741	MF	0	2.89653	0	0	0	0	0
ppersica.GO_MF.RABT11E10	MF	GO:1990465	aldehyde oxygenase (deformylating) activity	GO:1990465	0.00215236	1	1	1	1	1	1		GO:1990465	MF	2.66709	0	0	0	0	0	0
ppersica.GO_MF.RABT11E10	MF	GO:0009924	octadecanal decarbonylase activity	GO:0009924	0.00215236	1	1	1	1	1	1		GO:0009924	MF	2.66709	0	0	0	0	0	0
ppersica.GO_MF.RABT11E10	MF	GO:0016758	transferase activity, transferring hexosyl groups	GO:0016758	1	1	0.00359756	1	1	1	1		GO:0016758	MF	0	0	2.44399	0	0	0	0
ppersica.GO_MF.RABT11E10	MF	GO:0030553	cGMP binding	GO:0030553	1	0.00385883	1	1	1	1	1		GO:0030553	MF	0	2.41354	0	0	0	0	0
ppersica.GO_MF.RABT11E10	MF	GO:0030552	cAMP binding	GO:0030552	1	0.00385883	1	1	1	1	1		GO:0030552	MF	0	2.41354	0	0	0	0	0
ppersica.GO_MF.RABT11E10	MF	GO:0008194	UDP-glycosyltransferase activity	GO:0008194	1	1	0.00418754	1	1	1	1		GO:0008194	MF	0	0	2.37804	0	0	0	0
ppersica.GO_MF.RABT11E10	MF	GO:0005200	structural constituent of cytoskeleton	GO:0005200	1	1	1	0.00433118	1	1	1		GO:0005200	MF	0	0	0	2.36339	0	0	0
ppersica.GO_MF.RABT11E10	MF	GO:0103025	alpha-amylase activity (releasing maltohexaose)	GO:0103025	0.00438765	1	1	1	1	1	1		GO:0103025	MF	2.35777	0	0	0	0	0	0
ppersica.GO_MF.RABT11E10	MF	GO:0004556	alpha-amylase activity	GO:0004556	0.00438765	1	1	1	1	1	1		GO:0004556	MF	2.35777	0	0	0	0	0	0
ppersica.GO_MF.RABT11E10	MF	GO:0031072	heat shock protein binding	GO:0031072	1	1	1	0.00470698	1	1	1		GO:0031072	MF	0	0	0	2.32726	0	0	0
ppersica.GO_MF.RABT11E10	MF	GO:0043621	protein self-association	GO:0043621	1	0.0256321	1	0.00525558	1	1	1		GO:0043621	MF	0	1.59122	0	2.27938	0	0	0
ppersica.GO_MF.RABT11E10	MF	GO:0005216	ion channel activity	GO:0005216	1	0.00672206	1	1	1	1	1		GO:0005216	MF	0	2.1725	0	0	0	0	0
ppersica.GO_MF.RABT11E10	MF	GO:0080030	methyl indole-3-acetate esterase activity	GO:0080030	1	1	0.00926343	1	1	1	1		GO:0080030	MF	0	0	2.03323	0	0	0	0
ppersica.GO_MF.RABT11E10	MF	GO:0004568	chitinase activity	GO:0004568	0.00941795	1	1	1	1	1	1		GO:0004568	MF	2.02604	0	0	0	0	0	0
ppersica.GO_MF.RABT11E10	MF	GO:0046982	protein heterodimerization activity	GO:0046982	0.0142993	1	1	1	1	1	1		GO:0046982	MF	1.84469	0	0	0	0	0	0
ppersica.GO_MF.RABT11E10	MF	GO:0043565	sequence-specific DNA binding	GO:0043565	1	0.0146365	1	0.348469	1	1	0.310436		GO:0043565	MF	0	1.83456	0	0.457836	0	0	0.508029
ppersica.GO_MF.RABT11E10	MF	GO:0015117	thiosulfate transmembrane transporter activity	GO:0015117	1	0.0220032	1	1	1	1	1		GO:0015117	MF	0	1.65751	0	0	0	0	0
ppersica.GO_MF.RABT11E10	MF	GO:0005506	iron ion binding	GO:0005506	0.0226755	1	1	1	1	1	1		GO:0005506	MF	1.64444	0	0	0	0	0	0
ppersica.GO_MF.RABT11E10	MF	GO:0031386	protein tag	GO:0031386	1	1	1	0.0229225	1	1	1		GO:0031386	MF	0	0	0	1.63974	0	0	0
ppersica.GO_MF.RABT11E10	MF	GO:0019900	kinase binding	GO:0019900	1	1	1	1	0.0240559	1	1		GO:0019900	MF	0	0	0	0	1.61878	0	0
ppersica.GO_MF.RABT11E10	MF	GO:0097027	ubiquitin-protein transferase activator activity	GO:0097027	1	1	1	1	0.0299883	1	1		GO:0097027	MF	0	0	0	0	1.52305	0	0
ppersica.GO_MF.RABT11E10	MF	GO:0016747	transferase activity, transferring acyl groups other than amino-acyl groups	GO:0016747	1	1	1	0.030219	1	0.291719	1		GO:0016747	MF	0	0	0	1.51972	0	0.535035	0
ppersica.GO_MF.RABT11E10	MF	GO:0003777	microtubule motor activity	GO:0003777	0.0322185	1	1	1	1	1	1		GO:0003777	MF	1.49189	0	0	0	0	0	0
ppersica.GO_MF.RABT11E10	MF	GO:0016702	oxidoreductase activity, acting on single donors with incorporation of molecular oxygen, incorporation of two atoms of oxygen	GO:0016702	1	1	1	0.0329753	1	1	1		GO:0016702	MF	0	0	0	1.48181	0	0	0
ppersica.GO_MF.RABT11E10	MF	GO:0010997	anaphase-promoting complex binding	GO:0010997	1	1	1	1	0.0379629	1	1		GO:0010997	MF	0	0	0	0	1.42064	0	0
ppersica.GO_MF.RABT11E10	MF	GO:0005388	calcium transmembrane transporter activity, phosphorylative mechanism	GO:0005388	1	0.0379673	1	1	1	1	1		GO:0005388	MF	0	1.42059	0	0	0	0	0
ppersica.GO_MF.RABT11E10	MF	GO:0008061	chitin binding	GO:0008061	0.0380406	1	1	1	1	1	1		GO:0008061	MF	1.41975	0	0	0	0	0	0
ppersica.GO_MF.RABT11E10	MF	GO:0031625	ubiquitin protein ligase binding	GO:0031625	1	1	1	0.0385951	1	1	1		GO:0031625	MF	0	0	0	1.41347	0	0	0
ppersica.GO_MF.RABT11E10	MF	GO:0004001	adenosine kinase activity	GO:0004001	1	1	0.0389557	1	1	1	1		GO:0004001	MF	0	0	1.40943	0	0	0	0
ppersica.GO_MF.RABT11E10	MF	GO:0016157	sucrose synthase activity	GO:0016157	0.0411077	1	1	1	1	1	1		GO:0016157	MF	1.38608	0	0	0	0	0	0
ppersica.GO_MF.RABT11E10	MF	GO:0005509	calcium ion binding	GO:0005509	1	0.0443961	1	1	1	1	1		GO:0005509	MF	0	1.35266	0	0	0	0	0
ppersica.GO_MF.RABT11E10	MF	GO:0005515	protein binding	GO:0005515	1	0.0454744	1	1	1	1	1		GO:0005515	MF	0	1.34223	0	0	0	0	0
ppersica.GO_MF.RABT11E10	MF	GO:0004362	glutathione-disulfide reductase activity	GO:0004362	0.047467	1	1	1	1	1	1		GO:0004362	MF	1.32361	0	0	0	0	0	0
