# Supplementary material for: Evidence of chromatin and transcriptional dynamics for cold development in peach flower bud
Source: New Phytol. 2022 Aug 10;236(3):974–88. doi: 10.1111/nph.18393 (PMC9804738; doi:10.1111/nph.18393)
Supplement: Supplementary file 3 — Dataset S3 Gene ID and expression values of selected genes. [file NPH-236-974-s003.xlsx]

## Sheet: Title
New Phytologist Supporting Information
Article title: Evidence of chromatin and transcriptional dynamics for cold development in peach flower bud
Authors: Monica Canton, Cristian Forestan, Gianpiero Marconi, Esther Carrera, Claudio Bonghi and Serena Varotto
Article acceptance date: 15 July 2022
Dataset S3 List of genes responsible for ABA and GA biosynthesis and degradation and CKs degradation, DAM and SVP, floral homeotic genes responsible to external stimuli. Expression levels (FPKM) for the four samples.

## Sheet: Gene ID and expression
Gene Name	Gene ID	0CU	200CU	475CU	770CU
PpeNCED5	PRUPE_4G082000	52.0825	30.0791	24.6073	11.8993
PpeNCED3	PRUPE_4G150100	2.15812	0.956962	1.48045	1.94734
PpeCAR4	PRUPE_3G162800	17.0856	11.6911	10.3054	11.5943
PpeCYP707A4	PRUPE_8G125800	6.14325	16.7447	15.5387	11.9257
PpeCYP707A2	PRUPE_6G072400	5.64086	8.38908	13.148	6.6
PpeGA3ox	PRUPE_1G467600	4.86392	9.24252	19.2921	17.3103
PpeGA20ox	PRUPE_2G286800	4.77182	7.52258	7.69703	14.699
PpeGA2ox	PRUPE_4G150200	24.4554	34.6742	19.4469	15.5846
PpeCKX5	PRUPE_1G373300	3.55127	2.59621	1.79117	1.63442
PpeCKX3	PRUPE_7G208400	12.4678	14.2769	9.80966	8.73899
PpeCKX7	PRUPE_1G404300	7.23388	8.78001	8.45698	5.48499
PpeDAM1	PRUPE_1G531100	6.8074	1.74377	0.860485	0.455402
PpeDAM3	PRUPE_1G531400	68.5239	30.9966	16.0604	7.01181
PpeDAM4	PRUPE_1G531500	126.776	204.004	164.874	59.8348
PpeDAM5	PRUPE_1G531600	406.248	440.786	151.123	49.5041
PpeDAM6	PRUPE_1G531700	817.969	621.741	327.79	80.0767
PpeSVP	PRUPE_6G199000	29.5799	21.2838	20.0322	13.2062
PpeSEP	PRUPE_3G249400	5.17898	5.99177	7.31139	8.25106
PpeAP1	PRUPE_5G149400	2.7814	0.535643	1.04934	0.792839
PpeAGL20	PRUPE_5G149400	2.7814	0.535643	1.04934	0.792839
PpeAGL8	PRUPE_3G249300	13.7598	11.3866	9.39427	7.25154
PpeAGL11	PRUPE_4G070500	8.00798	9.36238	11.9446	13.9391
PpeSHP1	PRUPE_3G170600	8.12643	11.7303	13.2518	13.1974
PpeAP3	PRUPE_7G164100	39.8793	46.8997	61.5941	62.9569
PpeSCRM	PRUPE_5G143200	9.96748	15.3024	14.9416	13.7881
PpeDREB1D_d	PRUPE_5G089900	21.8555	17.9297	20.6195	0.434636
PpeDREB1B	PRUPE_5G090000	2.44308	5.46019	26.2383	2.11933
PpeDREB1A	PRUPE_5G090100	1.36303	2.17382	3.55216	0.249711
PpeDREB1D_a	PRUPE_5G090200	11.4655	14.2092	7.18296	0.29696
PpeDREB1D_b	PRUPE_5G090500	5.0986	8.01451	4.63725	0.379646
PpeDREB1D_c	PRUPE_2G289500	59.0435	57.4518	32.9244	5.1721
