# Supplementary material for: Evidence of chromatin and transcriptional dynamics for cold development in peach flower bud
Source: New Phytol. 2022 Aug 10;236(3):974–88. doi: 10.1111/nph.18393 (PMC9804738; doi:10.1111/nph.18393)
Supplement: Supplementary file 4 — Dataset S4 List of peaks in each single condition and in pairwise comparisons for H3K4me3. [file NPH-236-974-s005.xlsx]

## Sheet: Title
New Phytologist Supporting Information
Article title: Evidence of chromatin and transcriptional dynamics for cold development in peach flower bud
Authors: Monica Canton, Cristian Forestan, Gianpiero Marconi, Esther Carrera, Claudio Bonghi and Serena Varotto
Article acceptance date: 15 July 2022
Dataset S4 List of peaks at single condition and in pair wise comparisons for H3K4me3. Abbreviations: NA, Not Annotated

## Sheet: 0CU single condition
PeakID (cmd=annotatePeaks.pl K4_8_peaks.narrowPeak /media/cristian/Archivio1/Prunus/01-Genome/PlantEns/FASTA_v2/Pp_NCBIv2.dna.toplevel_formatted_bowtie.fa -gtf /media/cristian/Archivio1/Prunus/RNASeq_Monica/13-NewAnnot/Prunus_persica.Prunus_persica_NCBIv2.43_RABT_v1.1_sorted.gtf)	Chr	Start	End	Strand	Peak Score	Focus Ratio/Region Size	Annotation	Detailed Annotation	Distance to TSS	Nearest PromoterID	Entrez ID	Nearest Unigene	Nearest Refseq	Nearest Ensembl	Gene Name	Gene Alias	Gene Description	Gene Type
K4_8_peak_549b	G1	7909870	7911655	+	1187	NA	exon (ONI27666, exon 1 of 1)	-exon (ONI27666, exon 1 of 1)	786	ONI27666	PRUPE_1G099000	ONI27666			PRUPE_1G099000
K4_8_peak_7888b	G3	25556503	25558033	+	1187	NA	exon (ONI19418, exon 1 of 1)	-exon (ONI19418, exon 1 of 1)	669	ONI19418	PRUPE_3G278900	ONI19418			PRUPE_3G278900
K4_8_peak_525b	G1	7237667	7239337	+	1159	NA	exon (ONI27547, exon 1 of 2)	-exon (ONI27547, exon 1 of 2)	878	ONI27547	PRUPE_1G093900	ONI27547			PRUPE_1G093900
K4_8_peak_14435d	G7	9136076	9137608	+	1155	NA	intron (ONH95122, intron 1 of 4)	-intron (ONH95122, intron 1 of 4)	697	ONH95122	PRUPE_7G053100	ONH95122			PRUPE_7G053100
K4_8_peak_13411b	G6	25791147	25793111	+	1136	NA	exon (ONI03657, exon 1 of 1)	-exon (ONI03657, exon 1 of 1)	859	ONI03657_o_TCONS_00039281	PRUPE_6G272700	ONI03657			PRUPE_6G272700
K4_8_peak_11193b	G5	15179356	15180674	+	1135	NA	exon (ONI08493, exon 1 of 4)	-exon (ONI08493, exon 1 of 4)	634	ONI08493	PRUPE_5G181300	ONI08493			PRUPE_5G181300
K4_8_peak_2509c	G1	34194556	34196238	+	1132	NA	exon (ONI32644, exon 1 of 2)	-exon (ONI32644, exon 1 of 2)	889	ONI32645_m_TCONS_00008776	PRUPE_1G378400	ONI32645			PRUPE_1G378400
K4_8_peak_14666c	G7	12405276	12407438	+	1128	NA	exon (ONH95805, exon 1 of 2)	-exon (ONH95805, exon 1 of 2)	860	ONH95805	PRUPE_7G090600	ONH95805			PRUPE_7G090600
K4_8_peak_12884b	G6	20377405	20379166	+	1126	NA	exon (ONI02399, exon 1 of 2)	-exon (ONI02399, exon 1 of 2)	891	ONI02399_m_TCONS_00035241	PRUPE_6G196000	ONI02399			PRUPE_6G196000
K4_8_peak_13112b	G6	23428199	23430646	+	1114	NA	intron (ONI02975, intron 2 of 9)	-intron (ONI02974, intron 2 of 9)	933	ONI02975	PRUPE_6G231700	ONI02974			PRUPE_6G231700
K4_8_peak_13274a	G6	24622770	24624245	+	1099	NA	exon (ONI03330, exon 1 of 3)	-exon (ONI03330, exon 1 of 3)	696	ONI03330_m_TCONS_00035728	PRUPE_6G251500	ONI03330_m_TCONS_00035728			PRUPE_6G251500
K4_8_peak_3416b	G1	41684041	41685193	+	1097	NA	exon (ONI34890, exon 1 of 8)	-exon (ONI34890, exon 1 of 8)	684	ONI34890	PRUPE_1G504100	ONI34890			PRUPE_1G504100
K4_8_peak_11958b	G6	3447539	3448629	+	1096	NA	exon (ONH99753, exon 1 of 1)	-exon (ONH99753, exon 1 of 1)	326	ONH99753	PRUPE_6G048100	ONH99753			PRUPE_6G048100
K4_8_peak_16906a	G8	16950620	16952164	+	1080	NA	exon (ONH92186, exon 1 of 1)	-exon (ONH92186, exon 1 of 1)	575	ONH92186	PRUPE_8G161100	ONH92186			PRUPE_8G161100
K4_8_peak_5228	G2	24528176	24529384	+	1070	NA	promoter-TSS (ONI23885)	#NAME?	475	ONI23884	PRUPE_2G213900	ONI23884			PRUPE_2G213900
K4_8_peak_4233	G2	4178969	4180299	+	1067	NA	exon (ONI20895, exon 1 of 1)	-exon (ONI20895, exon 1 of 1)	622	ONI20895	PRUPE_2G038900	ONI20895			PRUPE_2G038900
K4_8_peak_5229b	G2	24544071	24546072	+	1065	NA	exon (ONI23890, exon 1 of 2)	-exon (ONI23890, exon 1 of 2)	962	ONI23890	PRUPE_2G214300	ONI23890			PRUPE_2G214300
K4_8_peak_13059b	G6	22973107	22974503	+	1064	NA	exon (ONI02862, exon 1 of 2)	-exon (ONI02862, exon 1 of 2)	565	ONI02862	PRUPE_6G225300	ONI02862			PRUPE_6G225300
K4_8_peak_2509b	G1	34194556	34196238	+	1054	NA	exon (ONI32644, exon 1 of 2)	-exon (ONI32644, exon 1 of 2)	889	ONI32645_m_TCONS_00008776	PRUPE_1G378400	ONI32645			PRUPE_1G378400
K4_8_peak_8273a	G4	604910	606251	+	1052	NA	exon (ONI09839, exon 1 of 4)	-exon (ONI09839, exon 1 of 4)	813	ONI09840	PRUPE_4G012800	ONI09840			PRUPE_4G012800
K4_8_peak_3921a	G1	46841199	46843024	+	1052	NA	exon (ONI36204, exon 1 of 6)	-exon (ONI36204, exon 1 of 6)	702	ONI36204_j_TCONS_00010663	PRUPE_1G575000	ONI36204			PRUPE_1G575000
K4_8_peak_17030b	G8	18107341	18109023	+	1045	NA	exon (ONH92552, exon 1 of 1)	-exon (ONH92552, exon 1 of 1)	899	ONH92552	PRUPE_8G180500	ONH92552			PRUPE_8G180500
K4_8_peak_17069c	G8	18346650	18347988	+	1045	NA	exon (ONH92631, exon 1 of 4)	-exon (ONH92631, exon 1 of 4)	850	ONH92631	PRUPE_8G185400	ONH92631			PRUPE_8G185400
K4_8_peak_13488c	G6	26440289	26441864	+	1042	NA	TTS (ONI03822)	#NAME?	582	ONI03821	PRUPE_6G284700	ONI03821			PRUPE_6G284700
K4_8_peak_12600g	G6	12140918	12143177	+	1037	NA	exon (ONI01558, exon 2 of 2)	-exon (ONI01558, exon 2 of 2)	794	ONI01558	PRUPE_6G146600	ONI01558			PRUPE_6G146600
K4_8_peak_12179d	G6	5318967	5320815	+	1032	NA	exon (ONI00251, exon 1 of 2)	-exon (ONI00251, exon 1 of 2)	782	ONI00251	PRUPE_6G078300	ONI00251_m_TCONS_00034094			PRUPE_6G078300
K4_8_peak_10662c	G5	11618789	11620632	+	1026	NA	exon (ONI07306, exon 2 of 2)	-exon (ONI07306, exon 2 of 2)	669	ONI07306	PRUPE_5G112300	ONI07306			PRUPE_5G112300
K4_8_peak_3416a	G1	41684041	41685193	+	1025	NA	exon (ONI34890, exon 1 of 8)	-exon (ONI34890, exon 1 of 8)	684	ONI34890	PRUPE_1G504100	ONI34890			PRUPE_1G504100
K4_8_peak_1911b	G1	29847212	29849060	+	1022	NA	exon (ONI31296, exon 1 of 1)	-exon (ONI31296, exon 1 of 1)	774	ONI31296	PRUPE_1G304800	ONI31296			PRUPE_1G304800
K4_8_peak_8286c	G4	681244	682408	+	1019	NA	exon (ONI09865, exon 1 of 1)	-exon (ONI09865, exon 1 of 1)	712	ONI09865	PRUPE_4G014700	ONI09865			PRUPE_4G014700
K4_8_peak_251c	G1	2758056	2759586	+	1019	NA	exon (ONI26674, exon 1 of 1)	-exon (ONI26674, exon 1 of 1)	835	ONI26674	PRUPE_1G039100	ONI26674			PRUPE_1G039100
K4_8_peak_11446c	G5	17101870	17103726	+	1016	NA	exon (ONI09112, exon 1 of 1)	-exon (ONI09112, exon 1 of 1)	825	ONI09112	PRUPE_5G218800	ONI09112			PRUPE_5G218800
K4_8_peak_8763c	G4	4074111	4076149	+	1016	NA	exon (ONI11027, exon 1 of 1)	-exon (ONI11027, exon 1 of 1)	997	ONI11027	PRUPE_4G083400	ONI11027_o_TCONS_00023999			PRUPE_4G083400
K4_8_peak_4770	G2	20307722	20309478	+	1015	NA	exon (ONI22719, exon 1 of 11)	-exon (ONI22719, exon 1 of 11)	876	ONI22719	PRUPE_2G146800	ONI22719			PRUPE_2G146800
K4_8_peak_4680c	G2	19215473	19217277	+	1014	NA	exon (ONI22513, exon 1 of 9)	-exon (ONI22513, exon 1 of 9)	848	ONI22513	PRUPE_2G134200	ONI22513			PRUPE_2G134200
K4_8_peak_11930c	G6	3165590	3167651	+	1014	NA	exon (ONH99684, exon 1 of 1)	-exon (ONH99684, exon 1 of 1)	914	ONH99684	PRUPE_6G043300	ONH99684			PRUPE_6G043300
K4_8_peak_13411a	G6	25791147	25793111	+	1009	NA	exon (ONI03657, exon 1 of 1)	-exon (ONI03657, exon 1 of 1)	859	ONI03657_o_TCONS_00039281	PRUPE_6G272700	ONI03657			PRUPE_6G272700
K4_8_peak_13112a	G6	23428199	23430646	+	1007	NA	intron (ONI02975, intron 2 of 9)	-intron (ONI02974, intron 2 of 9)	933	ONI02975	PRUPE_6G231700	ONI02974			PRUPE_6G231700
K4_8_peak_5751b	G2	28530226	28531636	+	1005	NA	exon (ONI25255, exon 2 of 2)	-exon (ONI25255, exon 2 of 2)	531	ONI25255	PRUPE_2G292100	ONI25255			PRUPE_2G292100
K4_8_peak_1919a	G1	29907164	29909281	+	1004	NA	exon (ONI31312, exon 2 of 9)	-exon (ONI31312, exon 2 of 9)	804	ONI31312_m_TCONS_00002634	PRUPE_1G305700	ONI31313			PRUPE_1G305700
K4_8_peak_965a	G1	13361213	13363359	+	1003	NA	intron (ONI28867, intron 1 of 1)	-intron (ONI28867, intron 1 of 1)	995	ONI28867	PRUPE_1G165200	ONI28867			PRUPE_1G165200
K4_8_peak_13204a	G6	24101912	24103523	+	1000	NA	exon (ONI03167, exon 1 of 2)	-exon (ONI03167, exon 1 of 2)	706	ONI03167	PRUPE_6G242600	ONI03167			PRUPE_6G242600
K4_8_peak_13274b	G6	24622770	24624245	+	1000	NA	exon (ONI03330, exon 1 of 3)	-exon (ONI03330, exon 1 of 3)	696	ONI03330_m_TCONS_00035728	PRUPE_6G251500	ONI03330_m_TCONS_00035728			PRUPE_6G251500
K4_8_peak_4935	G2	22167315	22168589	+	997	NA	exon (ONI23227, exon 1 of 7)	-exon (ONI23227, exon 1 of 7)	459	ONI23228	PRUPE_2G176300	ONI23228			PRUPE_2G176300
K4_8_peak_5037d	G2	22907692	22909586	+	997	NA	exon (ONI23432, exon 1 of 1)	-exon (ONI23432, exon 1 of 1)	888	ONI23432	PRUPE_2G189400	ONI23432			PRUPE_2G189400
K4_8_peak_3557b	G1	42789562	42791167	+	992	NA	exon (ONI35202, exon 1 of 1)	-exon (ONI35202, exon 1 of 1)	871	ONI35202	PRUPE_1G522100	ONI35202			PRUPE_1G522100
K4_8_peak_4777c	G2	20384195	20385620	+	989	NA	exon (ONI22739, exon 1 of 1)	-exon (ONI22739, exon 1 of 1)	657	ONI22739	PRUPE_2G147700	ONI22739			PRUPE_2G147700
K4_8_peak_13004	G6	22528258	22529101	+	989	NA	exon (ONI02734, exon 1 of 1)	-exon (ONI02734, exon 1 of 1)	615	ONI02734	PRUPE_6G219000	ONI02734			PRUPE_6G219000
K4_8_peak_661b	G1	9112289	9113611	+	989	NA	exon (ONI27981, exon 1 of 1)	-exon (ONI27981, exon 1 of 1)	887	ONI27981	PRUPE_1G115100	ONI27981			PRUPE_1G115100
K4_8_peak_9542a	G4	13957402	13958812	+	988	NA	exon (ONI13439, exon 1 of 1)	-exon (ONI13439, exon 1 of 1)	812	ONI13439	PRUPE_4G222300	ONI13439			PRUPE_4G222300
K4_8_peak_1497c	G1	25974306	25976082	+	988	NA	exon (ONI30363, exon 1 of 3)	-exon (ONI30363, exon 1 of 3)	539	ONI30363	PRUPE_1G246800	ONI30364			PRUPE_1G246800
K4_8_peak_7484	G3	22180358	22181577	+	987	NA	exon (ONI18534, exon 1 of 3)	-exon (ONI18534, exon 1 of 3)	515	ONI18534_m_TCONS_00019331	PRUPE_3G221200	ONI18534_m_TCONS_00019331			PRUPE_3G221200
K4_8_peak_6574b	G3	5059710	5061388	+	986	NA	TTS (ONI15946_m_TCONS_00017966)	#NAME?	600	ONI15948	PRUPE_3G070400	ONI15948			PRUPE_3G070400
K4_8_peak_13327d	G6	25025048	25026758	+	983	NA	exon (ONI03465, exon 1 of 1)	-exon (ONI03465, exon 1 of 1)	970	ONI03465	PRUPE_6G258400	ONI03465			PRUPE_6G258400
K4_8_peak_12138c	G6	4899036	4900731	+	983	NA	exon (ONI00167, exon 1 of 1)	-exon (ONI00167, exon 1 of 1)	723	ONI00167	PRUPE_6G071800	ONI00167			PRUPE_6G071800
K4_8_peak_7776	G3	24848230	24848931	+	982	NA	exon (ONI19201, exon 1 of 2)	-exon (ONI19201, exon 1 of 2)	723	ONI19201	PRUPE_3G263800	ONI19201			PRUPE_3G263800
K4_8_peak_7585a	G3	23105864	23107602	+	982	NA	exon (ONI18744, exon 2 of 2)	-exon (ONI18744, exon 2 of 2)	829	ONI18744	PRUPE_3G236200	ONI18744			PRUPE_3G236200
K4_8_peak_3921b	G1	46841199	46843024	+	982	NA	exon (ONI36204, exon 1 of 6)	-exon (ONI36204, exon 1 of 6)	702	ONI36204_j_TCONS_00010663	PRUPE_1G575000	ONI36204			PRUPE_1G575000
K4_8_peak_14969	G7	15386915	15387740	+	975	NA	exon (ONH96555, exon 1 of 11)	-exon (ONH96555, exon 1 of 11)	458	ONH96555	PRUPE_7G136700	ONH96555			PRUPE_7G136700
K4_8_peak_12597	G6	12051537	12052773	+	972	NA	exon (ONI01547, exon 1 of 21)	-exon (ONI01547, exon 1 of 21)	157	ONI01548	PRUPE_6G145800	ONI01547			PRUPE_6G145800
K4_8_peak_16870c	G8	16518712	16520550	+	971	NA	intron (ONH92067, intron 1 of 1)	-intron (ONH92067, intron 1 of 1)	871	ONH92067	PRUPE_8G152100	ONH92067			PRUPE_8G152100
K4_8_peak_15839b	G7	21262152	21263709	+	971	NA	exon (ONH98495, exon 1 of 3)	-exon (ONH98495, exon 1 of 3)	640	ONH98495	PRUPE_7G251600	ONH98495_m_TCONS_00042661			PRUPE_7G251700
K4_8_peak_1621b	G1	27076233	27077458	+	970	NA	exon (ONI30610, exon 1 of 8)	-exon (ONI30610, exon 1 of 8)	605	ONI30610	PRUPE_1G262100	ONI30610			PRUPE_1G262100
K4_8_peak_9661b	G4	16510992	16512384	+	969	NA	exon (ONI13825, exon 1 of 3)	-exon (ONI13825, exon 1 of 3)	784	ONI13825	PRUPE_4G248000	ONI13825			PRUPE_4G248000
K4_8_peak_13799c	G6	28804842	28806287	+	968	NA	exon (ONI04602, exon 1 of 1)	-exon (ONI04602, exon 1 of 1)	593	ONI04602	PRUPE_6G329500	ONI04602			PRUPE_6G329500
K4_8_peak_13087b	G6	23258916	23260608	+	967	NA	exon (ONI02916, exon 1 of 1)	-exon (ONI02916, exon 1 of 1)	686	ONI02916	PRUPE_6G229000	ONI02916			PRUPE_6G229000
K4_8_peak_12889c	G6	20435243	20436688	+	962	NA	exon (ONI02412, exon 1 of 1)	-exon (ONI02412, exon 1 of 1)	985	ONI02412	PRUPE_6G196900	ONI02412			PRUPE_6G196900
K4_8_peak_12749	G6	17771180	17772513	+	962	NA	exon (ONI02015, exon 1 of 1)	-exon (ONI02015, exon 1 of 1)	578	ONI02015_o_TCONS_00038359	PRUPE_6G172900	ONI02015_o_TCONS_00038359			PRUPE_6G172900
K4_8_peak_17560b	G8	21877015	21878293	+	962	NA	exon (ONH93855, exon 1 of 4)	-exon (ONH93855, exon 1 of 4)	725	ONH93855	PRUPE_8G256500	ONH93855			PRUPE_8G256500
K4_8_peak_403a	G1	5000848	5002327	+	961	NA	exon (ONI27146_j_TCONS_00000651, exon 2 of 2)	-exon (ONI27146_j_TCONS_00000651, exon 2 of 2)	732	ONI27149	PRUPE_1G070500	ONI27149			PRUPE_1G070500
K4_8_peak_10429a	G5	9079718	9081112	+	960	NA	exon (ONI06722, exon 1 of 7)	-exon (ONI06722, exon 1 of 7)	649	ONI06722	PRUPE_5G076500	ONI06722			PRUPE_5G076500
K4_8_peak_1920a	G1	29921328	29922591	+	958	NA	exon (ONI31315, exon 1 of 1)	-exon (ONI31315, exon 1 of 1)	948	ONI31315	PRUPE_1G305900	ONI31315			PRUPE_1G305900
K4_8_peak_13657	G6	27841717	27842940	+	957	NA	exon (ONI04234, exon 1 of 1)	-exon (ONI04234, exon 1 of 1)	344	ONI04234	PRUPE_6G310500	ONI04234			PRUPE_6G310500
K4_8_peak_17069b	G8	18346650	18347988	+	955	NA	exon (ONH92631, exon 1 of 4)	-exon (ONH92631, exon 1 of 4)	850	ONH92631	PRUPE_8G185400	ONH92631			PRUPE_8G185400
K4_8_peak_3557c	G1	42789562	42791167	+	955	NA	exon (ONI35202, exon 1 of 1)	-exon (ONI35202, exon 1 of 1)	871	ONI35202	PRUPE_1G522100	ONI35202			PRUPE_1G522100
K4_8_peak_2692	G1	35276808	35277299	+	954	NA	exon (ONI32999, exon 1 of 2)	-exon (ONI32999, exon 1 of 2)	162	ONI33000	PRUPE_1G398700	ONI32999			PRUPE_1G398700
K4_8_peak_16570b	G8	12921711	12923202	+	952	NA	exon (ONH91190, exon 1 of 2)	-exon (ONH91190, exon 1 of 2)	785	ONH91190	PRUPE_8G097400	ONH91190			PRUPE_8G097400
K4_8_peak_15649b	G7	20139975	20141097	+	951	NA	exon (ONH98091, exon 1 of 2)	-exon (ONH98091, exon 1 of 2)	888	ONH98091	PRUPE_7G228100	ONH98091			PRUPE_7G228100
K4_8_peak_13092a	G6	23309047	23310980	+	951	NA	exon (ONI02929, exon 1 of 1)	-exon (ONI02929, exon 1 of 1)	862	ONI02929	PRUPE_6G229800	ONI02929			PRUPE_6G229800
K4_8_peak_4777d	G2	20384195	20385620	+	951	NA	exon (ONI22739, exon 1 of 1)	-exon (ONI22739, exon 1 of 1)	657	ONI22739	PRUPE_2G147700	ONI22739			PRUPE_2G147700
K4_8_peak_3027b	G1	37590943	37592173	+	949	NA	exon (ONI33724, exon 1 of 22)	-exon (ONI33724, exon 1 of 22)	585	ONI33724_m_TCONS_00003912	PRUPE_1G443300	ONI33727			PRUPE_1G443300
K4_8_peak_10819c	G5	12741139	12742820	+	948	NA	exon (ONI07639, exon 2 of 4)	-exon (ONI07639, exon 2 of 4)	822	ONI07640	PRUPE_5G132700	ONI07639_m_TCONS_00032184			PRUPE_5G132700
K4_8_peak_89	G1	1032190	1033277	+	947	NA	exon (ONI26265, exon 1 of 3)	-exon (ONI26265, exon 1 of 3)	878	ONI26266	PRUPE_1G013700	ONI26266			PRUPE_1G013700
K4_8_peak_5821d	G2	28850036	28852133	+	945	NA	exon (ONI25384, exon 1 of 1)	-exon (ONI25384, exon 1 of 1)	872	ONI25384	PRUPE_2G299400	ONI25384			PRUPE_2G299400
K4_8_peak_16752c	G8	15529170	15530796	+	945	NA	exon (ONH91739, exon 2 of 4)	-exon (ONH91739, exon 2 of 4)	654	ONH91739	PRUPE_8G134300	ONH91739			PRUPE_8G134300
K4_8_peak_8968b	G4	6533173	6535119	+	945	NA	exon (ONI11683, exon 1 of 2)	-exon (ONI11683, exon 1 of 2)	952	ONI11683	PRUPE_4G120600	ONI11683			PRUPE_4G120600
K4_8_peak_845	G1	11457913	11459507	+	943	NA	TTS (ONI28528)	#NAME?	545	ONI28527	PRUPE_1G145900	ONI28527			PRUPE_1G145900
K4_8_peak_14407a	G7	8360371	8361636	+	940	NA	exon (ONH95026, exon 1 of 1)	-exon (ONH95026, exon 1 of 1)	516	ONH95026	PRUPE_7G047300	ONH95026			PRUPE_7G047300
K4_8_peak_10732c	G5	12117774	12119011	+	939	NA	exon (ONI07464_m_TCONS_00029900, exon 1 of 1)	-exon (ONI07464_m_TCONS_00029900, exon 1 of 1)	439	ONI07465	PRUPE_5G121700	ONI07465			PRUPE_5G121700
K4_8_peak_2827c	G1	36156487	36157942	+	938	NA	exon (ONI33317, exon 1 of 1)	-exon (ONI33317, exon 1 of 1)	602	ONI33317	PRUPE_1G416500	ONI33317			PRUPE_1G416500
K4_8_peak_3570c	G1	42894105	42895280	+	938	NA	exon (ONI35225, exon 1 of 1)	-exon (ONI35225, exon 1 of 1)	701	ONI35225	PRUPE_1G523600	ONI35225			PRUPE_1G523600
K4_8_peak_3557a	G1	42789562	42791167	+	938	NA	exon (ONI35202, exon 1 of 1)	-exon (ONI35202, exon 1 of 1)	871	ONI35202	PRUPE_1G522100	ONI35202			PRUPE_1G522100
K4_8_peak_17030a	G8	18107341	18109023	+	937	NA	exon (ONH92552, exon 1 of 1)	-exon (ONH92552, exon 1 of 1)	899	ONH92552	PRUPE_8G180500	ONH92552			PRUPE_8G180500
K4_8_peak_14663c	G7	12379373	12380915	+	935	NA	exon (ONH95778, exon 1 of 1)	-exon (ONH95778, exon 1 of 1)	829	ONH95778	PRUPE_7G090300	ONH95778			PRUPE_7G090300
K4_8_peak_7807c	G3	25017159	25019013	+	933	NA	exon (ONI19257, exon 1 of 1)	-exon (ONI19257, exon 1 of 1)	581	ONI19257	PRUPE_3G267800	ONI19257			PRUPE_3G267800
K4_8_peak_4105c	G2	1622799	1624509	+	933	NA	exon (ONI20468, exon 1 of 3)	-exon (ONI20468, exon 1 of 3)	455	ONI20469	PRUPE_2G017300	ONI20468			PRUPE_2G017300
K4_8_peak_16752d	G8	15529170	15530796	+	933	NA	exon (ONH91739, exon 2 of 4)	-exon (ONH91739, exon 2 of 4)	654	ONH91739	PRUPE_8G134300	ONH91739			PRUPE_8G134300
K4_8_peak_14797b	G7	13887623	13888848	+	932	NA	exon (ONH96198, exon 1 of 1)	-exon (ONH96198, exon 1 of 1)	716	ONH96198	PRUPE_7G112800	ONH96198			PRUPE_7G112800
K4_8_peak_10703a	G5	11898510	11900112	+	932	NA	TTS (ONI07401)	#NAME?	719	ONI07399	PRUPE_5G117500	ONI07399			PRUPE_5G117500
K4_8_peak_16908a	G8	16959250	16960781	+	931	NA	exon (ONH92189, exon 1 of 2)	-exon (ONH92189, exon 1 of 2)	671	ONH92189	PRUPE_8G161300	ONH92189			PRUPE_8G161300
K4_8_peak_3416c	G1	41684041	41685193	+	930	NA	exon (ONI34890, exon 1 of 8)	-exon (ONI34890, exon 1 of 8)	684	ONI34890	PRUPE_1G504100	ONI34890			PRUPE_1G504100
K4_8_peak_14110b	G7	145802	147521	+	930	NA	exon (ONH94150, exon 1 of 7)	-exon (ONH94150, exon 1 of 7)	901	ONH94150	PRUPE_7G001000	ONH94150			PRUPE_7G001000
K4_8_peak_1919b	G1	29907164	29909281	+	929	NA	exon (ONI31312, exon 2 of 9)	-exon (ONI31312, exon 2 of 9)	804	ONI31312_m_TCONS_00002634	PRUPE_1G305700	ONI31313			PRUPE_1G305700
K4_8_peak_10481c	G5	9694045	9695754	+	928	NA	exon (ONI06840, exon 1 of 1)	-exon (ONI06840, exon 1 of 1)	826	ONI06840	PRUPE_5G084500	ONI06840			PRUPE_5G084500
K4_8_peak_14629a	G7	12032454	12033561	+	926	NA	exon (ONH95690, exon 1 of 1)	-exon (ONH95690, exon 1 of 1)	742	ONH95690	PRUPE_7G085300	ONH95690			PRUPE_7G085300
K4_8_peak_3145b	G1	38446086	38447992	+	925	NA	exon (ONI34024, exon 1 of 3)	-exon (ONI34024, exon 1 of 3)	865	ONI34024	PRUPE_1G459100	ONI34024			PRUPE_1G459100
K4_8_peak_87b	G1	1021038	1022474	+	925	NA	exon (ONI26264, exon 1 of 3)	-exon (ONI26264, exon 1 of 3)	638	ONI26264	PRUPE_1G013600	ONI26264_n_TCONS_00000144			PRUPE_1G013600
K4_8_peak_11515a	G5	17578446	17580078	+	924	NA	exon (ONI09299, exon 1 of 2)	-exon (ONI09299, exon 1 of 2)	623	ONI09299	PRUPE_5G230000	ONI09299			PRUPE_5G230000
K4_8_peak_11515b	G5	17578446	17580078	+	923	NA	exon (ONI09299, exon 1 of 2)	-exon (ONI09299, exon 1 of 2)	623	ONI09299	PRUPE_5G230000	ONI09299			PRUPE_5G230000
K4_8_peak_17017b	G8	18016321	18017820	+	923	NA	intron (ONH92517, intron 1 of 8)	-intron (ONH92517, intron 1 of 8)	843	ONH92517	PRUPE_8G179000	ONH92517			PRUPE_8G179000
K4_8_peak_7875b	G3	25459361	25460503	+	922	NA	exon (ONI19395, exon 1 of 4)	-exon (ONI19395, exon 1 of 4)	709	ONI19395	PRUPE_3G276800	ONI19395			PRUPE_3G276800
K4_8_peak_16671c	G8	14403455	14404758	+	921	NA	exon (ONH91477, exon 1 of 11)	-exon (ONH91477, exon 1 of 11)	810	ONH91478	PRUPE_8G117200	ONH91477			PRUPE_8G117200
K4_8_peak_13488b	G6	26440289	26441864	+	919	NA	TTS (ONI03822)	#NAME?	582	ONI03821	PRUPE_6G284700	ONI03821			PRUPE_6G284700
K4_8_peak_11383b	G5	16713787	16715408	+	919	NA	exon (ONI08973, exon 1 of 1)	-exon (ONI08973, exon 1 of 1)	503	ONI08973	PRUPE_5G210200	ONI08973			PRUPE_5G210200
K4_8_peak_2089d	G1	31282288	31284689	+	919	NA	exon (ONI31763, exon 1 of 1)	-exon (ONI31763, exon 1 of 1)	295	ONI31763	PRUPE_1G329600	ONI31763			PRUPE_1G329600
K4_8_peak_3651	G1	43617925	43619029	+	919	NA	exon (ONI35402, exon 1 of 1)	-exon (ONI35402, exon 1 of 1)	278	ONI35402	PRUPE_1G533800	ONI35402			PRUPE_1G533800
K4_8_peak_4247	G2	4482646	4483749	+	916	NA	exon (ONI20917, exon 1 of 16)	-exon (ONI20917, exon 1 of 16)	241	ONI20918	PRUPE_2G040800	ONI20917			PRUPE_2G040800
K4_8_peak_3027a	G1	37590943	37592173	+	915	NA	exon (ONI33724, exon 1 of 22)	-exon (ONI33724, exon 1 of 22)	585	ONI33724_m_TCONS_00003912	PRUPE_1G443300	ONI33727			PRUPE_1G443300
K4_8_peak_3145c	G1	38446086	38447992	+	915	NA	exon (ONI34024, exon 1 of 3)	-exon (ONI34024, exon 1 of 3)	865	ONI34024	PRUPE_1G459100	ONI34024			PRUPE_1G459100
K4_8_peak_1999b	G1	30502257	30503695	+	913	NA	exon (ONI31487, exon 1 of 6)	-exon (ONI31487, exon 1 of 6)	662	ONI31487	PRUPE_1G316100	ONI31487			PRUPE_1G316100
K4_8_peak_16153b	G8	2387902	2389300	+	912	NA	exon (ONH89956, exon 1 of 4)	-exon (ONH89956, exon 1 of 4)	710	ONH89956_m_TCONS_00048066	PRUPE_8G026300	ONH89956_m_TCONS_00048066			PRUPE_8G026300
K4_8_peak_964c	G1	13343898	13345322	+	912	NA	exon (ONI28866, exon 1 of 4)	-exon (ONI28866, exon 1 of 4)	662	ONI28866	PRUPE_1G165100	ONI28866			PRUPE_1G165100
K4_8_peak_11621b	G5	18254813	18256184	+	911	NA	exon (ONI09529, exon 1 of 1)	-exon (ONI09529, exon 1 of 1)	662	ONI09529	PRUPE_5G243100	ONI09529_o_TCONS_00030914			PRUPE_5G243100
K4_8_peak_11383a	G5	16713787	16715408	+	911	NA	exon (ONI08973, exon 1 of 1)	-exon (ONI08973, exon 1 of 1)	503	ONI08973	PRUPE_5G210200	ONI08973			PRUPE_5G210200
K4_8_peak_5267b	G2	24905109	24906515	+	911	NA	exon (ONI24042, exon 1 of 4)	-exon (ONI24042, exon 1 of 4)	793	ONI24042	PRUPE_2G220700	ONI24042			PRUPE_2G220700
K4_8_peak_10778a	G5	12441463	12442849	+	910	NA	TTS (ONI07553)	#NAME?	698	ONI07554	PRUPE_5G127400	ONI07554			PRUPE_5G127400
K4_8_peak_4060b	G2	731978	733694	+	908	NA	exon (ONI20302, exon 1 of 1)	-exon (ONI20302, exon 1 of 1)	960	ONI20302	PRUPE_2G007900	ONI20302			PRUPE_2G007900
K4_8_peak_11498d	G5	17477651	17480561	+	907	NA	promoter-TSS (ONI09263)	#NAME?	164	ONI09262	PRUPE_5G227000	ONI09262			PRUPE_5G227000
K4_8_peak_2936a	G1	36871214	36872592	+	907	NA	exon (ONI33514, exon 1 of 1)	-exon (ONI33514, exon 1 of 1)	616	ONI33514	PRUPE_1G430000	ONI33514			PRUPE_1G430000
K4_8_peak_12122e	G6	4713232	4714727	+	905	NA	intron (ONI00120, intron 1 of 3)	-intron (ONI00120, intron 1 of 3)	764	ONI00120	PRUPE_6G068800	ONI00120			PRUPE_6G068800
K4_8_peak_16674b	G8	14617611	14619389	+	904	NA	exon (ONH91497, exon 1 of 1)	-exon (ONH91497, exon 1 of 1)	370	ONH91497	PRUPE_8G119100	ONH91497			PRUPE_8G119100
K4_8_peak_525a	G1	7237667	7239337	+	904	NA	exon (ONI27547, exon 1 of 2)	-exon (ONI27547, exon 1 of 2)	878	ONI27547	PRUPE_1G093900	ONI27547			PRUPE_1G093900
K4_8_peak_348	G1	4313358	4314489	+	904	NA	exon (ONI26991, exon 1 of 4)	-exon (ONI26991, exon 1 of 4)	711	ONI26991	PRUPE_1G061100	ONI26991			PRUPE_1G061100
K4_8_peak_3192	G1	38718799	38719958	+	902	NA	TTS (ONI34131)	#NAME?	293	ONI34130	PRUPE_1G463900	ONI34130			PRUPE_1G463900
K4_8_peak_3091	G1	38021115	38022315	+	902	NA	exon (ONI33887, exon 1 of 7)	-exon (ONI33887, exon 1 of 7)	868	ONI33887	PRUPE_1G451600	ONI33887			PRUPE_1G451600
K4_8_peak_16922b	G8	17036174	17037738	+	901	NA	exon (ONH92211, exon 1 of 1)	-exon (ONH92211, exon 1 of 1)	581	ONH92211	PRUPE_8G163000	ONH92211			PRUPE_8G163000
K4_8_peak_8763b	G4	4074111	4076149	+	901	NA	exon (ONI11027, exon 1 of 1)	-exon (ONI11027, exon 1 of 1)	997	ONI11027	PRUPE_4G083400	ONI11027_o_TCONS_00023999			PRUPE_4G083400
K4_8_peak_7201b	G3	19218583	19220045	+	901	NA	exon (ONI17704, exon 1 of 3)	-exon (ONI17704, exon 1 of 3)	681	ONI17704_m_TCONS_00018895	PRUPE_3G175300	ONI17704			PRUPE_3G175300
K4_8_peak_17560a	G8	21877015	21878293	+	901	NA	exon (ONH93855, exon 1 of 4)	-exon (ONH93855, exon 1 of 4)	725	ONH93855	PRUPE_8G256500	ONH93855			PRUPE_8G256500
K4_8_peak_10453g	G5	9402531	9405173	+	901	NA	exon (ONI06778, exon 1 of 2)	-exon (ONI06778, exon 1 of 2)	958	ONI06779	PRUPE_5G080400	ONI06778			PRUPE_5G080400
K4_8_peak_8006a	G3	26262229	26263836	+	900	NA	exon (ONI19736, exon 1 of 1)	-exon (ONI19736, exon 1 of 1)	618	ONI19736	PRUPE_3G294300	ONI19736			PRUPE_3G294300
K4_8_peak_3191c	G1	38716869	38718043	+	895	NA	exon (ONI34129, exon 1 of 10)	-exon (ONI34129, exon 1 of 10)	749	ONI34129	PRUPE_1G463800	ONI34129			PRUPE_1G463800
K4_8_peak_6320c	G3	2601538	2603358	+	894	NA	exon (ONI15293, exon 1 of 1)	-exon (ONI15293, exon 1 of 1)	319	ONI15293	PRUPE_3G036000	ONI15293			PRUPE_3G036000
K4_8_peak_15649a	G7	20139975	20141097	+	893	NA	exon (ONH98091, exon 1 of 2)	-exon (ONH98091, exon 1 of 2)	888	ONH98091	PRUPE_7G228100	ONH98091			PRUPE_7G228100
K4_8_peak_15880a	G7	21499658	21501372	+	893	NA	exon (ONH98605, exon 1 of 1)	-exon (ONH98605, exon 1 of 1)	831	ONH98605	PRUPE_7G256900	ONH98605			PRUPE_7G256900
K4_8_peak_6358	G3	2869274	2870838	+	893	NA	exon (ONI15368, exon 1 of 6)	-exon (ONI15368, exon 1 of 6)	830	ONI15368	PRUPE_3G039700	ONI15368			PRUPE_3G039700
K4_8_peak_1771b	G1	28518694	28519664	+	892	NA	exon (ONI30933, exon 1 of 1)	-exon (ONI30933, exon 1 of 1)	777	ONI30933	PRUPE_1G282500	ONI30933			PRUPE_1G282500
K4_8_peak_12462	G6	8834010	8834964	+	892	NA	exon (ONI01062, exon 1 of 9)	-exon (ONI01062, exon 1 of 9)	318	ONI01063	PRUPE_6G119500	ONI01064			PRUPE_6G119500
K4_8_peak_15199c	G7	17035287	17036859	+	892	NA	TTS (ONH97048)	#NAME?	801	ONH97049	PRUPE_7G166700	ONH97049			PRUPE_7G166700
K4_8_peak_2032a	G1	30761798	30763019	+	891	NA	exon (ONI31581, exon 1 of 9)	-exon (ONI31581, exon 1 of 9)	468	ONI31581	PRUPE_1G320700	ONI31581			PRUPE_1G320700
K4_8_peak_4029b	G2	317271	318727	+	891	NA	exon (ONI20195, exon 1 of 2)	-exon (ONI20195, exon 1 of 2)	892	ONI20195	PRUPE_2G002400	ONI20195			PRUPE_2G002400
K4_8_peak_13244	G6	24372132	24373484	+	891	NA	exon (ONI03263, exon 1 of 7)	-exon (ONI03263, exon 1 of 7)	693	ONI03264	PRUPE_6G247300	ONI03264			PRUPE_6G247300
K4_8_peak_1303b	G1	23420962	23422736	+	891	NA	exon (ONI29886, exon 1 of 4)	-exon (ONI29886, exon 1 of 4)	572	ONI29886	PRUPE_1G219800	ONI29886			PRUPE_1G219800
K4_8_peak_12122d	G6	4713232	4714727	+	890	NA	intron (ONI00120, intron 1 of 3)	-intron (ONI00120, intron 1 of 3)	764	ONI00120	PRUPE_6G068800	ONI00120			PRUPE_6G068800
K4_8_peak_9018c	G4	7132346	7133730	+	890	NA	exon (ONI11844, exon 1 of 4)	-exon (ONI11844, exon 1 of 4)	574	ONI11845	PRUPE_4G129200	ONI11844			PRUPE_4G129200
K4_8_peak_11174d	G5	15075619	15077590	+	890	NA	exon (ONI08458, exon 1 of 1)	-exon (ONI08458, exon 1 of 1)	799	ONI08458	PRUPE_5G178900	ONI08458			PRUPE_5G178900
K4_8_peak_12600h	G6	12140918	12143177	+	888	NA	exon (ONI01558, exon 2 of 2)	-exon (ONI01558, exon 2 of 2)	794	ONI01558	PRUPE_6G146600	ONI01558			PRUPE_6G146600
K4_8_peak_12059	G6	4195410	4196074	+	888	NA	exon (ONH99970, exon 1 of 2)	-exon (ONH99970, exon 1 of 2)	254	ONH99970	PRUPE_6G060600	ONH99970			PRUPE_6G060600
K4_8_peak_12179c	G6	5318967	5320815	+	887	NA	exon (ONI00251, exon 1 of 2)	-exon (ONI00251, exon 1 of 2)	782	ONI00251	PRUPE_6G078300	ONI00251_m_TCONS_00034094			PRUPE_6G078300
K4_8_peak_12172a	G6	5272406	5274425	+	885	NA	exon (ONI00230, exon 1 of 3)	-exon (ONI00230, exon 1 of 3)	977	ONI00230	PRUPE_6G076900	ONI00230			PRUPE_6G076900
K4_8_peak_6393b	G3	3185782	3187560	+	884	NA	exon (ONI15470, exon 1 of 1)	-exon (ONI15470, exon 1 of 1)	777	ONI15470_o_TCONS_00017732	PRUPE_3G044400	ONI15470_o_TCONS_00017732			PRUPE_3G044400
K4_8_peak_5990b	G2	29801819	29803160	+	884	NA	exon (ONI25761_m_TCONS_00013980, exon 1 of 1)	-exon (ONI25761_m_TCONS_00013980, exon 1 of 1)	433	ONI25762	PRUPE_2G319100	ONI25762			PRUPE_2G319100
K4_8_peak_14380b	G7	7890986	7892200	+	883	NA	exon (ONH94966, exon 2 of 26)	-exon (ONH94966, exon 2 of 26)	370	ONH94966	PRUPE_7G042600	ONH94966			PRUPE_7G042600
K4_8_peak_8531a	G4	2323513	2325522	+	882	NA	exon (ONI10460, exon 1 of 1)	-exon (ONI10460, exon 1 of 1)	891	ONI10460	PRUPE_4G048700	ONI10460_o_TCONS_00023665			PRUPE_4G048700
K4_8_peak_1919c	G1	29907164	29909281	+	882	NA	exon (ONI31312, exon 2 of 9)	-exon (ONI31312, exon 2 of 9)	804	ONI31312_m_TCONS_00002634	PRUPE_1G305700	ONI31313			PRUPE_1G305700
K4_8_peak_14666b	G7	12405276	12407438	+	881	NA	exon (ONH95805, exon 1 of 2)	-exon (ONH95805, exon 1 of 2)	860	ONH95805	PRUPE_7G090600	ONH95805			PRUPE_7G090600
K4_8_peak_17020a	G8	18025355	18027038	+	880	NA	exon (ONH92520, exon 1 of 1)	-exon (ONH92520, exon 1 of 1)	610	ONH92520	PRUPE_8G179300	ONH92520			PRUPE_8G179300
K4_8_peak_2726c	G1	35579637	35580960	+	878	NA	exon (ONI33078, exon 1 of 17)	-exon (ONI33078, exon 1 of 17)	647	ONI33078	PRUPE_1G404200	ONI33078			PRUPE_1G404200
K4_8_peak_15306a	G7	17683035	17683905	+	877	NA	TTS (ONH97262)	#NAME?	389	ONH97261	PRUPE_7G180700	ONH97261			PRUPE_7G180700
K4_8_peak_7783	G3	24867526	24868739	+	877	NA	intron (ONI19207, intron 1 of 10)	-intron (ONI19207, intron 1 of 10)	542	ONI19207	PRUPE_3G264300	ONI19207			PRUPE_3G264300
K4_8_peak_12138b	G6	4899036	4900731	+	875	NA	exon (ONI00167, exon 1 of 1)	-exon (ONI00167, exon 1 of 1)	723	ONI00167	PRUPE_6G071800	ONI00167			PRUPE_6G071800
K4_8_peak_325b	G1	3742612	3743514	+	874	NA	exon (ONI26897, exon 1 of 4)	-exon (ONI26897, exon 1 of 4)	617	ONI26897	PRUPE_1G053800	ONI26897			PRUPE_1G053800
K4_8_peak_10187	G5	4177015	4178074	+	874	NA	exon (ONI06052, exon 1 of 5)	-exon (ONI06052, exon 1 of 5)	513	ONI06052	PRUPE_5G037000	ONI06052			PRUPE_5G037000
K4_8_peak_1911c	G1	29847212	29849060	+	874	NA	exon (ONI31296, exon 1 of 1)	-exon (ONI31296, exon 1 of 1)	774	ONI31296	PRUPE_1G304800	ONI31296			PRUPE_1G304800
K4_8_peak_17374c	G8	20599918	20601390	+	874	NA	exon (ONH93419, exon 1 of 2)	-exon (ONH93419, exon 1 of 2)	592	ONH93420	PRUPE_8G231200	ONH93420			PRUPE_8G231200
K4_8_peak_10176c	G5	3936663	3937743	+	874	NA	exon (ONI06018, exon 1 of 1)	-exon (ONI06018, exon 1 of 1)	716	ONI06018	PRUPE_5G034500	ONI06018			PRUPE_5G034500
K4_8_peak_1624a	G1	27102529	27104431	+	872	NA	exon (ONI30616, exon 1 of 5)	-exon (ONI30616, exon 1 of 5)	723	ONI30616_m_TCONS_00002235	PRUPE_1G262400	ONI30616_m_TCONS_00002235			PRUPE_1G262400
K4_8_peak_16287a	G8	5671264	5672461	+	872	NA	exon (ONH90397, exon 1 of 1)	-exon (ONH90397, exon 1 of 1)	631	ONH90397	PRUPE_8G051900	ONH90397			PRUPE_8G051900
K4_8_peak_16260	G8	4838323	4839458	+	870	NA	intron (ONH90311, intron 1 of 3)	-intron (ONH90310, intron 1 of 4)	444	ONH90311	PRUPE_8G045800	ONH90310			PRUPE_8G045800
K4_8_peak_8340	G4	1083577	1084271	+	870	NA	promoter-TSS (ONI10009)	#NAME?	309	ONI10007	PRUPE_4G022900	ONI10008			PRUPE_4G022900
K4_8_peak_11498c	G5	17477651	17480561	+	870	NA	promoter-TSS (ONI09263)	#NAME?	164	ONI09262	PRUPE_5G227000	ONI09262			PRUPE_5G227000
K4_8_peak_7839b	G3	25210277	25211456	+	867	NA	exon (ONI19313, exon 1 of 1)	-exon (ONI19313, exon 1 of 1)	658	ONI19313	PRUPE_3G271300	ONI19313			PRUPE_3G271300
K4_8_peak_5520a	G2	26914487	26915724	+	867	NA	exon (ONI24717, exon 1 of 1)	-exon (ONI24717, exon 1 of 1)	532	ONI24717	PRUPE_2G257700	ONI24717			PRUPE_2G257700
K4_8_peak_17233b	G8	19450867	19452005	+	867	NA	exon (ONH93035, exon 1 of 21)	-exon (ONH93035, exon 1 of 21)	610	ONH93035	PRUPE_8G209400	ONH93036			PRUPE_8G209400
K4_8_peak_174a	G1	1838998	1840451	+	865	NA	exon (ONI26458, exon 1 of 1)	-exon (ONI26458, exon 1 of 1)	619	ONI26458	PRUPE_1G026400	ONI26458			PRUPE_1G026400
K4_8_peak_12041b	G6	4073987	4075640	+	865	NA	exon (ONH99935, exon 1 of 3)	-exon (ONH99935, exon 1 of 3)	622	ONH99935	PRUPE_6G058400	ONH99935			PRUPE_6G058400
K4_8_peak_11785b	G6	1933512	1934325	+	864	NA	exon (ONH99306, exon 1 of 7)	-exon (ONH99306, exon 1 of 7)	258	ONH99307	PRUPE_6G024200	ONH99306			PRUPE_6G024200
K4_8_peak_12642b	G6	13288134	13289322	+	864	NA	TTS (ONI01678)	#NAME?	228	ONI01679	PRUPE_6G153000	ONI01679			PRUPE_6G153000
K4_8_peak_11193a	G5	15179356	15180674	+	864	NA	exon (ONI08493, exon 1 of 4)	-exon (ONI08493, exon 1 of 4)	634	ONI08493	PRUPE_5G181300	ONI08493			PRUPE_5G181300
K4_8_peak_11930b	G6	3165590	3167651	+	863	NA	exon (ONH99684, exon 1 of 1)	-exon (ONH99684, exon 1 of 1)	914	ONH99684	PRUPE_6G043300	ONH99684			PRUPE_6G043300
K4_8_peak_15539b	G7	19377280	19378518	+	863	NA	TTS (ONH97825)	#NAME?	832	ONH97826	PRUPE_7G212700	ONH97826			PRUPE_7G212700
K4_8_peak_9253b	G4	10435055	10436381	+	863	NA	exon (ONI12629, exon 1 of 1)	-exon (ONI12629, exon 1 of 1)	714	ONI12629	PRUPE_4G176200	ONI12629			PRUPE_4G176200
K4_8_peak_1497b	G1	25974306	25976082	+	862	NA	exon (ONI30363, exon 1 of 3)	-exon (ONI30363, exon 1 of 3)	539	ONI30363	PRUPE_1G246800	ONI30364			PRUPE_1G246800
K4_8_peak_12676b	G6	14620245	14621755	+	861	NA	exon (ONI01801, exon 1 of 1)	-exon (ONI01801, exon 1 of 1)	569	ONI01801	PRUPE_6G159600	ONI01801			PRUPE_6G159600
K4_8_peak_16364	G8	9475120	9476411	+	860	NA	exon (ONH90614, exon 1 of 1)	-exon (ONH90614, exon 1 of 1)	532	ONH90614	PRUPE_8G064100	ONH90614			PRUPE_8G064100
K4_8_peak_3545b	G1	42726149	42727698	+	860	NA	TTS (ONI35179)	#NAME?	834	ONI35180	PRUPE_1G521000	ONI35180			PRUPE_1G521000
K4_8_peak_17120c	G8	18644347	18646169	+	860	NA	intron (ONH92738, intron 1 of 1)	-intron (ONH92737, intron 1 of 2)	914	ONH92738	PRUPE_8G192500	ONH92738			PRUPE_8G192500
K4_8_peak_8175a	G3	27240486	27241882	+	860	NA	promoter-TSS (ONI20112)	#NAME?	464	ONI20111	PRUPE_3G315600	ONI20111			PRUPE_3G315600
K4_8_peak_17398	G8	20743938	20744526	+	859	NA	TTS (ONH93466)	#NAME?	314	ONH93471	PRUPE_8G234100	ONH93467			PRUPE_8G234100
K4_8_peak_8040a	G3	26474315	26475608	+	858	NA	exon (ONI19816, exon 1 of 2)	-exon (ONI19816, exon 1 of 2)	761	ONI19816	PRUPE_3G299300	ONI19816			PRUPE_3G299300
K4_8_peak_16174	G8	2978292	2979631	+	857	NA	exon (ONH90037, exon 1 of 4)	-exon (ONH90037, exon 1 of 4)	457	ONH90037_m_TCONS_00048091	PRUPE_8G031500	ONH90037			PRUPE_8G031500
K4_8_peak_12196a	G6	5478755	5480081	+	857	NA	exon (ONI00288, exon 1 of 1)	-exon (ONI00288, exon 1 of 1)	533	ONI00288	PRUPE_6G080600	ONI00288			PRUPE_6G080600
K4_8_peak_2784d	G1	35913656	35915866	+	857	NA	exon (ONI33211, exon 1 of 1)	-exon (ONI33211, exon 1 of 1)	765	ONI33211	PRUPE_1G411300	ONI33211			PRUPE_1G411300
K4_8_peak_9479b	G4	13258224	13259551	+	857	NA	exon (ONI13264, exon 1 of 3)	-exon (ONI13264, exon 1 of 3)	658	ONI13264	PRUPE_4G212500	ONI13264			PRUPE_4G212500
K4_8_peak_16491b	G8	11910969	11912510	+	857	NA	exon (ONH90967, exon 2 of 2)	-exon (ONH90967, exon 2 of 2)	860	ONH90967	PRUPE_8G086100	ONH90967_m_TCONS_00048659			PRUPE_8G086100
K4_8_peak_2686b	G1	35253593	35254677	+	857	NA	exon (ONI32993, exon 1 of 1)	-exon (ONI32993, exon 1 of 1)	710	ONI32993	PRUPE_1G398300	ONI32993			PRUPE_1G398300
K4_8_peak_5054c	G2	23020588	23021701	+	857	NA	promoter-TSS (ONI23489)	#NAME?	-26	ONI23489	PRUPE_2G190800	ONI23483			PRUPE_2G190800
K4_8_peak_11078b	G5	14414233	14415554	+	856	NA	TTS (ONI08238)	#NAME?	620	ONI08242	PRUPE_5G166600	ONI08240			PRUPE_5G166600
K4_8_peak_12122c	G6	4713232	4714727	+	854	NA	intron (ONI00120, intron 1 of 3)	-intron (ONI00120, intron 1 of 3)	764	ONI00120	PRUPE_6G068800	ONI00120			PRUPE_6G068800
K4_8_peak_8612	G4	2874061	2875360	+	854	NA	TTS (ONI10659)	#NAME?	595	ONI10660	PRUPE_4G060300	ONI10660_o_TCONS_00023775			PRUPE_4G060300
K4_8_peak_15180d	G7	16911801	16913696	+	854	NA	exon (ONH97012, exon 3 of 3)	-exon (ONH97012, exon 3 of 3)	941	ONH97012	PRUPE_7G164500	ONH97012			PRUPE_7G164500
K4_8_peak_4688d	G2	19312692	19314250	+	854	NA	intron (ONI22539, intron 1 of 1)	-intron (ONI22539, intron 1 of 1)	302	ONI22539	PRUPE_2G135400	ONI22539			PRUPE_2G135400
K4_8_peak_9210b	G4	10042177	10043852	+	853	NA	exon (ONI12535, exon 1 of 1)	-exon (ONI12535, exon 1 of 1)	769	ONI12535_o_TCONS_00024786	PRUPE_4G170100	ONI12535_o_TCONS_00024786			PRUPE_4G170100
K4_8_peak_6320b	G3	2601538	2603358	+	853	NA	exon (ONI15293, exon 1 of 1)	-exon (ONI15293, exon 1 of 1)	319	ONI15293	PRUPE_3G036000	ONI15293			PRUPE_3G036000
K4_8_peak_15252b	G7	17384005	17385259	+	853	NA	exon (ONH97166, exon 1 of 6)	-exon (ONH97166, exon 1 of 6)	574	ONH97166	PRUPE_7G173400	ONH97166			PRUPE_7G173400
K4_8_peak_12505a	G6	9830801	9831861	+	850	NA	exon (ONI01195, exon 1 of 8)	-exon (ONI01195, exon 1 of 8)	559	ONI01195	PRUPE_6G127200	ONI01195			PRUPE_6G127200
K4_8_peak_10481d	G5	9694045	9695754	+	850	NA	exon (ONI06840, exon 1 of 1)	-exon (ONI06840, exon 1 of 1)	826	ONI06840	PRUPE_5G084500	ONI06840			PRUPE_5G084500
K4_8_peak_16737a	G8	15362402	15363721	+	850	NA	exon (ONH91699, exon 1 of 1)	-exon (ONH91699, exon 1 of 1)	729	ONH91699	PRUPE_8G131100	ONH91699			PRUPE_8G131100
K4_8_peak_16581	G8	13019641	13020554	+	849	NA	exon (ONH91203, exon 1 of 7)	-exon (ONH91203, exon 1 of 7)	433	ONH91203	PRUPE_8G098500	ONH91203			PRUPE_8G098500
K4_8_peak_8533a	G4	2336491	2337902	+	848	NA	exon (ONI10462, exon 2 of 2)	-exon (ONI10462, exon 2 of 2)	487	ONI10462	PRUPE_4G048900	ONI10462_m_TCONS_00023667			PRUPE_4G048900
K4_8_peak_13927b	G6	29637461	29638939	+	848	NA	TTS (ONI04874)	#NAME?	578	ONI04873	PRUPE_6G345300	ONI04873			PRUPE_6G345300
K4_8_peak_17595a	G8	22071299	22072851	+	847	NA	exon (ONH93930, exon 1 of 7)	-exon (ONH93930, exon 1 of 7)	484	ONH93931	PRUPE_8G261400	ONH93930			PRUPE_8G261400
K4_8_peak_10186b	G5	4163696	4164715	+	847	NA	exon (ONI06050, exon 1 of 1)	-exon (ONI06050, exon 1 of 1)	363	ONI06050	PRUPE_5G036800	ONI06050			PRUPE_5G036800
K4_8_peak_11214	G5	15296335	15297478	+	845	NA	exon (ONI08531, exon 1 of 12)	-exon (ONI08531, exon 1 of 12)	286	ONI08532	PRUPE_5G183900	ONI08531			PRUPE_5G183900
K4_8_peak_7585b	G3	23105864	23107602	+	845	NA	exon (ONI18744, exon 2 of 2)	-exon (ONI18744, exon 2 of 2)	829	ONI18744	PRUPE_3G236200	ONI18744			PRUPE_3G236200
K4_8_peak_17046	G8	18182909	18184334	+	845	NA	exon (ONH92581, exon 1 of 12)	-exon (ONH92581, exon 1 of 12)	620	ONH92581_j_TCONS_00047010	PRUPE_8G182200	ONH92582			PRUPE_8G182200
K4_8_peak_2033b	G1	30766203	30767481	+	845	NA	exon (ONI31587_k_TCONS_00002759, exon 1 of 12)	-exon (ONI31587_k_TCONS_00002759, exon 1 of 12)	525	ONI31587_k_TCONS_00002759	PRUPE_1G321000	ONI31587			PRUPE_1G321000
K4_8_peak_1715b	G1	28121415	28122867	+	845	NA	TTS (ONI30832)	#NAME?	736	ONI30831	PRUPE_1G275700	ONI30831			PRUPE_1G275700
K4_8_peak_7000a	G3	16019271	16020371	+	844	NA	exon (ONI17220, exon 1 of 1)	-exon (ONI17220, exon 1 of 1)	855	ONI17220	PRUPE_3G146400	ONI17220			PRUPE_3G146400
K4_8_peak_457b	G1	5618619	5620173	+	844	NA	exon (ONI27294, exon 1 of 2)	-exon (ONI27294, exon 1 of 2)	754	ONI27294	PRUPE_1G078100	ONI27294			PRUPE_1G078100
K4_8_peak_13748c	G6	28445479	28446787	+	844	NA	exon (ONI04452, exon 1 of 4)	-exon (ONI04452, exon 1 of 4)	620	ONI04452	PRUPE_6G322300	ONI04452			PRUPE_6G322300
K4_8_peak_2722d	G1	35562561	35564008	+	844	NA	exon (ONI33072, exon 1 of 17)	-exon (ONI33072, exon 1 of 17)	672	ONI33072	PRUPE_1G403700	ONI33073			PRUPE_1G403700
K4_8_peak_16737c	G8	15362402	15363721	+	844	NA	exon (ONH91699, exon 1 of 1)	-exon (ONH91699, exon 1 of 1)	729	ONH91699	PRUPE_8G131100	ONH91699			PRUPE_8G131100
K4_8_peak_15856a	G7	21353126	21354614	+	844	NA	promoter-TSS (ONH98543)	#NAME?	585	ONH98544	PRUPE_7G253300	ONH98544			PRUPE_7G253300
K4_8_peak_2722c	G1	35562561	35564008	+	843	NA	exon (ONI33072, exon 1 of 17)	-exon (ONI33072, exon 1 of 17)	672	ONI33072	PRUPE_1G403700	ONI33073			PRUPE_1G403700
K4_8_peak_7000b	G3	16019271	16020371	+	841	NA	exon (ONI17220, exon 1 of 1)	-exon (ONI17220, exon 1 of 1)	855	ONI17220	PRUPE_3G146400	ONI17220			PRUPE_3G146400
K4_8_peak_3530c	G1	42586483	42587971	+	841	NA	exon (ONI35141, exon 1 of 4)	-exon (ONI35141, exon 1 of 4)	666	ONI35147_j_TCONS_00010107	PRUPE_1G518500	ONI35141			PRUPE_1G518500
K4_8_peak_16561a	G8	12860220	12861709	+	840	NA	exon (ONH91156, exon 2 of 3)	-exon (ONH91156, exon 2 of 3)	547	ONH91157	PRUPE_8G096400	ONH91157			PRUPE_8G096400
K4_8_peak_7733b	G3	24484309	24486586	+	840	NA	promoter-TSS (ONI19067)	#NAME?	35	ONI19067	PRUPE_3G256900	ONI19067			PRUPE_3G256900
K4_8_peak_11080b	G5	14434118	14435680	+	840	NA	exon (ONI08247, exon 1 of 1)	-exon (ONI08247, exon 1 of 1)	697	ONI08247	PRUPE_5G166900	ONI08247			PRUPE_5G166900
K4_8_peak_16935b	G8	17113418	17114741	+	840	NA	exon (ONH92227, exon 1 of 4)	-exon (ONH92227, exon 1 of 4)	788	ONH92227	PRUPE_8G164100	ONH92227			PRUPE_8G164100
K4_8_peak_7125a	G3	18444670	18445650	+	840	NA	exon (ONI17532, exon 1 of 5)	-exon (ONI17532, exon 1 of 5)	482	ONI17532	PRUPE_3G165400	ONI17532			PRUPE_3G165400
K4_8_peak_11742	G6	1127836	1128724	+	839	NA	exon (ONH99175, exon 1 of 6)	-exon (ONH99175, exon 1 of 6)	465	ONH99175_j_TCONS_00033565	PRUPE_6G015700	ONH99175			PRUPE_6G015700
K4_8_peak_14716	G7	12934579	12935857	+	839	NA	exon (ONH95948, exon 1 of 1)	-exon (ONH95948, exon 1 of 1)	629	ONH95948	PRUPE_7G098000	ONH95948			PRUPE_7G098000
K4_8_peak_13881b	G6	29396889	29398240	+	838	NA	promoter-TSS (ONI04791)	#NAME?	664	ONI04792	PRUPE_6G339900	ONI04792			PRUPE_6G339900
K4_8_peak_13236c	G6	24320965	24322541	+	837	NA	exon (ONI03239, exon 1 of 1)	-exon (ONI03239, exon 1 of 1)	895	ONI03239	PRUPE_6G246500	ONI03239			PRUPE_6G246500
K4_8_peak_2035	G1	30771668	30773004	+	836	NA	promoter-TSS (ONI31583_k_TCONS_00008229)	#NAME?	586	ONI31587	PRUPE_1G321000	ONI31587			PRUPE_1G321000
K4_8_peak_2511e	G1	34216685	34218722	+	836	NA	exon (ONI32650, exon 1 of 1)	-exon (ONI32650, exon 1 of 1)	639	ONI32650	PRUPE_1G378600	ONI32650			PRUPE_1G378600
K4_8_peak_4452b	G2	14215932	14217108	+	836	NA	exon (ONI21796, exon 1 of 5)	-exon (ONI21796, exon 1 of 5)	583	ONI21796	PRUPE_2G089600	ONI21796			PRUPE_2G089600
K4_8_peak_10344b	G5	7867388	7868478	+	836	NA	exon (ONI06494, exon 1 of 3)	-exon (ONI06494, exon 1 of 3)	423	ONI06494	PRUPE_5G064500	ONI06494			PRUPE_5G064500
K4_8_peak_3570b	G1	42894105	42895280	+	836	NA	exon (ONI35225, exon 1 of 1)	-exon (ONI35225, exon 1 of 1)	701	ONI35225	PRUPE_1G523600	ONI35225			PRUPE_1G523600
K4_8_peak_5582	G2	27304821	27306091	+	835	NA	exon (ONI24872, exon 1 of 8)	-exon (ONI24872, exon 1 of 8)	617	ONI24872	PRUPE_2G266800	ONI24872			PRUPE_2G266800
K4_8_peak_994b	G1	14353115	14354765	+	835	NA	exon (ONI28963, exon 1 of 12)	-exon (ONI28963, exon 1 of 12)	801	ONI28963_m_TCONS_00001504	PRUPE_1G172100	ONI28963_m_TCONS_00001504			PRUPE_1G172100
K4_8_peak_15467	G7	18889997	18890969	+	835	NA	exon (ONH97653, exon 1 of 2)	-exon (ONH97653, exon 1 of 2)	635	ONH97653	PRUPE_7G203800	ONH97653			PRUPE_7G203800
K4_8_peak_2920	G1	36720288	36721390	+	834	NA	exon (ONI33480, exon 1 of 4)	-exon (ONI33480, exon 1 of 4)	426	ONI33480_m_TCONS_00009202	PRUPE_1G427000	ONI33480_m_TCONS_00009203			PRUPE_1G427000
K4_8_peak_10022b	G5	1446860	1448223	+	834	NA	exon (ONI05570, exon 2 of 10)	-exon (ONI05570, exon 2 of 10)	581	ONI05571_n_TCONS_00028956	PRUPE_5G013400	ONI05574			PRUPE_5G013400
K4_8_peak_13444b	G6	26121191	26122633	+	834	NA	exon (ONI03734, exon 1 of 7)	-exon (ONI03734, exon 1 of 7)	797	ONI03734	PRUPE_6G278500	ONI03734			PRUPE_6G278500
K4_8_peak_109b	G1	1182571	1183841	+	834	NA	TTS (ONI26313)	#NAME?	552	ONI26312	PRUPE_1G016800	ONI26312			PRUPE_1G016800
K4_8_peak_11522	G5	17629778	17631074	+	834	NA	exon (ONI09312, exon 1 of 2)	-exon (ONI09312, exon 1 of 2)	713	ONI09312	PRUPE_5G231000	ONI09312			PRUPE_5G231000
K4_8_peak_10905b	G5	13287520	13288297	+	833	NA	exon (ONI07864, exon 1 of 17)	-exon (ONI07864, exon 1 of 17)	338	ONI07865	PRUPE_5G143600	ONI07864_m_TCONS_00032292			PRUPE_5G143600
K4_8_peak_14900c	G7	14770725	14772150	+	833	NA	intron (ONH96393, intron 1 of 1)	-intron (ONH96393, intron 1 of 1)	500	ONH96393	PRUPE_7G125900	ONH96393			PRUPE_7G125900
K4_8_peak_7918a	G3	25726920	25727925	+	832	NA	exon (ONI19523, exon 1 of 10)	-exon (ONI19523, exon 1 of 10)	670	ONI19523_m_TCONS_00019850	PRUPE_3G283100	ONI19523			PRUPE_3G283100
K4_8_peak_16331b	G8	7432042	7433367	+	830	NA	exon (ONH90517, exon 1 of 21)	-exon (ONH90517, exon 1 of 21)	572	ONH90517	PRUPE_8G058700	ONH90518			PRUPE_8G058700
K4_8_peak_16722b	G8	15160069	15161440	+	829	NA	exon (ONH91652, exon 1 of 1)	-exon (ONH91652, exon 1 of 1)	673	ONH91652	PRUPE_8G127600	ONH91652			PRUPE_8G127600
K4_8_peak_6857b	G3	10114591	10115960	+	829	NA	exon (ONI16729, exon 1 of 2)	-exon (ONI16729, exon 1 of 2)	386	ONI16733	PRUPE_3G118000	ONI16732			PRUPE_3G118000
K4_8_peak_8273b	G4	604910	606251	+	829	NA	exon (ONI09839, exon 1 of 4)	-exon (ONI09839, exon 1 of 4)	813	ONI09840	PRUPE_4G012800	ONI09840			PRUPE_4G012800
K4_8_peak_10968a	G5	13725147	13727119	+	828	NA	exon (ONI07990, exon 1 of 1)	-exon (ONI07990, exon 1 of 1)	930	ONI07990	PRUPE_5G151900	ONI07990			PRUPE_5G151900
K4_8_peak_5921a	G2	29385582	29387149	+	827	NA	exon (ONI25586, exon 1 of 3)	-exon (ONI25586, exon 1 of 3)	773	ONI25586_m_TCONS_00016951	PRUPE_2G310600	ONI25586_m_TCONS_00016951			PRUPE_2G310600
K4_8_peak_10565g	G5	10634127	10636416	+	827	NA	exon (ONI07059, exon 2 of 4)	-exon (ONI07059, exon 2 of 4)	922	ONI07061	PRUPE_5G097700	ONI07061			PRUPE_5G097700
K4_8_peak_15880b	G7	21499658	21501372	+	827	NA	exon (ONH98605, exon 1 of 1)	-exon (ONH98605, exon 1 of 1)	831	ONH98605	PRUPE_7G256900	ONH98605			PRUPE_7G256900
K4_8_peak_5298	G2	25216206	25217161	+	827	NA	exon (ONI24126, exon 1 of 6)	-exon (ONI24126, exon 1 of 6)	311	ONI24126	PRUPE_2G224900	ONI24126			PRUPE_2G224900
K4_8_peak_3296c	G1	40501484	40502727	+	826	NA	promoter-TSS (ONI34542)	#NAME?	416	ONI34540	PRUPE_1G486400	ONI34541			PRUPE_1G486400
K4_8_peak_7608a	G3	23430583	23431727	+	826	NA	exon (ONI18802, exon 1 of 7)	-exon (ONI18802, exon 1 of 7)	553	ONI18803	PRUPE_3G240400	ONI18803			PRUPE_3G240400
K4_8_peak_549a	G1	7909870	7911655	+	826	NA	exon (ONI27666, exon 1 of 1)	-exon (ONI27666, exon 1 of 1)	786	ONI27666	PRUPE_1G099000	ONI27666			PRUPE_1G099000
K4_8_peak_16986b	G8	17612623	17613604	+	825	NA	exon (ONH92393, exon 1 of 3)	-exon (ONH92393, exon 1 of 3)	501	ONH92393	PRUPE_8G172600	ONH92393			PRUPE_8G172600
K4_8_peak_2089e	G1	31282288	31284689	+	825	NA	exon (ONI31763, exon 1 of 1)	-exon (ONI31763, exon 1 of 1)	295	ONI31763	PRUPE_1G329600	ONI31763			PRUPE_1G329600
K4_8_peak_14018c	G6	30270890	30272384	+	825	NA	exon (ONI05116, exon 1 of 18)	-exon (ONI05116, exon 1 of 18)	654	ONI05116_j_TCONS_00040154	PRUPE_6G356900	ONI05118			PRUPE_6G356900
K4_8_peak_11446b	G5	17101870	17103726	+	825	NA	exon (ONI09112, exon 1 of 1)	-exon (ONI09112, exon 1 of 1)	825	ONI09112	PRUPE_5G218800	ONI09112			PRUPE_5G218800
K4_8_peak_14737a	G7	13068460	13069822	+	824	NA	exon (ONH95987, exon 1 of 3)	-exon (ONH95987, exon 1 of 3)	718	ONH95987	PRUPE_7G100300	ONH95987			PRUPE_7G100300
K4_8_peak_7067b	G3	17543794	17545279	+	823	NA	exon (ONI17403, exon 1 of 1)	-exon (ONI17403, exon 1 of 1)	798	ONI17403	PRUPE_3G157000	ONI17403			PRUPE_3G157000
K4_8_peak_2377d	G1	33443554	33445430	+	823	NA	exon (ONI32369, exon 1 of 1)	-exon (ONI32369, exon 1 of 1)	853	ONI32369	PRUPE_1G363700	ONI32369			PRUPE_1G363700
K4_8_peak_3618	G1	43330198	43331384	+	823	NA	exon (ONI35323, exon 1 of 11)	-exon (ONI35323, exon 1 of 11)	622	ONI35323	PRUPE_1G530100	ONI35323			PRUPE_1G530100
K4_8_peak_5037e	G2	22907692	22909586	+	823	NA	exon (ONI23432, exon 1 of 1)	-exon (ONI23432, exon 1 of 1)	888	ONI23432	PRUPE_2G189400	ONI23432			PRUPE_2G189400
K4_8_peak_11548b	G5	17770386	17772552	+	823	NA	promoter-TSS (ONI09358)	#NAME?	194	ONI09356	PRUPE_5G234000	ONI09357			PRUPE_5G234000
K4_8_peak_12371c	G6	7532731	7534093	+	822	NA	exon (ONI00802, exon 1 of 1)	-exon (ONI00802, exon 1 of 1)	994	ONI00802	PRUPE_6G106100	ONI00802			PRUPE_6G106100
K4_8_peak_325a	G1	3742612	3743514	+	819	NA	exon (ONI26897, exon 1 of 4)	-exon (ONI26897, exon 1 of 4)	617	ONI26897	PRUPE_1G053800	ONI26897			PRUPE_1G053800
K4_8_peak_17069a	G8	18346650	18347988	+	818	NA	exon (ONH92631, exon 1 of 4)	-exon (ONH92631, exon 1 of 4)	850	ONH92631	PRUPE_8G185400	ONH92631			PRUPE_8G185400
K4_8_peak_5821a	G2	28850036	28852133	+	818	NA	exon (ONI25384, exon 1 of 1)	-exon (ONI25384, exon 1 of 1)	872	ONI25384	PRUPE_2G299400	ONI25384			PRUPE_2G299400
K4_8_peak_12172b	G6	5272406	5274425	+	818	NA	exon (ONI00230, exon 1 of 3)	-exon (ONI00230, exon 1 of 3)	977	ONI00230	PRUPE_6G076900	ONI00230			PRUPE_6G076900
K4_8_peak_3332c	G1	40885338	40887317	+	817	NA	exon (ONI34633, exon 1 of 1)	-exon (ONI34633, exon 1 of 1)	746	ONI34633	PRUPE_1G491500	ONI34633			PRUPE_1G491500
K4_8_peak_4029a	G2	317271	318727	+	817	NA	exon (ONI20195, exon 1 of 2)	-exon (ONI20195, exon 1 of 2)	892	ONI20195	PRUPE_2G002400	ONI20195			PRUPE_2G002400
K4_8_peak_6173	G3	718592	719756	+	817	NA	exon (ONI14837, exon 1 of 1)	-exon (ONI14837, exon 1 of 1)	582	ONI14837	PRUPE_3G011600	ONI14837			PRUPE_3G011600
K4_8_peak_5108a	G2	23450485	23451739	+	816	NA	exon (ONI23597, exon 1 of 19)	-exon (ONI23597, exon 1 of 19)	825	ONI23597	PRUPE_2G197500	ONI23597			PRUPE_2G197500
K4_8_peak_3332a	G1	40885338	40887317	+	816	NA	exon (ONI34633, exon 1 of 1)	-exon (ONI34633, exon 1 of 1)	746	ONI34633	PRUPE_1G491500	ONI34633			PRUPE_1G491500
K4_8_peak_15539c	G7	19377280	19378518	+	816	NA	TTS (ONH97825)	#NAME?	832	ONH97826	PRUPE_7G212700	ONH97826			PRUPE_7G212700
K4_8_peak_13092b	G6	23309047	23310980	+	816	NA	exon (ONI02929, exon 1 of 1)	-exon (ONI02929, exon 1 of 1)	862	ONI02929	PRUPE_6G229800	ONI02929			PRUPE_6G229800
K4_8_peak_15352c	G7	18078907	18080162	+	816	NA	exon (ONH97392, exon 1 of 3)	-exon (ONH97392, exon 1 of 3)	548	ONH97393	PRUPE_7G187600	ONH97393			PRUPE_7G187600
K4_8_peak_2131b	G1	31578848	31580228	+	815	NA	exon (ONI31836, exon 1 of 11)	-exon (ONI31836, exon 1 of 11)	432	ONI31836	PRUPE_1G333700	ONI31836			PRUPE_1G333700
K4_8_peak_16044c	G8	315922	317392	+	815	NA	exon (ONH89607, exon 1 of 3)	-exon (ONH89607, exon 1 of 3)	712	ONH89607	PRUPE_8G003900	ONH89607			PRUPE_8G003900
K4_8_peak_10453f	G5	9402531	9405173	+	815	NA	exon (ONI06778, exon 1 of 2)	-exon (ONI06778, exon 1 of 2)	958	ONI06779	PRUPE_5G080400	ONI06778			PRUPE_5G080400
K4_8_peak_3860a	G1	46107968	46109408	+	815	NA	exon (ONI36008, exon 1 of 2)	-exon (ONI36008, exon 1 of 2)	659	ONI36009	PRUPE_1G564500	ONI36009_m_TCONS_00004983			PRUPE_1G564500
K4_8_peak_2602b	G1	34748951	34750488	+	815	NA	exon (ONI32830, exon 1 of 6)	-exon (ONI32830, exon 1 of 6)	682	ONI32830	PRUPE_1G388900	ONI32830			PRUPE_1G388900
K4_8_peak_13799b	G6	28804842	28806287	+	815	NA	exon (ONI04602, exon 1 of 1)	-exon (ONI04602, exon 1 of 1)	593	ONI04602	PRUPE_6G329500	ONI04602			PRUPE_6G329500
K4_8_peak_11535b	G5	17693087	17694481	+	815	NA	exon (ONI09330, exon 2 of 2)	-exon (ONI09330, exon 2 of 2)	704	ONI09330	PRUPE_5G232500	ONI09330			PRUPE_5G232500
K4_8_peak_10437d	G5	9311326	9312920	+	814	NA	exon (ONI06748, exon 1 of 4)	-exon (ONI06748, exon 1 of 4)	942	ONI06748	PRUPE_5G078900	ONI06748			PRUPE_5G078900
K4_8_peak_2450a	G1	33813166	33814859	+	814	NA	exon (ONI32515, exon 1 of 1)	-exon (ONI32515, exon 1 of 1)	945	ONI32515	PRUPE_1G370600	ONI32515			PRUPE_1G370600
K4_8_peak_3682d	G1	44124853	44126798	+	812	NA	exon (ONI35502, exon 1 of 2)	-exon (ONI35502, exon 1 of 2)	836	ONI35503	PRUPE_1G540000	ONI35502			PRUPE_1G540000
K4_8_peak_16870b	G8	16518712	16520550	+	812	NA	intron (ONH92067, intron 1 of 1)	-intron (ONH92067, intron 1 of 1)	871	ONH92067	PRUPE_8G152100	ONH92067			PRUPE_8G152100
K4_8_peak_3784f	G1	45333411	45335298	+	811	NA	exon (ONI35794, exon 1 of 4)	-exon (ONI35794, exon 1 of 4)	997	ONI35794	PRUPE_1G555300	ONI35794			PRUPE_1G555300
K4_8_peak_16925a	G8	17059530	17061286	+	810	NA	exon (ONH92216, exon 2 of 3)	-exon (ONH92216, exon 2 of 3)	906	ONH92216	PRUPE_8G163300	ONH92216			PRUPE_8G163300
K4_8_peak_17480	G8	21293834	21294909	+	809	NA	exon (ONH93657, exon 1 of 1)	-exon (ONH93657, exon 1 of 1)	519	ONH93657	PRUPE_8G244600	ONH93657			PRUPE_8G244600
K4_8_peak_2341b	G1	33192814	33194387	+	809	NA	exon (ONI32296, exon 1 of 1)	-exon (ONI32296, exon 1 of 1)	746	ONI32296	PRUPE_1G359200	ONI32296			PRUPE_1G359200
K4_8_peak_3352b	G1	41042239	41043493	+	808	NA	exon (ONI34696, exon 2 of 11)	-exon (ONI34696, exon 2 of 11)	481	ONI34697	PRUPE_1G493900	ONI34697			PRUPE_1G493900
K4_8_peak_8320b	G4	913678	915394	+	807	NA	exon (ONI09936, exon 1 of 2)	-exon (ONI09936, exon 1 of 2)	897	ONI09936	PRUPE_4G019600	ONI09936			PRUPE_4G019600
K4_8_peak_16360c	G8	9114656	9116009	+	807	NA	exon (ONH90597, exon 1 of 4)	-exon (ONH90597, exon 1 of 4)	491	ONH90598	PRUPE_8G062800	ONH90598			PRUPE_8G062800
K4_8_peak_8249c	G4	476587	478229	+	806	NA	exon (ONI09797, exon 1 of 3)	-exon (ONI09797, exon 1 of 3)	504	ONI09798	PRUPE_4G009700	ONI09797			PRUPE_4G009700
K4_8_peak_7092	G3	17963708	17964720	+	806	NA	exon (ONI17463, exon 2 of 2)	-exon (ONI17463, exon 2 of 2)	551	ONI17463	PRUPE_3G160700	ONI17463			PRUPE_3G160700
K4_8_peak_17030c	G8	18107341	18109023	+	806	NA	exon (ONH92552, exon 1 of 1)	-exon (ONH92552, exon 1 of 1)	899	ONH92552	PRUPE_8G180500	ONH92552			PRUPE_8G180500
K4_8_peak_17479a	G8	21289318	21290517	+	806	NA	intron (ONH93652_j_TCONS_00050171, intron 1 of 10)	-intron (ONH93652, intron 1 of 9)	641	ONH93652	PRUPE_8G244400	ONH93654			PRUPE_8G244400
K4_8_peak_225	G1	2446205	2447290	+	806	NA	TTS (ENSRNA050004188-T1)	snRNA-TTS (ENSRNA050004188-T1)	329	ONI26614	PRUPE_1G034900	ONI26614			PRUPE_1G034900
K4_8_peak_12600f	G6	12140918	12143177	+	806	NA	exon (ONI01558, exon 2 of 2)	-exon (ONI01558, exon 2 of 2)	794	ONI01558	PRUPE_6G146600	ONI01558			PRUPE_6G146600
K4_8_peak_4777b	G2	20384195	20385620	+	805	NA	exon (ONI22739, exon 1 of 1)	-exon (ONI22739, exon 1 of 1)	657	ONI22739	PRUPE_2G147700	ONI22739			PRUPE_2G147700
K4_8_peak_5037b	G2	22907692	22909586	+	805	NA	exon (ONI23432, exon 1 of 1)	-exon (ONI23432, exon 1 of 1)	888	ONI23432	PRUPE_2G189400	ONI23432			PRUPE_2G189400
K4_8_peak_1631c	G1	27138885	27140099	+	805	NA	intron (ONI30624, intron 1 of 5)	-intron (ONI30624, intron 1 of 5)	639	ONI30624	PRUPE_1G263000	ONI30624			PRUPE_1G263000
K4_8_peak_8284a	G4	652876	653922	+	804	NA	intron (ONI09855, intron 1 of 2)	-intron (ONI09855, intron 1 of 2)	668	ONI09855	PRUPE_4G014000	ONI09855			PRUPE_4G014000
K4_8_peak_3407b	G1	41592923	41594243	+	804	NA	exon (ONI34869, exon 1 of 1)	-exon (ONI34869, exon 1 of 1)	474	ONI34869	PRUPE_1G503000	ONI34869			PRUPE_1G503000
K4_8_peak_15271a	G7	17470185	17471768	+	803	NA	exon (ONH97198, exon 1 of 10)	-exon (ONH97198, exon 1 of 10)	778	ONH97198	PRUPE_7G175400	ONH97198			PRUPE_7G175400
K4_8_peak_2881b	G1	36502792	36504220	+	802	NA	exon (ONI33424, exon 1 of 2)	-exon (ONI33424, exon 1 of 2)	895	ONI33424	PRUPE_1G423300	ONI33424			PRUPE_1G423300
K4_8_peak_1920b	G1	29921328	29922591	+	802	NA	exon (ONI31315, exon 1 of 1)	-exon (ONI31315, exon 1 of 1)	948	ONI31315	PRUPE_1G305900	ONI31315			PRUPE_1G305900
K4_8_peak_2377c	G1	33443554	33445430	+	802	NA	exon (ONI32369, exon 1 of 1)	-exon (ONI32369, exon 1 of 1)	853	ONI32369	PRUPE_1G363700	ONI32369			PRUPE_1G363700
K4_8_peak_1327b	G1	23659973	23661701	+	801	NA	exon (ONI29919, exon 1 of 4)	-exon (ONI29919, exon 1 of 4)	578	ONI29919	PRUPE_1G222300	ONI29919_m_TCONS_00007303			PRUPE_1G222300
K4_8_peak_13204b	G6	24101912	24103523	+	800	NA	exon (ONI03167, exon 1 of 2)	-exon (ONI03167, exon 1 of 2)	706	ONI03167	PRUPE_6G242600	ONI03167			PRUPE_6G242600
K4_8_peak_4791	G2	20507472	20508777	+	799	NA	exon (ONI22765, exon 1 of 1)	-exon (ONI22765, exon 1 of 1)	703	ONI22765	PRUPE_2G149600	ONI22765			PRUPE_2G149600
K4_8_peak_8968a	G4	6533173	6535119	+	799	NA	exon (ONI11683, exon 1 of 2)	-exon (ONI11683, exon 1 of 2)	952	ONI11683	PRUPE_4G120600	ONI11683			PRUPE_4G120600
K4_8_peak_12179e	G6	5318967	5320815	+	799	NA	exon (ONI00251, exon 1 of 2)	-exon (ONI00251, exon 1 of 2)	782	ONI00251	PRUPE_6G078300	ONI00251_m_TCONS_00034094			PRUPE_6G078300
K4_8_peak_16752b	G8	15529170	15530796	+	798	NA	exon (ONH91739, exon 2 of 4)	-exon (ONH91739, exon 2 of 4)	654	ONH91739	PRUPE_8G134300	ONH91739			PRUPE_8G134300
K4_8_peak_15180e	G7	16911801	16913696	+	798	NA	exon (ONH97012, exon 3 of 3)	-exon (ONH97012, exon 3 of 3)	941	ONH97012	PRUPE_7G164500	ONH97012			PRUPE_7G164500
K4_8_peak_1875b	G1	29433323	29434206	+	798	NA	TTS (ONI31212)	#NAME?	396	ONI31213	PRUPE_1G299000	ONI31213			PRUPE_1G299000
K4_8_peak_3700c	G1	44338727	44340629	+	797	NA	intron (ONI35557, intron 1 of 1)	-intron (ONI35557, intron 1 of 1)	830	ONI35557	PRUPE_1G542600	ONI35557			PRUPE_1G542600
K4_8_peak_174b	G1	1838998	1840451	+	797	NA	exon (ONI26458, exon 1 of 1)	-exon (ONI26458, exon 1 of 1)	619	ONI26458	PRUPE_1G026400	ONI26458			PRUPE_1G026400
K4_8_peak_163b	G1	1688072	1689341	+	797	NA	exon (ONI26431, exon 1 of 6)	-exon (ONI26431, exon 1 of 6)	604	ONI26431	PRUPE_1G024200	ONI26431			PRUPE_1G024200
K4_8_peak_17445a	G8	21053040	21054929	+	797	NA	promoter-TSS (ONH93574)	#NAME?	248	ONH93573	PRUPE_8G239700	ONH93573			PRUPE_8G239700
K4_8_peak_7277b	G3	20103657	20105370	+	797	NA	exon (ONI17935, exon 1 of 1)	-exon (ONI17935, exon 1 of 1)	598	ONI17935	PRUPE_3G187000	ONI17935			PRUPE_3G187000
K4_8_peak_11193c	G5	15179356	15180674	+	796	NA	exon (ONI08493, exon 1 of 4)	-exon (ONI08493, exon 1 of 4)	634	ONI08493	PRUPE_5G181300	ONI08493			PRUPE_5G181300
K4_8_peak_87a	G1	1021038	1022474	+	796	NA	exon (ONI26264, exon 1 of 3)	-exon (ONI26264, exon 1 of 3)	638	ONI26264	PRUPE_1G013600	ONI26264_n_TCONS_00000144			PRUPE_1G013600
K4_8_peak_12070b	G6	4272102	4273522	+	796	NA	exon (ONH99997, exon 1 of 1)	-exon (ONH99997, exon 1 of 1)	502	ONH99997	PRUPE_6G061700	ONH99997			PRUPE_6G061700
K4_8_peak_10495b	G5	9846994	9848143	+	796	NA	exon (ONI06885, exon 1 of 10)	-exon (ONI06885, exon 1 of 10)	595	ONI06885	PRUPE_5G087300	ONI06885			PRUPE_5G087300
K4_8_peak_11525b	G5	17653125	17654880	+	796	NA	exon (ONI09318, exon 2 of 4)	-exon (ONI09318, exon 2 of 4)	945	ONI09318	PRUPE_5G231600	ONI09318			PRUPE_5G231600
K4_8_peak_2600b	G1	34732412	34734311	+	796	NA	TTS (ONI32827)	#NAME?	714	ONI32827	PRUPE_1G388600	ONI32827			PRUPE_1G388600
K4_8_peak_6961a	G3	14596515	14598239	+	795	NA	exon (ONI17112, exon 1 of 2)	-exon (ONI17112, exon 1 of 2)	819	ONI17112	PRUPE_3G138400	ONI17112			PRUPE_3G138400
K4_8_peak_5377b	G2	25907305	25908735	+	793	NA	exon (ONI24399, exon 1 of 9)	-exon (ONI24399, exon 1 of 9)	310	ONI24400	PRUPE_2G238500	ONI24400_m_TCONS_00013236			PRUPE_2G238500
K4_8_peak_14706b	G7	12851609	12852894	+	792	NA	exon (ONH95930, exon 1 of 1)	-exon (ONH95930, exon 1 of 1)	917	ONH95930	PRUPE_7G097000	ONH95930			PRUPE_7G097000
K4_8_peak_12351	G6	7166403	7167046	+	792	NA	exon (ONI00721, exon 1 of 3)	-exon (ONI00721, exon 1 of 3)	684	ONI00723_m_TCONS_00037649	PRUPE_6G102800	ONI00723			PRUPE_6G102800
K4_8_peak_11563b	G5	17845744	17846926	+	792	NA	exon (ONI09388, exon 1 of 17)	-exon (ONI09388, exon 1 of 17)	580	ONI09388	PRUPE_5G235400	ONI09388			PRUPE_5G235400
K4_8_peak_10651b	G5	11505902	11507057	+	792	NA	exon (ONI07268, exon 1 of 8)	-exon (ONI07268, exon 1 of 8)	540	ONI07268	PRUPE_5G110500	ONI07268			PRUPE_5G110500
K4_8_peak_3082b	G1	37969157	37970273	+	790	NA	promoter-TSS (ONI33865)	#NAME?	594	ONI33864	PRUPE_1G450700	ONI33864			PRUPE_1G450700
K4_8_peak_7201a	G3	19218583	19220045	+	790	NA	exon (ONI17704, exon 1 of 3)	-exon (ONI17704, exon 1 of 3)	681	ONI17704_m_TCONS_00018895	PRUPE_3G175300	ONI17704			PRUPE_3G175300
K4_8_peak_2620c	G1	34851251	34852832	+	790	NA	exon (ONI32875, exon 1 of 1)	-exon (ONI32875, exon 1 of 1)	941	ONI32875	PRUPE_1G390900	ONI32875			PRUPE_1G390900
K4_8_peak_16737b	G8	15362402	15363721	+	790	NA	exon (ONH91699, exon 1 of 1)	-exon (ONH91699, exon 1 of 1)	729	ONH91699	PRUPE_8G131100	ONH91699			PRUPE_8G131100
K4_8_peak_4611b	G2	17714147	17715695	+	789	NA	exon (ONI22291, exon 1 of 3)	-exon (ONI22291, exon 1 of 3)	895	ONI22291	PRUPE_2G119300	ONI22291			PRUPE_2G119300
K4_8_peak_8621b	G4	2961547	2962501	+	789	NA	exon (ONI10679, exon 1 of 2)	-exon (ONI10679, exon 1 of 2)	185	ONI10682_m_TCONS_00026480	PRUPE_4G061800	ONI10681			PRUPE_4G061800
K4_8_peak_9479a	G4	13258224	13259551	+	789	NA	exon (ONI13264, exon 1 of 3)	-exon (ONI13264, exon 1 of 3)	658	ONI13264	PRUPE_4G212500	ONI13264			PRUPE_4G212500
K4_8_peak_13881a	G6	29396889	29398240	+	788	NA	promoter-TSS (ONI04791)	#NAME?	664	ONI04792	PRUPE_6G339900	ONI04792			PRUPE_6G339900
K4_8_peak_1732b	G1	28223853	28225024	+	788	NA	exon (ONI30858, exon 1 of 1)	-exon (ONI30858, exon 1 of 1)	393	ONI30859	PRUPE_1G277700	ONI30859			PRUPE_1G277700
K4_8_peak_5178b	G2	24165050	24166159	+	788	NA	exon (ONI23790_m_TCONS_00012960, exon 7 of 7)	-exon (ONI23790_m_TCONS_00012960, exon 7 of 7)	533	ONI23792	PRUPE_2G208400	ONI23792			PRUPE_2G208400
K4_8_peak_17168b	G8	18916984	18918637	+	787	NA	promoter-TSS (ONH92838)	#NAME?	258	ONH92834	PRUPE_8G198900	ONH92834			PRUPE_8G198900
K4_8_peak_5203c	G2	24365179	24366729	+	787	NA	exon (ONI23837, exon 1 of 1)	-exon (ONI23837, exon 1 of 1)	497	ONI23837	PRUPE_2G211100	ONI23837			PRUPE_2G211100
K4_8_peak_1629b	G1	27130696	27132474	+	787	NA	exon (ONI30621, exon 1 of 1)	-exon (ONI30621, exon 1 of 1)	750	ONI30621	PRUPE_1G262800	ONI30621			PRUPE_1G262800
K4_8_peak_17364b	G8	20560884	20562703	+	787	NA	exon (ONH93410, exon 2 of 2)	-exon (ONH93410, exon 2 of 2)	614	ONH93410	PRUPE_8G230400	ONH93410			PRUPE_8G230400
K4_8_peak_2881c	G1	36502792	36504220	+	787	NA	exon (ONI33424, exon 1 of 2)	-exon (ONI33424, exon 1 of 2)	895	ONI33424	PRUPE_1G423300	ONI33424			PRUPE_1G423300
K4_8_peak_15041c	G7	16072349	16073569	+	787	NA	exon (ONH96730, exon 1 of 2)	-exon (ONH96730, exon 1 of 2)	573	ONH96730_j_TCONS_00044159	PRUPE_7G148300	ONH96730			PRUPE_7G148300
K4_8_peak_3619a	G1	43345827	43347605	+	786	NA	exon (ONI35326, exon 2 of 2)	-exon (ONI35326, exon 2 of 2)	441	ONI35326	PRUPE_1G530300	ONI35326			PRUPE_1G530300
K4_8_peak_10481b	G5	9694045	9695754	+	786	NA	exon (ONI06840, exon 1 of 1)	-exon (ONI06840, exon 1 of 1)	826	ONI06840	PRUPE_5G084500	ONI06840			PRUPE_5G084500
K4_8_peak_12341	G6	7084782	7085839	+	785	NA	exon (ONI00706, exon 1 of 1)	-exon (ONI00706, exon 1 of 1)	410	ONI00706	PRUPE_6G101900	ONI00706			PRUPE_6G101900
K4_8_peak_5520b	G2	26914487	26915724	+	785	NA	exon (ONI24717, exon 1 of 1)	-exon (ONI24717, exon 1 of 1)	532	ONI24717	PRUPE_2G257700	ONI24717			PRUPE_2G257700
K4_8_peak_16858a	G8	16387848	16388815	+	783	NA	exon (ONH92034, exon 1 of 1)	-exon (ONH92034, exon 1 of 1)	494	ONH92034	PRUPE_8G150500	ONH92034			PRUPE_8G150500
K4_8_peak_3619b	G1	43345827	43347605	+	783	NA	exon (ONI35326, exon 2 of 2)	-exon (ONI35326, exon 2 of 2)	441	ONI35326	PRUPE_1G530300	ONI35326			PRUPE_1G530300
K4_8_peak_4766a	G2	20275871	20277250	+	782	NA	exon (ONI22713, exon 1 of 1)	-exon (ONI22713, exon 1 of 1)	737	ONI22713	PRUPE_2G146400	ONI22713			PRUPE_2G146400
K4_8_peak_6502c	G3	4346182	4347426	+	781	NA	exon (ONI15772, exon 1 of 16)	-exon (ONI15772, exon 1 of 16)	244	ONI15773	PRUPE_3G060400	ONI15773			PRUPE_3G060400
K4_8_peak_12019a	G6	3926638	3928279	+	781	NA	intron (ONH99885, intron 1 of 4)	-intron (ONH99885, intron 1 of 4)	896	ONH99885	PRUPE_6G055800	ONH99885			PRUPE_6G055800
K4_8_peak_6050	G2	30086362	30087173	+	781	NA	exon (ONI25903_m_TCONS_00014042, exon 1 of 7)	-exon (ONI25903_m_TCONS_00014042, exon 1 of 7)	494	ONI25903_m_TCONS_00014042	PRUPE_2G325800	ONI25904			PRUPE_2G325800
K4_8_peak_3693b	G1	44257430	44258676	+	780	NA	exon (ONI35543, exon 1 of 3)	-exon (ONI35543, exon 1 of 3)	812	ONI35543	PRUPE_1G541800	ONI35543_j_TCONS_00010343			PRUPE_1G541800
K4_8_peak_3860b	G1	46107968	46109408	+	779	NA	exon (ONI36008, exon 1 of 2)	-exon (ONI36008, exon 1 of 2)	659	ONI36009	PRUPE_1G564500	ONI36009_m_TCONS_00004983			PRUPE_1G564500
K4_8_peak_10351	G5	7948815	7950037	+	779	NA	exon (ONI06508, exon 1 of 4)	-exon (ONI06508, exon 1 of 4)	552	ONI06508_m_TCONS_00029428	PRUPE_5G065400	ONI06508			PRUPE_5G065400
K4_8_peak_2726b	G1	35579637	35580960	+	778	NA	exon (ONI33078, exon 1 of 17)	-exon (ONI33078, exon 1 of 17)	647	ONI33078	PRUPE_1G404200	ONI33078			PRUPE_1G404200
K4_8_peak_2620b	G1	34851251	34852832	+	778	NA	exon (ONI32875, exon 1 of 1)	-exon (ONI32875, exon 1 of 1)	941	ONI32875	PRUPE_1G390900	ONI32875			PRUPE_1G390900
K4_8_peak_8706d	G4	3676828	3678469	+	778	NA	exon (ONI10908, exon 1 of 1)	-exon (ONI10908, exon 1 of 1)	757	ONI10908_j_TCONS_00026585	PRUPE_4G075100	ONI10908_j_TCONS_00026585			PRUPE_4G074900
K4_8_peak_11584b	G5	18014217	18015497	+	778	NA	exon (ONI09440, exon 1 of 7)	-exon (ONI09440, exon 1 of 7)	654	ONI09440_m_TCONS_00030866	PRUPE_5G238400	ONI09440_m_TCONS_00030866			PRUPE_5G238400
K4_8_peak_2686c	G1	35253593	35254677	+	778	NA	exon (ONI32993, exon 1 of 1)	-exon (ONI32993, exon 1 of 1)	710	ONI32993	PRUPE_1G398300	ONI32993			PRUPE_1G398300
K4_8_peak_17020b	G8	18025355	18027038	+	777	NA	exon (ONH92520, exon 1 of 1)	-exon (ONH92520, exon 1 of 1)	610	ONH92520	PRUPE_8G179300	ONH92520			PRUPE_8G179300
K4_8_peak_15788a	G7	20972109	20973689	+	777	NA	exon (ONH98366, exon 1 of 20)	-exon (ONH98366, exon 1 of 20)	823	ONH98366	PRUPE_7G246700	ONH98366			PRUPE_7G246700
K4_8_peak_5921b	G2	29385582	29387149	+	777	NA	exon (ONI25586, exon 1 of 3)	-exon (ONI25586, exon 1 of 3)	773	ONI25586_m_TCONS_00016951	PRUPE_2G310600	ONI25586_m_TCONS_00016951			PRUPE_2G310600
K4_8_peak_12503a	G6	9735019	9736146	+	777	NA	exon (ONI01187, exon 1 of 6)	-exon (ONI01187, exon 1 of 6)	554	ONI01187_m_TCONS_00034594	PRUPE_6G126500	ONI01187			PRUPE_6G126500
K4_8_peak_747a	G1	10126629	10127834	+	777	NA	exon (ONI28196, exon 1 of 1)	-exon (ONI28196, exon 1 of 1)	556	ONI28196	PRUPE_1G130200	ONI28196			PRUPE_1G130200
K4_8_peak_3353c	G1	41052348	41054022	+	777	NA	exon (ONI34700, exon 1 of 4)	-exon (ONI34700, exon 1 of 4)	366	ONI34705	PRUPE_1G494000	ONI34700			PRUPE_1G494000
K4_8_peak_1914d	G1	29884177	29885521	+	776	NA	exon (ONI31303, exon 1 of 5)	-exon (ONI31303, exon 1 of 5)	522	ONI31306	PRUPE_1G305200	ONI31305			PRUPE_1G305200
K4_8_peak_5458a	G2	26419046	26420087	+	775	NA	intron (ONI24587, intron 1 of 2)	-intron (ONI24587, intron 1 of 2)	496	ONI24587	PRUPE_2G248500	ONI24587			PRUPE_2G248500
K4_8_peak_1620b	G1	27065925	27067927	+	774	NA	exon (ONI30609, exon 1 of 1)	-exon (ONI30609, exon 1 of 1)	857	ONI30609	PRUPE_1G262000	ONI30609			PRUPE_1G262000
K4_8_peak_7533a	G3	22730204	22731730	+	773	NA	exon (ONI18632, exon 1 of 2)	-exon (ONI18632, exon 1 of 2)	920	ONI18632	PRUPE_3G228400	ONI18632			PRUPE_3G228400
K4_8_peak_1902	G1	29777215	29778263	+	773	NA	intron (ONI31279, intron 1 of 6)	-intron (ONI31277, intron 1 of 7)	300	ONI31277	PRUPE_1G303700	ONI31279			PRUPE_1G303700
K4_8_peak_4191c	G2	3563825	3565091	+	773	NA	exon (ONI20781, exon 1 of 1)	-exon (ONI20781, exon 1 of 1)	834	ONI20781	PRUPE_2G033200	ONI20781			PRUPE_2G033200
K4_8_peak_17004c	G8	17904247	17905534	+	773	NA	exon (ONH92467, exon 1 of 4)	-exon (ONH92467, exon 1 of 4)	426	ONH92469	PRUPE_8G177400	ONH92469			PRUPE_8G177400
K4_8_peak_13036b	G6	22785752	22786788	+	772	NA	intron (ONI02809, intron 1 of 9)	-intron (ONI02809, intron 1 of 9)	556	ONI02809	PRUPE_6G222700	ONI02809			PRUPE_6G222700
K4_8_peak_12343c	G6	7107754	7109155	+	772	NA	exon (ONI00711, exon 1 of 3)	-exon (ONI00711, exon 1 of 3)	581	ONI00711	PRUPE_6G102200	ONI00711			PRUPE_6G102200
K4_8_peak_16442c	G8	11040362	11042138	+	772	NA	exon (ONH90815, exon 1 of 1)	-exon (ONH90815, exon 1 of 1)	660	ONH90816	PRUPE_8G076200	ONH90815			PRUPE_8G076200
K4_8_peak_1462b	G1	25595988	25597384	+	772	NA	exon (ONI30286, exon 1 of 5)	-exon (ONI30286, exon 1 of 5)	559	ONI30286	PRUPE_1G242200	ONI30286			PRUPE_1G242200
K4_8_peak_17445b	G8	21053040	21054929	+	772	NA	promoter-TSS (ONH93574)	#NAME?	248	ONH93573	PRUPE_8G239700	ONH93573			PRUPE_8G239700
K4_8_peak_5203b	G2	24365179	24366729	+	772	NA	exon (ONI23837, exon 1 of 1)	-exon (ONI23837, exon 1 of 1)	497	ONI23837	PRUPE_2G211100	ONI23837			PRUPE_2G211100
K4_8_peak_1472	G1	25671481	25672241	+	772	NA	exon (ONI30308, exon 1 of 4)	-exon (ONI30308, exon 1 of 4)	347	ONI30308	PRUPE_1G243200	ONI30308			PRUPE_1G243200
K4_8_peak_10746e	G5	12184157	12186260	+	771	NA	exon (ONI07488, exon 1 of 5)	-exon (ONI07488, exon 1 of 5)	729	ONI07489	PRUPE_5G123200	ONI07488			PRUPE_5G123200
K4_8_peak_3294b	G1	40480308	40481821	+	770	NA	exon (ONI34534, exon 1 of 6)	-exon (ONI34534, exon 1 of 6)	539	ONI34535_m_TCONS_00009786	PRUPE_1G486200	ONI34535_m_TCONS_00009786			PRUPE_1G486200
K4_8_peak_10622c	G5	11142271	11144070	+	770	NA	exon (ONI07180, exon 1 of 3)	-exon (ONI07180, exon 1 of 3)	873	ONI07180_m_TCONS_00031962	PRUPE_5G104700	ONI07180_m_TCONS_00031962			PRUPE_5G104700
K4_8_peak_1229a	G1	22415849	22417398	+	770	NA	exon (ONI29718, exon 1 of 1)	-exon (ONI29718, exon 1 of 1)	622	ONI29718	PRUPE_1G210500	ONI29718			PRUPE_1G210500
K4_8_peak_17507a	G8	21486585	21487665	+	770	NA	exon (ONH93716, exon 1 of 1)	-exon (ONH93716, exon 1 of 1)	552	ONH93716	PRUPE_8G248800	ONH93716			PRUPE_8G248800
K4_8_peak_2313b	G1	32999365	33001098	+	770	NA	exon (ONI32239, exon 1 of 5)	-exon (ONI32239, exon 1 of 5)	643	ONI32240	PRUPE_1G355600	ONI32239			PRUPE_1G355600
K4_8_peak_6450b	G3	3616254	3617376	+	769	NA	exon (ONI15597, exon 1 of 1)	-exon (ONI15597, exon 1 of 1)	516	ONI15597	PRUPE_3G051300	ONI15597			PRUPE_3G051300
K4_8_peak_13190a	G6	23935491	23936476	+	768	NA	exon (ONI03126, exon 1 of 3)	-exon (ONI03126, exon 1 of 3)	417	ONI03127	PRUPE_6G240600	ONI03126			PRUPE_6G240600
K4_8_peak_5203d	G2	24365179	24366729	+	768	NA	exon (ONI23837, exon 1 of 1)	-exon (ONI23837, exon 1 of 1)	497	ONI23837	PRUPE_2G211100	ONI23837			PRUPE_2G211100
K4_8_peak_10118b	G5	3041724	3042899	+	768	NA	exon (ONI05854, exon 2 of 11)	-exon (ONI05854, exon 2 of 11)	579	ONI05854_m_TCONS_00031238	PRUPE_5G026700	ONI05854_m_TCONS_00031238			PRUPE_5G026700
K4_8_peak_5089a	G2	23285821	23286885	+	768	NA	exon (ONI23558, exon 1 of 11)	-exon (ONI23558, exon 1 of 11)	815	ONI23558	PRUPE_2G194900	ONI23558			PRUPE_2G194900
K4_8_peak_4838b	G2	21017160	21018251	+	768	NA	exon (ONI22883, exon 1 of 7)	-exon (ONI22883, exon 1 of 7)	846	ONI22883	PRUPE_2G156800	ONI22883			PRUPE_2G156800
K4_8_peak_1911d	G1	29847212	29849060	+	768	NA	exon (ONI31296, exon 1 of 1)	-exon (ONI31296, exon 1 of 1)	774	ONI31296	PRUPE_1G304800	ONI31296			PRUPE_1G304800
K4_8_peak_13864a	G6	29283305	29284382	+	768	NA	TTS (ONI04747)	#NAME?	272	ONI04746	PRUPE_6G337600	ONI04746			PRUPE_6G337600
K4_8_peak_7994a	G3	26190184	26191589	+	768	NA	exon (ONI19700, exon 1 of 2)	-exon (ONI19700, exon 1 of 2)	756	ONI19700	PRUPE_3G292600	ONI19700			PRUPE_3G292600
K4_8_peak_3332b	G1	40885338	40887317	+	768	NA	exon (ONI34633, exon 1 of 1)	-exon (ONI34633, exon 1 of 1)	746	ONI34633	PRUPE_1G491500	ONI34633			PRUPE_1G491500
K4_8_peak_3839b	G1	45905221	45906441	+	767	NA	exon (ONI35950, exon 1 of 4)	-exon (ONI35950, exon 1 of 4)	632	ONI35950_m_TCONS_00010529	PRUPE_1G562000	ONI35950			PRUPE_1G562000
K4_8_peak_16068c	G8	537385	538710	+	767	NA	exon (ONH89649, exon 1 of 7)	-exon (ONH89649, exon 1 of 7)	609	ONH89649	PRUPE_8G006900	ONH89649			PRUPE_8G006900
K4_8_peak_10732b	G5	12117774	12119011	+	767	NA	exon (ONI07464_m_TCONS_00029900, exon 1 of 1)	-exon (ONI07464_m_TCONS_00029900, exon 1 of 1)	439	ONI07465	PRUPE_5G121700	ONI07465			PRUPE_5G121700
K4_8_peak_7873b	G3	25454592	25455965	+	767	NA	exon (ONI19392, exon 1 of 5)	-exon (ONI19392, exon 1 of 5)	434	ONI19393	PRUPE_3G276600	ONI19393			PRUPE_3G276600
K4_8_peak_16396e	G8	10119224	10121379	+	767	NA	exon (ONH90681, exon 1 of 1)	-exon (ONH90681, exon 1 of 1)	865	ONH90681	PRUPE_8G069000	ONH90681			PRUPE_8G069000
K4_8_peak_13327c	G6	25025048	25026758	+	767	NA	exon (ONI03465, exon 1 of 1)	-exon (ONI03465, exon 1 of 1)	970	ONI03465	PRUPE_6G258400	ONI03465			PRUPE_6G258400
K4_8_peak_15199b	G7	17035287	17036859	+	767	NA	TTS (ONH97048)	#NAME?	801	ONH97049	PRUPE_7G166700	ONH97049			PRUPE_7G166700
K4_8_peak_389b	G1	4911135	4911721	+	767	NA	exon (XLOC_000403_u_TCONS_00000634, exon 1 of 1)	-exon (XLOC_000403_u_TCONS_00000634, exon 1 of 1)	539	XLOC_000403_u_TCONS_00000634	XLOC_000403	XLOC_000403_u_TCONS_00000634
K4_8_peak_2930a	G1	36839949	36841014	+	767	NA	exon (ONI33507, exon 1 of 1)	-exon (ONI33507, exon 1 of 1)	846	ONI33507	PRUPE_1G429300	ONI33507			PRUPE_1G429300
K4_8_peak_1709c	G1	28058087	28059600	+	766	NA	exon (ONI30812, exon 1 of 1)	-exon (ONI30812, exon 1 of 1)	601	ONI30812	PRUPE_1G274700	ONI30812			PRUPE_1G274700
K4_8_peak_17311b	G8	20084005	20085458	+	766	NA	exon (ONH93248, exon 1 of 3)	-exon (ONH93248, exon 1 of 3)	703	ONH93248	PRUPE_8G221400	ONH93248			PRUPE_8G221400
K4_8_peak_17492d	G8	21405568	21407209	+	766	NA	exon (ONH93689, exon 1 of 1)	-exon (ONH93689, exon 1 of 1)	732	ONH93689	PRUPE_8G247300	ONH93689			PRUPE_8G247300
K4_8_peak_16680a	G8	14650820	14651633	+	766	NA	intron (ONH91509, intron 1 of 5)	-intron (ONH91508, intron 1 of 5)	624	ONH91509	PRUPE_8G119500	ONH91508			PRUPE_8G119500
K4_8_peak_7585c	G3	23105864	23107602	+	765	NA	exon (ONI18744, exon 2 of 2)	-exon (ONI18744, exon 2 of 2)	829	ONI18744	PRUPE_3G236200	ONI18744			PRUPE_3G236200
K4_8_peak_13726	G6	28351458	28352455	+	764	NA	exon (ONI04408, exon 1 of 6)	-exon (ONI04408, exon 1 of 6)	296	ONI04408	PRUPE_6G320100	ONI04409			PRUPE_6G320100
K4_8_peak_2827b	G1	36156487	36157942	+	764	NA	exon (ONI33317, exon 1 of 1)	-exon (ONI33317, exon 1 of 1)	602	ONI33317	PRUPE_1G416500	ONI33317			PRUPE_1G416500
K4_8_peak_15072b	G7	16296838	16298524	+	763	NA	TTS (ONH96793)	#NAME?	941	ONH96794	PRUPE_7G152600	ONH96794			PRUPE_7G152600
K4_8_peak_8921d	G4	6043877	6045533	+	762	NA	promoter-TSS (ONI11565_p_TCONS_00028736_minus)	#NAME?	753	ONI11565	PRUPE_4G113700	ONI11565			PRUPE_4G113700
K4_8_peak_3294c	G1	40480308	40481821	+	762	NA	exon (ONI34534, exon 1 of 6)	-exon (ONI34534, exon 1 of 6)	539	ONI34535_m_TCONS_00009786	PRUPE_1G486200	ONI34535_m_TCONS_00009786			PRUPE_1G486200
K4_8_peak_5880b	G2	29170558	29172365	+	760	NA	exon (ONI25491, exon 1 of 1)	-exon (ONI25491, exon 1 of 1)	980	ONI25491	PRUPE_2G306400	ONI25491			PRUPE_2G306400
K4_8_peak_4790a	G2	20503622	20505154	+	760	NA	exon (ONI22764_m_TCONS_00012428, exon 1 of 1)	-exon (ONI22764_m_TCONS_00012428, exon 1 of 1)	653	ONI22764	PRUPE_2G149500	ONI22764			PRUPE_2G149500
K4_8_peak_8567b	G4	2544640	2545918	+	760	NA	exon (ONI10546, exon 1 of 11)	-exon (ONI10546, exon 1 of 11)	151	ONI10546	PRUPE_4G052700	ONI10547			PRUPE_4G052700
K4_8_peak_12600e	G6	12140918	12143177	+	759	NA	exon (ONI01558, exon 2 of 2)	-exon (ONI01558, exon 2 of 2)	794	ONI01558	PRUPE_6G146600	ONI01558			PRUPE_6G146600
K4_8_peak_10251c	G5	5376206	5377732	+	759	NA	intron (ONI06277, intron 1 of 1)	-intron (ONI06277, intron 1 of 1)	744	ONI06277	PRUPE_5G050400	ONI06277			PRUPE_5G050400
K4_8_peak_14297c	G7	5166361	5168109	+	759	NA	exon (ONH94751, exon 1 of 1)	-exon (ONH94751, exon 1 of 1)	495	ONH94751	PRUPE_7G027500	ONH94751			PRUPE_7G027500
K4_8_peak_1911e	G1	29847212	29849060	+	758	NA	exon (ONI31296, exon 1 of 1)	-exon (ONI31296, exon 1 of 1)	774	ONI31296	PRUPE_1G304800	ONI31296			PRUPE_1G304800
K4_8_peak_6123b	G3	255400	256633	+	758	NA	exon (ONI14715, exon 1 of 3)	-exon (ONI14715, exon 1 of 3)	489	ONI14715	PRUPE_3G003800	ONI14715			PRUPE_3G003800
K4_8_peak_3609b	G1	43260124	43261020	+	758	NA	exon (ONI35301, exon 1 of 6)	-exon (ONI35301, exon 1 of 6)	275	ONI35301	PRUPE_1G528700	ONI35301			PRUPE_1G528700
K4_8_peak_17507b	G8	21486585	21487665	+	758	NA	exon (ONH93716, exon 1 of 1)	-exon (ONH93716, exon 1 of 1)	552	ONH93716	PRUPE_8G248800	ONH93716			PRUPE_8G248800
K4_8_peak_4555b	G2	16612476	16613815	+	758	NA	exon (ONI22111, exon 1 of 11)	-exon (ONI22111, exon 1 of 11)	645	ONI22111	PRUPE_2G107900	ONI22111			PRUPE_2G107900
K4_8_peak_17613b	G8	22146179	22146934	+	758	NA	exon (ONH93965, exon 1 of 1)	-exon (ONH93965, exon 1 of 1)	154	ONH93965	PRUPE_8G263500	ONH93965			PRUPE_8G263500
K4_8_peak_17353	G8	20436264	20437351	+	757	NA	exon (ONH93365, exon 1 of 2)	-exon (ONH93365, exon 1 of 2)	477	ONH93367	PRUPE_8G228200	ONH93365			PRUPE_8G228200
K4_8_peak_3815a	G1	45626640	45627811	+	757	NA	intron (ONI35876_n_TCONS_00010504, intron 1 of 8)	-intron (ONI35876, intron 1 of 8)	131	ONI35876	PRUPE_1G558900	ONI35876_n_TCONS_00010504			PRUPE_1G558900
K4_8_peak_12833b	G6	19660660	19662045	+	757	NA	exon (ONI02289, exon 1 of 1)	-exon (ONI02289, exon 1 of 1)	531	ONI02289	PRUPE_6G188400	ONI02289			PRUPE_6G188400
K4_8_peak_12858c	G6	20000089	20001348	+	756	NA	exon (ONI02349, exon 1 of 9)	-exon (ONI02349, exon 1 of 9)	441	ONI02350	PRUPE_6G192800	ONI02349			PRUPE_6G192800
K4_8_peak_15788d	G7	20972109	20973689	+	756	NA	exon (ONH98366, exon 1 of 20)	-exon (ONH98366, exon 1 of 20)	823	ONH98366	PRUPE_7G246700	ONH98366			PRUPE_7G246700
K4_8_peak_16024a	G8	85474	87049	+	754	NA	exon (ONH89531, exon 1 of 15)	-exon (ONH89531, exon 1 of 15)	786	ONH89531	PRUPE_8G000600	ONH89531			PRUPE_8G000600
K4_8_peak_6574c	G3	5059710	5061388	+	754	NA	TTS (ONI15946_m_TCONS_00017966)	#NAME?	600	ONI15948	PRUPE_3G070400	ONI15948			PRUPE_3G070400
K4_8_peak_10946	G5	13607132	13608047	+	753	NA	TTS (ONI07954_m_TCONS_00032348)	#NAME?	434	ONI07953	PRUPE_5G149300	ONI07953			PRUPE_5G149300
K4_8_peak_6432b	G3	3475739	3476824	+	752	NA	exon (ONI15550, exon 1 of 1)	-exon (ONI15550, exon 1 of 1)	709	ONI15550	PRUPE_3G049400	ONI15550			PRUPE_3G049400
K4_8_peak_1621c	G1	27076233	27077458	+	751	NA	exon (ONI30610, exon 1 of 8)	-exon (ONI30610, exon 1 of 8)	605	ONI30610	PRUPE_1G262100	ONI30610			PRUPE_1G262100
K4_8_peak_5821c	G2	28850036	28852133	+	751	NA	exon (ONI25384, exon 1 of 1)	-exon (ONI25384, exon 1 of 1)	872	ONI25384	PRUPE_2G299400	ONI25384			PRUPE_2G299400
K4_8_peak_2317b	G1	33027964	33030281	+	751	NA	promoter-TSS (ONI32247)	#NAME?	227	ONI32248	PRUPE_1G356300	ONI32248			PRUPE_1G356300
K4_8_peak_14692d	G7	12684265	12687550	+	750	NA	exon (ONH95894, exon 1 of 4)	-exon (ONH95894, exon 1 of 4)	525	ONH95894	PRUPE_7G094300	ONH95894			PRUPE_7G094300
K4_8_peak_6393c	G3	3185782	3187560	+	750	NA	exon (ONI15470, exon 1 of 1)	-exon (ONI15470, exon 1 of 1)	777	ONI15470_o_TCONS_00017732	PRUPE_3G044400	ONI15470_o_TCONS_00017732			PRUPE_3G044400
K4_8_peak_11498b	G5	17477651	17480561	+	750	NA	promoter-TSS (ONI09263)	#NAME?	164	ONI09262	PRUPE_5G227000	ONI09262			PRUPE_5G227000
K4_8_peak_17592	G8	22055136	22056142	+	749	NA	TTS (ONH93923)	#NAME?	298	ONH93924	PRUPE_8G261000	ONH93924			PRUPE_8G261000
K4_8_peak_17325c	G8	20169835	20171157	+	749	NA	TTS (ONH93280)	#NAME?	499	ONH93281	PRUPE_8G222900_8G223100	ONH93281			PRUPE_8G222900
K4_8_peak_11082b	G5	14456062	14457179	+	749	NA	exon (ONI08252, exon 1 of 6)	-exon (ONI08252, exon 1 of 6)	407	ONI08252	PRUPE_5G167200	ONI08252			PRUPE_5G167200
K4_8_peak_9006a	G4	6977082	6978447	+	749	NA	exon (ONI11811, exon 1 of 4)	-exon (ONI11811, exon 1 of 4)	633	ONI11811	PRUPE_4G127000	ONI11811			PRUPE_4G127000
K4_8_peak_6518b	G3	4519072	4519904	+	749	NA	exon (ONI15821, exon 1 of 5)	-exon (ONI15821, exon 1 of 5)	483	ONI15821	PRUPE_3G063200	ONI15821			PRUPE_3G063200
K4_8_peak_13487d	G6	26433987	26435370	+	748	NA	exon (ONI03819, exon 1 of 2)	-exon (ONI03819, exon 1 of 2)	588	ONI03819_m_TCONS_00039371	PRUPE_6G284500	ONI03819_m_TCONS_00039371			PRUPE_6G284600
K4_8_peak_8402d	G4	1568752	1569889	+	748	NA	exon (ONI10190, exon 1 of 2)	-exon (ONI10190, exon 1 of 2)	451	ONI10190	PRUPE_4G033700	ONI10190			PRUPE_4G033700
K4_8_peak_3783b	G1	45323644	45326296	+	748	NA	exon (ONI35792, exon 1 of 4)	-exon (ONI35792, exon 1 of 4)	962	ONI35793	PRUPE_1G555200	ONI35792			PRUPE_1G555200
K4_8_peak_3625b	G1	43411488	43413064	+	747	NA	exon (ONI35345, exon 1 of 1)	-exon (ONI35345, exon 1 of 1)	856	ONI35345	PRUPE_1G531000	ONI35345			PRUPE_1G531000
K4_8_peak_7396b	G3	21455192	21456565	+	747	NA	exon (ONI18310, exon 1 of 14)	-exon (ONI18310, exon 1 of 14)	640	ONI18310_m_TCONS_00019202	PRUPE_3G208500	ONI18310_m_TCONS_00019202			PRUPE_3G208500
K4_8_peak_14944d	G7	15169692	15171142	+	747	NA	exon (ONH96500, exon 1 of 1)	-exon (ONH96500, exon 1 of 1)	529	ONH96500	PRUPE_7G133200	ONH96500			PRUPE_7G133200
K4_8_peak_15452	G7	18811906	18813179	+	746	NA	exon (ONH97626, exon 1 of 1)	-exon (ONH97626, exon 1 of 1)	808	ONH97626	PRUPE_7G202000	ONH97626			PRUPE_7G202000
K4_8_peak_5475a	G2	26515309	26516850	+	746	NA	TTS (ONI24617)	#NAME?	647	ONI24618	PRUPE_2G250200	ONI24618			PRUPE_2G250200
K4_8_peak_2555	G1	34398246	34399592	+	746	NA	promoter-TSS (ONI32735)	#NAME?	732	ONI32730	PRUPE_1G382400	ONI32730			PRUPE_1G382400
K4_8_peak_13663b	G6	27939017	27940238	+	745	NA	exon (ONI04255, exon 1 of 1)	-exon (ONI04255, exon 1 of 1)	744	ONI04255_o_TCONS_00039613	PRUPE_6G311800	ONI04255			PRUPE_6G311800
K4_8_peak_8749b	G4	3966382	3967502	+	744	NA	intron (ONI10998, intron 1 of 16)	-intron (ONI10998, intron 1 of 16)	585	ONI10998	PRUPE_4G081400	ONI10998			PRUPE_4G081400
K4_8_peak_3596b	G1	43162634	43164138	+	744	NA	exon (ONI35278, exon 1 of 1)	-exon (ONI35278, exon 1 of 1)	664	ONI35278	PRUPE_1G527200	ONI35278			PRUPE_1G527200
K4_8_peak_17215b	G8	19197959	19199576	+	743	NA	exon (ONH92970, exon 1 of 1)	-exon (ONH92970, exon 1 of 1)	770	ONH92970	PRUPE_8G204900	ONH92970			PRUPE_8G204900
K4_8_peak_12743a	G6	17707402	17708128	+	743	NA	exon (ONI02000, exon 1 of 1)	-exon (ONI02000, exon 1 of 1)	269	ONI02000	PRUPE_6G172000	ONI02000_j_TCONS_00038352			PRUPE_6G171900
K4_8_peak_16808d	G8	15933342	15934984	+	742	NA	exon (ONH91890, exon 1 of 6)	-exon (ONH91890, exon 1 of 6)	862	ONH91890	PRUPE_8G142000	ONH91890			PRUPE_8G142000
K4_8_peak_16781	G8	15771904	15772522	+	742	NA	intron (ONH91834, intron 2 of 3)	-intron (ONH91834, intron 2 of 3)	660	ONH91834	PRUPE_8G138300	ONH91834			PRUPE_8G138300
K4_8_peak_14542c	G7	10789847	10790895	+	741	NA	promoter-TSS (ENSRNA049997086-T1)	pre_miRNA-promoter-TSS (ENSRNA049997086-T1)	456	ONH95429_m_TCONS_00043474	PRUPE_7G069900	ONH95429			PRUPE_7G069900
K4_8_peak_17215c	G8	19197959	19199576	+	741	NA	exon (ONH92970, exon 1 of 1)	-exon (ONH92970, exon 1 of 1)	770	ONH92970	PRUPE_8G204900	ONH92970			PRUPE_8G204900
K4_8_peak_4808c	G2	20715551	20716862	+	741	NA	exon (ONI22808_k_TCONS_00012458, exon 2 of 2)	-exon (ONI22808_k_TCONS_00012458, exon 2 of 2)	429	ONI22809	PRUPE_2G152600	ONI22809			PRUPE_2G152600
K4_8_peak_1442a	G1	25385856	25387145	+	741	NA	exon (ONI30241, exon 1 of 9)	-exon (ONI30241, exon 1 of 9)	745	ONI30241	PRUPE_1G239700	ONI30241			PRUPE_1G239700
K4_8_peak_16396d	G8	10119224	10121379	+	740	NA	exon (ONH90681, exon 1 of 1)	-exon (ONH90681, exon 1 of 1)	865	ONH90681	PRUPE_8G069000	ONH90681			PRUPE_8G069000
K4_8_peak_3441b	G1	41847805	41849169	+	740	NA	exon (ONI34937, exon 1 of 2)	-exon (ONI34937, exon 1 of 2)	673	ONI34937_m_TCONS_00004448	PRUPE_1G507000	ONI34937_m_TCONS_00004448			PRUPE_1G507000
K4_8_peak_11935b	G6	3256893	3258179	+	740	NA	exon (ONH99705, exon 1 of 14)	-exon (ONH99705, exon 1 of 14)	584	ONH99705	PRUPE_6G045000	ONH99705			PRUPE_6G045000
K4_8_peak_2691b	G1	35275768	35276730	+	739	NA	exon (ONI32999, exon 2 of 2)	-exon (ONI32999, exon 2 of 2)	966	ONI33000	PRUPE_1G398700	ONI32999			PRUPE_1G398700
K4_8_peak_457a	G1	5618619	5620173	+	739	NA	exon (ONI27294, exon 1 of 2)	-exon (ONI27294, exon 1 of 2)	754	ONI27294	PRUPE_1G078100	ONI27294			PRUPE_1G078100
K4_8_peak_17106a	G8	18550764	18552295	+	739	NA	intron (ONH92699, intron 1 of 1)	-intron (ONH92699, intron 1 of 1)	602	ONH92699	PRUPE_8G190400	ONH92699			PRUPE_8G190400
K4_8_peak_17190b	G8	19050112	19051218	+	739	NA	exon (ONH92891, exon 1 of 2)	-exon (ONH92891, exon 1 of 2)	587	ONH92891	PRUPE_8G201900	ONH92891			PRUPE_8G201900
K4_8_peak_11174c	G5	15075619	15077590	+	739	NA	exon (ONI08458, exon 1 of 1)	-exon (ONI08458, exon 1 of 1)	799	ONI08458	PRUPE_5G178900	ONI08458			PRUPE_5G178900
K4_8_peak_14543b	G7	10806819	10808148	+	739	NA	exon (ONH95433, exon 1 of 7)	-exon (ONH95433, exon 1 of 7)	742	ONH95433_m_TCONS_00043479	PRUPE_7G070200	ONH95433_m_TCONS_00043478			PRUPE_7G070200
K4_8_peak_8249b	G4	476587	478229	+	739	NA	exon (ONI09797, exon 1 of 3)	-exon (ONI09797, exon 1 of 3)	504	ONI09798	PRUPE_4G009700	ONI09797			PRUPE_4G009700
K4_8_peak_1151b	G1	18768295	18769881	+	739	NA	intron (ONI29405, intron 1 of 3)	-intron (ONI29405, intron 1 of 3)	771	ONI29405	PRUPE_1G196700	ONI29405			PRUPE_1G196700
K4_8_peak_190b	G1	1955120	1956213	+	739	NA	exon (ONI26483, exon 1 of 2)	-exon (ONI26483, exon 1 of 2)	632	ONI26483	PRUPE_1G027900	ONI26483			PRUPE_1G027900
K4_8_peak_16722a	G8	15160069	15161440	+	739	NA	exon (ONH91652, exon 1 of 1)	-exon (ONH91652, exon 1 of 1)	673	ONH91652	PRUPE_8G127600	ONH91652			PRUPE_8G127600
K4_8_peak_4133a	G2	2179432	2180658	+	738	NA	exon (ONI20557, exon 1 of 8)	-exon (ONI20557, exon 1 of 8)	609	ONI20557_m_TCONS_00011283	PRUPE_2G022300	ONI20557_m_TCONS_00011283			PRUPE_2G022300
K4_8_peak_11719a	G6	860660	861721	+	738	NA	exon (ONH99102, exon 1 of 16)	-exon (ONH99102, exon 1 of 16)	509	ONH99103	PRUPE_6G011900	ONH99102			PRUPE_6G011900
K4_8_peak_9844b	G4	23239675	23241096	+	738	NA	promoter-TSS (ONI14372)	#NAME?	720	ONI14371	PRUPE_4G277600	ONI14372			PRUPE_4G277600
K4_8_peak_14380c	G7	7890986	7892200	+	738	NA	exon (ONH94966, exon 2 of 26)	-exon (ONH94966, exon 2 of 26)	370	ONH94966	PRUPE_7G042600	ONH94966			PRUPE_7G042600
K4_8_peak_2214c	G1	32284677	32286161	+	738	NA	exon (ONI32016, exon 1 of 1)	-exon (ONI32016, exon 1 of 1)	453	ONI32016	PRUPE_1G344800	ONI32016			PRUPE_1G344800
K4_8_peak_13327b	G6	25025048	25026758	+	738	NA	exon (ONI03465, exon 1 of 1)	-exon (ONI03465, exon 1 of 1)	970	ONI03465	PRUPE_6G258400	ONI03465			PRUPE_6G258400
K4_8_peak_11579b	G5	17961165	17962775	+	738	NA	TTS (ONI09425_m_TCONS_00033248)	#NAME?	462	ONI09424	PRUPE_5G237500	ONI09424			PRUPE_5G237500
K4_8_peak_10243	G5	5216730	5217764	+	737	NA	exon (ONI06242, exon 1 of 29)	-exon (ONI06242, exon 1 of 29)	272	ONI06244	PRUPE_5G049500	ONI06242			PRUPE_5G049500
K4_8_peak_9960d	G5	668530	669983	+	737	NA	exon (ONI05397, exon 1 of 5)	-exon (ONI05397, exon 1 of 5)	745	ONI05397_j_TCONS_00028861	PRUPE_5G005600	ONI05397			PRUPE_5G005600
K4_8_peak_12135b	G6	4874800	4876239	+	736	NA	exon (ONI00162, exon 1 of 1)	-exon (ONI00162, exon 1 of 1)	760	ONI00162	PRUPE_6G071400	ONI00162			PRUPE_6G071400
K4_8_peak_1984c	G1	30367603	30369191	+	735	NA	exon (ONI31445, exon 1 of 3)	-exon (ONI31445, exon 1 of 3)	722	ONI31445_m_TCONS_00008153	PRUPE_1G313700	ONI31445_m_TCONS_00008153			PRUPE_1G313700
K4_8_peak_4555c	G2	16612476	16613815	+	735	NA	exon (ONI22111, exon 1 of 11)	-exon (ONI22111, exon 1 of 11)	645	ONI22111	PRUPE_2G107900	ONI22111			PRUPE_2G107900
K4_8_peak_5089b	G2	23285821	23286885	+	734	NA	exon (ONI23558, exon 1 of 11)	-exon (ONI23558, exon 1 of 11)	815	ONI23558	PRUPE_2G194900	ONI23558			PRUPE_2G194900
K4_8_peak_16749a	G8	15494093	15495508	+	733	NA	exon (ONH91726, exon 1 of 1)	-exon (ONH91726, exon 1 of 1)	727	ONH91726	PRUPE_8G133500	ONH91726			PRUPE_8G133500
K4_8_peak_14559b	G7	11119466	11120766	+	733	NA	exon (ONH95480, exon 1 of 9)	-exon (ONH95480, exon 1 of 9)	343	ONH95481	PRUPE_7G073500	ONH95481			PRUPE_7G073500
K4_8_peak_1819b	G1	28828978	28830434	+	733	NA	exon (ONI31051, exon 1 of 18)	-exon (ONI31051, exon 1 of 18)	725	ONI31051	PRUPE_1G289000	ONI31051			PRUPE_1G289000
K4_8_peak_3064	G1	37851023	37851496	+	733	NA	exon (ONI33828, exon 1 of 5)	-exon (ONI33828, exon 1 of 5)	149	ONI33828	PRUPE_1G448100	ONI33828			PRUPE_1G448100
K4_8_peak_17168a	G8	18916984	18918637	+	733	NA	promoter-TSS (ONH92838)	#NAME?	258	ONH92834	PRUPE_8G198900	ONH92834			PRUPE_8G198900
K4_8_peak_5178a	G2	24165050	24166159	+	733	NA	exon (ONI23790_m_TCONS_00012960, exon 7 of 7)	-exon (ONI23790_m_TCONS_00012960, exon 7 of 7)	533	ONI23792	PRUPE_2G208400	ONI23792			PRUPE_2G208400
K4_8_peak_3921c	G1	46841199	46843024	+	732	NA	exon (ONI36204, exon 1 of 6)	-exon (ONI36204, exon 1 of 6)	702	ONI36204_j_TCONS_00010663	PRUPE_1G575000	ONI36204			PRUPE_1G575000
K4_8_peak_5400b	G2	26054490	26055624	+	732	NA	exon (ONI24449, exon 1 of 1)	-exon (ONI24449, exon 1 of 1)	679	ONI24449	PRUPE_2G241000	ONI24449			PRUPE_2G241000
K4_8_peak_3596c	G1	43162634	43164138	+	732	NA	exon (ONI35278, exon 1 of 1)	-exon (ONI35278, exon 1 of 1)	664	ONI35278	PRUPE_1G527200	ONI35278			PRUPE_1G527200
K4_8_peak_1314b	G1	23528734	23529816	+	732	NA	TTS (ENSRNA049761110-T1)	tRNA-TTS (ENSRNA049761110-T1)	485	ONI29898	PRUPE_1G220600	ONI29898			PRUPE_1G220600
K4_8_peak_5376c	G2	25893935	25895766	+	731	NA	exon (ONI24397, exon 1 of 1)	-exon (ONI24397, exon 1 of 1)	953	ONI24397	PRUPE_2G238300	ONI24397			PRUPE_2G238300
K4_8_peak_5051b	G2	22997649	22998997	+	731	NA	TTS (ONI23474)	#NAME?	748	ONI23473	PRUPE_2G190500	ONI23473			PRUPE_2G190500
K4_8_peak_10819b	G5	12741139	12742820	+	731	NA	exon (ONI07639, exon 2 of 4)	-exon (ONI07639, exon 2 of 4)	822	ONI07640	PRUPE_5G132700	ONI07639_m_TCONS_00032184			PRUPE_5G132700
K4_8_peak_13098c	G6	23348471	23350018	+	731	NA	exon (ONI02947, exon 1 of 3)	-exon (ONI02947, exon 1 of 3)	876	ONI02947	PRUPE_6G230500	ONI02947			PRUPE_6G230500
K4_8_peak_5404b	G2	26084071	26085112	+	731	NA	exon (ONI24465_m_TCONS_00016344, exon 1 of 4)	-exon (ONI24465_m_TCONS_00016344, exon 1 of 4)	263	ONI24469	PRUPE_2G241600	ONI24465_m_TCONS_00016344			PRUPE_2G241600
K4_8_peak_15574b	G7	19610148	19611532	+	731	NA	exon (ONH97901, exon 1 of 2)	-exon (ONH97901, exon 1 of 2)	674	ONH97901	PRUPE_7G217400	ONH97901			PRUPE_7G217400
K4_8_peak_15352b	G7	18078907	18080162	+	731	NA	exon (ONH97392, exon 1 of 3)	-exon (ONH97392, exon 1 of 3)	548	ONH97393	PRUPE_7G187600	ONH97393			PRUPE_7G187600
K4_8_peak_14143b	G7	541927	543466	+	730	NA	exon (ONH94219, exon 1 of 20)	-exon (ONH94219, exon 1 of 20)	705	ONH94220	PRUPE_7G004800	ONH94220			PRUPE_7G004800
K4_8_peak_8028	G3	26406852	26408150	+	730	NA	exon (ONI19785, exon 1 of 2)	-exon (ONI19785, exon 1 of 2)	579	ONI19785	PRUPE_3G297900	ONI19786			PRUPE_3G297900
K4_8_peak_4141b	G2	2401006	2402001	+	730	NA	promoter-TSS (ONI20597)	#NAME?	460	ONI20598	PRUPE_2G024200	ONI20598			PRUPE_2G024200
K4_8_peak_338	G1	4062230	4063216	+	730	NA	exon (ONI26944, exon 1 of 2)	-exon (ONI26944, exon 1 of 2)	431	ONI26944	PRUPE_1G056900	ONI26944			PRUPE_1G056900
K4_8_peak_11219	G5	15320306	15321137	+	730	NA	exon (ONI08542, exon 1 of 12)	-exon (ONI08542, exon 1 of 12)	364	ONI08542_n_TCONS_00030450	PRUPE_5G184400	ONI08542_n_TCONS_00030450			PRUPE_5G184400
K4_8_peak_11174f	G5	15075619	15077590	+	730	NA	exon (ONI08458, exon 1 of 1)	-exon (ONI08458, exon 1 of 1)	799	ONI08458	PRUPE_5G178900	ONI08458			PRUPE_5G178900
K4_8_peak_6857a	G3	10114591	10115960	+	730	NA	exon (ONI16729, exon 1 of 2)	-exon (ONI16729, exon 1 of 2)	386	ONI16733	PRUPE_3G118000	ONI16732			PRUPE_3G118000
K4_8_peak_14807	G7	13997712	13998545	+	730	NA	exon (ONH96225, exon 1 of 6)	-exon (ONH96225, exon 1 of 6)	306	ONH96226	PRUPE_7G114400	ONH96226			PRUPE_7G114400
K4_8_peak_4011a	G1	47767484	47769072	+	729	NA	intron (ONI36510, intron 1 of 5)	-intron (ONI36510, intron 1 of 5)	812	ONI36510	PRUPE_1G587900	ONI36510			PRUPE_1G587900
K4_8_peak_17523b	G8	21599716	21601049	+	729	NA	exon (ONH93762, exon 1 of 2)	-exon (ONH93762, exon 1 of 2)	672	ONH93762	PRUPE_8G251000	ONH93762			PRUPE_8G251000
K4_8_peak_994d	G1	14353115	14354765	+	729	NA	exon (ONI28963, exon 1 of 12)	-exon (ONI28963, exon 1 of 12)	801	ONI28963_m_TCONS_00001504	PRUPE_1G172100	ONI28963_m_TCONS_00001504			PRUPE_1G172100
K4_8_peak_4589b	G2	17279098	17280417	+	729	NA	exon (ONI22217, exon 1 of 1)	-exon (ONI22217, exon 1 of 1)	843	ONI22217	PRUPE_2G114900	ONI22217			PRUPE_2G114900
K4_8_peak_7873a	G3	25454592	25455965	+	729	NA	exon (ONI19392, exon 1 of 5)	-exon (ONI19392, exon 1 of 5)	434	ONI19393	PRUPE_3G276600	ONI19393			PRUPE_3G276600
K4_8_peak_3783c	G1	45323644	45326296	+	729	NA	exon (ONI35792, exon 1 of 4)	-exon (ONI35792, exon 1 of 4)	962	ONI35793	PRUPE_1G555200	ONI35792			PRUPE_1G555200
K4_8_peak_15856b	G7	21353126	21354614	+	729	NA	promoter-TSS (ONH98543)	#NAME?	585	ONH98544	PRUPE_7G253300	ONH98544			PRUPE_7G253300
K4_8_peak_10622b	G5	11142271	11144070	+	729	NA	exon (ONI07180, exon 1 of 3)	-exon (ONI07180, exon 1 of 3)	873	ONI07180_m_TCONS_00031962	PRUPE_5G104700	ONI07180_m_TCONS_00031962			PRUPE_5G104700
K4_8_peak_4146b	G2	2443072	2444140	+	729	NA	exon (ONI20603, exon 1 of 22)	-exon (ONI20603, exon 1 of 22)	763	ONI20603	PRUPE_2G024600	ONI20603			PRUPE_2G024600
K4_8_peak_9364a	G4	11592830	11594065	+	728	NA	promoter-TSS (ENSRNA049996768-T1)	pre_miRNA-promoter-TSS (ENSRNA049996768-T1)	503	ONI12935	PRUPE_4G192600	ONI12935			PRUPE_4G192600
K4_8_peak_3352a	G1	41042239	41043493	+	728	NA	exon (ONI34696, exon 2 of 11)	-exon (ONI34696, exon 2 of 11)	481	ONI34697	PRUPE_1G493900	ONI34697			PRUPE_1G493900
K4_8_peak_4777a	G2	20384195	20385620	+	728	NA	exon (ONI22739, exon 1 of 1)	-exon (ONI22739, exon 1 of 1)	657	ONI22739	PRUPE_2G147700	ONI22739			PRUPE_2G147700
K4_8_peak_16935c	G8	17113418	17114741	+	728	NA	exon (ONH92227, exon 1 of 4)	-exon (ONH92227, exon 1 of 4)	788	ONH92227	PRUPE_8G164100	ONH92227			PRUPE_8G164100
K4_8_peak_8808	G4	4447019	4448044	+	728	NA	exon (ONI11143, exon 1 of 7)	-exon (ONI11143, exon 1 of 7)	652	ONI11143	PRUPE_4G089500	ONI11143			PRUPE_4G089500
K4_8_peak_10794c	G5	12529469	12530745	+	728	NA	promoter-TSS (ONI07597)	#NAME?	5	ONI07597	PRUPE_5G129300	ONI07597			PRUPE_5G129300
K4_8_peak_7420b	G3	21658286	21659442	+	728	NA	exon (ONI18379, exon 1 of 4)	-exon (ONI18379, exon 1 of 4)	465	ONI18379	PRUPE_3G212000	ONI18379			PRUPE_3G212000
K4_8_peak_9689	G4	17427590	17428644	+	726	NA	exon (ONI13903, exon 1 of 8)	-exon (ONI13903, exon 1 of 8)	503	ONI13903	PRUPE_4G253900	ONI13903			PRUPE_4G253900
K4_8_peak_3011a	G1	37413666	37414691	+	726	NA	exon (ONI33676, exon 1 of 4)	-exon (ONI33676, exon 1 of 4)	475	ONI33676_m_TCONS_00003868	PRUPE_1G440300	ONI33676_m_TCONS_00003868			PRUPE_1G440300
K4_8_peak_8347a	G4	1115729	1117074	+	725	NA	TTS (ENSRNA049760614-T1)	tRNA-TTS (ENSRNA049760614-T1)	495	ONI10018	PRUPE_4G023500	ONI10018			PRUPE_4G023500
K4_8_peak_163a	G1	1688072	1689341	+	724	NA	exon (ONI26431, exon 1 of 6)	-exon (ONI26431, exon 1 of 6)	604	ONI26431	PRUPE_1G024200	ONI26431			PRUPE_1G024200
K4_8_peak_14018d	G6	30270890	30272384	+	724	NA	exon (ONI05116, exon 1 of 18)	-exon (ONI05116, exon 1 of 18)	654	ONI05116_j_TCONS_00040154	PRUPE_6G356900	ONI05118			PRUPE_6G356900
K4_8_peak_3784e	G1	45333411	45335298	+	724	NA	exon (ONI35794, exon 1 of 4)	-exon (ONI35794, exon 1 of 4)	997	ONI35794	PRUPE_1G555300	ONI35794			PRUPE_1G555300
K4_8_peak_2567c	G1	34454729	34456096	+	723	NA	intron (ONI32751, intron 1 of 16)	-intron (ONI32751, intron 1 of 16)	706	ONI32751	PRUPE_1G383600	ONI32751			PRUPE_1G383600
K4_8_peak_397	G1	4954633	4955666	+	722	NA	exon (ONI27132, exon 1 of 1)	-exon (ONI27132, exon 1 of 1)	366	ONI27133	PRUPE_1G069700	ONI27133			PRUPE_1G069700
K4_8_peak_15588b	G7	19714296	19715702	+	722	NA	exon (ONH97935, exon 1 of 1)	-exon (ONH97935, exon 1 of 1)	552	ONH97935	PRUPE_7G219600	ONH97935			PRUPE_7G219600
K4_8_peak_2787d	G1	35926115	35927730	+	722	NA	exon (ONI33226, exon 1 of 1)	-exon (ONI33226, exon 1 of 1)	685	ONI33226	PRUPE_1G411600	ONI33226			PRUPE_1G411600
K4_8_peak_1558b	G1	26490955	26491634	+	722	NA	TTS (ONI30495)	#NAME?	324	ONI30498	PRUPE_1G254100	ONI30498			PRUPE_1G254100
K4_8_peak_9623c	G4	15729731	15731472	+	722	NA	exon (ONI13699, exon 1 of 1)	-exon (ONI13699, exon 1 of 1)	689	ONI13699	PRUPE_4G239400	ONI13699			PRUPE_4G239400
K4_8_peak_10544b	G5	10307174	10308244	+	722	NA	exon (ONI06974, exon 1 of 5)	-exon (ONI06974, exon 1 of 5)	429	ONI06974	PRUPE_5G092900	ONI06974			PRUPE_5G092900
K4_8_peak_7993b	G3	26184841	26185908	+	721	NA	exon (ONI19697, exon 1 of 5)	-exon (ONI19697, exon 1 of 5)	487	ONI19697	PRUPE_3G292400	ONI19697			PRUPE_3G292400
K4_8_peak_4843	G2	21049973	21051045	+	721	NA	exon (ONI22889, exon 1 of 5)	-exon (ONI22889, exon 1 of 5)	645	ONI22889	PRUPE_2G157200	ONI22889			PRUPE_2G157200
K4_8_peak_14904c	G7	14811263	14812536	+	721	NA	exon (ONH96404, exon 1 of 2)	-exon (ONH96404, exon 1 of 2)	682	ONH96404	PRUPE_7G127000	ONH96404			PRUPE_7G127000
K4_8_peak_13491a	G6	26450850	26451880	+	721	NA	exon (ONI03826, exon 1 of 8)	-exon (ONI03826, exon 1 of 8)	483	ONI03826_j_TCONS_00035980	PRUPE_6G285000	ONI03826_j_TCONS_00035980			PRUPE_6G285000
K4_8_peak_4554	G2	16596029	16596731	+	721	NA	exon (XLOC_009725_u_TCONS_00017272_minus, exon 1 of 1)	-exon (XLOC_009725_u_TCONS_00017272_minus, exon 1 of 1)	933	XLOC_009725_u_TCONS_00017272_minus	XLOC_009725_minus	XLOC_009725_u_TCONS_00017272_minus
K4_8_peak_16370e	G8	9596023	9597838	+	721	NA	exon (ONH90625, exon 1 of 1)	-exon (ONH90625, exon 1 of 1)	974	ONH90625	PRUPE_8G065000	ONH90625			PRUPE_8G065000
K4_8_peak_6116	G3	198921	200015	+	721	NA	exon (ONI14699, exon 1 of 1)	-exon (ONI14699, exon 1 of 1)	451	ONI14699	PRUPE_3G002900	ONI14699			PRUPE_3G002900
K4_8_peak_14605c	G7	11570630	11571791	+	721	NA	TTS (ONH95599_m_TCONS_00043562)	#NAME?	360	ONH95597	PRUPE_7G080100	ONH95595			PRUPE_7G080100
K4_8_peak_7850a	G3	25318138	25319478	+	720	NA	exon (ONI19352, exon 1 of 4)	-exon (ONI19352, exon 1 of 4)	466	ONI19352	PRUPE_3G273700	ONI19352			PRUPE_3G273700
K4_8_peak_16753	G8	15533689	15534588	+	720	NA	exon (ONH91741, exon 2 of 3)	-exon (ONH91741, exon 2 of 3)	507	ONH91742	PRUPE_8G134400	ONH91742			PRUPE_8G134400
K4_8_peak_412a	G1	5056143	5057179	+	720	NA	TTS (ONI27162)	#NAME?	406	ONI27161	PRUPE_1G071400	ONI27161			PRUPE_1G071400
K4_8_peak_3530d	G1	42586483	42587971	+	720	NA	exon (ONI35141, exon 1 of 4)	-exon (ONI35141, exon 1 of 4)	666	ONI35147_j_TCONS_00010107	PRUPE_1G518500	ONI35141			PRUPE_1G518500
K4_8_peak_6457a	G3	3712421	3713315	+	720	NA	exon (ONI15629, exon 1 of 12)	-exon (ONI15629, exon 1 of 12)	603	ONI15629	PRUPE_3G052500	ONI15630			PRUPE_3G052500
K4_8_peak_1368b	G1	24142568	24143694	+	720	NA	exon (ONI30050, exon 1 of 5)	-exon (ONI30050, exon 1 of 5)	420	ONI30050_m_TCONS_00007377	PRUPE_1G228400	ONI30050			PRUPE_1G228400
K4_8_peak_11507b	G5	17521652	17522185	+	720	NA	promoter-TSS (ONI09275)	#NAME?	-14	ONI09275	PRUPE_5G228300	ONI09275			PRUPE_5G228300
K4_8_peak_10420d	G5	8920739	8922148	+	720	NA	TTS (ONI06695)	#NAME?	608	ONI06702	PRUPE_5G075200	ONI06702			PRUPE_5G075200
K4_8_peak_8533b	G4	2336491	2337902	+	720	NA	exon (ONI10462, exon 2 of 2)	-exon (ONI10462, exon 2 of 2)	487	ONI10462	PRUPE_4G048900	ONI10462_m_TCONS_00023667			PRUPE_4G048900
K4_8_peak_14143a	G7	541927	543466	+	720	NA	exon (ONH94219, exon 1 of 20)	-exon (ONH94219, exon 1 of 20)	705	ONH94220	PRUPE_7G004800	ONH94220			PRUPE_7G004800
K4_8_peak_10968b	G5	13725147	13727119	+	720	NA	exon (ONI07990, exon 1 of 1)	-exon (ONI07990, exon 1 of 1)	930	ONI07990	PRUPE_5G151900	ONI07990			PRUPE_5G151900
K4_8_peak_9364c	G4	11592830	11594065	+	719	NA	promoter-TSS (ENSRNA049996768-T1)	pre_miRNA-promoter-TSS (ENSRNA049996768-T1)	503	ONI12935	PRUPE_4G192600	ONI12935			PRUPE_4G192600
K4_8_peak_8358a	G4	1167283	1168458	+	719	NA	exon (ONI10047, exon 1 of 7)	-exon (ONI10047, exon 1 of 7)	511	ONI10047	PRUPE_4G024700	ONI10047			PRUPE_4G024700
K4_8_peak_11683b	G6	456823	458252	+	718	NA	exon (ONH99006, exon 1 of 21)	-exon (ONH99006, exon 1 of 21)	639	ONH99006	PRUPE_6G004500	ONH99006			PRUPE_6G004500
K4_8_peak_12135c	G6	4874800	4876239	+	718	NA	exon (ONI00162, exon 1 of 1)	-exon (ONI00162, exon 1 of 1)	760	ONI00162	PRUPE_6G071400	ONI00162			PRUPE_6G071400
K4_8_peak_3682e	G1	44124853	44126798	+	717	NA	exon (ONI35502, exon 1 of 2)	-exon (ONI35502, exon 1 of 2)	836	ONI35503	PRUPE_1G540000	ONI35502			PRUPE_1G540000
K4_8_peak_12884c	G6	20377405	20379166	+	716	NA	exon (ONI02399, exon 1 of 2)	-exon (ONI02399, exon 1 of 2)	891	ONI02399_m_TCONS_00035241	PRUPE_6G196000	ONI02399			PRUPE_6G196000
K4_8_peak_5941b	G2	29539871	29541350	+	716	NA	exon (ONI25665, exon 1 of 8)	-exon (ONI25665, exon 1 of 8)	769	ONI25665	PRUPE_2G313500	ONI25665			PRUPE_2G313500
K4_8_peak_453c	G1	5580936	5582253	+	716	NA	TTS (ONI27271)	#NAME?	589	ONI27270	PRUPE_1G077200	ONI27270			PRUPE_1G077200
K4_8_peak_5206c	G2	24371545	24373118	+	716	NA	exon (ONI23841, exon 1 of 3)	-exon (ONI23841, exon 1 of 3)	831	ONI23841	PRUPE_2G211300	ONI23841			PRUPE_2G211300
K4_8_peak_5651a	G2	27815548	27816571	+	715	NA	intron (ONI25045, intron 1 of 8)	-intron (ONI25045, intron 1 of 8)	481	ONI25045	PRUPE_2G277000	ONI25045			PRUPE_2G277000
K4_8_peak_10565e	G5	10634127	10636416	+	715	NA	exon (ONI07059, exon 2 of 4)	-exon (ONI07059, exon 2 of 4)	922	ONI07061	PRUPE_5G097700	ONI07061			PRUPE_5G097700
K4_8_peak_2377f	G1	33443554	33445430	+	714	NA	exon (ONI32369, exon 1 of 1)	-exon (ONI32369, exon 1 of 1)	853	ONI32369	PRUPE_1G363700	ONI32369			PRUPE_1G363700
K4_8_peak_13197b	G6	24007110	24008554	+	713	NA	exon (ONI03149, exon 1 of 1)	-exon (ONI03149, exon 1 of 1)	698	ONI03149	PRUPE_6G241600	ONI03149			PRUPE_6G241600
K4_8_peak_15788c	G7	20972109	20973689	+	713	NA	exon (ONH98366, exon 1 of 20)	-exon (ONH98366, exon 1 of 20)	823	ONH98366	PRUPE_7G246700	ONH98366			PRUPE_7G246700
K4_8_peak_7610	G3	23453259	23454498	+	712	NA	exon (ONI18808, exon 1 of 8)	-exon (ONI18808, exon 1 of 8)	572	ONI18808	PRUPE_3G240800	ONI18808			PRUPE_3G240800
K4_8_peak_10853g	G5	12970507	12973545	+	712	NA	exon (ONI07754_j_TCONS_00032238, exon 1 of 2)	-exon (ONI07754_j_TCONS_00032238, exon 1 of 2)	886	ONI07753	PRUPE_5G137600	ONI07754			PRUPE_5G137600
K4_8_peak_10807b	G5	12663930	12665474	+	712	NA	exon (ONI07621, exon 1 of 1)	-exon (ONI07621, exon 1 of 1)	736	ONI07621	PRUPE_5G131400	ONI07621			PRUPE_5G131400
K4_8_peak_14453	G7	9424581	9425616	+	712	NA	exon (ONH95180, exon 1 of 7)	-exon (ONH95180, exon 1 of 7)	420	ONH95180	PRUPE_7G055400	ONH95180			PRUPE_7G055400
K4_8_peak_2633b	G1	34929879	34931311	+	712	NA	exon (ONI32893, exon 1 of 2)	-exon (ONI32893, exon 1 of 2)	715	ONI32893	PRUPE_1G392300	ONI32893			PRUPE_1G392300
K4_8_peak_11958a	G6	3447539	3448629	+	712	NA	exon (ONH99753, exon 1 of 1)	-exon (ONH99753, exon 1 of 1)	326	ONH99753	PRUPE_6G048100	ONH99753			PRUPE_6G048100
K4_8_peak_7420a	G3	21658286	21659442	+	711	NA	exon (ONI18379, exon 1 of 4)	-exon (ONI18379, exon 1 of 4)	465	ONI18379	PRUPE_3G212000	ONI18379			PRUPE_3G212000
K4_8_peak_7377b	G3	21299373	21300423	+	711	NA	TTS (ONI18255)	#NAME?	457	ONI18253	PRUPE_3G205300	ONI18253_m_TCONS_00022114			PRUPE_3G205300
K4_8_peak_1771a	G1	28518694	28519664	+	711	NA	exon (ONI30933, exon 1 of 1)	-exon (ONI30933, exon 1 of 1)	777	ONI30933	PRUPE_1G282500	ONI30933			PRUPE_1G282500
K4_8_peak_5206b	G2	24371545	24373118	+	711	NA	exon (ONI23841, exon 1 of 3)	-exon (ONI23841, exon 1 of 3)	831	ONI23841	PRUPE_2G211300	ONI23841			PRUPE_2G211300
K4_8_peak_13433b	G6	26060005	26061251	+	711	NA	exon (ONI03721, exon 1 of 14)	-exon (ONI03721, exon 1 of 14)	588	ONI03721	PRUPE_6G277300	ONI03721			PRUPE_6G277300
K4_8_peak_15594d	G7	19754865	19756305	+	710	NA	intron (ONH97951_m_TCONS_00044776, intron 1 of 1)	-intron (ONH97951, intron 1 of 3)	701	ONH97951_m_TCONS_00044776	PRUPE_7G220600	ONH97951_m_TCONS_00044776			PRUPE_7G220600
K4_8_peak_3045c	G1	37728884	37730011	+	710	NA	exon (ONI33786, exon 1 of 16)	-exon (ONI33786, exon 1 of 16)	604	ONI33786	PRUPE_1G445600	ONI33786			PRUPE_1G445600
K4_8_peak_2633a	G1	34929879	34931311	+	710	NA	exon (ONI32893, exon 1 of 2)	-exon (ONI32893, exon 1 of 2)	715	ONI32893	PRUPE_1G392300	ONI32893			PRUPE_1G392300
K4_8_peak_4555a	G2	16612476	16613815	+	710	NA	exon (ONI22111, exon 1 of 11)	-exon (ONI22111, exon 1 of 11)	645	ONI22111	PRUPE_2G107900	ONI22111			PRUPE_2G107900
K4_8_peak_2686a	G1	35253593	35254677	+	710	NA	exon (ONI32993, exon 1 of 1)	-exon (ONI32993, exon 1 of 1)	710	ONI32993	PRUPE_1G398300	ONI32993			PRUPE_1G398300
K4_8_peak_8706b	G4	3676828	3678469	+	710	NA	exon (ONI10908, exon 1 of 1)	-exon (ONI10908, exon 1 of 1)	757	ONI10908_j_TCONS_00026585	PRUPE_4G075100	ONI10908_j_TCONS_00026585			PRUPE_4G074900
K4_8_peak_12019c	G6	3926638	3928279	+	710	NA	intron (ONH99885, intron 1 of 4)	-intron (ONH99885, intron 1 of 4)	896	ONH99885	PRUPE_6G055800	ONH99885			PRUPE_6G055800
K4_8_peak_5376b	G2	25893935	25895766	+	710	NA	exon (ONI24397, exon 1 of 1)	-exon (ONI24397, exon 1 of 1)	953	ONI24397	PRUPE_2G238300	ONI24397			PRUPE_2G238300
K4_8_peak_2929a	G1	36830611	36831930	+	710	NA	exon (ONI33504, exon 1 of 1)	-exon (ONI33504, exon 1 of 1)	498	ONI33504	PRUPE_1G429000	ONI33504			PRUPE_1G429000
K4_8_peak_15611c	G7	19859127	19860935	+	709	NA	exon (ONH98000, exon 1 of 2)	-exon (ONH98000, exon 1 of 2)	502	ONH98000	PRUPE_7G222700	ONH98000_m_TCONS_00044809			PRUPE_7G222700
K4_8_peak_3342c	G1	40979967	40981826	+	709	NA	exon (ONI34657_m_TCONS_00004333, exon 2 of 2)	-exon (ONI34657_m_TCONS_00004333, exon 2 of 2)	818	ONI34657	PRUPE_1G493100	ONI34657			PRUPE_1G493100
K4_8_peak_10855b	G5	12978952	12980035	+	709	NA	exon (ONI07755, exon 1 of 3)	-exon (ONI07755, exon 1 of 3)	715	ONI07755	PRUPE_5G137700	ONI07755			PRUPE_5G137700
K4_8_peak_562b	G1	8038150	8039487	+	708	NA	exon (ONI27712, exon 2 of 2)	-exon (ONI27712, exon 2 of 2)	848	ONI27712	PRUPE_1G100900	ONI27712			PRUPE_1G100900
K4_8_peak_1819a	G1	28828978	28830434	+	708	NA	exon (ONI31051, exon 1 of 18)	-exon (ONI31051, exon 1 of 18)	725	ONI31051	PRUPE_1G289000	ONI31051			PRUPE_1G289000
K4_8_peak_12024b	G6	3966569	3968181	+	708	NA	exon (ONH99897, exon 1 of 3)	-exon (ONH99897, exon 1 of 3)	911	ONH99897_n_TCONS_00037175	PRUPE_6G056400	ONH99897			PRUPE_6G056400
K4_8_peak_15830c	G7	21196183	21197534	+	708	NA	exon (ONH98479, exon 1 of 2)	-exon (ONH98479, exon 1 of 2)	928	ONH98479	PRUPE_7G250700	ONH98479_k_TCONS_00045077			PRUPE_7G250800
K4_8_peak_5389b	G2	26002162	26003498	+	707	NA	exon (ONI24429, exon 1 of 9)	-exon (ONI24429, exon 1 of 9)	620	ONI24429	PRUPE_2G239900	ONI24429_m_TCONS_00016330			PRUPE_2G239900
K4_8_peak_716c	G1	9770192	9771568	+	707	NA	exon (ONI28114, exon 1 of 1)	-exon (ONI28114, exon 1 of 1)	700	ONI28114	PRUPE_1G124000	ONI28114			PRUPE_1G124000
K4_8_peak_9006b	G4	6977082	6978447	+	707	NA	exon (ONI11811, exon 1 of 4)	-exon (ONI11811, exon 1 of 4)	633	ONI11811	PRUPE_4G127000	ONI11811			PRUPE_4G127000
K4_8_peak_10220	G5	4870306	4870837	+	707	NA	exon (ONI06159, exon 1 of 1)	-exon (ONI06159, exon 1 of 1)	319	ONI06159	PRUPE_5G044300	ONI06159			PRUPE_5G044300
K4_8_peak_15883d	G7	21527828	21529327	+	707	NA	exon (ONH98612, exon 1 of 1)	-exon (ONH98612, exon 1 of 1)	646	ONH98612	PRUPE_7G257400	ONH98612			PRUPE_7G257400
K4_8_peak_10407b	G5	8811061	8812175	+	707	NA	promoter-TSS (ENSRNA050003255-T1)	SRP_RNA-promoter-TSS (ENSRNA050003255-T1)	481	ONI06675	PRUPE_5G073800	ONI06675			PRUPE_5G073800
K4_8_peak_6450a	G3	3616254	3617376	+	707	NA	exon (ONI15597, exon 1 of 1)	-exon (ONI15597, exon 1 of 1)	516	ONI15597	PRUPE_3G051300	ONI15597			PRUPE_3G051300
K4_8_peak_3625a	G1	43411488	43413064	+	706	NA	exon (ONI35345, exon 1 of 1)	-exon (ONI35345, exon 1 of 1)	856	ONI35345	PRUPE_1G531000	ONI35345			PRUPE_1G531000
K4_8_peak_633	G1	8857541	8858460	+	706	NA	TTS (ONI27918)	#NAME?	341	ONI27920	PRUPE_1G110900	ONI27919			PRUPE_1G110900
K4_8_peak_8320e	G4	913678	915394	+	705	NA	exon (ONI09936, exon 1 of 2)	-exon (ONI09936, exon 1 of 2)	897	ONI09936	PRUPE_4G019600	ONI09936			PRUPE_4G019600
K4_8_peak_6518a	G3	4519072	4519904	+	705	NA	exon (ONI15821, exon 1 of 5)	-exon (ONI15821, exon 1 of 5)	483	ONI15821	PRUPE_3G063200	ONI15821			PRUPE_3G063200
K4_8_peak_15147b	G7	16738705	16739377	+	705	NA	promoter-TSS (ONH96943)	#NAME?	95	ONH96943	PRUPE_7G161100	ONH96943			PRUPE_7G161100
K4_8_peak_16264	G8	4883764	4884957	+	705	NA	exon (ONH90323, exon 1 of 2)	-exon (ONH90323, exon 1 of 2)	477	ONH90323	PRUPE_8G046300	ONH90323			PRUPE_8G046300
K4_8_peak_11446d	G5	17101870	17103726	+	705	NA	exon (ONI09112, exon 1 of 1)	-exon (ONI09112, exon 1 of 1)	825	ONI09112	PRUPE_5G218800	ONI09112			PRUPE_5G218800
K4_8_peak_391b	G1	4930881	4932075	+	705	NA	exon (ONI27128, exon 1 of 2)	-exon (ONI27128, exon 1 of 2)	321	ONI27128	PRUPE_1G069300	ONI27128			PRUPE_1G069300
K4_8_peak_5821b	G2	28850036	28852133	+	704	NA	exon (ONI25384, exon 1 of 1)	-exon (ONI25384, exon 1 of 1)	872	ONI25384	PRUPE_2G299400	ONI25384			PRUPE_2G299400
K4_8_peak_11174b	G5	15075619	15077590	+	704	NA	exon (ONI08458, exon 1 of 1)	-exon (ONI08458, exon 1 of 1)	799	ONI08458	PRUPE_5G178900	ONI08458			PRUPE_5G178900
K4_8_peak_15861a	G7	21403950	21405093	+	704	NA	exon (ONH98561, exon 1 of 3)	-exon (ONH98561, exon 1 of 3)	326	ONH98561_m_TCONS_00042685	PRUPE_7G254600	ONH98561			PRUPE_7G254600
K4_8_peak_16858b	G8	16387848	16388815	+	704	NA	exon (ONH92034, exon 1 of 1)	-exon (ONH92034, exon 1 of 1)	494	ONH92034	PRUPE_8G150500	ONH92034			PRUPE_8G150500
K4_8_peak_8053b	G3	26554224	26555373	+	703	NA	exon (ONI19839, exon 1 of 1)	-exon (ONI19839, exon 1 of 1)	506	ONI19839_o_TCONS_00022998	PRUPE_3G300700	ONI19839			PRUPE_3G300700
K4_8_peak_17155c	G8	18860972	18862829	+	703	NA	exon (ONH92814, exon 1 of 2)	-exon (ONH92814, exon 1 of 2)	820	ONH92814	PRUPE_8G197500	ONH92814			PRUPE_8G197500
K4_8_peak_8249a	G4	476587	478229	+	703	NA	exon (ONI09797, exon 1 of 3)	-exon (ONI09797, exon 1 of 3)	504	ONI09798	PRUPE_4G009700	ONI09797			PRUPE_4G009700
K4_8_peak_12753a	G6	17823751	17824969	+	702	NA	exon (ONI02024, exon 1 of 1)	-exon (ONI02024, exon 1 of 1)	309	ONI02024	PRUPE_6G173300	ONI02024			PRUPE_6G173300
K4_8_peak_2332a	G1	33126142	33127374	+	702	NA	TTS (ONI32278)	#NAME?	636	ONI32279	PRUPE_1G358000	ONI32279			PRUPE_1G358000
K4_8_peak_458	G1	5626653	5627977	+	702	NA	exon (ONI27296, exon 1 of 8)	-exon (ONI27296, exon 1 of 8)	432	ONI27297	PRUPE_1G078200	ONI27296			PRUPE_1G078200
K4_8_peak_8623b	G4	2970360	2971760	+	702	NA	exon (ONI10689, exon 1 of 1)	-exon (ONI10689, exon 1 of 1)	672	ONI10689	PRUPE_4G062000	ONI10689			PRUPE_4G062000
K4_8_peak_2946	G1	36915766	36916288	+	702	NA	exon (ONI33526, exon 1 of 1)	-exon (ONI33526, exon 1 of 1)	693	ONI33526	PRUPE_1G430700	ONI33526			PRUPE_1G430700
K4_8_peak_3338	G1	40956176	40957369	+	702	NA	promoter-TSS (XLOC_006174_u_TCONS_00011060_plus)	#NAME?	375	ONI34649	PRUPE_1G492600	ONI34649			PRUPE_1G492600
K4_8_peak_11211b	G5	15277721	15279277	+	701	NA	exon (ONI08528, exon 1 of 7)	-exon (ONI08528, exon 1 of 7)	782	ONI08528	PRUPE_5G183600	ONI08528			PRUPE_5G183600
K4_8_peak_17601b	G8	22094719	22096090	+	701	NA	exon (ONH93942, exon 1 of 4)	-exon (ONH93942, exon 1 of 4)	475	ONH93944	PRUPE_8G262000	ONH93943			PRUPE_8G262000
K4_8_peak_6109a	G3	135167	136479	+	701	NA	intron (ONI14680, intron 1 of 8)	-intron (ONI14679, intron 1 of 8)	503	ONI14680	PRUPE_3G001700	ONI14679			PRUPE_3G001700
K4_8_peak_2032b	G1	30761798	30763019	+	701	NA	exon (ONI31581, exon 1 of 9)	-exon (ONI31581, exon 1 of 9)	468	ONI31581	PRUPE_1G320700	ONI31581			PRUPE_1G320700
K4_8_peak_1183b	G1	19929756	19930849	+	701	NA	exon (ONI29559, exon 1 of 1)	-exon (ONI29559, exon 1 of 1)	627	ONI29559	PRUPE_1G201800	ONI29559			PRUPE_1G201800
K4_8_peak_13438b	G6	26090265	26091263	+	701	NA	exon (ONI03728, exon 2 of 3)	-exon (ONI03728, exon 2 of 3)	509	ONI03728	PRUPE_6G277900	ONI03728			PRUPE_6G277900
K4_8_peak_14229b	G7	2843257	2844186	+	701	NA	exon (ONH94495, exon 1 of 1)	-exon (ONH94495, exon 1 of 1)	426	ONH94495	PRUPE_7G019000	ONH94495			PRUPE_7G019000
K4_8_peak_8518b	G4	2242607	2244103	+	701	NA	exon (ONI10429_k_TCONS_00023648, exon 1 of 2)	-exon (ONI10429_k_TCONS_00023648, exon 1 of 2)	873	ONI10429_k_TCONS_00023648	PRUPE_4G047200	ONI10429_k_TCONS_00023648			PRUPE_4G047200
K4_8_peak_15843b	G7	21283648	21284856	+	701	NA	exon (ONH98505_k_TCONS_00042666, exon 1 of 2)	-exon (ONH98505_k_TCONS_00042666, exon 1 of 2)	736	ONH98505_k_TCONS_00042666	PRUPE_7G252100	ONH98505_k_TCONS_00042666			PRUPE_7G252100
K4_8_peak_16284b	G8	5524158	5525441	+	700	NA	exon (ONH90376, exon 1 of 3)	-exon (ONH90376, exon 1 of 3)	455	ONH90376_m_TCONS_00048286	PRUPE_8G050800	ONH90376_m_TCONS_00048286			PRUPE_8G050800
K4_8_peak_16144b	G8	2223860	2225198	+	700	NA	exon (ONH89927, exon 1 of 1)	-exon (ONH89927, exon 1 of 1)	582	ONH89927	PRUPE_8G024500	ONH89927			PRUPE_8G024500
K4_8_peak_16963b	G8	17370693	17371577	+	700	NA	promoter-TSS (ONH92317)	#NAME?	490	ONH92315	PRUPE_8G168200	ONH92316			PRUPE_8G168200
K4_8_peak_10118a	G5	3041724	3042899	+	700	NA	exon (ONI05854, exon 2 of 11)	-exon (ONI05854, exon 2 of 11)	579	ONI05854_m_TCONS_00031238	PRUPE_5G026700	ONI05854_m_TCONS_00031238			PRUPE_5G026700
K4_8_peak_15086b	G7	16397234	16398582	+	700	NA	exon (ONH96821, exon 1 of 2)	-exon (ONH96821, exon 1 of 2)	490	ONH96819	PRUPE_7G154200	ONH96819			PRUPE_7G154200
K4_8_peak_2827d	G1	36156487	36157942	+	700	NA	exon (ONI33317, exon 1 of 1)	-exon (ONI33317, exon 1 of 1)	602	ONI33317	PRUPE_1G416500	ONI33317			PRUPE_1G416500
K4_8_peak_3693a	G1	44257430	44258676	+	700	NA	exon (ONI35543, exon 1 of 3)	-exon (ONI35543, exon 1 of 3)	812	ONI35543	PRUPE_1G541800	ONI35543_j_TCONS_00010343			PRUPE_1G541800
K4_8_peak_3275b	G1	40267090	40268366	+	699	NA	exon (ONI34448, exon 1 of 10)	-exon (ONI34448, exon 1 of 10)	558	ONI34449_m_TCONS_00004256	PRUPE_1G482800	ONI34448			PRUPE_1G482800
K4_8_peak_5488	G2	26627098	26628168	+	699	NA	intron (ONI24646, intron 1 of 29)	-intron (ONI24646, intron 1 of 29)	555	ONI24646	PRUPE_2G252300	ONI24646			PRUPE_2G252300
K4_8_peak_4071c	G2	942888	944075	+	698	NA	exon (ONI20342, exon 1 of 1)	-exon (ONI20342, exon 1 of 1)	613	ONI20342	PRUPE_2G010300	ONI20342			PRUPE_2G010300
K4_8_peak_16504	G8	12095147	12096396	+	698	NA	exon (ONH91003, exon 1 of 24)	-exon (ONH91003, exon 1 of 24)	585	ONH91004_m_TCONS_00046223	PRUPE_8G087800	ONH91003			PRUPE_8G087800
K4_8_peak_11222c	G5	15335876	15337520	+	698	NA	exon (ONI08545, exon 1 of 15)	-exon (ONI08545, exon 1 of 15)	481	ONI08546	PRUPE_5G184600	ONI08545			PRUPE_5G184600
K4_8_peak_8317c	G4	878553	880500	+	698	NA	exon (ONI09929, exon 2 of 4)	-exon (ONI09929, exon 2 of 4)	777	ONI09929	PRUPE_4G019100	ONI09929			PRUPE_4G019100
K4_8_peak_11080a	G5	14434118	14435680	+	697	NA	exon (ONI08247, exon 1 of 1)	-exon (ONI08247, exon 1 of 1)	697	ONI08247	PRUPE_5G166900	ONI08247			PRUPE_5G166900
K4_8_peak_481	G1	6127520	6128711	+	697	NA	exon (ONI27378, exon 1 of 1)	-exon (ONI27378, exon 1 of 1)	554	ONI27375	PRUPE_1G082600	ONI27375			PRUPE_1G082600
K4_8_peak_15344	G7	18048522	18049675	+	697	NA	intron (ONH97382, intron 1 of 6)	-intron (ONH97381, intron 1 of 5)	434	ONH97382	PRUPE_7G186800	ONH97381			PRUPE_7G186800
K4_8_peak_10739a	G5	12169431	12170571	+	697	NA	TTS (ONI07481)	#NAME?	445	ONI07483_m_TCONS_00029909	PRUPE_5G122700	ONI07483_m_TCONS_00029909			PRUPE_5G122700
K4_8_peak_6559	G3	4946487	4947481	+	697	NA	exon (ONI15917, exon 1 of 8)	-exon (ONI15917, exon 1 of 8)	452	ONI15917	PRUPE_3G068800	ONI15917			PRUPE_3G068800
K4_8_peak_2189b	G1	32156767	32158131	+	697	NA	exon (ONI31975, exon 1 of 7)	-exon (ONI31975, exon 1 of 7)	259	ONI31975	PRUPE_1G342500	ONI31975			PRUPE_1G342500
K4_8_peak_12138a	G6	4899036	4900731	+	696	NA	exon (ONI00167, exon 1 of 1)	-exon (ONI00167, exon 1 of 1)	723	ONI00167	PRUPE_6G071800	ONI00167			PRUPE_6G071800
K4_8_peak_8763a	G4	4074111	4076149	+	696	NA	exon (ONI11027, exon 1 of 1)	-exon (ONI11027, exon 1 of 1)	997	ONI11027	PRUPE_4G083400	ONI11027_o_TCONS_00023999			PRUPE_4G083400
K4_8_peak_12031	G6	4002127	4003298	+	696	NA	exon (ONH99909, exon 2 of 6)	-exon (ONH99909, exon 2 of 6)	737	ONH99909	PRUPE_6G057000	ONH99909			PRUPE_6G057000
K4_8_peak_16556b	G8	12778917	12780454	+	695	NA	exon (ONH91135, exon 1 of 6)	-exon (ONH91135, exon 1 of 6)	270	ONH91138	PRUPE_8G095700	ONH91135			PRUPE_8G095700
K4_8_peak_15904a	G7	21655117	21656332	+	695	NA	exon (ONH98647, exon 1 of 9)	-exon (ONH98647, exon 1 of 9)	496	ONH98647	PRUPE_7G260100	ONH98647			PRUPE_7G260100
K4_8_peak_5027	G2	22798355	22799452	+	695	NA	exon (ONI23406, exon 1 of 3)	-exon (ONI23406, exon 1 of 3)	466	ONI23406	PRUPE_2G187300	ONI23406			PRUPE_2G187300
K4_8_peak_16284a	G8	5524158	5525441	+	695	NA	exon (ONH90376, exon 1 of 3)	-exon (ONH90376, exon 1 of 3)	455	ONH90376_m_TCONS_00048286	PRUPE_8G050800	ONH90376_m_TCONS_00048286			PRUPE_8G050800
K4_8_peak_15072d	G7	16296838	16298524	+	695	NA	TTS (ONH96793)	#NAME?	941	ONH96794	PRUPE_7G152600	ONH96794			PRUPE_7G152600
K4_8_peak_7170c	G3	18954442	18955600	+	694	NA	exon (ONI17633, exon 1 of 6)	-exon (ONI17633, exon 1 of 6)	181	ONI17633	PRUPE_3G170700	ONI17633			PRUPE_3G170700
K4_8_peak_8920a	G4	6020764	6022012	+	694	NA	exon (ONI11562, exon 1 of 3)	-exon (ONI11562, exon 1 of 3)	610	ONI11562	PRUPE_4G113400	ONI11562			PRUPE_4G113400
K4_8_peak_158b	G1	1587969	1589128	+	694	NA	exon (ONI26412, exon 1 of 5)	-exon (ONI26412, exon 1 of 5)	384	ONI26412	PRUPE_1G023000	ONI26412			PRUPE_1G023000
K4_8_peak_10028	G5	1554563	1555707	+	694	NA	exon (ONI05590, exon 1 of 3)	-exon (ONI05590, exon 1 of 3)	757	ONI05590	PRUPE_5G014300	ONI05591			PRUPE_5G014300
K4_8_peak_16516a	G8	12272322	12273470	+	694	NA	exon (ONH91029, exon 2 of 5)	-exon (ONH91029, exon 2 of 5)	324	ONH91029	PRUPE_8G089400	ONH91031			PRUPE_8G089400
K4_8_peak_15712b	G7	20509659	20511426	+	694	NA	exon (ONH98215, exon 1 of 1)	-exon (ONH98215, exon 1 of 1)	847	ONH98215	PRUPE_7G236100	ONH98215			PRUPE_7G236100
K4_8_peak_8138c	G3	27035237	27037072	+	693	NA	exon (ONI20042, exon 1 of 3)	-exon (ONI20042, exon 1 of 3)	971	ONI20042	PRUPE_3G311800	ONI20042			PRUPE_3G311800
K4_8_peak_4936a	G2	22178118	22179349	+	693	NA	exon (ONI23230, exon 1 of 2)	-exon (ONI23230, exon 1 of 2)	655	ONI23230	PRUPE_2G176400	ONI23230			PRUPE_2G176400
K4_8_peak_6591b	G3	5261249	5262497	+	693	NA	exon (ONI15995, exon 1 of 9)	-exon (ONI15995, exon 1 of 9)	520	ONI15996_m_TCONS_00017992	PRUPE_3G073300	ONI15995			PRUPE_3G073300
K4_8_peak_14542d	G7	10789847	10790895	+	693	NA	promoter-TSS (ENSRNA049997086-T1)	pre_miRNA-promoter-TSS (ENSRNA049997086-T1)	456	ONH95429_m_TCONS_00043474	PRUPE_7G069900	ONH95429			PRUPE_7G069900
K4_8_peak_2803a	G1	36015644	36016857	+	693	NA	intron (ONI33266, intron 1 of 18)	-intron (ONI33259, intron 1 of 19)	151	ONI33266	PRUPE_1G413300	ONI33266			PRUPE_1G413300
K4_8_peak_8588b	G4	2706528	2707918	+	693	NA	exon (ONI10604, exon 1 of 5)	-exon (ONI10604, exon 1 of 5)	732	ONI10604	PRUPE_4G056500	ONI10604			PRUPE_4G056500
K4_8_peak_11174e	G5	15075619	15077590	+	692	NA	exon (ONI08458, exon 1 of 1)	-exon (ONI08458, exon 1 of 1)	799	ONI08458	PRUPE_5G178900	ONI08458			PRUPE_5G178900
K4_8_peak_16360b	G8	9114656	9116009	+	692	NA	exon (ONH90597, exon 1 of 4)	-exon (ONH90597, exon 1 of 4)	491	ONH90598	PRUPE_8G062800	ONH90598			PRUPE_8G062800
K4_8_peak_13358	G6	25353438	25354637	+	692	NA	exon (ONI03550, exon 1 of 1)	-exon (ONI03550, exon 1 of 1)	553	ONI03550	PRUPE_6G264200	ONI03550			PRUPE_6G264200
K4_8_peak_12568a	G6	11302048	11303171	+	691	NA	exon (ONI01436, exon 1 of 1)	-exon (ONI01436, exon 1 of 1)	494	ONI01436	PRUPE_6G139200	ONI01436			PRUPE_6G139200
K4_8_peak_5941a	G2	29539871	29541350	+	691	NA	exon (ONI25665, exon 1 of 8)	-exon (ONI25665, exon 1 of 8)	769	ONI25665	PRUPE_2G313500	ONI25665			PRUPE_2G313500
K4_8_peak_12388	G6	7745946	7746942	+	691	NA	exon (ONI00868, exon 1 of 5)	-exon (ONI00868, exon 1 of 5)	531	ONI00868_m_TCONS_00037759	PRUPE_6G108600	ONI00868_m_TCONS_00037759			PRUPE_6G108600
K4_8_peak_12833a	G6	19660660	19662045	+	691	NA	exon (ONI02289, exon 1 of 1)	-exon (ONI02289, exon 1 of 1)	531	ONI02289	PRUPE_6G188400	ONI02289			PRUPE_6G188400
K4_8_peak_16869b	G8	16502858	16503710	+	691	NA	exon (ONH92064, exon 1 of 13)	-exon (ONH92064, exon 1 of 13)	434	ONH92064	PRUPE_8G151800	ONH92064			PRUPE_8G151800
K4_8_peak_5946	G2	29563416	29564399	+	691	NA	TTS (ONI25675)	#NAME?	404	ONI25673	PRUPE_2G314100	ONI25674			PRUPE_2G314100
K4_8_peak_17318b	G8	20125718	20127207	+	691	NA	TTS (ONH93264)	#NAME?	804	ONH93269	PRUPE_8G222200	ONH93269			PRUPE_8G222200
K4_8_peak_2629d	G1	34905405	34907272	+	691	NA	exon (ONI32888, exon 1 of 1)	-exon (ONI32888, exon 1 of 1)	597	ONI32888	PRUPE_1G391800	ONI32888			PRUPE_1G391800
K4_8_peak_7377a	G3	21299373	21300423	+	691	NA	TTS (ONI18255)	#NAME?	457	ONI18253	PRUPE_3G205300	ONI18253_m_TCONS_00022114			PRUPE_3G205300
K4_8_peak_6398a	G3	3242103	3243182	+	691	NA	exon (ONI15481, exon 1 of 1)	-exon (ONI15481, exon 1 of 1)	486	ONI15481	PRUPE_3G045100	ONI15481			PRUPE_3G045100
K4_8_peak_5409b	G2	26159046	26160058	+	691	NA	promoter-TSS (ONI24486)	#NAME?	522	ONI24487	PRUPE_2G242900	ONI24487			PRUPE_2G242900
K4_8_peak_1450b	G1	25443081	25444524	+	691	NA	exon (ONI30259, exon 1 of 9)	-exon (ONI30259, exon 1 of 9)	875	ONI30259	PRUPE_1G240400	ONI30259			PRUPE_1G240400
K4_8_peak_16752a	G8	15529170	15530796	+	691	NA	exon (ONH91739, exon 2 of 4)	-exon (ONH91739, exon 2 of 4)	654	ONH91739	PRUPE_8G134300	ONH91739			PRUPE_8G134300
K4_8_peak_12268b	G6	6234316	6235608	+	690	NA	exon (ONI00480, exon 1 of 10)	-exon (ONI00480, exon 1 of 10)	665	ONI00480	PRUPE_6G091100	ONI00482			PRUPE_6G091100
K4_8_peak_13458	G6	26215509	26216468	+	690	NA	exon (ONI03758, exon 1 of 2)	-exon (ONI03758, exon 1 of 2)	415	ONI03758	PRUPE_6G280400	ONI03758			PRUPE_6G280400
K4_8_peak_9580b	G4	14726325	14727452	+	690	NA	exon (ONI13551, exon 1 of 3)	-exon (ONI13551, exon 1 of 3)	634	ONI13551	PRUPE_4G229800	ONI13551			PRUPE_4G229800
K4_8_peak_2122c	G1	31530683	31532232	+	690	NA	exon (ONI31827, exon 2 of 2)	-exon (ONI31827, exon 2 of 2)	191	ONI31827	PRUPE_1G332900	ONI31827			PRUPE_1G332900
K4_8_peak_13153b	G6	23735374	23736808	+	690	NA	exon (ONI03075, exon 1 of 1)	-exon (ONI03075, exon 1 of 1)	722	ONI03075	PRUPE_6G236700	ONI03075			PRUPE_6G236700
K4_8_peak_14900b	G7	14770725	14772150	+	689	NA	intron (ONH96393, intron 1 of 1)	-intron (ONH96393, intron 1 of 1)	500	ONH96393	PRUPE_7G125900	ONH96393			PRUPE_7G125900
K4_8_peak_885b	G1	11957256	11958519	+	689	NA	exon (ONI28614, exon 1 of 3)	-exon (ONI28614, exon 1 of 3)	689	ONI28614_m_TCONS_00001339	PRUPE_1G151600	ONI28614_m_TCONS_00001339			PRUPE_1G151600
K4_8_peak_13594c	G6	27278089	27279630	+	689	NA	promoter-TSS (ONI04066)	#NAME?	772	ONI04067	PRUPE_6G300300	ONI04067			PRUPE_6G300300
K4_8_peak_16730b	G8	15278732	15279933	+	689	NA	exon (ONH91680, exon 1 of 10)	-exon (ONH91680, exon 1 of 10)	609	ONH91681	PRUPE_8G129400	ONH91681			PRUPE_8G129400
K4_8_peak_14750b	G7	13200164	13201268	+	688	NA	exon (ONH96016, exon 1 of 1)	-exon (ONH96016, exon 1 of 1)	424	ONH96016	PRUPE_7G102100	ONH96016			PRUPE_7G102100
K4_8_peak_15071b	G7	16293270	16294496	+	688	NA	exon (ONH96793, exon 1 of 3)	-exon (ONH96793, exon 1 of 3)	543	ONH96793_m_TCONS_00041797	PRUPE_7G152500	ONH96793_m_TCONS_00041797			PRUPE_7G152500
K4_8_peak_16029b	G8	117622	119060	+	688	NA	exon (ONH89544, exon 1 of 1)	-exon (ONH89544, exon 1 of 1)	723	ONH89544	PRUPE_8G001300	ONH89544			PRUPE_8G001300
K4_8_peak_11426a	G5	16977613	16978526	+	687	NA	TTS (ONI09075)	#NAME?	208	ONI09076	PRUPE_5G216500	ONI09076			PRUPE_5G216500
K4_8_peak_5667c	G2	27982873	27984083	+	687	NA	exon (ONI25101, exon 1 of 1)	-exon (ONI25101, exon 1 of 1)	596	ONI25101	PRUPE_2G280800	ONI25101			PRUPE_2G280800
K4_8_peak_13799a	G6	28804842	28806287	+	687	NA	exon (ONI04602, exon 1 of 1)	-exon (ONI04602, exon 1 of 1)	593	ONI04602	PRUPE_6G329500	ONI04602			PRUPE_6G329500
K4_8_peak_1795	G1	28673836	28674841	+	686	NA	exon (ONI30980, exon 1 of 6)	-exon (ONI30980, exon 1 of 6)	527	ONI30980_j_TCONS_00007909	PRUPE_1G286100	ONI30980_j_TCONS_00007909			PRUPE_1G286100
K4_8_peak_1896a	G1	29673443	29674481	+	686	NA	exon (ONI31258, exon 1 of 11)	-exon (ONI31258, exon 1 of 11)	479	ONI31258_m_TCONS_00002602	PRUPE_1G302000	ONI31258_m_TCONS_00002602			PRUPE_1G302000
K4_8_peak_1049b	G1	15581092	15582141	+	686	NA	exon (ONI29079, exon 1 of 3)	-exon (ONI29079, exon 1 of 3)	660	ONI29079	PRUPE_1G179800	ONI29079			PRUPE_1G179800
K4_8_peak_16760a	G8	15559278	15560453	+	686	NA	exon (ONH91749, exon 1 of 1)	-exon (ONH91749, exon 1 of 1)	528	ONH91749	PRUPE_8G134900	ONH91749			PRUPE_8G134900
K4_8_peak_8667	G4	3322091	3322579	+	686	NA	promoter-TSS (ONI10791)	#NAME?	165	ONI10793	PRUPE_4G068400	ONI10793			PRUPE_4G068400
K4_8_peak_16445a	G8	11095488	11096441	+	685	NA	exon (ONH90831, exon 1 of 4)	-exon (ONH90831, exon 1 of 4)	359	ONH90835	PRUPE_8G076500	ONH90833_n_TCONS_00046145			PRUPE_8G076500
K4_8_peak_10429b	G5	9079718	9081112	+	685	NA	exon (ONI06722, exon 1 of 7)	-exon (ONI06722, exon 1 of 7)	649	ONI06722	PRUPE_5G076500	ONI06722			PRUPE_5G076500
K4_8_peak_14666a	G7	12405276	12407438	+	685	NA	exon (ONH95805, exon 1 of 2)	-exon (ONH95805, exon 1 of 2)	860	ONH95805	PRUPE_7G090600	ONH95805			PRUPE_7G090600
K4_8_peak_17374b	G8	20599918	20601390	+	685	NA	exon (ONH93419, exon 1 of 2)	-exon (ONH93419, exon 1 of 2)	592	ONH93420	PRUPE_8G231200	ONH93420			PRUPE_8G231200
K4_8_peak_15685b	G7	20335505	20336489	+	684	NA	exon (ONH98153, exon 1 of 3)	-exon (ONH98153, exon 1 of 3)	949	ONH98153	PRUPE_7G232800	ONH98153			PRUPE_7G232800
K4_8_peak_5371a	G2	25873296	25874763	+	684	NA	TTS (ONI24388)	#NAME?	480	ONI24388	PRUPE_2G237800	ONI24388			PRUPE_2G237800
K4_8_peak_13487c	G6	26433987	26435370	+	683	NA	exon (ONI03819, exon 1 of 2)	-exon (ONI03819, exon 1 of 2)	588	ONI03819_m_TCONS_00039371	PRUPE_6G284500	ONI03819_m_TCONS_00039371			PRUPE_6G284600
K4_8_peak_2787e	G1	35926115	35927730	+	683	NA	exon (ONI33226, exon 1 of 1)	-exon (ONI33226, exon 1 of 1)	685	ONI33226	PRUPE_1G411600	ONI33226			PRUPE_1G411600
K4_8_peak_7208a	G3	19372104	19373275	+	683	NA	exon (ONI17742, exon 1 of 15)	-exon (ONI17742, exon 1 of 15)	680	ONI17742	PRUPE_3G176600	ONI17742			PRUPE_3G176600
K4_8_peak_10507a	G5	9936686	9937977	+	683	NA	exon (ONI06910, exon 1 of 2)	-exon (ONI06910, exon 1 of 2)	507	ONI06910	PRUPE_5G088400	ONI06910			PRUPE_5G088400
K4_8_peak_11929c	G6	3163116	3164752	+	683	NA	exon (ONH99683, exon 1 of 1)	-exon (ONH99683, exon 1 of 1)	783	ONH99683	PRUPE_6G043200	ONH99683			PRUPE_6G043200
K4_8_peak_6480a	G3	4035764	4036938	+	683	NA	exon (ONI15708, exon 1 of 2)	-exon (ONI15708, exon 1 of 2)	739	ONI15708	PRUPE_3G056800	ONI15708			PRUPE_3G056800
K4_8_peak_15094	G7	16428722	16429534	+	683	NA	exon (ONH96832, exon 1 of 16)	-exon (ONH96832, exon 1 of 16)	355	ONH96832_m_TCONS_00044199	PRUPE_7G154900	ONH96832			PRUPE_7G154900
K4_8_peak_12284a	G6	6409905	6410831	+	682	NA	intron (ONI00524, intron 1 of 1)	-intron (ONI00524, intron 1 of 1)	823	ONI00524	PRUPE_6G092900	ONI00524			PRUPE_6G092900
K4_8_peak_14800d	G7	13923164	13924887	+	682	NA	exon (ONH96208, exon 1 of 1)	-exon (ONH96208, exon 1 of 1)	933	ONH96208_o_TCONS_00043882	PRUPE_7G113400	ONH96208			PRUPE_7G113400
K4_8_peak_4071b	G2	942888	944075	+	682	NA	exon (ONI20342, exon 1 of 1)	-exon (ONI20342, exon 1 of 1)	613	ONI20342	PRUPE_2G010300	ONI20342			PRUPE_2G010300
K4_8_peak_1276a	G1	22934524	22935465	+	682	NA	exon (ONI29828, exon 1 of 3)	-exon (ONI29828, exon 1 of 3)	695	ONI29828	PRUPE_1G216100	ONI29828			PRUPE_1G216100
K4_8_peak_16156	G8	2558696	2559649	+	682	NA	exon (ONH89988, exon 1 of 7)	-exon (ONH89988, exon 1 of 7)	747	ONH89989	PRUPE_8G028200	ONH89989			PRUPE_8G028200
K4_8_peak_4347b	G2	7764614	7765623	+	681	NA	exon (ONI21361, exon 1 of 8)	-exon (ONI21361, exon 1 of 8)	412	ONI21361_m_TCONS_00011711	PRUPE_2G061300	ONI21361_m_TCONS_00011711			PRUPE_2G061300
K4_8_peak_10344a	G5	7867388	7868478	+	681	NA	exon (ONI06494, exon 1 of 3)	-exon (ONI06494, exon 1 of 3)	423	ONI06494	PRUPE_5G064500	ONI06494			PRUPE_5G064500
K4_8_peak_6816	G3	9296845	9297402	+	681	NA	exon (ONI16629, exon 1 of 1)	-exon (ONI16629, exon 1 of 1)	295	ONI16629	PRUPE_3G111600	ONI16629			PRUPE_3G111600
K4_8_peak_1314a	G1	23528734	23529816	+	681	NA	TTS (ENSRNA049761110-T1)	tRNA-TTS (ENSRNA049761110-T1)	485	ONI29898	PRUPE_1G220600	ONI29898			PRUPE_1G220600
K4_8_peak_1628a	G1	27125411	27127164	+	681	NA	intron (ONI30620, intron 2 of 2)	-intron (ONI30620, intron 2 of 2)	990	ONI30620	PRUPE_1G262700	ONI30620			PRUPE_1G262700
K4_8_peak_1757b	G1	28436128	28437274	+	681	NA	TTS (ONI30910)	#NAME?	487	ONI30909	PRUPE_1G280900	ONI30909			PRUPE_1G280900
K4_8_peak_5604	G2	27463191	27463992	+	681	NA	TTS (ONI24938)	#NAME?	255	ONI24939	PRUPE_2G270300	ONI24939_m_TCONS_00013519			PRUPE_2G270300
K4_8_peak_1941b	G1	30085263	30086944	+	681	NA	exon (ONI31378, exon 1 of 6)	-exon (ONI31378, exon 1 of 6)	822	ONI31378	PRUPE_1G309100	ONI31378			PRUPE_1G309100
K4_8_peak_16163c	G8	2645310	2646830	+	680	NA	exon (ONH90000, exon 1 of 1)	-exon (ONH90000, exon 1 of 1)	788	ONH90000	PRUPE_8G029000	ONH90000			PRUPE_8G029000
K4_8_peak_4790b	G2	20503622	20505154	+	680	NA	exon (ONI22764_m_TCONS_00012428, exon 1 of 1)	-exon (ONI22764_m_TCONS_00012428, exon 1 of 1)	653	ONI22764	PRUPE_2G149500	ONI22764			PRUPE_2G149500
K4_8_peak_3445b	G1	41872075	41872847	+	680	NA	exon (ONI34944, exon 1 of 4)	-exon (ONI34944, exon 1 of 4)	385	ONI34944	PRUPE_1G507500	ONI34944			PRUPE_1G507500
K4_8_peak_4934b	G2	22160665	22161694	+	680	NA	intron (ONI23225_j_TCONS_00015691, intron 1 of 8)	-intron (ONI23225, intron 1 of 7)	536	ONI23225_j_TCONS_00015691	PRUPE_2G176200	ONI23225_j_TCONS_00015691			PRUPE_2G176200
K4_8_peak_5991c	G2	29812526	29814060	+	679	NA	exon (ONI25766, exon 1 of 2)	-exon (ONI25766, exon 1 of 2)	510	ONI25767_k_TCONS_00017046	PRUPE_2G319500	ONI25766			PRUPE_2G319500
K4_8_peak_10481a	G5	9694045	9695754	+	679	NA	exon (ONI06840, exon 1 of 1)	-exon (ONI06840, exon 1 of 1)	826	ONI06840	PRUPE_5G084500	ONI06840			PRUPE_5G084500
K4_8_peak_14177	G7	1421838	1422739	+	679	NA	promoter-TSS (ONH94320)	#NAME?	513	ONH94321	PRUPE_7G010800	ONH94321			PRUPE_7G010800
K4_8_peak_2962a	G1	37005752	37007043	+	678	NA	exon (ONI33556, exon 1 of 9)	-exon (ONI33556, exon 1 of 9)	506	ONI33557	PRUPE_1G432200	ONI33557			PRUPE_1G432200
K4_8_peak_16931a	G8	17090545	17091853	+	677	NA	TTS (ONH92220_m_TCONS_00046853)	#NAME?	597	ONH92222	PRUPE_8G163700	ONH92222			PRUPE_8G163700
K4_8_peak_6961b	G3	14596515	14598239	+	677	NA	exon (ONI17112, exon 1 of 2)	-exon (ONI17112, exon 1 of 2)	819	ONI17112	PRUPE_3G138400	ONI17112			PRUPE_3G138400
K4_8_peak_16044b	G8	315922	317392	+	677	NA	exon (ONH89607, exon 1 of 3)	-exon (ONH89607, exon 1 of 3)	712	ONH89607	PRUPE_8G003900	ONH89607			PRUPE_8G003900
K4_8_peak_2518	G1	34266662	34267701	+	677	NA	TTS (ONI32679)	#NAME?	516	ONI32680	PRUPE_1G379500	ONI32680			PRUPE_1G379500
K4_8_peak_12774c	G6	18229260	18230895	+	677	NA	exon (ONI02113, exon 1 of 2)	-exon (ONI02113, exon 1 of 2)	693	ONI02113	PRUPE_6G177300	ONI02113_j_TCONS_00038404			PRUPE_6G177300
K4_8_peak_13498	G6	26494313	26495214	+	677	NA	promoter-TSS (ONI03849)	#NAME?	-83	ONI03849	PRUPE_6G285700	ONI03849			PRUPE_6G285700
K4_8_peak_11621c	G5	18254813	18256184	+	677	NA	exon (ONI09529, exon 1 of 1)	-exon (ONI09529, exon 1 of 1)	662	ONI09529	PRUPE_5G243100	ONI09529_o_TCONS_00030914			PRUPE_5G243100
K4_8_peak_15830b	G7	21196183	21197534	+	677	NA	exon (ONH98479, exon 1 of 2)	-exon (ONH98479, exon 1 of 2)	928	ONH98479	PRUPE_7G250700	ONH98479_k_TCONS_00045077			PRUPE_7G250800
K4_8_peak_811b	G1	11062238	11063259	+	677	NA	intron (ONI28405, intron 1 of 20)	-intron (ONI28403, intron 1 of 24)	245	ONI28404	PRUPE_1G140700	ONI28403			PRUPE_1G140700
K4_8_peak_7396c	G3	21455192	21456565	+	676	NA	exon (ONI18310, exon 1 of 14)	-exon (ONI18310, exon 1 of 14)	640	ONI18310_m_TCONS_00019202	PRUPE_3G208500	ONI18310_m_TCONS_00019202			PRUPE_3G208500
K4_8_peak_9504c	G4	13499250	13500853	+	676	NA	intron (ONI13327, intron 1 of 8)	-intron (ONI13327, intron 1 of 8)	721	ONI13327	PRUPE_4G215800	ONI13327			PRUPE_4G215800
K4_8_peak_1339a	G1	23758227	23759732	+	675	NA	TTS (ONI29946)	#NAME?	397	ONI29946	PRUPE_1G223700	ONI29944			PRUPE_1G223700
K4_8_peak_7277a	G3	20103657	20105370	+	675	NA	exon (ONI17935, exon 1 of 1)	-exon (ONI17935, exon 1 of 1)	598	ONI17935	PRUPE_3G187000	ONI17935			PRUPE_3G187000
K4_8_peak_3594a	G1	43143837	43144797	+	675	NA	exon (ONI35276, exon 1 of 4)	-exon (ONI35276, exon 1 of 4)	484	ONI35276_m_TCONS_00004599	PRUPE_1G527000	ONI35276			PRUPE_1G527000
K4_8_peak_675d	G1	9225374	9227096	+	675	NA	exon (ONI28012, exon 1 of 4)	-exon (ONI28012, exon 1 of 4)	844	ONI28012_m_TCONS_00006208	PRUPE_1G117000	ONI28012_m_TCONS_00006208			PRUPE_1G117000
K4_8_peak_15199d	G7	17035287	17036859	+	674	NA	TTS (ONH97048)	#NAME?	801	ONH97049	PRUPE_7G166700	ONH97049			PRUPE_7G166700
K4_8_peak_5727d	G2	28363682	28365608	+	674	NA	exon (ONI25206, exon 3 of 6)	-exon (ONI25206, exon 3 of 6)	932	ONI25206	PRUPE_2G288800	ONI25206			PRUPE_2G288800
K4_8_peak_3762	G1	45133089	45134100	+	674	NA	exon (ONI35745, exon 1 of 10)	-exon (ONI35745, exon 1 of 10)	486	ONI35745	PRUPE_1G552200	ONI35745			PRUPE_1G552200
K4_8_peak_11917	G6	3072472	3073545	+	674	NA	exon (ONH99659, exon 1 of 5)	-exon (ONH99659, exon 1 of 5)	477	ONH99659	PRUPE_6G041700	ONH99659			PRUPE_6G041700
K4_8_peak_13491b	G6	26450850	26451880	+	674	NA	exon (ONI03826, exon 1 of 8)	-exon (ONI03826, exon 1 of 8)	483	ONI03826_j_TCONS_00035980	PRUPE_6G285000	ONI03826_j_TCONS_00035980			PRUPE_6G285000
K4_8_peak_12343b	G6	7107754	7109155	+	673	NA	exon (ONI00711, exon 1 of 3)	-exon (ONI00711, exon 1 of 3)	581	ONI00711	PRUPE_6G102200	ONI00711			PRUPE_6G102200
K4_8_peak_1620c	G1	27065925	27067927	+	673	NA	exon (ONI30609, exon 1 of 1)	-exon (ONI30609, exon 1 of 1)	857	ONI30609	PRUPE_1G262000	ONI30609			PRUPE_1G262000
K4_8_peak_12371b	G6	7532731	7534093	+	672	NA	exon (ONI00802, exon 1 of 1)	-exon (ONI00802, exon 1 of 1)	994	ONI00802	PRUPE_6G106100	ONI00802			PRUPE_6G106100
K4_8_peak_12581	G6	11537645	11538563	+	672	NA	exon (ONI01484_m_TCONS_00034761, exon 1 of 1)	-exon (ONI01484_m_TCONS_00034761, exon 1 of 1)	494	ONI01485	PRUPE_6G142400	ONI01485			PRUPE_6G142400
K4_8_peak_11199c	G5	15213880	15215052	+	672	NA	exon (ONI08502, exon 1 of 6)	-exon (ONI08502, exon 1 of 6)	588	ONI08504	PRUPE_5G182100	ONI08502_n_TCONS_00032674			PRUPE_5G182100
K4_8_peak_5166d	G2	24051258	24053774	+	672	NA	promoter-TSS (ONI23754)	#NAME?	-59	ONI23754	PRUPE_2G206100	ONI23753			PRUPE_2G206100
K4_8_peak_4611a	G2	17714147	17715695	+	672	NA	exon (ONI22291, exon 1 of 3)	-exon (ONI22291, exon 1 of 3)	895	ONI22291	PRUPE_2G119300	ONI22291			PRUPE_2G119300
K4_8_peak_4589a	G2	17279098	17280417	+	672	NA	exon (ONI22217, exon 1 of 1)	-exon (ONI22217, exon 1 of 1)	843	ONI22217	PRUPE_2G114900	ONI22217			PRUPE_2G114900
K4_8_peak_994c	G1	14353115	14354765	+	672	NA	exon (ONI28963, exon 1 of 12)	-exon (ONI28963, exon 1 of 12)	801	ONI28963_m_TCONS_00001504	PRUPE_1G172100	ONI28963_m_TCONS_00001504			PRUPE_1G172100
K4_8_peak_15748a	G7	20689817	20691139	+	672	NA	exon (ONH98280, exon 1 of 1)	-exon (ONH98280, exon 1 of 1)	606	ONH98280	PRUPE_7G240000	ONH98280			PRUPE_7G240000
K4_8_peak_3070b	G1	37887072	37888081	+	672	NA	exon (ONI33833, exon 1 of 1)	-exon (ONI33833, exon 1 of 1)	444	ONI33833	PRUPE_1G448600	ONI33833			PRUPE_1G448600
K4_8_peak_11579d	G5	17961165	17962775	+	671	NA	TTS (ONI09425_m_TCONS_00033248)	#NAME?	462	ONI09424	PRUPE_5G237500	ONI09424			PRUPE_5G237500
K4_8_peak_8553c	G4	2460044	2461624	+	671	NA	exon (ONI10514, exon 1 of 1)	-exon (ONI10514, exon 1 of 1)	742	ONI10514	PRUPE_4G051400	ONI10514			PRUPE_4G051400
K4_8_peak_537b	G1	7580101	7581122	+	671	NA	exon (ONI27607, exon 1 of 1)	-exon (ONI27607, exon 1 of 1)	366	ONI27607	PRUPE_1G096000	ONI27607			PRUPE_1G096000
K4_8_peak_14435c	G7	9136076	9137608	+	671	NA	intron (ONH95122, intron 1 of 4)	-intron (ONH95122, intron 1 of 4)	697	ONH95122	PRUPE_7G053100	ONH95122			PRUPE_7G053100
K4_8_peak_13098b	G6	23348471	23350018	+	670	NA	exon (ONI02947, exon 1 of 3)	-exon (ONI02947, exon 1 of 3)	876	ONI02947	PRUPE_6G230500	ONI02947			PRUPE_6G230500
K4_8_peak_7524c	G3	22632870	22634134	+	670	NA	exon (ONI18614, exon 1 of 2)	-exon (ONI18614, exon 1 of 2)	528	ONI18615	PRUPE_3G226900	ONI18615			PRUPE_3G226900
K4_8_peak_10406b	G5	8792952	8794308	+	669	NA	promoter-TSS (ONI06666)	#NAME?	263	ONI06673	PRUPE_5G073700	ONI06662			PRUPE_5G073700
K4_8_peak_13450b	G6	26167331	26168794	+	669	NA	TTS (ONI03745_o_TCONS_00039337)	#NAME?	383	ONI03744	PRUPE_6G279300	ONI03744			PRUPE_6G279300
K4_8_peak_3326c	G1	40819455	40821632	+	669	NA	promoter-TSS (ONI34617)	#NAME?	103	ONI34614_m_TCONS_00009828	PRUPE_1G490500	ONI34615			PRUPE_1G490500
K4_8_peak_1181a	G1	19924924	19925648	+	669	NA	exon (ONI29557, exon 1 of 1)	-exon (ONI29557, exon 1 of 1)	291	ONI29557	PRUPE_1G201700	ONI29557			PRUPE_1G201700
K4_8_peak_2460b	G1	33868026	33869385	+	669	NA	intron (ONI32539, intron 1 of 3)	-intron (ONI32539, intron 1 of 3)	631	ONI32539	PRUPE_1G371600	ONI32539			PRUPE_1G371600
K4_8_peak_2118b	G1	31449057	31450287	+	668	NA	exon (ONI31811, exon 1 of 2)	-exon (ONI31811, exon 1 of 2)	560	ONI31811	PRUPE_1G332200	ONI31811			PRUPE_1G332200
K4_8_peak_5667b	G2	27982873	27984083	+	668	NA	exon (ONI25101, exon 1 of 1)	-exon (ONI25101, exon 1 of 1)	596	ONI25101	PRUPE_2G280800	ONI25101			PRUPE_2G280800
K4_8_peak_964b	G1	13343898	13345322	+	667	NA	exon (ONI28866, exon 1 of 4)	-exon (ONI28866, exon 1 of 4)	662	ONI28866	PRUPE_1G165100	ONI28866			PRUPE_1G165100
K4_8_peak_1342a	G1	23788347	23789357	+	667	NA	intron (ONI29953, intron 1 of 1)	-intron (ONI29953, intron 1 of 1)	541	ONI29953	PRUPE_1G224200	ONI29953			PRUPE_1G224200
K4_8_peak_10815b	G5	12713956	12715453	+	667	NA	exon (ONI07632, exon 1 of 10)	-exon (ONI07632, exon 1 of 10)	723	ONI07632	PRUPE_5G132400	ONI07632			PRUPE_5G132400
K4_8_peak_7754b	G3	24595752	24597144	+	667	NA	exon (ONI19115, exon 1 of 16)	-exon (ONI19115, exon 1 of 16)	647	ONI19115	PRUPE_3G259400	ONI19115			PRUPE_3G259400
K4_8_peak_12035b	G6	4025658	4027141	+	667	NA	TTS (ONH99917)	#NAME?	796	ONH99916	PRUPE_6G057500	ONH99916			PRUPE_6G057500
K4_8_peak_17595c	G8	22071299	22072851	+	667	NA	exon (ONH93930, exon 1 of 7)	-exon (ONH93930, exon 1 of 7)	484	ONH93931	PRUPE_8G261400	ONH93930			PRUPE_8G261400
K4_8_peak_10507b	G5	9936686	9937977	+	667	NA	exon (ONI06910, exon 1 of 2)	-exon (ONI06910, exon 1 of 2)	507	ONI06910	PRUPE_5G088400	ONI06910			PRUPE_5G088400
K4_8_peak_9661a	G4	16510992	16512384	+	666	NA	exon (ONI13825, exon 1 of 3)	-exon (ONI13825, exon 1 of 3)	784	ONI13825	PRUPE_4G248000	ONI13825			PRUPE_4G248000
K4_8_peak_12965	G6	22107295	22108315	+	666	NA	exon (ONI02654, exon 1 of 1)	-exon (ONI02654, exon 1 of 1)	643	ONI02654	PRUPE_6G212900	ONI02654			PRUPE_6G212900
K4_8_peak_16211b	G8	3849081	3850371	+	666	NA	exon (ONH90169, exon 1 of 1)	-exon (ONH90169, exon 1 of 1)	674	ONH90169	PRUPE_8G038700	ONH90169			PRUPE_8G038700
K4_8_peak_12967e	G6	22119964	22122657	+	666	NA	promoter-TSS (ONI02658)	#NAME?	183	ONI02660	PRUPE_6G213300	ONI02660			PRUPE_6G213300
K4_8_peak_8402c	G4	1568752	1569889	+	666	NA	exon (ONI10190, exon 1 of 2)	-exon (ONI10190, exon 1 of 2)	451	ONI10190	PRUPE_4G033700	ONI10190			PRUPE_4G033700
K4_8_peak_10203b	G5	4494830	4496494	+	665	NA	exon (ONI06107, exon 1 of 2)	-exon (ONI06107, exon 1 of 2)	683	ONI06107	PRUPE_5G040900	ONI06107			PRUPE_5G040900
K4_8_peak_16749b	G8	15494093	15495508	+	665	NA	exon (ONH91726, exon 1 of 1)	-exon (ONH91726, exon 1 of 1)	727	ONH91726	PRUPE_8G133500	ONH91726			PRUPE_8G133500
K4_8_peak_15219a	G7	17192700	17193897	+	665	NA	exon (ONH97088, exon 1 of 1)	-exon (ONH97088, exon 1 of 1)	488	ONH97088	PRUPE_7G169300	ONH97088			PRUPE_7G169300
K4_8_peak_9056b	G4	7594042	7595310	+	665	NA	exon (ONI11959, exon 1 of 1)	-exon (ONI11959, exon 1 of 1)	767	ONI11959	PRUPE_4G136800	ONI11959			PRUPE_4G136800
K4_8_peak_1498	G1	25978022	25979243	+	665	NA	exon (ONI30365, exon 1 of 1)	-exon (ONI30365, exon 1 of 1)	738	ONI30365	PRUPE_1G246900	ONI30365			PRUPE_1G246900
K4_8_peak_12317	G6	6840879	6841860	+	665	NA	exon (ONI00618, exon 1 of 1)	-exon (ONI00618, exon 1 of 1)	445	ONI00618	PRUPE_6G098200	ONI00618			PRUPE_6G098200
K4_8_peak_8789a	G4	4288845	4290412	+	665	NA	exon (ONI11095, exon 2 of 4)	-exon (ONI11095, exon 2 of 4)	749	ONI11095	PRUPE_4G087300	ONI11095			PRUPE_4G087300
K4_8_peak_11196	G5	15201091	15202210	+	665	NA	exon (ONI08499, exon 1 of 5)	-exon (ONI08499, exon 1 of 5)	386	ONI08500	PRUPE_5G181900	ONI08500			PRUPE_5G181900
K4_8_peak_1548	G1	26394652	26395444	+	665	NA	TTS (ONI30471)	#NAME?	896	ONI30467	PRUPE_1G253100	ONI30467			PRUPE_1G253100
K4_8_peak_15539a	G7	19377280	19378518	+	665	NA	TTS (ONH97825)	#NAME?	832	ONH97826	PRUPE_7G212700	ONH97826			PRUPE_7G212700
K4_8_peak_13086b	G6	23252341	23253644	+	665	NA	exon (ONI02915, exon 1 of 13)	-exon (ONI02915, exon 1 of 13)	643	ONI02915	PRUPE_6G228900	ONI02915			PRUPE_6G228900
K4_8_peak_15765b	G7	20815738	20817389	+	665	NA	exon (ONH98319, exon 1 of 2)	-exon (ONH98319, exon 1 of 2)	877	ONH98319	PRUPE_7G242700	ONH98319			PRUPE_7G242700
K4_8_peak_494c	G1	6356060	6357344	+	665	NA	exon (ONI27428, exon 1 of 18)	-exon (ONI27428, exon 1 of 18)	549	ONI27428	PRUPE_1G085400	ONI27428			PRUPE_1G085400
K4_8_peak_11156a	G5	14972710	14973918	+	665	NA	TTS (ONI08413)	#NAME?	752	ONI08412_k_TCONS_00032624	PRUPE_5G176700	ONI08412_k_TCONS_00032624			PRUPE_5G176700
K4_8_peak_6496b	G3	4201309	4202482	+	665	NA	exon (ONI15753, exon 1 of 3)	-exon (ONI15753, exon 1 of 3)	403	ONI15753	PRUPE_3G059300	ONI15753			PRUPE_3G059300
K4_8_peak_13137	G6	23626152	23627449	+	664	NA	exon (ONI03042, exon 1 of 1)	-exon (ONI03042, exon 1 of 1)	650	ONI03042	PRUPE_6G235000	ONI03042			PRUPE_6G235000
K4_8_peak_4808b	G2	20715551	20716862	+	664	NA	exon (ONI22808_k_TCONS_00012458, exon 2 of 2)	-exon (ONI22808_k_TCONS_00012458, exon 2 of 2)	429	ONI22809	PRUPE_2G152600	ONI22809			PRUPE_2G152600
K4_8_peak_7524b	G3	22632870	22634134	+	664	NA	exon (ONI18614, exon 1 of 2)	-exon (ONI18614, exon 1 of 2)	528	ONI18615	PRUPE_3G226900	ONI18615			PRUPE_3G226900
K4_8_peak_5528a	G2	26952081	26953212	+	664	NA	exon (ONI24732, exon 1 of 1)	-exon (ONI24732, exon 1 of 1)	620	ONI24732	PRUPE_2G258900	ONI24732			PRUPE_2G258900
K4_8_peak_4506b	G2	15756445	15757799	+	664	NA	exon (ONI22012_m_TCONS_00015080, exon 1 of 3)	-exon (ONI22012_m_TCONS_00015080, exon 1 of 3)	466	ONI22014	PRUPE_2G101800	ONI22014			PRUPE_2G101800
K4_8_peak_3858a	G1	46077810	46079100	+	664	NA	exon (ONI35989, exon 1 of 6)	-exon (ONI35989, exon 1 of 6)	600	ONI35989	PRUPE_1G564100	ONI35998			PRUPE_1G564100
K4_8_peak_14612	G7	11726487	11727458	+	664	NA	promoter-TSS (ONH95639)	#NAME?	401	ONH95640	PRUPE_7G082200	ONH95640			PRUPE_7G082200
K4_8_peak_2214d	G1	32284677	32286161	+	664	NA	exon (ONI32016, exon 1 of 1)	-exon (ONI32016, exon 1 of 1)	453	ONI32016	PRUPE_1G344800	ONI32016			PRUPE_1G344800
K4_8_peak_5267c	G2	24905109	24906515	+	663	NA	exon (ONI24042, exon 1 of 4)	-exon (ONI24042, exon 1 of 4)	793	ONI24042	PRUPE_2G220700	ONI24042			PRUPE_2G220700
K4_8_peak_2712b	G1	35487065	35488071	+	663	NA	exon (ONI33051, exon 1 of 1)	-exon (ONI33051, exon 1 of 1)	394	ONI33051	PRUPE_1G402400	ONI33051			PRUPE_1G402400
K4_8_peak_6738b	G3	7315104	7316042	+	663	NA	TTS (ONI16410)	#NAME?	245	ONI16411	PRUPE_3G096700	ONI16411			PRUPE_3G096700
K4_8_peak_11391a	G5	16767758	16768621	+	663	NA	TTS (ONI08990)	#NAME?	468	ONI08995	PRUPE_5G211100	ONI08995			PRUPE_5G211100
K4_8_peak_4597b	G2	17483089	17484326	+	663	NA	exon (ONI22246, exon 1 of 1)	-exon (ONI22246, exon 1 of 1)	770	ONI22246	PRUPE_2G116700	ONI22246			PRUPE_2G116700
K4_8_peak_6557b	G3	4935791	4936873	+	663	NA	promoter-TSS (ONI15913)	#NAME?	393	ONI15914	PRUPE_3G068600	ONI15914			PRUPE_3G068600
K4_8_peak_5562a	G2	27171879	27172839	+	662	NA	exon (ONI24819, exon 1 of 1)	-exon (ONI24819, exon 1 of 1)	364	ONI24819	PRUPE_2G264000	ONI24819			PRUPE_2G264000
K4_8_peak_2785c	G1	35917313	35919160	+	662	NA	exon (ONI33212, exon 1 of 1)	-exon (ONI33212, exon 1 of 1)	750	ONI33212	PRUPE_1G411400	ONI33212			PRUPE_1G411400
K4_8_peak_403b	G1	5000848	5002327	+	662	NA	exon (ONI27146_j_TCONS_00000651, exon 2 of 2)	-exon (ONI27146_j_TCONS_00000651, exon 2 of 2)	732	ONI27149	PRUPE_1G070500	ONI27149			PRUPE_1G070500
K4_8_peak_4478	G2	15026239	15027283	+	662	NA	exon (ONI21873, exon 1 of 14)	-exon (ONI21873, exon 1 of 14)	542	ONI21874_m_TCONS_00014982	PRUPE_2G095400	ONI21873			PRUPE_2G095400
K4_8_peak_3625c	G1	43411488	43413064	+	662	NA	exon (ONI35345, exon 1 of 1)	-exon (ONI35345, exon 1 of 1)	856	ONI35345	PRUPE_1G531000	ONI35345			PRUPE_1G531000
K4_8_peak_10301a	G5	6374325	6375876	+	662	NA	exon (ONI06415, exon 1 of 1)	-exon (ONI06415, exon 1 of 1)	881	ONI06415	PRUPE_5G059100	ONI06415			PRUPE_5G059100
K4_8_peak_15997	G7	22157831	22159169	+	662	NA	exon (ONH98867, exon 1 of 10)	-exon (ONH98867, exon 1 of 10)	418	ONH98868	PRUPE_7G269900	ONH98867			PRUPE_7G269900
K4_8_peak_2909b	G1	36647762	36649457	+	662	NA	exon (ONI33463, exon 2 of 2)	-exon (ONI33463, exon 2 of 2)	499	ONI33464	PRUPE_1G426100	ONI33464			PRUPE_1G426100
K4_8_peak_8358b	G4	1167283	1168458	+	662	NA	exon (ONI10047, exon 1 of 7)	-exon (ONI10047, exon 1 of 7)	511	ONI10047	PRUPE_4G024700	ONI10047			PRUPE_4G024700
K4_8_peak_2317c	G1	33027964	33030281	+	662	NA	promoter-TSS (ONI32247)	#NAME?	227	ONI32248	PRUPE_1G356300	ONI32248			PRUPE_1G356300
K4_8_peak_5489a	G2	26638915	26640066	+	661	NA	exon (ONI24647, exon 2 of 7)	-exon (ONI24647, exon 2 of 7)	545	ONI24647	PRUPE_2G252400	ONI24647			PRUPE_2G252400
K4_8_peak_7948	G3	25895987	25896907	+	661	NA	exon (ONI19596, exon 1 of 1)	-exon (ONI19596, exon 1 of 1)	363	ONI19596	PRUPE_3G286600	ONI19596			PRUPE_3G286600
K4_8_peak_16442b	G8	11040362	11042138	+	661	NA	exon (ONH90815, exon 1 of 1)	-exon (ONH90815, exon 1 of 1)	660	ONH90816	PRUPE_8G076200	ONH90815			PRUPE_8G076200
K4_8_peak_10547c	G5	10330791	10332388	+	661	NA	intron (ONI06984_m_TCONS_00031856, intron 2 of 2)	-intron (ONI06984, intron 1 of 1)	831	ONI06984_m_TCONS_00031856	PRUPE_5G093200	ONI06984			PRUPE_5G093200
K4_8_peak_9542b	G4	13957402	13958812	+	661	NA	exon (ONI13439, exon 1 of 1)	-exon (ONI13439, exon 1 of 1)	812	ONI13439	PRUPE_4G222300	ONI13439			PRUPE_4G222300
K4_8_peak_4490	G2	15346728	15347699	+	660	NA	exon (ONI21908, exon 1 of 14)	-exon (ONI21908, exon 1 of 14)	404	ONI21909	PRUPE_2G098200	ONI21913			PRUPE_2G098200
K4_8_peak_16649a	G8	14203351	14204807	+	659	NA	intron (ONH91430, intron 2 of 2)	-intron (ONH91428, intron 2 of 2)	661	ONH91430	PRUPE_8G113800	ONH91430			PRUPE_8G113800
K4_8_peak_11028a	G5	14089572	14090878	+	659	NA	exon (ONI08142, exon 1 of 7)	-exon (ONI08142, exon 1 of 7)	617	ONI08142	PRUPE_5G159200	ONI08142			PRUPE_5G159200
K4_8_peak_9364b	G4	11592830	11594065	+	659	NA	promoter-TSS (ENSRNA049996768-T1)	pre_miRNA-promoter-TSS (ENSRNA049996768-T1)	503	ONI12935	PRUPE_4G192600	ONI12935			PRUPE_4G192600
K4_8_peak_716b	G1	9770192	9771568	+	659	NA	exon (ONI28114, exon 1 of 1)	-exon (ONI28114, exon 1 of 1)	700	ONI28114	PRUPE_1G124000	ONI28114			PRUPE_1G124000
K4_8_peak_731	G1	9973996	9974854	+	659	NA	exon (ONI28152, exon 1 of 6)	-exon (ONI28152, exon 1 of 6)	648	ONI28152	PRUPE_1G126800	ONI28152			PRUPE_1G126800
K4_8_peak_16487	G8	11875096	11875513	+	659	NA	promoter-TSS (XLOC_028654_u_TCONS_00050475_minus)	#NAME?	212	ONH90962	PRUPE_8G085700	ONH90962			PRUPE_8G085700
K4_8_peak_7509d	G3	22356555	22358424	+	659	NA	promoter-TSS (ONI18569)	#NAME?	89	ONI18569	PRUPE_3G223700	ONI18569			PRUPE_3G223700
K4_8_peak_3912a	G1	46736540	46737574	+	659	NA	intron (ONI36177, intron 1 of 11)	-intron (ONI36177, intron 1 of 11)	469	ONI36177	PRUPE_1G573400	ONI36177			PRUPE_1G573400
K4_8_peak_1568	G1	26563817	26564932	+	659	NA	exon (ONI30509, exon 1 of 7)	-exon (ONI30509, exon 1 of 7)	433	ONI30510	PRUPE_1G254700	ONI30509			PRUPE_1G254700
K4_8_peak_10816a	G5	12717231	12718387	+	659	NA	exon (ONI07634, exon 1 of 8)	-exon (ONI07634, exon 1 of 8)	478	ONI07635	PRUPE_5G132500	ONI07635			PRUPE_5G132500
K4_8_peak_3811a	G1	45563000	45564231	+	658	NA	intron (ONI35864, intron 1 of 2)	-intron (ONI35864, intron 1 of 2)	577	ONI35864	PRUPE_1G558100	ONI35864			PRUPE_1G558100
K4_8_peak_14777a	G7	13732897	13734181	+	658	NA	exon (ONH96130, exon 1 of 1)	-exon (ONH96130, exon 1 of 1)	572	ONH96130	PRUPE_7G109200	ONH96130			PRUPE_7G109200
K4_8_peak_858c	G1	11609828	11611848	+	658	NA	promoter-TSS (ONI28560)	#NAME?	-41	ONI28560	PRUPE_1G147900	ONI28559			PRUPE_1G147900
K4_8_peak_10962b	G5	13680397	13681790	+	658	NA	exon (ONI07977_m_TCONS_00032360, exon 2 of 2)	-exon (ONI07977_m_TCONS_00032360, exon 2 of 2)	606	ONI07977_m_TCONS_00032360	PRUPE_5G151000	ONI07977_m_TCONS_00032360			PRUPE_5G151000
K4_8_peak_12743b	G6	17707402	17708128	+	658	NA	exon (ONI02000, exon 1 of 1)	-exon (ONI02000, exon 1 of 1)	269	ONI02000	PRUPE_6G172000	ONI02000_j_TCONS_00038352			PRUPE_6G171900
K4_8_peak_2565b	G1	34430634	34431985	+	658	NA	intron (ONI32748_m_TCONS_00003349, intron 1 of 6)	-intron (ONI32748, intron 1 of 5)	550	ONI32748_m_TCONS_00003349	PRUPE_1G383300	ONI32748_m_TCONS_00003349			PRUPE_1G383300
K4_8_peak_7396a	G3	21455192	21456565	+	657	NA	exon (ONI18310, exon 1 of 14)	-exon (ONI18310, exon 1 of 14)	640	ONI18310_m_TCONS_00019202	PRUPE_3G208500	ONI18310_m_TCONS_00019202			PRUPE_3G208500
K4_8_peak_3700b	G1	44338727	44340629	+	657	NA	intron (ONI35557, intron 1 of 1)	-intron (ONI35557, intron 1 of 1)	830	ONI35557	PRUPE_1G542600	ONI35557			PRUPE_1G542600
K4_8_peak_15791b	G7	20987142	20988373	+	657	NA	TTS (ONH98368)	#NAME?	522	ONH98367_k_TCONS_00045025	PRUPE_7G246800	ONH98367_k_TCONS_00045025			PRUPE_7G246800
K4_8_peak_3397e	G1	41481760	41483265	+	657	NA	exon (ONI34826, exon 1 of 3)	-exon (ONI34826, exon 1 of 3)	674	ONI34826_m_TCONS_00009944	PRUPE_1G501200	ONI34826_m_TCONS_00009944			PRUPE_1G501200
K4_8_peak_5611b	G2	27509070	27510193	+	656	NA	TTS (ONI24950)	#NAME?	517	ONI24949	PRUPE_2G271200	ONI24949			PRUPE_2G271200
K4_8_peak_11492c	G5	17421060	17422592	+	656	NA	exon (ONI09231, exon 1 of 2)	-exon (ONI09231, exon 1 of 2)	899	ONI09231	PRUPE_5G225400	ONI09231			PRUPE_5G225400
K4_8_peak_3296b	G1	40501484	40502727	+	656	NA	promoter-TSS (ONI34542)	#NAME?	416	ONI34540	PRUPE_1G486400	ONI34541			PRUPE_1G486400
K4_8_peak_5130c	G2	23796506	23797472	+	656	NA	TTS (ONI23668_m_TCONS_00015911)	#NAME?	253	ONI23667	PRUPE_2G201200	ONI23667			PRUPE_2G201200
K4_8_peak_6316c	G3	2573198	2575090	+	656	NA	exon (ONI15281, exon 1 of 1)	-exon (ONI15281, exon 1 of 1)	927	ONI15281	PRUPE_3G035400	ONI15281			PRUPE_3G035400
K4_8_peak_12999b	G6	22472306	22473420	+	656	NA	promoter-TSS (XLOC_020124_u_TCONS_00035417)	#NAME?	517	ONI02723	PRUPE_6G217900	ONI02722_j_TCONS_00038756			PRUPE_6G217900
K4_8_peak_6202a	G3	1175103	1176270	+	656	NA	exon (ONI14925, exon 1 of 5)	-exon (ONI14925, exon 1 of 5)	630	ONI14926	PRUPE_3G016400	ONI14925			PRUPE_3G016400
K4_8_peak_3682c	G1	44124853	44126798	+	656	NA	exon (ONI35502, exon 1 of 2)	-exon (ONI35502, exon 1 of 2)	836	ONI35503	PRUPE_1G540000	ONI35502			PRUPE_1G540000
K4_8_peak_5054b	G2	23020588	23021701	+	655	NA	promoter-TSS (ONI23489)	#NAME?	-26	ONI23489	PRUPE_2G190800	ONI23483			PRUPE_2G190800
K4_8_peak_1781b	G1	28556586	28557681	+	655	NA	exon (ONI30950, exon 1 of 3)	-exon (ONI30950, exon 1 of 3)	537	ONI30950_m_TCONS_00002428	PRUPE_1G283500	ONI30950_m_TCONS_00002428			PRUPE_1G283500
K4_8_peak_15900b	G7	21631964	21632975	+	655	NA	intron (ONH98642, intron 1 of 5)	-intron (ONH98642, intron 1 of 5)	513	ONH98642	PRUPE_7G259700	ONH98642			PRUPE_7G259700
K4_8_peak_9296a	G4	10840903	10841937	+	655	NA	exon (ONI12780, exon 1 of 2)	-exon (ONI12780, exon 1 of 2)	374	ONI12780	PRUPE_4G183200	ONI12780			PRUPE_4G183200
K4_8_peak_15843a	G7	21283648	21284856	+	655	NA	exon (ONH98505_k_TCONS_00042666, exon 1 of 2)	-exon (ONH98505_k_TCONS_00042666, exon 1 of 2)	736	ONH98505_k_TCONS_00042666	PRUPE_7G252100	ONH98505_k_TCONS_00042666			PRUPE_7G252100
K4_8_peak_16062a	G8	496687	497850	+	655	NA	exon (ONH89640, exon 1 of 14)	-exon (ONH89640, exon 1 of 14)	545	ONH89640_m_TCONS_00047858	PRUPE_8G006100	ONH89640_m_TCONS_00047858			PRUPE_8G006100
K4_8_peak_5206a	G2	24371545	24373118	+	655	NA	exon (ONI23841, exon 1 of 3)	-exon (ONI23841, exon 1 of 3)	831	ONI23841	PRUPE_2G211300	ONI23841			PRUPE_2G211300
K4_8_peak_6480b	G3	4035764	4036938	+	655	NA	exon (ONI15708, exon 1 of 2)	-exon (ONI15708, exon 1 of 2)	739	ONI15708	PRUPE_3G056800	ONI15708			PRUPE_3G056800
K4_8_peak_11525c	G5	17653125	17654880	+	655	NA	exon (ONI09318, exon 2 of 4)	-exon (ONI09318, exon 2 of 4)	945	ONI09318	PRUPE_5G231600	ONI09318			PRUPE_5G231600
K4_8_peak_783c	G1	10738424	10740077	+	655	NA	exon (ONI28301, exon 1 of 2)	-exon (ONI28301, exon 1 of 2)	598	ONI28301	PRUPE_1G136700	ONI28301_m_TCONS_00006359			PRUPE_1G136700
K4_8_peak_10210	G5	4710732	4711846	+	654	NA	exon (ONI06136, exon 1 of 1)	-exon (ONI06136, exon 1 of 1)	555	ONI06136	PRUPE_5G042700	ONI06136			PRUPE_5G042700
K4_8_peak_6194b	G3	1055738	1056965	+	654	NA	exon (ONI14892, exon 1 of 2)	-exon (ONI14892, exon 1 of 2)	528	ONI14892_m_TCONS_00020341	PRUPE_3G014800	ONI14892_m_TCONS_00020341			PRUPE_3G014800
K4_8_peak_16010b	G7	22244876	22246155	+	654	NA	intron (ONH98902, intron 1 of 9)	-intron (ONH98902, intron 1 of 9)	719	ONH98902	PRUPE_7G271500	ONH98902			PRUPE_7G271500
K4_8_peak_2785b	G1	35917313	35919160	+	654	NA	exon (ONI33212, exon 1 of 1)	-exon (ONI33212, exon 1 of 1)	750	ONI33212	PRUPE_1G411400	ONI33212			PRUPE_1G411400
K4_8_peak_3937c	G1	47014142	47015604	+	654	NA	exon (ONI36245, exon 1 of 3)	-exon (ONI36245, exon 1 of 3)	712	ONI36245	PRUPE_1G577500	ONI36245			PRUPE_1G577500
K4_8_peak_2602a	G1	34748951	34750488	+	654	NA	exon (ONI32830, exon 1 of 6)	-exon (ONI32830, exon 1 of 6)	682	ONI32830	PRUPE_1G388900	ONI32830			PRUPE_1G388900
K4_8_peak_12205	G6	5530672	5531843	+	654	NA	promoter-TSS (ENSRNA049760966-T1)	tRNA-promoter-TSS (ENSRNA049760966-T1)	579	ONI00312	PRUPE_6G081700	ONI00312			PRUPE_6G081700
K4_8_peak_5440c	G2	26322523	26323842	+	654	NA	promoter-TSS (ONI24555)	#NAME?	556	ONI24554	PRUPE_2G246600	ONI24554			PRUPE_2G246600
K4_8_peak_10408b	G5	8817759	8819016	+	654	NA	exon (ONI06678, exon 1 of 1)	-exon (ONI06678, exon 1 of 1)	535	ONI06678	PRUPE_5G073900	ONI06678			PRUPE_5G073900
K4_8_peak_10442c	G5	9333742	9334645	+	654	NA	exon (ONI06754, exon 1 of 1)	-exon (ONI06754, exon 1 of 1)	564	ONI06754	PRUPE_5G079300	ONI06754			PRUPE_5G079300
K4_8_peak_6168b	G3	702419	703906	+	653	NA	exon (ONI14833, exon 1 of 1)	-exon (ONI14833, exon 1 of 1)	706	ONI14833	PRUPE_3G011200	ONI14833			PRUPE_3G011200
K4_8_peak_14859a	G7	14428868	14429663	+	653	NA	exon (ONH96329, exon 2 of 3)	-exon (ONH96329, exon 2 of 3)	833	ONH96329	PRUPE_7G121000	ONH96329			PRUPE_7G121000
K4_8_peak_6905	G3	12943331	12944488	+	653	NA	exon (ONI16905, exon 1 of 2)	-exon (ONI16905, exon 1 of 2)	603	ONI16905	PRUPE_3G128600	ONI16905			PRUPE_3G128600
K4_8_peak_10022a	G5	1446860	1448223	+	653	NA	exon (ONI05570, exon 2 of 10)	-exon (ONI05570, exon 2 of 10)	581	ONI05571_n_TCONS_00028956	PRUPE_5G013400	ONI05574			PRUPE_5G013400
K4_8_peak_12179b	G6	5318967	5320815	+	653	NA	exon (ONI00251, exon 1 of 2)	-exon (ONI00251, exon 1 of 2)	782	ONI00251	PRUPE_6G078300	ONI00251_m_TCONS_00034094			PRUPE_6G078300
K4_8_peak_13059c	G6	22973107	22974503	+	653	NA	exon (ONI02862, exon 1 of 2)	-exon (ONI02862, exon 1 of 2)	565	ONI02862	PRUPE_6G225300	ONI02862			PRUPE_6G225300
K4_8_peak_10976	G5	13760114	13760791	+	653	NA	TTS (ONI07998)	#NAME?	335	ONI08000	PRUPE_5G152600	ONI08000			PRUPE_5G152600
K4_8_peak_10453e	G5	9402531	9405173	+	652	NA	exon (ONI06778, exon 1 of 2)	-exon (ONI06778, exon 1 of 2)	958	ONI06779	PRUPE_5G080400	ONI06778			PRUPE_5G080400
K4_8_peak_16659	G8	14299869	14300744	+	652	NA	TTS (ONH91452)	#NAME?	343	ONH91453_m_TCONS_00046474	PRUPE_8G115800	ONH91453_m_TCONS_00046474			PRUPE_8G115800
K4_8_peak_17231b	G8	19428301	19429791	+	652	NA	exon (ONH93024, exon 2 of 8)	-exon (ONH93024, exon 2 of 8)	237	ONH93029	PRUPE_8G209100	ONH93029			PRUPE_8G209100
K4_8_peak_12276	G6	6377560	6378405	+	651	NA	exon (ONI00510_o_TCONS_00034259, exon 2 of 2)	-exon (ONI00510_o_TCONS_00034259, exon 2 of 2)	346	ONI00513	PRUPE_6G092500	ONI00513			PRUPE_6G092500
K4_8_peak_11833c	G6	2466827	2468277	+	651	NA	exon (ONH99477, exon 1 of 12)	-exon (ONH99477, exon 1 of 12)	662	ONH99477	PRUPE_6G032100	ONH99477			PRUPE_6G032100
K4_8_peak_11982a	G6	3609823	3611089	+	650	NA	exon (ONH99813, exon 1 of 1)	-exon (ONH99813, exon 1 of 1)	925	ONH99813	PRUPE_6G051600	ONH99813			PRUPE_6G051600
K4_8_peak_9210a	G4	10042177	10043852	+	650	NA	exon (ONI12535, exon 1 of 1)	-exon (ONI12535, exon 1 of 1)	769	ONI12535_o_TCONS_00024786	PRUPE_4G170100	ONI12535_o_TCONS_00024786			PRUPE_4G170100
K4_8_peak_3938a	G1	47020927	47022113	+	650	NA	TTS (ONI36245_p_TCONS_00005109)	#NAME?	413	ONI36247_m_TCONS_00005111	PRUPE_1G577700	ONI36247_m_TCONS_00005111			PRUPE_1G577700
K4_8_peak_11967b	G6	3500586	3501910	+	650	NA	promoter-TSS (ENSRNA050003134-T1)	snoRNA-promoter-TSS (ENSRNA050003134-T1)	691	ONH99766	PRUPE_6G049200	ONH99766			PRUPE_6G049200
K4_8_peak_15788b	G7	20972109	20973689	+	650	NA	exon (ONH98366, exon 1 of 20)	-exon (ONH98366, exon 1 of 20)	823	ONH98366	PRUPE_7G246700	ONH98366			PRUPE_7G246700
K4_8_peak_5821e	G2	28850036	28852133	+	650	NA	exon (ONI25384, exon 1 of 1)	-exon (ONI25384, exon 1 of 1)	872	ONI25384	PRUPE_2G299400	ONI25384			PRUPE_2G299400
K4_8_peak_5236a	G2	24635182	24636677	+	650	NA	intron (ONI23908, intron 1 of 3)	-intron (ONI23907, intron 1 of 3)	635	ONI23907	PRUPE_2G215600	ONI23908			PRUPE_2G215600
K4_8_peak_2033a	G1	30766203	30767481	+	650	NA	exon (ONI31587_k_TCONS_00002759, exon 1 of 12)	-exon (ONI31587_k_TCONS_00002759, exon 1 of 12)	525	ONI31587_k_TCONS_00002759	PRUPE_1G321000	ONI31587			PRUPE_1G321000
K4_8_peak_4189a	G2	3529951	3530994	+	650	NA	exon (ONI20769, exon 1 of 6)	-exon (ONI20769, exon 1 of 6)	567	ONI20769	PRUPE_2G032600	ONI20769			PRUPE_2G032600
K4_8_peak_16760b	G8	15559278	15560453	+	650	NA	exon (ONH91749, exon 1 of 1)	-exon (ONH91749, exon 1 of 1)	528	ONH91749	PRUPE_8G134900	ONH91749			PRUPE_8G134900
K4_8_peak_8320c	G4	913678	915394	+	650	NA	exon (ONI09936, exon 1 of 2)	-exon (ONI09936, exon 1 of 2)	897	ONI09936	PRUPE_4G019600	ONI09936			PRUPE_4G019600
K4_8_peak_7896b	G3	25605438	25606697	+	649	NA	intron (ONI19439_m_TCONS_00019831, intron 1 of 3)	-intron (ONI19439, intron 1 of 2)	559	ONI19439	PRUPE_3G280200	ONI19439_m_TCONS_00019831			PRUPE_3G280200
K4_8_peak_4668b	G2	19075081	19076095	+	649	NA	exon (ONI22486, exon 1 of 7)	-exon (ONI22486, exon 1 of 7)	613	ONI22486	PRUPE_2G132500	ONI22486			PRUPE_2G132500
K4_8_peak_13088a	G6	23271820	23273432	+	649	NA	exon (ONI02918, exon 1 of 2)	-exon (ONI02918, exon 1 of 2)	763	ONI02918	PRUPE_6G229100	ONI02918			PRUPE_6G229100
K4_8_peak_5309c	G2	25331038	25332167	+	649	NA	intron (ONI24157_m_TCONS_00016197, intron 1 of 14)	-intron (ONI24156, intron 1 of 14)	401	ONI24157	PRUPE_2G227400	ONI24156			PRUPE_2G227400
K4_8_peak_3596a	G1	43162634	43164138	+	649	NA	exon (ONI35278, exon 1 of 1)	-exon (ONI35278, exon 1 of 1)	664	ONI35278	PRUPE_1G527200	ONI35278			PRUPE_1G527200
K4_8_peak_13025b	G6	22689552	22690616	+	649	NA	exon (ONI02778, exon 1 of 1)	-exon (ONI02778, exon 1 of 1)	509	ONI02778	PRUPE_6G221600	ONI02778			PRUPE_6G221600
K4_8_peak_15490c	G7	19020568	19021993	+	649	NA	exon (ONH97713, exon 1 of 16)	-exon (ONH97713, exon 1 of 16)	743	ONH97713	PRUPE_7G206100	ONH97713			PRUPE_7G206100
K4_8_peak_9532b	G4	13881782	13883126	+	649	NA	exon (ONI13421, exon 1 of 7)	-exon (ONI13421, exon 1 of 7)	733	ONI13421	PRUPE_4G220800	ONI13421			PRUPE_4G220800
K4_8_peak_4498c	G2	15585418	15587076	+	648	NA	exon (ONI21983, exon 1 of 2)	-exon (ONI21983, exon 1 of 2)	885	ONI21983	PRUPE_2G099900	ONI21983			PRUPE_2G099900
K4_8_peak_15180c	G7	16911801	16913696	+	648	NA	exon (ONH97012, exon 3 of 3)	-exon (ONH97012, exon 3 of 3)	941	ONH97012	PRUPE_7G164500	ONH97012			PRUPE_7G164500
K4_8_peak_2973b	G1	37095857	37097393	+	648	NA	intron (ONI33577_m_TCONS_00009241, intron 1 of 1)	-intron (ONI33577, intron 1 of 2)	670	ONI33577_m_TCONS_00009241	PRUPE_1G433700	ONI33577			PRUPE_1G433700
K4_8_peak_16982b	G8	17513673	17514850	+	648	NA	promoter-TSS (ONH92370)	#NAME?	-43	ONH92370	PRUPE_8G170700	ONH92369			PRUPE_8G170700
K4_8_peak_17119b	G8	18639213	18640279	+	648	NA	promoter-TSS (ONH92733)	#NAME?	447	ONH92731	PRUPE_8G192400	ONH92735			PRUPE_8G192400
K4_8_peak_15017d	G7	15883561	15886101	+	647	NA	promoter-TSS (ONH96676)	#NAME?	304	ONH96677	PRUPE_7G145300	ONH96677			PRUPE_7G145300
K4_8_peak_352	G1	4380170	4380790	+	647	NA	promoter-TSS (ONI26999)	#NAME?	81	ONI26999	PRUPE_1G061800	ONI26998			PRUPE_1G061800
K4_8_peak_14218b	G7	2484351	2485203	+	647	NA	exon (ONH94444, exon 1 of 5)	-exon (ONH94444, exon 1 of 5)	405	ONH94444	PRUPE_7G017200	ONH94444			PRUPE_7G017200
K4_8_peak_1629c	G1	27130696	27132474	+	646	NA	exon (ONI30621, exon 1 of 1)	-exon (ONI30621, exon 1 of 1)	750	ONI30621	PRUPE_1G262800	ONI30621			PRUPE_1G262800
K4_8_peak_7888c	G3	25556503	25558033	+	646	NA	exon (ONI19418, exon 1 of 1)	-exon (ONI19418, exon 1 of 1)	669	ONI19418	PRUPE_3G278900	ONI19418			PRUPE_3G278900
K4_8_peak_10310b	G5	6488187	6489162	+	646	NA	intron (ONI06436, intron 1 of 6)	-intron (ONI06434, intron 1 of 6)	420	ONI06436	PRUPE_5G060200	ONI06435			PRUPE_5G060200
K4_8_peak_14821b	G7	14091553	14092941	+	646	NA	intron (ONH96243_j_TCONS_00041490, intron 1 of 3)	-intron (ONH96243, intron 1 of 3)	613	ONH96243_j_TCONS_00041490	PRUPE_7G115700	ONH96243_j_TCONS_00041490			PRUPE_7G115700
K4_8_peak_882c	G1	11933493	11935401	+	646	NA	promoter-TSS (ONI28606)	#NAME?	65	ONI28608	PRUPE_1G151200	ONI28607			PRUPE_1G151200
K4_8_peak_14371b	G7	7709521	7710935	+	646	NA	intron (ONH94941, intron 1 of 5)	-intron (ONH94938, intron 1 of 6)	537	ONH94941	PRUPE_7G041200	ONH94941			PRUPE_7G041200
K4_8_peak_16211c	G8	3849081	3850371	+	646	NA	exon (ONH90169, exon 1 of 1)	-exon (ONH90169, exon 1 of 1)	674	ONH90169	PRUPE_8G038700	ONH90169			PRUPE_8G038700
K4_8_peak_16305b	G8	6518575	6519951	+	646	NA	exon (ONH90475, exon 1 of 6)	-exon (ONH90475, exon 1 of 6)	615	ONH90475	PRUPE_8G056000	ONH90475			PRUPE_8G056000
K4_8_peak_13574b	G6	27172914	27174548	+	645	NA	exon (ONI04031_k_TCONS_00036078, exon 6 of 6)	-exon (ONI04031_k_TCONS_00036078, exon 6 of 6)	487	ONI04032	PRUPE_6G297600	ONI04032			PRUPE_6G297600
K4_8_peak_2089c	G1	31282288	31284689	+	645	NA	exon (ONI31763, exon 1 of 1)	-exon (ONI31763, exon 1 of 1)	295	ONI31763	PRUPE_1G329600	ONI31763			PRUPE_1G329600
K4_8_peak_13025a	G6	22689552	22690616	+	645	NA	exon (ONI02778, exon 1 of 1)	-exon (ONI02778, exon 1 of 1)	509	ONI02778	PRUPE_6G221600	ONI02778			PRUPE_6G221600
K4_8_peak_4516	G2	15902377	15902732	+	645	NA	exon (ONI22039, exon 1 of 7)	-exon (ONI22039, exon 1 of 7)	119	ONI22039_j_TCONS_00012046	PRUPE_2G103200	ONI22039_j_TCONS_00012046			PRUPE_2G103200
K4_8_peak_206b	G1	2204086	2205173	+	645	NA	exon (ONI26556, exon 1 of 6)	-exon (ONI26556, exon 1 of 6)	665	ONI26556	PRUPE_1G030900	ONI26556			PRUPE_1G030900
K4_8_peak_16698a	G8	14973873	14975712	+	644	NA	exon (ONH91580, exon 1 of 2)	-exon (ONH91580, exon 1 of 2)	880	ONH91580	PRUPE_8G124300	ONH91580			PRUPE_8G124300
K4_8_peak_11935c	G6	3256893	3258179	+	644	NA	exon (ONH99705, exon 1 of 14)	-exon (ONH99705, exon 1 of 14)	584	ONH99705	PRUPE_6G045000	ONH99705			PRUPE_6G045000
K4_8_peak_12774d	G6	18229260	18230895	+	644	NA	exon (ONI02113, exon 1 of 2)	-exon (ONI02113, exon 1 of 2)	693	ONI02113	PRUPE_6G177300	ONI02113_j_TCONS_00038404			PRUPE_6G177300
K4_8_peak_15040c	G7	16065172	16066572	+	644	NA	exon (ONH96729, exon 1 of 1)	-exon (ONH96729, exon 1 of 1)	817	ONH96729	PRUPE_7G148200	ONH96729			PRUPE_7G148200
K4_8_peak_17364c	G8	20560884	20562703	+	644	NA	exon (ONH93410, exon 2 of 2)	-exon (ONH93410, exon 2 of 2)	614	ONH93410	PRUPE_8G230400	ONH93410			PRUPE_8G230400
K4_8_peak_14844b	G7	14318232	14319378	+	644	NA	TTS (ONH96296)	#NAME?	511	ONH96295	PRUPE_7G118900	ONH96295			PRUPE_7G118900
K4_8_peak_13309f	G6	24927527	24929441	+	643	NA	exon (ONI03428_m_TCONS_00039138, exon 2 of 2)	-exon (ONI03428_m_TCONS_00039138, exon 2 of 2)	828	ONI03428_m_TCONS_00039138	PRUPE_6G256500	ONI03428			PRUPE_6G256500
K4_8_peak_16372	G8	9647781	9649004	+	643	NA	exon (ONH90631, exon 1 of 4)	-exon (ONH90631, exon 1 of 4)	390	ONH90631_m_TCONS_00048503	PRUPE_8G065200	ONH90631			PRUPE_8G065200
K4_8_peak_2377e	G1	33443554	33445430	+	643	NA	exon (ONI32369, exon 1 of 1)	-exon (ONI32369, exon 1 of 1)	853	ONI32369	PRUPE_1G363700	ONI32369			PRUPE_1G363700
K4_8_peak_4919c	G2	22045076	22046394	+	643	NA	exon (ONI23197, exon 1 of 1)	-exon (ONI23197, exon 1 of 1)	521	ONI23197	PRUPE_2G174400	ONI23197			PRUPE_2G174400
K4_8_peak_14728	G7	13018900	13019760	+	643	NA	exon (ONH95972_n_TCONS_00041326, exon 8 of 8)	-exon (ONH95972_n_TCONS_00041326, exon 8 of 8)	658	ONH95976	PRUPE_7G099300	ONH95976			PRUPE_7G099300
K4_8_peak_11234b	G5	15422724	15423588	+	643	NA	exon (ONI08572, exon 2 of 2)	-exon (ONI08572, exon 2 of 2)	531	ONI08572	PRUPE_5G186300	ONI08572			PRUPE_5G186300
K4_8_peak_3433	G1	41811491	41812397	+	643	NA	intron (ONI34924, intron 1 of 7)	-intron (ONI34923, intron 1 of 8)	336	ONI34924	PRUPE_1G506200	ONI34923			PRUPE_1G506200
K4_8_peak_8402b	G4	1568752	1569889	+	643	NA	exon (ONI10190, exon 1 of 2)	-exon (ONI10190, exon 1 of 2)	451	ONI10190	PRUPE_4G033700	ONI10190			PRUPE_4G033700
K4_8_peak_674a	G1	9216753	9218167	+	643	NA	exon (ONI28011, exon 1 of 13)	-exon (ONI28011, exon 1 of 13)	961	ONI28011	PRUPE_1G116900	ONI28011			PRUPE_1G116900
K4_8_peak_12858b	G6	20000089	20001348	+	643	NA	exon (ONI02349, exon 1 of 9)	-exon (ONI02349, exon 1 of 9)	441	ONI02350	PRUPE_6G192800	ONI02349			PRUPE_6G192800
K4_8_peak_17004b	G8	17904247	17905534	+	643	NA	exon (ONH92467, exon 1 of 4)	-exon (ONH92467, exon 1 of 4)	426	ONH92469	PRUPE_8G177400	ONH92469			PRUPE_8G177400
K4_8_peak_10819d	G5	12741139	12742820	+	643	NA	exon (ONI07639, exon 2 of 4)	-exon (ONI07639, exon 2 of 4)	822	ONI07640	PRUPE_5G132700	ONI07639_m_TCONS_00032184			PRUPE_5G132700
K4_8_peak_14629b	G7	12032454	12033561	+	642	NA	exon (ONH95690, exon 1 of 1)	-exon (ONH95690, exon 1 of 1)	742	ONH95690	PRUPE_7G085300	ONH95690			PRUPE_7G085300
K4_8_peak_17157b	G8	18871798	18873196	+	642	NA	promoter-TSS (ONH92818)	#NAME?	615	ONH92817	PRUPE_8G197700	ONH92817			PRUPE_8G197700
K4_8_peak_15827a	G7	21186397	21187906	+	642	NA	exon (ONH98475, exon 1 of 1)	-exon (ONH98475, exon 1 of 1)	917	ONH98475	PRUPE_7G250400	ONH98475			PRUPE_7G250400
K4_8_peak_8053c	G3	26554224	26555373	+	642	NA	exon (ONI19839, exon 1 of 1)	-exon (ONI19839, exon 1 of 1)	506	ONI19839_o_TCONS_00022998	PRUPE_3G300700	ONI19839			PRUPE_3G300700
K4_8_peak_17389b	G8	20674481	20675512	+	641	NA	exon (ONH93445, exon 1 of 13)	-exon (ONH93445, exon 1 of 13)	662	ONH93445	PRUPE_8G232900	ONH93445			PRUPE_8G232900
K4_8_peak_10975a	G5	13750461	13751440	+	641	NA	intron (ONI07999, intron 2 of 27)	-intron (ONI07998, intron 2 of 27)	626	ONI07998_m_TCONS_00030187	PRUPE_5G152500	ONI07998_m_TCONS_00030187			PRUPE_5G152500
K4_8_peak_12270a	G6	6288960	6290206	+	641	NA	exon (ONI00494_j_TCONS_00034250, exon 3 of 10)	-exon (ONI00494_j_TCONS_00034250, exon 3 of 10)	317	ONI00496	PRUPE_6G091600	ONI00494_j_TCONS_00034250			PRUPE_6G091600
K4_8_peak_13224b	G6	24234507	24235632	+	641	NA	intron (ONI03218, intron 1 of 4)	-intron (ONI03217, intron 1 of 4)	529	ONI03217	PRUPE_6G244900	ONI03218			PRUPE_6G244900
K4_8_peak_12753b	G6	17823751	17824969	+	641	NA	exon (ONI02024, exon 1 of 1)	-exon (ONI02024, exon 1 of 1)	309	ONI02024	PRUPE_6G173300	ONI02024			PRUPE_6G173300
K4_8_peak_2703b	G1	35417449	35418800	+	641	NA	TTS (ONI33029)	#NAME?	501	ONI33030	PRUPE_1G401200	ONI33031			PRUPE_1G401200
K4_8_peak_13236d	G6	24320965	24322541	+	640	NA	exon (ONI03239, exon 1 of 1)	-exon (ONI03239, exon 1 of 1)	895	ONI03239	PRUPE_6G246500	ONI03239			PRUPE_6G246500
K4_8_peak_5913	G2	29353748	29354971	+	640	NA	exon (ONI25573, exon 1 of 15)	-exon (ONI25573, exon 1 of 15)	635	ONI25573	PRUPE_2G310000	ONI25573			PRUPE_2G310000
K4_8_peak_13386	G6	25598028	25599276	+	640	NA	exon (ONI03610, exon 1 of 8)	-exon (ONI03610, exon 1 of 8)	603	ONI03610	PRUPE_6G268900	ONI03610			PRUPE_6G268900
K4_8_peak_10547a	G5	10330791	10332388	+	640	NA	intron (ONI06984_m_TCONS_00031856, intron 2 of 2)	-intron (ONI06984, intron 1 of 1)	831	ONI06984_m_TCONS_00031856	PRUPE_5G093200	ONI06984			PRUPE_5G093200
K4_8_peak_14580d	G7	11286723	11288122	+	640	NA	exon (ONH95535, exon 1 of 1)	-exon (ONH95535, exon 1 of 1)	865	ONH95535	PRUPE_7G076000	ONH95535			PRUPE_7G076000
K4_8_peak_2131a	G1	31578848	31580228	+	640	NA	exon (ONI31836, exon 1 of 11)	-exon (ONI31836, exon 1 of 11)	432	ONI31836	PRUPE_1G333700	ONI31836			PRUPE_1G333700
K4_8_peak_1457a	G1	25540961	25542663	+	640	NA	exon (ONI30272, exon 1 of 1)	-exon (ONI30272, exon 1 of 1)	919	ONI30272	PRUPE_1G241300	ONI30272			PRUPE_1G241300
K4_8_peak_2149a	G1	31702357	31703720	+	640	NA	exon (ONI31869, exon 1 of 10)	-exon (ONI31869, exon 1 of 10)	292	ONI31870	PRUPE_1G335900	ONI31870			PRUPE_1G335900
K4_8_peak_8621a	G4	2961547	2962501	+	640	NA	exon (ONI10679, exon 1 of 2)	-exon (ONI10679, exon 1 of 2)	185	ONI10682_m_TCONS_00026480	PRUPE_4G061800	ONI10681			PRUPE_4G061800
K4_8_peak_5376d	G2	25893935	25895766	+	640	NA	exon (ONI24397, exon 1 of 1)	-exon (ONI24397, exon 1 of 1)	953	ONI24397	PRUPE_2G238300	ONI24397			PRUPE_2G238300
K4_8_peak_2239	G1	32482092	32482963	+	639	NA	promoter-TSS (ONI32087)	#NAME?	70	ONI32087	PRUPE_1G347400	ONI32077			PRUPE_1G347400
K4_8_peak_5279a	G2	24983060	24984375	+	639	NA	intron (ONI24073, intron 1 of 4)	-intron (ONI24071, intron 1 of 6)	630	ONI24073	PRUPE_2G222200	ONI24072			PRUPE_2G222200
K4_8_peak_4619b	G2	17846439	17847811	+	639	NA	exon (ONI22317_m_TCONS_00012185, exon 4 of 4)	-exon (ONI22317_m_TCONS_00012185, exon 4 of 4)	594	ONI22320	PRUPE_2G121200	ONI22320			PRUPE_2G121200
K4_8_peak_1975b	G1	30328492	30329994	+	639	NA	intron (ONI31436, intron 2 of 3)	-intron (ONI31436, intron 2 of 3)	559	ONI31436	PRUPE_1G312900	ONI31436			PRUPE_1G312900
K4_8_peak_6978b	G3	15442426	15443318	+	639	NA	exon (ONI17169, exon 1 of 1)	-exon (ONI17169, exon 1 of 1)	487	ONI17169_x_TCONS_00021550	PRUPE_3G142300_X	ONI17169_x_TCONS_00021550			PRUPE_3G142300
K4_8_peak_11129a	G5	14720962	14721914	+	639	NA	exon (ONI08343, exon 1 of 3)	-exon (ONI08343, exon 1 of 3)	306	ONI08344	PRUPE_5G172700	ONI08344			PRUPE_5G172700
K4_8_peak_8320d	G4	913678	915394	+	639	NA	exon (ONI09936, exon 1 of 2)	-exon (ONI09936, exon 1 of 2)	897	ONI09936	PRUPE_4G019600	ONI09936			PRUPE_4G019600
K4_8_peak_2820b	G1	36105514	36106824	+	638	NA	exon (ONI33289_j_TCONS_00003670, exon 7 of 7)	-exon (ONI33289_j_TCONS_00003670, exon 7 of 7)	615	ONI33291	PRUPE_1G415300	ONI33291			PRUPE_1G415300
K4_8_peak_13689d	G6	28102603	28104756	+	638	NA	exon (ONI04306, exon 1 of 1)	-exon (ONI04306, exon 1 of 1)	932	ONI04306	PRUPE_6G315100	ONI04306			PRUPE_6G315100
K4_8_peak_4263b	G2	4723203	4724246	+	638	NA	intron (ONI20963, intron 1 of 6)	-intron (ONI20963, intron 1 of 6)	513	ONI20963	PRUPE_2G042900	ONI20963			PRUPE_2G042900
K4_8_peak_1852b	G1	29220411	29221493	+	638	NA	TTS (ONI31139)	#NAME?	225	ONI31138	PRUPE_1G295300	ONI31138			PRUPE_1G295300
K4_8_peak_11719b	G6	860660	861721	+	638	NA	exon (ONH99102, exon 1 of 16)	-exon (ONH99102, exon 1 of 16)	509	ONH99103	PRUPE_6G011900	ONH99102			PRUPE_6G011900
K4_8_peak_5400c	G2	26054490	26055624	+	637	NA	exon (ONI24449, exon 1 of 1)	-exon (ONI24449, exon 1 of 1)	679	ONI24449	PRUPE_2G241000	ONI24449			PRUPE_2G241000
K4_8_peak_12865a	G6	20110241	20111647	+	637	NA	exon (ONI02373, exon 1 of 3)	-exon (ONI02373, exon 1 of 3)	762	ONI02373	PRUPE_6G193800	ONI02373			PRUPE_6G193800
K4_8_peak_587c	G1	8268778	8270178	+	637	NA	intron (ONI27751, intron 1 of 1)	-intron (ONI27750, intron 1 of 1)	495	ONI27750	PRUPE_1G103600	ONI27750			PRUPE_1G103600
K4_8_peak_14839b	G7	14293869	14295105	+	637	NA	exon (ONH96286_j_TCONS_00041501, exon 3 of 8)	-exon (ONH96286_j_TCONS_00041501, exon 3 of 8)	598	ONH96286_j_TCONS_00041502	PRUPE_7G118300	ONH96288			PRUPE_7G118300
K4_8_peak_6867c	G3	10810734	10812374	+	637	NA	exon (ONI16775, exon 1 of 7)	-exon (ONI16775, exon 1 of 7)	808	ONI16775	PRUPE_3G121600	ONI16775			PRUPE_3G121600
K4_8_peak_5758b	G2	28559148	28560075	+	637	NA	TTS (ONI25281)	#NAME?	580	ONI25280	PRUPE_2G293000	ONI25280			PRUPE_2G293000
K4_8_peak_15013c	G7	15817731	15819273	+	637	NA	exon (ONH96663, exon 1 of 8)	-exon (ONH96663, exon 1 of 8)	801	ONH96663	PRUPE_7G144400	ONH96663			PRUPE_7G144400
K4_8_peak_16516b	G8	12272322	12273470	+	636	NA	exon (ONH91029, exon 2 of 5)	-exon (ONH91029, exon 2 of 5)	324	ONH91029	PRUPE_8G089400	ONH91031			PRUPE_8G089400
K4_8_peak_6193b	G3	1049124	1050814	+	636	NA	exon (ONI14890, exon 1 of 1)	-exon (ONI14890, exon 1 of 1)	784	ONI14890	PRUPE_3G014700	ONI14890			PRUPE_3G014700
K4_8_peak_12644b	G6	13320293	13321576	+	636	NA	exon (ONI01680, exon 1 of 8)	-exon (ONI01680, exon 1 of 8)	858	ONI01680_m_TCONS_00034857	PRUPE_6G153100	ONI01680			PRUPE_6G153100
K4_8_peak_9167	G4	9156291	9157443	+	636	NA	exon (ONI12371, exon 1 of 10)	-exon (ONI12371, exon 1 of 10)	641	ONI12371	PRUPE_4G159900	ONI12371			PRUPE_4G159900
K4_8_peak_14549c	G7	10857624	10859187	+	636	NA	exon (ONH95442, exon 1 of 2)	-exon (ONH95442, exon 1 of 2)	770	ONH95442	PRUPE_7G070700	ONH95442			PRUPE_7G070700
K4_8_peak_2113	G1	31425989	31426725	+	636	NA	exon (ONI31801, exon 1 of 1)	-exon (ONI31801, exon 1 of 1)	374	ONI31801	PRUPE_1G331700	ONI31801			PRUPE_1G331700
K4_8_peak_15219b	G7	17192700	17193897	+	636	NA	exon (ONH97088, exon 1 of 1)	-exon (ONH97088, exon 1 of 1)	488	ONH97088	PRUPE_7G169300	ONH97088			PRUPE_7G169300
K4_8_peak_716a	G1	9770192	9771568	+	635	NA	exon (ONI28114, exon 1 of 1)	-exon (ONI28114, exon 1 of 1)	700	ONI28114	PRUPE_1G124000	ONI28114			PRUPE_1G124000
K4_8_peak_3923b	G1	46890310	46891244	+	635	NA	promoter-TSS (ONI36214)	#NAME?	508	ONI36215	PRUPE_1G575700	ONI36215			PRUPE_1G575700
K4_8_peak_836b	G1	11351849	11353021	+	635	NA	exon (ONI28505, exon 1 of 10)	-exon (ONI28505, exon 1 of 10)	506	ONI28505	PRUPE_1G144600	ONI28505			PRUPE_1G144600
K4_8_peak_4180d	G2	3387940	3389419	+	635	NA	exon (ONI20726_k_TCONS_00014406, exon 1 of 2)	-exon (ONI20726_k_TCONS_00014406, exon 1 of 2)	679	ONI20726_k_TCONS_00014406	PRUPE_2G031100_2G031200	ONI20726_k_TCONS_00014406			PRUPE_2G031200
K4_8_peak_9056c	G4	7594042	7595310	+	635	NA	exon (ONI11959, exon 1 of 1)	-exon (ONI11959, exon 1 of 1)	767	ONI11959	PRUPE_4G136800	ONI11959			PRUPE_4G136800
K4_8_peak_785b	G1	10747882	10748965	+	635	NA	exon (ONI28304, exon 1 of 1)	-exon (ONI28304, exon 1 of 1)	811	ONI28304	PRUPE_1G137000	ONI28304			PRUPE_1G137000
K4_8_peak_5932b	G2	29484469	29485865	+	635	NA	exon (ONI25625, exon 1 of 3)	-exon (ONI25625, exon 1 of 3)	670	ONI25625_m_TCONS_00013914	PRUPE_2G312300	ONI25625_m_TCONS_00013914			PRUPE_2G312300
K4_8_peak_9449a	G4	13010981	13012246	+	635	NA	exon (ONI13189, exon 1 of 1)	-exon (ONI13189, exon 1 of 1)	588	ONI13189_o_TCONS_00025183	PRUPE_4G208800	ONI13189_o_TCONS_00025183			PRUPE_4G208800
K4_8_peak_3595c	G1	43153558	43154965	+	634	NA	exon (ONI35277, exon 1 of 2)	-exon (ONI35277, exon 1 of 2)	814	ONI35277	PRUPE_1G527100	ONI35277_m_TCONS_00010182			PRUPE_1G527100
K4_8_peak_13494b	G6	26474279	26476234	+	634	NA	intron (ONI03844, intron 1 of 2)	-intron (ONI03843, intron 1 of 3)	818	ONI03844	PRUPE_6G285300	ONI03843			PRUPE_6G285300
K4_8_peak_12257a	G6	6141450	6142700	+	634	NA	exon (ONI00448, exon 1 of 2)	-exon (ONI00448, exon 1 of 2)	913	ONI00448	PRUPE_6G089700	ONI00448			PRUPE_6G089700
K4_8_peak_4326a	G2	6819706	6821016	+	634	NA	exon (ONI21270, exon 1 of 2)	-exon (ONI21270, exon 1 of 2)	681	ONI21270	PRUPE_2G056900	ONI21270			PRUPE_2G056900
K4_8_peak_2746a	G1	35716396	35717529	+	634	NA	exon (ONI33123, exon 1 of 2)	-exon (ONI33123, exon 1 of 2)	577	ONI33123	PRUPE_1G407000	ONI33123			PRUPE_1G407000
K4_8_peak_16142b	G8	2189736	2191253	+	634	NA	promoter-TSS (XLOC_028617_u_TCONS_00050438_plus)	#NAME?	741	ONH89923	PRUPE_8G024200	ONH89924_k_TCONS_00048043			PRUPE_8G024200
K4_8_peak_10329b	G5	6758888	6760410	+	634	NA	exon (ONI06463, exon 1 of 1)	-exon (ONI06463, exon 1 of 1)	697	ONI06463	PRUPE_5G062000	ONI06463			PRUPE_5G062000
K4_8_peak_8286a	G4	681244	682408	+	634	NA	exon (ONI09865, exon 1 of 1)	-exon (ONI09865, exon 1 of 1)	712	ONI09865	PRUPE_4G014700	ONI09865			PRUPE_4G014700
K4_8_peak_412b	G1	5056143	5057179	+	633	NA	TTS (ONI27162)	#NAME?	406	ONI27161	PRUPE_1G071400	ONI27161			PRUPE_1G071400
K4_8_peak_5166f	G2	24051258	24053774	+	633	NA	promoter-TSS (ONI23754)	#NAME?	-59	ONI23754	PRUPE_2G206100	ONI23753			PRUPE_2G206100
K4_8_peak_15236b	G7	17286704	17288236	+	633	NA	exon (ONH97124, exon 2 of 5)	-exon (ONH97124, exon 2 of 5)	260	ONH97125	PRUPE_7G171300	ONH97124			PRUPE_7G171300
K4_8_peak_5446c	G2	26352508	26353989	+	633	NA	TTS (ONI24564)	#NAME?	763	ONI24564	PRUPE_2G247300	ONI24563			PRUPE_2G247300
K4_8_peak_503b	G1	6453790	6455041	+	633	NA	exon (ONI27440, exon 1 of 3)	-exon (ONI27440, exon 1 of 3)	569	ONI27440	PRUPE_1G086600	ONI27440			PRUPE_1G086600
K4_8_peak_2944b	G1	36910491	36911330	+	632	NA	exon (ONI33525, exon 1 of 3)	-exon (ONI33525, exon 1 of 3)	330	ONI33525	PRUPE_1G430600	ONI33525			PRUPE_1G430600
K4_8_peak_13224a	G6	24234507	24235632	+	632	NA	intron (ONI03218, intron 1 of 4)	-intron (ONI03217, intron 1 of 4)	529	ONI03217	PRUPE_6G244900	ONI03218			PRUPE_6G244900
K4_8_peak_2916a	G1	36672150	36673450	+	632	NA	exon (ONI33470, exon 1 of 3)	-exon (ONI33470, exon 1 of 3)	715	ONI33470	PRUPE_1G426600	ONI33470			PRUPE_1G426600
K4_8_peak_11498f	G5	17477651	17480561	+	632	NA	promoter-TSS (ONI09263)	#NAME?	164	ONI09262	PRUPE_5G227000	ONI09262			PRUPE_5G227000
K4_8_peak_13309d	G6	24927527	24929441	+	632	NA	exon (ONI03428_m_TCONS_00039138, exon 2 of 2)	-exon (ONI03428_m_TCONS_00039138, exon 2 of 2)	828	ONI03428_m_TCONS_00039138	PRUPE_6G256500	ONI03428			PRUPE_6G256500
K4_8_peak_11833d	G6	2466827	2468277	+	632	NA	exon (ONH99477, exon 1 of 12)	-exon (ONH99477, exon 1 of 12)	662	ONH99477	PRUPE_6G032100	ONH99477			PRUPE_6G032100
K4_8_peak_5229c	G2	24544071	24546072	+	632	NA	exon (ONI23890, exon 1 of 2)	-exon (ONI23890, exon 1 of 2)	962	ONI23890	PRUPE_2G214300	ONI23890			PRUPE_2G214300
K4_8_peak_1205a	G1	21159248	21160218	+	632	NA	promoter-TSS (ONI29643)	#NAME?	83	ONI29645	PRUPE_1G207300	ONI29647			PRUPE_1G207300
K4_8_peak_8386c	G4	1398387	1399805	+	631	NA	exon (ONI10140, exon 2 of 6)	-exon (ONI10140, exon 2 of 6)	381	ONI10141	PRUPE_4G030000	ONI10141			PRUPE_4G030000
K4_8_peak_5132a	G2	23801795	23802622	+	631	NA	exon (ONI23668, exon 1 of 6)	-exon (ONI23668, exon 1 of 6)	312	ONI23668_m_TCONS_00015914	PRUPE_2G201300	ONI23668			PRUPE_2G201300
K4_8_peak_15040b	G7	16065172	16066572	+	631	NA	exon (ONH96729, exon 1 of 1)	-exon (ONH96729, exon 1 of 1)	817	ONH96729	PRUPE_7G148200	ONH96729			PRUPE_7G148200
K4_8_peak_1655	G1	27471568	27472472	+	631	NA	intron (ONI30686_m_TCONS_00007720, intron 1 of 6)	-intron (ONI30686_m_TCONS_00007720, intron 1 of 6)	418	ONI30686_m_TCONS_00007720	PRUPE_1G267000	ONI30686			PRUPE_1G267000
K4_8_peak_12784d	G6	18365105	18366783	+	631	NA	promoter-TSS (ONI02131)	#NAME?	17	ONI02131	PRUPE_6G178800	ONI02131			PRUPE_6G178800
K4_8_peak_1287b	G1	23015903	23017029	+	631	NA	exon (ONI29848, exon 1 of 17)	-exon (ONI29848, exon 1 of 17)	510	ONI29848	PRUPE_1G217300	ONI29848			PRUPE_1G217300
K4_8_peak_8858b	G4	5207265	5208170	+	630	NA	intron (ONI11332, intron 1 of 5)	-intron (ONI11332, intron 1 of 5)	450	ONI11332	PRUPE_4G101800	ONI11332			PRUPE_4G101800
K4_8_peak_1872c	G1	29424073	29425111	+	630	NA	TTS (ONI31208)	#NAME?	492	ONI31209	PRUPE_1G298700	ONI31209			PRUPE_1G298700
K4_8_peak_16951	G8	17259495	17260181	+	630	NA	exon (ONH92275, exon 1 of 4)	-exon (ONH92275, exon 1 of 4)	286	ONH92275	PRUPE_8G166400	ONH92275			PRUPE_8G166400
K4_8_peak_10175e	G5	3916599	3918477	+	630	NA	intron (ONI06016, intron 2 of 2)	-intron (ONI06015, intron 2 of 3)	990	ONI06016	PRUPE_5G034300	ONI06016			PRUPE_5G034300
K4_8_peak_8134a	G3	27021487	27022319	+	630	NA	intron (ONI20039, intron 1 of 5)	-intron (ONI20039, intron 1 of 5)	351	ONI20039	PRUPE_3G311500	ONI20039			PRUPE_3G311500
K4_8_peak_7246	G3	19875510	19876662	+	630	NA	exon (ONI17855, exon 1 of 2)	-exon (ONI17855, exon 1 of 2)	334	ONI17857	PRUPE_3G183300	ONI17855			PRUPE_3G183300
K4_8_peak_13095b	G6	23336126	23337495	+	630	NA	intron (ONI02942_m_TCONS_00035523, intron 1 of 3)	-intron (ONI02942, intron 1 of 2)	624	ONI02942_m_TCONS_00035523	PRUPE_6G230200	ONI02942			PRUPE_6G230200
K4_8_peak_9642c	G4	16019798	16020967	+	630	NA	exon (ONI13742, exon 1 of 1)	-exon (ONI13742, exon 1 of 1)	519	ONI13742	PRUPE_4G242700	ONI13742			PRUPE_4G242700
K4_8_peak_487a	G1	6281491	6282527	+	630	NA	exon (ONI27413, exon 1 of 1)	-exon (ONI27413, exon 1 of 1)	407	ONI27413	PRUPE_1G084400	ONI27413_o_TCONS_00000788			PRUPE_1G084400
K4_8_peak_11783b	G6	1915324	1916419	+	629	NA	exon (ONH99300, exon 1 of 16)	-exon (ONH99300, exon 1 of 16)	439	ONH99301	PRUPE_6G023900	ONH99301			PRUPE_6G023900
K4_8_peak_10844	G5	12915592	12916231	+	629	NA	promoter-TSS (ONI07735)	#NAME?	249	ONI07734	PRUPE_5G136400	ONI07734			PRUPE_5G136400
K4_8_peak_10544a	G5	10307174	10308244	+	629	NA	exon (ONI06974, exon 1 of 5)	-exon (ONI06974, exon 1 of 5)	429	ONI06974	PRUPE_5G092900	ONI06974			PRUPE_5G092900
K4_8_peak_41a	G1	562619	563639	+	629	NA	intron (ONI26147, intron 1 of 2)	-intron (ONI26146, intron 1 of 3)	385	ONI26147	PRUPE_1G006700	ONI26147			PRUPE_1G006700
K4_8_peak_7075a	G3	17713797	17715015	+	629	NA	exon (ONI17427, exon 1 of 1)	-exon (ONI17427, exon 1 of 1)	544	ONI17427	PRUPE_3G158400	ONI17427			PRUPE_3G158400
K4_8_peak_10651a	G5	11505902	11507057	+	629	NA	exon (ONI07268, exon 1 of 8)	-exon (ONI07268, exon 1 of 8)	540	ONI07268	PRUPE_5G110500	ONI07268			PRUPE_5G110500
K4_8_peak_15296	G7	17641445	17642729	+	629	NA	TTS (ONH97247_m_TCONS_00042064)	#NAME?	191	ONH97248	PRUPE_7G179600	ONH97248_k_TCONS_00042066			PRUPE_7G179600
K4_8_peak_15180b	G7	16911801	16913696	+	628	NA	exon (ONH97012, exon 3 of 3)	-exon (ONH97012, exon 3 of 3)	941	ONH97012	PRUPE_7G164500	ONH97012			PRUPE_7G164500
K4_8_peak_5236b	G2	24635182	24636677	+	628	NA	intron (ONI23908, intron 1 of 3)	-intron (ONI23907, intron 1 of 3)	635	ONI23907	PRUPE_2G215600	ONI23908			PRUPE_2G215600
K4_8_peak_2341c	G1	33192814	33194387	+	628	NA	exon (ONI32296, exon 1 of 1)	-exon (ONI32296, exon 1 of 1)	746	ONI32296	PRUPE_1G359200	ONI32296			PRUPE_1G359200
K4_8_peak_2809	G1	36056885	36057909	+	628	NA	intron (ONI33276_m_TCONS_00003661, intron 1 of 4)	-intron (ONI33276, intron 1 of 5)	430	ONI33276_m_TCONS_00003661	PRUPE_1G414200	ONI33276			PRUPE_1G414200
K4_8_peak_3595b	G1	43153558	43154965	+	628	NA	exon (ONI35277, exon 1 of 2)	-exon (ONI35277, exon 1 of 2)	814	ONI35277	PRUPE_1G527100	ONI35277_m_TCONS_00010182			PRUPE_1G527100
K4_8_peak_3529b	G1	42580179	42581242	+	627	NA	promoter-TSS (ONI35135)	#NAME?	524	ONI35134	PRUPE_1G518400	ONI35134			PRUPE_1G518400
K4_8_peak_12270b	G6	6288960	6290206	+	627	NA	exon (ONI00494_j_TCONS_00034250, exon 3 of 10)	-exon (ONI00494_j_TCONS_00034250, exon 3 of 10)	317	ONI00496	PRUPE_6G091600	ONI00494_j_TCONS_00034250			PRUPE_6G091600
K4_8_peak_7100b	G3	18058779	18060151	+	627	NA	intron (ONI17484, intron 1 of 9)	-intron (ONI17484, intron 1 of 9)	641	ONI17484	PRUPE_3G161600	ONI17484			PRUPE_3G161600
K4_8_peak_9206	G4	9775903	9776817	+	627	NA	exon (ONI12496, exon 1 of 4)	-exon (ONI12496, exon 1 of 4)	450	ONI12496	PRUPE_4G168200	ONI12496			PRUPE_4G168200
K4_8_peak_13622a	G6	27554774	27556024	+	627	NA	exon (ONI04139, exon 1 of 1)	-exon (ONI04139, exon 1 of 1)	582	ONI04139	PRUPE_6G304900	ONI04139			PRUPE_6G304900
K4_8_peak_2049d	G1	30844276	30845946	+	627	NA	exon (ONI31627, exon 1 of 4)	-exon (ONI31627, exon 1 of 4)	808	ONI31627	PRUPE_1G322800	ONI31627_m_TCONS_00002769			PRUPE_1G322800
K4_8_peak_1503c	G1	26028692	26030099	+	626	NA	exon (ONI30374, exon 1 of 9)	-exon (ONI30374, exon 1 of 9)	612	ONI30375	PRUPE_1G247400	ONI30374			PRUPE_1G247400
K4_8_peak_12132a	G6	4861349	4862870	+	626	NA	exon (ONI00157, exon 1 of 7)	-exon (ONI00157, exon 1 of 7)	701	ONI00157	PRUPE_6G071100	ONI00157			PRUPE_6G071100
K4_8_peak_13131b	G6	23576554	23577802	+	626	NA	exon (ONI03028, exon 2 of 2)	-exon (ONI03028, exon 2 of 2)	814	ONI03028	PRUPE_6G234200	ONI03028			PRUPE_6G234200
K4_8_peak_5651b	G2	27815548	27816571	+	626	NA	intron (ONI25045, intron 1 of 8)	-intron (ONI25045, intron 1 of 8)	481	ONI25045	PRUPE_2G277000	ONI25045			PRUPE_2G277000
K4_8_peak_10478b	G5	9624787	9625906	+	626	NA	exon (ONI06825, exon 1 of 4)	-exon (ONI06825, exon 1 of 4)	491	ONI06825_m_TCONS_00031762	PRUPE_5G083500	ONI06825_m_TCONS_00031762			PRUPE_5G083500
K4_8_peak_9573b	G4	14562945	14564013	+	626	NA	intron (ONI13530_m_TCONS_00025371, intron 1 of 5)	-intron (ONI13530, intron 1 of 4)	648	ONI13530_m_TCONS_00025371	PRUPE_4G228000	ONI13530_m_TCONS_00025371			PRUPE_4G228000
K4_8_peak_10329c	G5	6758888	6760410	+	626	NA	exon (ONI06463, exon 1 of 1)	-exon (ONI06463, exon 1 of 1)	697	ONI06463	PRUPE_5G062000	ONI06463			PRUPE_5G062000
K4_8_peak_6615	G3	5798987	5799895	+	626	NA	exon (ONI16089, exon 1 of 1)	-exon (ONI16089, exon 1 of 1)	397	ONI16089	PRUPE_3G078300	ONI16089			PRUPE_3G078300
K4_8_peak_817b	G1	11159449	11160539	+	626	NA	exon (ONI28427, exon 1 of 7)	-exon (ONI28427, exon 1 of 7)	491	ONI28428	PRUPE_1G142100	ONI28427			PRUPE_1G142100
K4_8_peak_1252c	G1	22673415	22675071	+	625	NA	exon (ONI29757, exon 1 of 4)	-exon (ONI29757, exon 1 of 4)	833	ONI29757	PRUPE_1G213300	ONI29757			PRUPE_1G213300
K4_8_peak_12617a	G6	12595349	12596322	+	625	NA	promoter-TSS (ONI01598)	#NAME?	41	ONI01598	PRUPE_6G148600	ONI01598			PRUPE_6G148600
K4_8_peak_7247	G3	19880132	19881292	+	625	NA	exon (ONI17859, exon 1 of 8)	-exon (ONI17859, exon 1 of 8)	380	ONI17859_m_TCONS_00018969	PRUPE_3G183400	ONI17859_m_TCONS_00018969			PRUPE_3G183400
K4_8_peak_4338a	G2	7654578	7655807	+	625	NA	exon (ONI21343, exon 2 of 7)	-exon (ONI21343, exon 2 of 7)	589	ONI21343_m_TCONS_00011702	PRUPE_2G060600	ONI21343_m_TCONS_00011701			PRUPE_2G060600
K4_8_peak_12535a	G6	10594212	10595453	+	625	NA	exon (ONI01338, exon 1 of 1)	-exon (ONI01338, exon 1 of 1)	574	ONI01338	PRUPE_6G134100	ONI01338			PRUPE_6G134100
K4_8_peak_11424	G5	16973912	16975031	+	625	NA	promoter-TSS (ONI09075)	#NAME?	535	ONI09074	PRUPE_5G216300	ONI09074			PRUPE_5G216300
K4_8_peak_8138b	G3	27035237	27037072	+	625	NA	exon (ONI20042, exon 1 of 3)	-exon (ONI20042, exon 1 of 3)	971	ONI20042	PRUPE_3G311800	ONI20042			PRUPE_3G311800
K4_8_peak_4192b	G2	3573141	3574108	+	625	NA	exon (ONI20782, exon 2 of 2)	-exon (ONI20782, exon 2 of 2)	522	ONI20782	PRUPE_2G033300	ONI20782_m_TCONS_00011394			PRUPE_2G033300
K4_8_peak_9440b	G4	12934185	12935587	+	625	NA	exon (ONI13174, exon 1 of 5)	-exon (ONI13174, exon 1 of 5)	239	ONI13174	PRUPE_4G207800	ONI13176			PRUPE_4G207800
K4_8_peak_10328b	G5	6745914	6747265	+	625	NA	exon (ONI06461, exon 1 of 1)	-exon (ONI06461, exon 1 of 1)	776	ONI06461	PRUPE_5G061800	ONI06461			PRUPE_5G061800
K4_8_peak_10994b	G5	13861527	13862927	+	624	NA	exon (ONI08039, exon 2 of 2)	-exon (ONI08039, exon 2 of 2)	480	ONI08039	PRUPE_5G154700	ONI08039			PRUPE_5G154700
K4_8_peak_4680b	G2	19215473	19217277	+	624	NA	exon (ONI22513, exon 1 of 9)	-exon (ONI22513, exon 1 of 9)	848	ONI22513	PRUPE_2G134200	ONI22513			PRUPE_2G134200
K4_8_peak_1001d	G1	14479781	14481699	+	624	NA	exon (ONI28978, exon 1 of 8)	-exon (ONI28978, exon 1 of 8)	726	ONI28979	PRUPE_1G173300	ONI28979			PRUPE_1G173300
K4_8_peak_7524a	G3	22632870	22634134	+	624	NA	exon (ONI18614, exon 1 of 2)	-exon (ONI18614, exon 1 of 2)	528	ONI18615	PRUPE_3G226900	ONI18615			PRUPE_3G226900
K4_8_peak_14540b	G7	10783074	10783626	+	624	NA	TTS (ONH95429_m_TCONS_00043474)	#NAME?	525	ONH95428	PRUPE_7G069800	ONH95428			PRUPE_7G069800
K4_8_peak_1721	G1	28174841	28175932	+	623	NA	exon (ONI30839, exon 1 of 1)	-exon (ONI30839, exon 1 of 1)	602	ONI30839	PRUPE_1G276500	ONI30839			PRUPE_1G276500
K4_8_peak_8392a	G4	1449492	1451065	+	623	NA	exon (ONI10157, exon 1 of 1)	-exon (ONI10157, exon 1 of 1)	835	ONI10157	PRUPE_4G031100	ONI10157			PRUPE_4G031100
K4_8_peak_4452a	G2	14215932	14217108	+	623	NA	exon (ONI21796, exon 1 of 5)	-exon (ONI21796, exon 1 of 5)	583	ONI21796	PRUPE_2G089600	ONI21796			PRUPE_2G089600
K4_8_peak_2341a	G1	33192814	33194387	+	623	NA	exon (ONI32296, exon 1 of 1)	-exon (ONI32296, exon 1 of 1)	746	ONI32296	PRUPE_1G359200	ONI32296			PRUPE_1G359200
K4_8_peak_14580c	G7	11286723	11288122	+	623	NA	exon (ONH95535, exon 1 of 1)	-exon (ONH95535, exon 1 of 1)	865	ONH95535	PRUPE_7G076000	ONH95535			PRUPE_7G076000
K4_8_peak_10159d	G5	3657747	3659475	+	622	NA	exon (ONI05970, exon 1 of 1)	-exon (ONI05970, exon 1 of 1)	809	ONI05970	PRUPE_5G031800	ONI05970			PRUPE_5G031800
K4_8_peak_16142c	G8	2189736	2191253	+	622	NA	promoter-TSS (XLOC_028617_u_TCONS_00050438_plus)	#NAME?	741	ONH89923	PRUPE_8G024200	ONH89924_k_TCONS_00048043			PRUPE_8G024200
K4_8_peak_5409c	G2	26159046	26160058	+	622	NA	promoter-TSS (ONI24486)	#NAME?	522	ONI24487	PRUPE_2G242900	ONI24487			PRUPE_2G242900
K4_8_peak_8921c	G4	6043877	6045533	+	622	NA	promoter-TSS (ONI11565_p_TCONS_00028736_minus)	#NAME?	753	ONI11565	PRUPE_4G113700	ONI11565			PRUPE_4G113700
K4_8_peak_10684b	G5	11809013	11809825	+	622	NA	exon (ONI07366, exon 1 of 5)	-exon (ONI07366, exon 1 of 5)	204	ONI07365	PRUPE_5G115400	ONI07366			PRUPE_5G115400
K4_8_peak_14228a	G7	2807367	2808384	+	622	NA	exon (ONH94490, exon 1 of 5)	-exon (ONH94490, exon 1 of 5)	471	ONH94490	PRUPE_7G018800	ONH94491			PRUPE_7G018800
K4_8_peak_15700a	G7	20406356	20407632	+	622	NA	exon (ONH98186, exon 1 of 22)	-exon (ONH98186, exon 1 of 22)	649	ONH98186_j_TCONS_00042511	PRUPE_7G234400	ONH98186_j_TCONS_00042511			PRUPE_7G234400
K4_8_peak_13689c	G6	28102603	28104756	+	622	NA	exon (ONI04306, exon 1 of 1)	-exon (ONI04306, exon 1 of 1)	932	ONI04306	PRUPE_6G315100	ONI04306			PRUPE_6G315100
K4_8_peak_13679d	G6	28047078	28049029	+	622	NA	promoter-TSS (ONI04287)	#NAME?	67	ONI04288	PRUPE_6G313700	ONI04288			PRUPE_6G313700
K4_8_peak_12017	G6	3917952	3918966	+	622	NA	TTS (ONH99882)	#NAME?	535	ONH99883	PRUPE_6G055600	ONH99883			PRUPE_6G055600
K4_8_peak_17588c	G8	22035524	22037028	+	622	NA	exon (ONH93919, exon 1 of 1)	-exon (ONH93919, exon 1 of 1)	888	ONH93919	PRUPE_8G260500	ONH93919			PRUPE_8G260500
K4_8_peak_14800c	G7	13923164	13924887	+	622	NA	exon (ONH96208, exon 1 of 1)	-exon (ONH96208, exon 1 of 1)	933	ONH96208_o_TCONS_00043882	PRUPE_7G113400	ONH96208			PRUPE_7G113400
K4_8_peak_2454b	G1	33832455	33834253	+	621	NA	exon (ONI32522, exon 2 of 3)	-exon (ONI32522, exon 2 of 3)	578	ONI32522	PRUPE_1G371100	ONI32523			PRUPE_1G371100
K4_8_peak_11877	G6	2776612	2777614	+	621	NA	intron (ONH99576, intron 1 of 7)	-intron (ONH99575, intron 1 of 8)	394	ONH99576	PRUPE_6G036800	ONH99575			PRUPE_6G036800
K4_8_peak_9059a	G4	7644305	7645431	+	621	NA	exon (ONI11967, exon 1 of 3)	-exon (ONI11967, exon 1 of 3)	511	ONI11967	PRUPE_4G137500	ONI11967			PRUPE_4G137500
K4_8_peak_17566d	G8	21914706	21916329	+	621	NA	exon (ONH93864, exon 1 of 1)	-exon (ONH93864, exon 1 of 1)	811	ONH93864	PRUPE_8G257400	ONH93864			PRUPE_8G257400
K4_8_peak_14549a	G7	10857624	10859187	+	620	NA	exon (ONH95442, exon 1 of 2)	-exon (ONH95442, exon 1 of 2)	770	ONH95442	PRUPE_7G070700	ONH95442			PRUPE_7G070700
K4_8_peak_13695c	G6	28138048	28139737	+	620	NA	intron (ONI04323, intron 2 of 3)	-intron (ONI04321, intron 2 of 4)	484	ONI04323	PRUPE_6G315800	ONI04323			PRUPE_6G315800
K4_8_peak_14797a	G7	13887623	13888848	+	620	NA	exon (ONH96198, exon 1 of 1)	-exon (ONH96198, exon 1 of 1)	716	ONH96198	PRUPE_7G112800	ONH96198			PRUPE_7G112800
K4_8_peak_5449d	G2	26366648	26368405	+	620	NA	exon (ONI24568, exon 1 of 1)	-exon (ONI24568, exon 1 of 1)	979	ONI24568	PRUPE_2G247600	ONI24568			PRUPE_2G247600
K4_8_peak_3314b	G1	40711235	40712638	+	620	NA	exon (ONI34584, exon 1 of 10)	-exon (ONI34584, exon 1 of 10)	504	ONI34585	PRUPE_1G489000	ONI34586			PRUPE_1G489000
K4_8_peak_9223a	G4	10195927	10196981	+	620	NA	exon (ONI12566, exon 1 of 8)	-exon (ONI12566, exon 1 of 8)	390	ONI12566_m_TCONS_00027474	PRUPE_4G172100	ONI12566			PRUPE_4G172100
K4_8_peak_3427	G1	41783322	41783788	+	620	NA	exon (ONI34916, exon 1 of 8)	-exon (ONI34916, exon 1 of 8)	262	ONI34916_j_TCONS_00010002	PRUPE_1G505800	ONI34916			PRUPE_1G505800
K4_8_peak_15024	G7	15925741	15926716	+	620	NA	exon (ONH96690, exon 1 of 1)	-exon (ONH96690, exon 1 of 1)	372	ONH96690	PRUPE_7G146200	ONH96690			PRUPE_7G146200
K4_8_peak_2082	G1	31071084	31071998	+	619	NA	promoter-TSS (ONI31724)	#NAME?	394	ONI31723_m_TCONS_00002817	PRUPE_1G326600	ONI31723_m_TCONS_00002817			PRUPE_1G326600
K4_8_peak_10784b	G5	12479486	12480835	+	619	NA	exon (ONI07573, exon 1 of 7)	-exon (ONI07573, exon 1 of 7)	786	ONI07573	PRUPE_5G128200	ONI07573			PRUPE_5G128200
K4_8_peak_6611b	G3	5733511	5734628	+	619	NA	exon (ONI16074, exon 1 of 7)	-exon (ONI16074, exon 1 of 7)	660	ONI16074	PRUPE_3G077700	ONI16075_m_TCONS_00018021			PRUPE_3G077700
K4_8_peak_13088b	G6	23271820	23273432	+	619	NA	exon (ONI02918, exon 1 of 2)	-exon (ONI02918, exon 1 of 2)	763	ONI02918	PRUPE_6G229100	ONI02918			PRUPE_6G229100
K4_8_peak_2293	G1	32872177	32873214	+	619	NA	exon (ONI32192, exon 2 of 7)	-exon (ONI32192, exon 2 of 7)	500	ONI32193	PRUPE_1G353400	ONI32193_m_TCONS_00003077			PRUPE_1G353400
K4_8_peak_13574c	G6	27172914	27174548	+	619	NA	exon (ONI04031_k_TCONS_00036078, exon 6 of 6)	-exon (ONI04031_k_TCONS_00036078, exon 6 of 6)	487	ONI04032	PRUPE_6G297600	ONI04032			PRUPE_6G297600
K4_8_peak_1993c	G1	30425804	30427432	+	619	NA	exon (ONI31467, exon 1 of 2)	-exon (ONI31467, exon 1 of 2)	810	ONI31467	PRUPE_1G314900	ONI31467			PRUPE_1G314900
K4_8_peak_5166e	G2	24051258	24053774	+	619	NA	promoter-TSS (ONI23754)	#NAME?	-59	ONI23754	PRUPE_2G206100	ONI23753			PRUPE_2G206100
K4_8_peak_221a	G1	2434089	2435095	+	619	NA	exon (ONI26612, exon 1 of 1)	-exon (ONI26612, exon 1 of 1)	536	ONI26612	PRUPE_1G034700	ONI26612			PRUPE_1G034700
K4_8_peak_5507a	G2	26775541	26776554	+	618	NA	exon (ONI24687, exon 1 of 8)	-intron (ONI24686, intron 1 of 8)	233	ONI24687	PRUPE_2G255100	ONI24685			PRUPE_2G255100
K4_8_peak_1352b	G1	23880747	23881854	+	618	NA	exon (ONI29984, exon 1 of 1)	-exon (ONI29984, exon 1 of 1)	624	ONI29984	PRUPE_1G225200	ONI29984			PRUPE_1G225200
K4_8_peak_15482d	G7	18976207	18978365	+	618	NA	exon (ONH97692, exon 1 of 1)	-exon (ONH97692, exon 1 of 1)	740	ONH97692	PRUPE_7G205200	ONH97692			PRUPE_7G205200
K4_8_peak_11384c	G5	16729157	16730721	+	618	NA	exon (ONI08976, exon 1 of 8)	-exon (ONI08976, exon 1 of 8)	696	ONI08976_m_TCONS_00030638	PRUPE_5G210400	ONI08976			PRUPE_5G210400
K4_8_peak_13862a	G6	29263920	29264889	+	618	NA	exon (ONI04740, exon 1 of 2)	-exon (ONI04740, exon 1 of 2)	539	ONI04740	PRUPE_6G337200	ONI04740			PRUPE_6G337200
K4_8_peak_7371	G3	21263084	21264283	+	618	NA	exon (ONI18243, exon 1 of 1)	-exon (ONI18243, exon 1 of 1)	614	ONI18243	PRUPE_3G204600	ONI18243			PRUPE_3G204600
K4_8_peak_15380b	G7	18265697	18266877	+	617	NA	TTS (ONH97443)	#NAME?	477	ONH97445_m_TCONS_00042160	PRUPE_7G190900	ONH97445_m_TCONS_00042160			PRUPE_7G190900
K4_8_peak_8286b	G4	681244	682408	+	617	NA	exon (ONI09865, exon 1 of 1)	-exon (ONI09865, exon 1 of 1)	712	ONI09865	PRUPE_4G014700	ONI09865			PRUPE_4G014700
K4_8_peak_2787c	G1	35926115	35927730	+	617	NA	exon (ONI33226, exon 1 of 1)	-exon (ONI33226, exon 1 of 1)	685	ONI33226	PRUPE_1G411600	ONI33226			PRUPE_1G411600
K4_8_peak_11197a	G5	15208835	15210506	+	617	NA	intron (ONI08501, intron 1 of 2)	-intron (ONI08501, intron 1 of 2)	743	ONI08501	PRUPE_5G182000	ONI08501			PRUPE_5G182000
K4_8_peak_10191	G5	4329418	4330279	+	617	NA	exon (ONI06073, exon 1 of 9)	-exon (ONI06073, exon 1 of 9)	408	ONI06073	PRUPE_5G038500	ONI06073			PRUPE_5G038500
K4_8_peak_6272c	G3	2100816	2101971	+	617	NA	TTS (ONI15163)	#NAME?	412	ONI15162	PRUPE_3G028100	ONI15162			PRUPE_3G028100
K4_8_peak_15522a	G7	19317117	19318257	+	617	NA	promoter-TSS (ONH97797)	#NAME?	831	ONH97798	PRUPE_7G211200	ONH97798			PRUPE_7G211200
K4_8_peak_4060a	G2	731978	733694	+	617	NA	exon (ONI20302, exon 1 of 1)	-exon (ONI20302, exon 1 of 1)	960	ONI20302	PRUPE_2G007900	ONI20302			PRUPE_2G007900
K4_8_peak_4040d	G2	437752	439190	+	617	NA	exon (ONI20236_m_TCONS_00011138, exon 1 of 2)	-exon (ONI20236_m_TCONS_00011138, exon 1 of 2)	867	ONI20236_m_TCONS_00011138	PRUPE_2G004300	ONI20236			PRUPE_2G004300
K4_8_peak_13131c	G6	23576554	23577802	+	617	NA	exon (ONI03028, exon 2 of 2)	-exon (ONI03028, exon 2 of 2)	814	ONI03028	PRUPE_6G234200	ONI03028			PRUPE_6G234200
K4_8_peak_15971a	G7	22037694	22038782	+	617	NA	intron (ONH98825, intron 1 of 4)	-intron (ONH98825, intron 1 of 4)	640	ONH98825	PRUPE_7G267300	ONH98825			PRUPE_7G267300
K4_8_peak_5330a	G2	25571469	25572310	+	616	NA	TTS (ONI24270)	#NAME?	521	ONI24267	PRUPE_2G231700	ONI24267			PRUPE_2G231700
K4_8_peak_17177b	G8	18962964	18964069	+	616	NA	promoter-TSS (ENSRNA049760714-T1)	tRNA-promoter-TSS (ENSRNA049760714-T1)	569	ONH92854	PRUPE_8G200200	ONH92854			PRUPE_8G200200
K4_8_peak_8664b	G4	3313505	3315099	+	616	NA	exon (ONI10789, exon 1 of 2)	-exon (ONI10789, exon 1 of 2)	874	ONI10785	PRUPE_4G068200	ONI10786			PRUPE_4G068200
K4_8_peak_6398b	G3	3242103	3243182	+	616	NA	exon (ONI15481, exon 1 of 1)	-exon (ONI15481, exon 1 of 1)	486	ONI15481	PRUPE_3G045100	ONI15481			PRUPE_3G045100
K4_8_peak_10787a	G5	12491910	12493158	+	616	NA	exon (ONI07577, exon 1 of 1)	-exon (ONI07577, exon 1 of 1)	764	ONI07577	PRUPE_5G128500	ONI07577			PRUPE_5G128500
K4_8_peak_5508b	G2	26779827	26780760	+	616	NA	promoter-TSS (ONI24689)	#NAME?	418	ONI24688	PRUPE_2G255200	ONI24688			PRUPE_2G255200
K4_8_peak_11345c	G5	16399546	16400835	+	616	NA	exon (ONI08861, exon 1 of 3)	-exon (ONI08861, exon 1 of 3)	464	ONI08861_m_TCONS_00032890	PRUPE_5G204600	ONI08861_m_TCONS_00032890			PRUPE_5G204600
K4_8_peak_13767c	G6	28619330	28620872	+	616	NA	promoter-TSS (ONI04505)	#NAME?	25	ONI04506	PRUPE_6G325100	ONI04506_j_TCONS_00036284			PRUPE_6G325100
K4_8_peak_4470	G2	14871839	14872902	+	616	NA	exon (ONI21859, exon 1 of 4)	-exon (ONI21859, exon 1 of 4)	579	ONI21859_j_TCONS_00011975	PRUPE_2G094200	ONI21859_j_TCONS_00011975			PRUPE_2G094200
K4_8_peak_2973a	G1	37095857	37097393	+	616	NA	intron (ONI33577_m_TCONS_00009241, intron 1 of 1)	-intron (ONI33577, intron 1 of 2)	670	ONI33577_m_TCONS_00009241	PRUPE_1G433700	ONI33577			PRUPE_1G433700
K4_8_peak_15434b	G7	18667396	18668325	+	616	NA	intron (ONH97585, intron 1 of 14)	-intron (ONH97585, intron 1 of 14)	577	ONH97585	PRUPE_7G198800	ONH97585			PRUPE_7G198800
K4_8_peak_5727c	G2	28363682	28365608	+	616	NA	exon (ONI25206, exon 3 of 6)	-exon (ONI25206, exon 3 of 6)	932	ONI25206	PRUPE_2G288800	ONI25206			PRUPE_2G288800
K4_8_peak_5440b	G2	26322523	26323842	+	615	NA	promoter-TSS (ONI24555)	#NAME?	556	ONI24554	PRUPE_2G246600	ONI24554			PRUPE_2G246600
K4_8_peak_15482e	G7	18976207	18978365	+	615	NA	exon (ONH97692, exon 1 of 1)	-exon (ONH97692, exon 1 of 1)	740	ONH97692	PRUPE_7G205200	ONH97692			PRUPE_7G205200
K4_8_peak_7627	G3	23600114	23600844	+	615	NA	exon (ONI18847, exon 1 of 5)	-exon (ONI18847, exon 1 of 5)	305	ONI18847	PRUPE_3G243300	ONI18847			PRUPE_3G243300
K4_8_peak_3606b	G1	43236010	43237201	+	615	NA	exon (ONI35297, exon 1 of 14)	-exon (ONI35297, exon 1 of 14)	408	ONI35298	PRUPE_1G528400	ONI35297			PRUPE_1G528400
K4_8_peak_16144a	G8	2223860	2225198	+	615	NA	exon (ONH89927, exon 1 of 1)	-exon (ONH89927, exon 1 of 1)	582	ONH89927	PRUPE_8G024500	ONH89927			PRUPE_8G024500
K4_8_peak_10384f	G5	8442789	8444594	+	615	NA	exon (ONI06617, exon 1 of 13)	-exon (ONI06617, exon 1 of 13)	955	ONI06617	PRUPE_5G070400	ONI06617			PRUPE_5G070400
K4_8_peak_4645	G2	18230051	18230891	+	615	NA	exon (ONI22388, exon 1 of 9)	-exon (ONI22388, exon 1 of 9)	366	ONI22388_m_TCONS_00012223	PRUPE_2G125700	ONI22388_m_TCONS_00012223			PRUPE_2G125700
K4_8_peak_6497	G3	4214078	4215284	+	615	NA	exon (ONI15754, exon 2 of 20)	-exon (ONI15754, exon 2 of 20)	289	ONI15755	PRUPE_3G059400	ONI15755			PRUPE_3G059400
K4_8_peak_512b	G1	6677421	6678424	+	615	NA	exon (ONI27476, exon 1 of 14)	-exon (ONI27476, exon 1 of 14)	579	ONI27476_m_TCONS_00005898	PRUPE_1G089300	ONI27476_m_TCONS_00005898			PRUPE_1G089300
K4_8_peak_3595d	G1	43153558	43154965	+	615	NA	exon (ONI35277, exon 1 of 2)	-exon (ONI35277, exon 1 of 2)	814	ONI35277	PRUPE_1G527100	ONI35277_m_TCONS_00010182			PRUPE_1G527100
K4_8_peak_3310c	G1	40663657	40664800	+	615	NA	exon (ONI34573, exon 1 of 9)	-exon (ONI34573, exon 1 of 9)	370	ONI34573	PRUPE_1G488500	ONI34573			PRUPE_1G488500
K4_8_peak_10622a	G5	11142271	11144070	+	615	NA	exon (ONI07180, exon 1 of 3)	-exon (ONI07180, exon 1 of 3)	873	ONI07180_m_TCONS_00031962	PRUPE_5G104700	ONI07180_m_TCONS_00031962			PRUPE_5G104700
K4_8_peak_17486b	G8	21342203	21343297	+	615	NA	exon (ONH93671, exon 1 of 4)	-exon (ONH93671, exon 1 of 4)	570	ONH93671	PRUPE_8G245800	ONH93671			PRUPE_8G245800
K4_8_peak_15000b	G7	15731015	15732450	+	614	NA	exon (ONH96631, exon 1 of 1)	-exon (ONH96631, exon 1 of 1)	366	ONH96631	PRUPE_7G142500	ONH96631			PRUPE_7G142500
K4_8_peak_12848a	G6	19849239	19851261	+	614	NA	exon (ONI02327, exon 2 of 5)	-exon (ONI02327, exon 2 of 5)	831	ONI02328	PRUPE_6G191200	ONI02327			PRUPE_6G191200
K4_8_peak_10163e	G5	3707368	3709116	+	614	NA	exon (ONI05975, exon 2 of 3)	-exon (ONI05975, exon 2 of 3)	887	ONI05975	PRUPE_5G032400	ONI05975			PRUPE_5G032400
K4_8_peak_16925b	G8	17059530	17061286	+	614	NA	exon (ONH92216, exon 2 of 3)	-exon (ONH92216, exon 2 of 3)	906	ONH92216	PRUPE_8G163300	ONH92216			PRUPE_8G163300
K4_8_peak_598a	G1	8473203	8474155	+	614	NA	exon (ONI27800, exon 1 of 1)	-exon (ONI27800, exon 1 of 1)	893	ONI27800	PRUPE_1G105300	ONI27800			PRUPE_1G105300
K4_8_peak_10276d	G5	5870507	5872145	+	614	NA	TTS (ENSRNA049760766-T1)	tRNA-TTS (ENSRNA049760766-T1)	757	ONI06348	PRUPE_5G055100	ONI06348			PRUPE_5G055100
K4_8_peak_12335a	G6	7049267	7050069	+	614	NA	exon (ONI00664, exon 1 of 12)	-exon (ONI00664, exon 1 of 12)	332	ONI00664	PRUPE_6G101200	ONI00664			PRUPE_6G101200
K4_8_peak_13400b	G6	25672841	25673563	+	614	NA	TTS (ONI03631)	#NAME?	404	ONI03632	PRUPE_6G270500	ONI03632			PRUPE_6G270500
K4_8_peak_3509b	G1	42372832	42373888	+	613	NA	intron (ONI35088, intron 2 of 4)	-intron (ONI35088, intron 2 of 4)	608	ONI35088	PRUPE_1G515000	ONI35088			PRUPE_1G515000
K4_8_peak_8294b	G4	732021	733007	+	613	NA	TTS (ONI09879)	#NAME?	302	ONI09877	PRUPE_4G015600	ONI09877			PRUPE_4G015600
K4_8_peak_1352a	G1	23880747	23881854	+	613	NA	exon (ONI29984, exon 1 of 1)	-exon (ONI29984, exon 1 of 1)	624	ONI29984	PRUPE_1G225200	ONI29984			PRUPE_1G225200
K4_8_peak_11224b	G5	15348458	15349980	+	613	NA	intron (ONI08552, intron 1 of 7)	-intron (ONI08552, intron 1 of 7)	853	ONI08552	PRUPE_5G184800	ONI08552			PRUPE_5G184800
K4_8_peak_14855b	G7	14402017	14403360	+	613	NA	exon (ONH96319, exon 1 of 7)	-exon (ONH96319, exon 1 of 7)	453	ONH96322	PRUPE_7G120600	ONH96320			PRUPE_7G120600
K4_8_peak_3441a	G1	41847805	41849169	+	613	NA	exon (ONI34937, exon 1 of 2)	-exon (ONI34937, exon 1 of 2)	673	ONI34937_m_TCONS_00004448	PRUPE_1G507000	ONI34937_m_TCONS_00004448			PRUPE_1G507000
K4_8_peak_3196b	G1	38749800	38751066	+	613	NA	exon (ONI34138, exon 1 of 36)	-exon (ONI34138, exon 1 of 36)	538	ONI34139	PRUPE_1G464500	ONI34138			PRUPE_1G464500
K4_8_peak_1889a	G1	29620852	29621716	+	613	NA	exon (ONI31246_m_TCONS_00002591, exon 1 of 7)	-exon (ONI31246_m_TCONS_00002591, exon 1 of 7)	457	ONI31246_m_TCONS_00002591	PRUPE_1G301100	ONI31244			PRUPE_1G301100
K4_8_peak_3937a	G1	47014142	47015604	+	613	NA	exon (ONI36245, exon 1 of 3)	-exon (ONI36245, exon 1 of 3)	712	ONI36245	PRUPE_1G577500	ONI36245			PRUPE_1G577500
K4_8_peak_14559c	G7	11119466	11120766	+	613	NA	exon (ONH95480, exon 1 of 9)	-exon (ONH95480, exon 1 of 9)	343	ONH95481	PRUPE_7G073500	ONH95481			PRUPE_7G073500
K4_8_peak_15655c	G7	20188473	20189579	+	612	NA	exon (ONH98102, exon 1 of 1)	-exon (ONH98102, exon 1 of 1)	339	ONH98102	PRUPE_7G229000	ONH98102			PRUPE_7G229000
K4_8_peak_1629d	G1	27130696	27132474	+	612	NA	exon (ONI30621, exon 1 of 1)	-exon (ONI30621, exon 1 of 1)	750	ONI30621	PRUPE_1G262800	ONI30621			PRUPE_1G262800
K4_8_peak_10143a	G5	3469438	3470410	+	612	NA	exon (ONI05934, exon 2 of 3)	-exon (ONI05934, exon 2 of 3)	482	ONI05934	PRUPE_5G029800	ONI05934_m_TCONS_00029126			PRUPE_5G029800
K4_8_peak_295d	G1	3408601	3410382	+	612	NA	exon (ONI26823, exon 1 of 3)	-exon (ONI26823, exon 1 of 3)	921	ONI26823	PRUPE_1G048300	ONI26823			PRUPE_1G048300
K4_8_peak_11739b	G6	1110111	1111374	+	612	NA	exon (ONH99171, exon 2 of 3)	-exon (ONH99171, exon 2 of 3)	734	ONH99171	PRUPE_6G015400	ONH99171			PRUPE_6G015400
K4_8_peak_11891	G6	2880458	2881556	+	612	NA	exon (ONH99600, exon 1 of 12)	-exon (ONH99600, exon 1 of 12)	518	ONH99603	PRUPE_6G038300	ONH99601			PRUPE_6G038300
K4_8_peak_2022a	G1	30671011	30671994	+	612	NA	intron (ONI31556, intron 1 of 5)	-intron (ONI31556, intron 1 of 5)	531	ONI31556	PRUPE_1G319500	ONI31556			PRUPE_1G319500
K4_8_peak_847	G1	11529483	11530139	+	611	NA	intron (ONI28535, intron 1 of 3)	-intron (ONI28534, intron 1 of 3)	231	ONI28535	PRUPE_1G146500	ONI28535			PRUPE_1G146500
K4_8_peak_2737b	G1	35665906	35666833	+	611	NA	exon (ONI33105, exon 2 of 6)	-exon (ONI33105, exon 2 of 6)	420	ONI33105	PRUPE_1G405800	ONI33105			PRUPE_1G405800
K4_8_peak_295e	G1	3408601	3410382	+	611	NA	exon (ONI26823, exon 1 of 3)	-exon (ONI26823, exon 1 of 3)	921	ONI26823	PRUPE_1G048300	ONI26823			PRUPE_1G048300
K4_8_peak_14549b	G7	10857624	10859187	+	611	NA	exon (ONH95442, exon 1 of 2)	-exon (ONH95442, exon 1 of 2)	770	ONH95442	PRUPE_7G070700	ONH95442			PRUPE_7G070700
K4_8_peak_4371a	G2	9320359	9321323	+	611	NA	exon (XLOC_006579_u_TCONS_00011755, exon 1 of 6)	-exon (XLOC_006579_u_TCONS_00011755, exon 1 of 6)	395	XLOC_006579_u_TCONS_00011756	XLOC_006579	XLOC_006579_u_TCONS_00011755
K4_8_peak_12663a	G6	13661491	13662441	+	611	NA	exon (ONI01723, exon 1 of 14)	-exon (ONI01723, exon 1 of 14)	107	ONI01724	PRUPE_6G155800	ONI01725			PRUPE_6G155800
K4_8_peak_1364	G1	24046288	24047231	+	611	NA	exon (ONI30034, exon 1 of 4)	-exon (ONI30034, exon 1 of 4)	437	ONI30034_m_TCONS_00007367	PRUPE_1G227200	ONI30034			PRUPE_1G227200
K4_8_peak_12558b	G6	11154052	11155472	+	611	NA	exon (ONI01396, exon 1 of 3)	-exon (ONI01396, exon 1 of 3)	819	ONI01396	PRUPE_6G137500	ONI01396			PRUPE_6G137500
K4_8_peak_10383	G5	8418893	8419744	+	611	NA	TTS (ONI06614)	#NAME?	364	ONI06613	PRUPE_5G070100	ONI06612			PRUPE_5G070100
K4_8_peak_11369b	G5	16559350	16560467	+	611	NA	exon (ONI08906, exon 1 of 1)	-exon (ONI08906, exon 1 of 1)	750	ONI08906	PRUPE_5G207600	ONI08906			PRUPE_5G207600
K4_8_peak_17364d	G8	20560884	20562703	+	611	NA	exon (ONH93410, exon 2 of 2)	-exon (ONH93410, exon 2 of 2)	614	ONH93410	PRUPE_8G230400	ONH93410			PRUPE_8G230400
K4_8_peak_870b	G1	11683639	11684754	+	611	NA	exon (ONI28576, exon 1 of 4)	-exon (ONI28576, exon 1 of 4)	524	ONI28576	PRUPE_1G149100	ONI28576_m_TCONS_00001314			PRUPE_1G149100
K4_8_peak_7839a	G3	25210277	25211456	+	610	NA	exon (ONI19313, exon 1 of 1)	-exon (ONI19313, exon 1 of 1)	658	ONI19313	PRUPE_3G271300	ONI19313			PRUPE_3G271300
K4_8_peak_5580a	G2	27285696	27286801	+	610	NA	exon (ONI24867, exon 1 of 2)	-exon (ONI24867, exon 1 of 2)	144	ONI24869	PRUPE_2G266500	ONI24868			PRUPE_2G266500
K4_8_peak_12926a	G6	21294709	21295825	+	610	NA	TTS (ONI02537_m_TCONS_00038640)	#NAME?	521	ONI02535_m_TCONS_00038637	PRUPE_6G204800	ONI02535_m_TCONS_00038636			PRUPE_6G204800
K4_8_peak_12926b	G6	21294709	21295825	+	610	NA	TTS (ONI02537_m_TCONS_00038640)	#NAME?	521	ONI02535_m_TCONS_00038637	PRUPE_6G204800	ONI02535_m_TCONS_00038636			PRUPE_6G204800
K4_8_peak_11525d	G5	17653125	17654880	+	610	NA	exon (ONI09318, exon 2 of 4)	-exon (ONI09318, exon 2 of 4)	945	ONI09318	PRUPE_5G231600	ONI09318			PRUPE_5G231600
K4_8_peak_2960b	G1	36986374	36987714	+	609	NA	exon (ONI33553, exon 1 of 1)	-exon (ONI33553, exon 1 of 1)	580	ONI33553	PRUPE_1G431900	ONI33553			PRUPE_1G431900
K4_8_peak_2247c	G1	32541407	32542816	+	609	NA	promoter-TSS (ONI32099)	#NAME?	56	ONI32102	PRUPE_1G348500	ONI32102			PRUPE_1G348500
K4_8_peak_8938	G4	6263141	6264129	+	609	NA	exon (ONI11606, exon 1 of 9)	-exon (ONI11606, exon 1 of 9)	700	ONI11607	PRUPE_4G115900	ONI11606			PRUPE_4G115900
K4_8_peak_1460b	G1	25579865	25581123	+	609	NA	intron (ONI30278, intron 1 of 3)	-intron (ONI30278, intron 1 of 3)	789	ONI30278	PRUPE_1G241800	ONI30278			PRUPE_1G241800
K4_8_peak_11579c	G5	17961165	17962775	+	609	NA	TTS (ONI09425_m_TCONS_00033248)	#NAME?	462	ONI09424	PRUPE_5G237500	ONI09424			PRUPE_5G237500
K4_8_peak_4161	G2	2872684	2873574	+	609	NA	exon (ONI20652, exon 1 of 11)	-exon (ONI20652, exon 1 of 11)	380	ONI20652_m_TCONS_00014366	PRUPE_2G027600	ONI20652			PRUPE_2G027600
K4_8_peak_5229a	G2	24544071	24546072	+	609	NA	exon (ONI23890, exon 1 of 2)	-exon (ONI23890, exon 1 of 2)	962	ONI23890	PRUPE_2G214300	ONI23890			PRUPE_2G214300
K4_8_peak_3815b	G1	45626640	45627811	+	609	NA	intron (ONI35876_n_TCONS_00010504, intron 1 of 8)	-intron (ONI35876, intron 1 of 8)	131	ONI35876	PRUPE_1G558900	ONI35876_n_TCONS_00010504			PRUPE_1G558900
K4_8_peak_11901	G6	2959641	2960815	+	608	NA	exon (ONH99615, exon 1 of 6)	-exon (ONH99615, exon 1 of 6)	486	ONH99615	PRUPE_6G039300	ONH99615			PRUPE_6G039300
K4_8_peak_11895c	G6	2911702	2912819	+	608	NA	exon (ONH99606, exon 1 of 7)	-exon (ONH99606, exon 1 of 7)	507	ONH99606	PRUPE_6G038600	ONH99606			PRUPE_6G038600
K4_8_peak_17122b	G8	18651630	18652463	+	608	NA	exon (ONH92740, exon 1 of 1)	-exon (ONH92740, exon 1 of 1)	651	ONH92740	PRUPE_8G192700	ONH92740			PRUPE_8G192700
K4_8_peak_16577	G8	12981129	12981814	+	608	NA	exon (ONH91199, exon 1 of 6)	-exon (ONH91199, exon 1 of 6)	264	ONH91199	PRUPE_8G098100	ONH91199			PRUPE_8G098100
K4_8_peak_4139b	G2	2266408	2267577	+	608	NA	exon (ONI20581, exon 1 of 6)	-exon (ONI20581, exon 1 of 6)	577	ONI20583	PRUPE_2G023300	ONI20583			PRUPE_2G023300
K4_8_peak_2214b	G1	32284677	32286161	+	608	NA	exon (ONI32016, exon 1 of 1)	-exon (ONI32016, exon 1 of 1)	453	ONI32016	PRUPE_1G344800	ONI32016			PRUPE_1G344800
K4_8_peak_100b	G1	1110434	1111875	+	608	NA	exon (ONI26291, exon 1 of 1)	-exon (ONI26291, exon 1 of 1)	970	ONI26291	PRUPE_1G015400	ONI26291			PRUPE_1G015400
K4_8_peak_1355	G1	23906490	23907306	+	608	NA	exon (ONI29994, exon 1 of 1)	-exon (ONI29994, exon 1 of 1)	298	ONI29994	PRUPE_1G225600	ONI29994			PRUPE_1G225600
K4_8_peak_2968b	G1	37048149	37049376	+	608	NA	exon (ONI33568, exon 1 of 7)	-exon (ONI33568, exon 1 of 7)	428	ONI33569	PRUPE_1G433000	ONI33568			PRUPE_1G433000
K4_8_peak_15316a	G7	17771885	17773268	+	607	NA	intron (ONH97302, intron 2 of 6)	-intron (ONH97302, intron 2 of 6)	640	ONH97302	PRUPE_7G182700	ONH97302			PRUPE_7G182700
K4_8_peak_441a	G1	5483380	5484458	+	607	NA	exon (ONI27247, exon 1 of 2)	-exon (ONI27247, exon 1 of 2)	551	ONI27247	PRUPE_1G076200	ONI27247			PRUPE_1G076200
K4_8_peak_10918a	G5	13358518	13359824	+	607	NA	exon (ONI07889, exon 1 of 7)	-exon (ONI07889, exon 1 of 7)	922	ONI07889	PRUPE_5G145300	ONI07889			PRUPE_5G145300
K4_8_peak_2511f	G1	34216685	34218722	+	607	NA	exon (ONI32650, exon 1 of 1)	-exon (ONI32650, exon 1 of 1)	639	ONI32650	PRUPE_1G378600	ONI32650			PRUPE_1G378600
K4_8_peak_3757	G1	45102036	45102886	+	607	NA	exon (ONI35722, exon 1 of 10)	-exon (ONI35722, exon 1 of 10)	428	ONI35729	PRUPE_1G551500	ONI35729			PRUPE_1G551500
K4_8_peak_8349b	G4	1124582	1125482	+	607	NA	exon (ONI10022, exon 1 of 8)	-exon (ONI10022, exon 1 of 8)	458	ONI10022	PRUPE_4G023700	ONI10022			PRUPE_4G023700
K4_8_peak_12590e	G6	11742433	11743837	+	607	NA	promoter-TSS (ONI01528)	#NAME?	57	ONI01528	PRUPE_6G144300	ONI01528			PRUPE_6G144300
K4_8_peak_11426b	G5	16977613	16978526	+	607	NA	TTS (ONI09075)	#NAME?	208	ONI09076	PRUPE_5G216500	ONI09076			PRUPE_5G216500
K4_8_peak_2882b	G1	36508944	36510189	+	607	NA	intron (ONI33425, intron 1 of 1)	-intron (ONI33425, intron 1 of 1)	805	ONI33425	PRUPE_1G423400	ONI33425			PRUPE_1G423400
K4_8_peak_9793b	G4	21917681	21919206	+	607	NA	exon (ONI14248, exon 1 of 11)	-exon (ONI14248, exon 1 of 11)	662	ONI14249	PRUPE_4G270800	ONI14249			PRUPE_4G270800
K4_8_peak_15171c	G7	16857890	16859266	+	607	NA	exon (ONH96992, exon 1 of 3)	-exon (ONH96992, exon 1 of 3)	801	ONH96992	PRUPE_7G163600	ONH96994			PRUPE_7G163600
K4_8_peak_15662	G7	20213743	20214687	+	606	NA	promoter-TSS (ONH98113_m_TCONS_00042475)	#NAME?	448	ONH98111	PRUPE_7G229800	ONH98111			PRUPE_7G229800
K4_8_peak_248b	G1	2743149	2744526	+	606	NA	exon (ONI26671, exon 1 of 2)	-exon (ONI26671, exon 1 of 2)	571	ONI26671	PRUPE_1G038800	ONI26671			PRUPE_1G038800
K4_8_peak_5598	G2	27404939	27405863	+	606	NA	exon (ONI24923_k_TCONS_00013503, exon 1 of 9)	-exon (ONI24923_k_TCONS_00013503, exon 1 of 9)	391	ONI24923_k_TCONS_00013503	PRUPE_2G269300	ONI24923_k_TCONS_00013503			PRUPE_2G269300
K4_8_peak_3938b	G1	47020927	47022113	+	606	NA	TTS (ONI36245_p_TCONS_00005109)	#NAME?	413	ONI36247_m_TCONS_00005111	PRUPE_1G577700	ONI36247_m_TCONS_00005111			PRUPE_1G577700
K4_8_peak_15223	G7	17217304	17218283	+	606	NA	TTS (ONH97103)	#NAME?	161	ONH97102	PRUPE_7G169800	ONH97100			PRUPE_7G169800
K4_8_peak_5751c	G2	28530226	28531636	+	605	NA	exon (ONI25255, exon 2 of 2)	-exon (ONI25255, exon 2 of 2)	531	ONI25255	PRUPE_2G292100	ONI25255			PRUPE_2G292100
K4_8_peak_5390a	G2	26004885	26005892	+	605	NA	exon (ONI24430, exon 1 of 4)	-exon (ONI24430, exon 1 of 4)	472	ONI24432	PRUPE_2G240000	ONI24431			PRUPE_2G240000
K4_8_peak_11801	G6	2091239	2092194	+	605	NA	TTS (ONH99359_m_TCONS_00036907)	#NAME?	432	ONH99358	PRUPE_6G026500	ONH99358			PRUPE_6G026500
K4_8_peak_12006b	G6	3800746	3801921	+	605	NA	exon (ONH99862, exon 2 of 4)	-exon (ONH99862, exon 2 of 4)	487	ONH99862	PRUPE_6G054200	ONH99862			PRUPE_6G054200
K4_8_peak_2620d	G1	34851251	34852832	+	605	NA	exon (ONI32875, exon 1 of 1)	-exon (ONI32875, exon 1 of 1)	941	ONI32875	PRUPE_1G390900	ONI32875			PRUPE_1G390900
K4_8_peak_14294b	G7	5049220	5050786	+	605	NA	exon (ONH94737, exon 1 of 5)	-exon (ONH94737, exon 1 of 5)	664	ONH94737	PRUPE_7G027000	ONH94737_n_TCONS_00040657			PRUPE_7G027000
K4_8_peak_15588c	G7	19714296	19715702	+	605	NA	exon (ONH97935, exon 1 of 1)	-exon (ONH97935, exon 1 of 1)	552	ONH97935	PRUPE_7G219600	ONH97935			PRUPE_7G219600
K4_8_peak_434	G1	5370484	5371372	+	605	NA	exon (ONI27226, exon 1 of 6)	-exon (ONI27226, exon 1 of 6)	426	ONI27226	PRUPE_1G074800	ONI27226			PRUPE_1G074800
K4_8_peak_15215b	G7	17155981	17156879	+	605	NA	exon (ONH97082, exon 1 of 1)	-exon (ONH97082, exon 1 of 1)	318	ONH97082	PRUPE_7G168700	ONH97082			PRUPE_7G168700
K4_8_peak_17254b	G8	19656099	19657223	+	605	NA	exon (ONH93109, exon 1 of 7)	-exon (ONH93109, exon 1 of 7)	499	ONH93109	PRUPE_8G213600	ONH93109			PRUPE_8G213600
K4_8_peak_5389a	G2	26002162	26003498	+	605	NA	exon (ONI24429, exon 1 of 9)	-exon (ONI24429, exon 1 of 9)	620	ONI24429	PRUPE_2G239900	ONI24429_m_TCONS_00016330			PRUPE_2G239900
K4_8_peak_13086a	G6	23252341	23253644	+	604	NA	exon (ONI02915, exon 1 of 13)	-exon (ONI02915, exon 1 of 13)	643	ONI02915	PRUPE_6G228900	ONI02915			PRUPE_6G228900
K4_8_peak_17668b	G8	22434747	22436071	+	604	NA	exon (ONH94098, exon 1 of 5)	-exon (ONH94098, exon 1 of 5)	707	ONH94098_m_TCONS_00047772	PRUPE_8G270300	ONH94098			PRUPE_8G270300
K4_8_peak_100c	G1	1110434	1111875	+	604	NA	exon (ONI26291, exon 1 of 1)	-exon (ONI26291, exon 1 of 1)	970	ONI26291	PRUPE_1G015400	ONI26291			PRUPE_1G015400
K4_8_peak_4985	G2	22495145	22496281	+	604	NA	intron (ONI23321, intron 1 of 5)	-intron (ONI23321, intron 1 of 5)	679	ONI23321	PRUPE_2G182300	ONI23321			PRUPE_2G182300
K4_8_peak_14222b	G7	2601903	2602811	+	604	NA	promoter-TSS (ONH94463)	#NAME?	460	ONH94465	PRUPE_7G018000	ONH94462			PRUPE_7G018000
K4_8_peak_13927a	G6	29637461	29638939	+	603	NA	TTS (ONI04874)	#NAME?	578	ONI04873	PRUPE_6G345300	ONI04873			PRUPE_6G345300
K4_8_peak_2049c	G1	30844276	30845946	+	603	NA	exon (ONI31627, exon 1 of 4)	-exon (ONI31627, exon 1 of 4)	808	ONI31627	PRUPE_1G322800	ONI31627_m_TCONS_00002769			PRUPE_1G322800
K4_8_peak_1327c	G1	23659973	23661701	+	602	NA	exon (ONI29919, exon 1 of 4)	-exon (ONI29919, exon 1 of 4)	578	ONI29919	PRUPE_1G222300	ONI29919_m_TCONS_00007303			PRUPE_1G222300
K4_8_peak_547a	G1	7856537	7857876	+	602	NA	exon (ONI27652, exon 1 of 2)	-exon (ONI27652, exon 1 of 2)	556	ONI27652	PRUPE_1G098200	ONI27652			PRUPE_1G098200
K4_8_peak_16367b	G8	9565318	9566247	+	602	NA	exon (ONH90621, exon 1 of 4)	-exon (ONH90621, exon 1 of 4)	391	ONH90621	PRUPE_8G064700	ONH90621			PRUPE_8G064700
K4_8_peak_403c	G1	5000848	5002327	+	602	NA	exon (ONI27146_j_TCONS_00000651, exon 2 of 2)	-exon (ONI27146_j_TCONS_00000651, exon 2 of 2)	732	ONI27149	PRUPE_1G070500	ONI27149			PRUPE_1G070500
K4_8_peak_2092b	G1	31301200	31302242	+	602	NA	exon (ONI31767, exon 1 of 10)	-exon (ONI31767, exon 1 of 10)	535	ONI31767	PRUPE_1G329900	ONI31767			PRUPE_1G329900
K4_8_peak_2091	G1	31289954	31290612	+	602	NA	exon (ONI31764, exon 1 of 8)	-exon (ONI31764, exon 1 of 8)	305	ONI31764_j_TCONS_00008318	PRUPE_1G329700	ONI31764_j_TCONS_00008318			PRUPE_1G329700
K4_8_peak_13164d	G6	23779087	23780517	+	602	NA	exon (ONI03087_k_TCONS_00038934, exon 1 of 2)	-exon (ONI03087_k_TCONS_00038934, exon 1 of 2)	647	ONI03087_k_TCONS_00038934	PRUPE_6G237600	ONI03087_k_TCONS_00038934			PRUPE_6G237600
K4_8_peak_17001	G8	17870857	17871843	+	602	NA	exon (ONH92453, exon 1 of 4)	-exon (ONH92453, exon 1 of 4)	296	ONH92454	PRUPE_8G176700	ONH92454			PRUPE_8G176700
K4_8_peak_6202b	G3	1175103	1176270	+	602	NA	exon (ONI14925, exon 1 of 5)	-exon (ONI14925, exon 1 of 5)	630	ONI14926	PRUPE_3G016400	ONI14925			PRUPE_3G016400
K4_8_peak_13087a	G6	23258916	23260608	+	602	NA	exon (ONI02916, exon 1 of 1)	-exon (ONI02916, exon 1 of 1)	686	ONI02916	PRUPE_6G229000	ONI02916			PRUPE_6G229000
K4_8_peak_15215a	G7	17155981	17156879	+	602	NA	exon (ONH97082, exon 1 of 1)	-exon (ONH97082, exon 1 of 1)	318	ONH97082	PRUPE_7G168700	ONH97082			PRUPE_7G168700
K4_8_peak_6274	G3	2114219	2114968	+	602	NA	promoter-TSS (ONI15164)	#NAME?	274	ONI15164_k_TCONS_00020510	PRUPE_3G028200	ONI15164_k_TCONS_00020510			PRUPE_3G028200
K4_8_peak_870c	G1	11683639	11684754	+	601	NA	exon (ONI28576, exon 1 of 4)	-exon (ONI28576, exon 1 of 4)	524	ONI28576	PRUPE_1G149100	ONI28576_m_TCONS_00001314			PRUPE_1G149100
K4_8_peak_16808c	G8	15933342	15934984	+	601	NA	exon (ONH91890, exon 1 of 6)	-exon (ONH91890, exon 1 of 6)	862	ONH91890	PRUPE_8G142000	ONH91890			PRUPE_8G142000
K4_8_peak_7278b	G3	20107901	20108888	+	601	NA	exon (ONI17936, exon 1 of 1)	-exon (ONI17936, exon 1 of 1)	549	ONI17936	PRUPE_3G187100	ONI17936			PRUPE_3G187100
K4_8_peak_3214b	G1	38940017	38941076	+	601	NA	exon (ONI34189, exon 1 of 6)	-exon (ONI34189, exon 1 of 6)	366	ONI34189	PRUPE_1G467300	ONI34189			PRUPE_1G467300
K4_8_peak_13949c	G6	29768153	29769440	+	601	NA	exon (ONI04923, exon 1 of 1)	-exon (ONI04923, exon 1 of 1)	956	ONI04923	PRUPE_6G348600	ONI04923_o_TCONS_00040060			PRUPE_6G348600
K4_8_peak_3211b	G1	38926157	38927395	+	601	NA	exon (ONI34187, exon 1 of 2)	-exon (ONI34187, exon 1 of 2)	743	ONI34187	PRUPE_1G467100	ONI34187			PRUPE_1G467100
K4_8_peak_15271b	G7	17470185	17471768	+	600	NA	exon (ONH97198, exon 1 of 10)	-exon (ONH97198, exon 1 of 10)	778	ONH97198	PRUPE_7G175400	ONH97198			PRUPE_7G175400
K4_8_peak_16988b	G8	17631871	17633140	+	600	NA	exon (ONH92399, exon 1 of 1)	-exon (ONH92399, exon 1 of 1)	588	ONH92399	PRUPE_8G173000	ONH92399			PRUPE_8G173000
K4_8_peak_4738a	G2	20078176	20079157	+	600	NA	intron (ONI22670, intron 1 of 6)	-intron (ONI22670, intron 1 of 6)	796	ONI22670	PRUPE_2G143600	ONI22670			PRUPE_2G143600
K4_8_peak_6618	G3	5812832	5813802	+	600	NA	intron (ONI16092, intron 1 of 5)	-intron (ONI16092, intron 1 of 5)	421	ONI16092	PRUPE_3G078600	ONI16092			PRUPE_3G078600
K4_8_peak_10547b	G5	10330791	10332388	+	600	NA	intron (ONI06984_m_TCONS_00031856, intron 2 of 2)	-intron (ONI06984, intron 1 of 1)	831	ONI06984_m_TCONS_00031856	PRUPE_5G093200	ONI06984			PRUPE_5G093200
K4_8_peak_6289b	G3	2264335	2265908	+	600	NA	exon (ONI15201, exon 1 of 3)	-exon (ONI15201, exon 1 of 3)	891	ONI15201	PRUPE_3G030300	ONI15201			PRUPE_3G030300
K4_8_peak_10438b	G5	9320055	9321880	+	600	NA	exon (ONI06749, exon 1 of 1)	-exon (ONI06749, exon 1 of 1)	810	ONI06749	PRUPE_5G079000	ONI06749			PRUPE_5G079000
K4_8_peak_10231b	G5	5020059	5021363	+	600	NA	promoter-TSS (ONI06206)	#NAME?	554	ONI06205	PRUPE_5G047100	ONI06205			PRUPE_5G047100
K4_8_peak_6020a	G2	29943494	29945242	+	600	NA	promoter-TSS (ONI25843)	#NAME?	19	ONI25843	PRUPE_2G322900	ONI25843			PRUPE_2G322900
K4_8_peak_14837	G7	14245604	14246665	+	600	NA	exon (ONH96273, exon 1 of 15)	-exon (ONH96273, exon 1 of 15)	553	ONH96273	PRUPE_7G117700	ONH96273			PRUPE_7G117700
K4_8_peak_11967c	G6	3500586	3501910	+	600	NA	promoter-TSS (ENSRNA050003134-T1)	snoRNA-promoter-TSS (ENSRNA050003134-T1)	691	ONH99766	PRUPE_6G049200	ONH99766			PRUPE_6G049200
K4_8_peak_5590b	G2	27343995	27345113	+	599	NA	exon (ONI24885, exon 1 of 8)	-exon (ONI24885, exon 1 of 8)	301	ONI24885	PRUPE_2G267700	ONI24886			PRUPE_2G267700
K4_8_peak_11066b	G5	14352277	14353602	+	599	NA	exon (ONI08214, exon 1 of 1)	-exon (ONI08214, exon 1 of 1)	606	ONI08214	PRUPE_5G165000	ONI08214			PRUPE_5G165000
K4_8_peak_7315b	G3	20660784	20661853	+	599	NA	TTS (ONI18068)	#NAME?	985	ONI18065	PRUPE_3G195100	ONI18065			PRUPE_3G195100
K4_8_peak_17614b	G8	22148960	22150041	+	599	NA	exon (ONH93966, exon 3 of 4)	-exon (ONH93966, exon 3 of 4)	668	ONH93966	PRUPE_8G263600	ONH93966			PRUPE_8G263600
K4_8_peak_595d	G1	8466222	8467654	+	598	NA	exon (ONI27798, exon 2 of 4)	-exon (ONI27798, exon 2 of 4)	709	ONI27798	PRUPE_1G105100	ONI27798			PRUPE_1G105100
K4_8_peak_17273c	G8	19790708	19792248	+	598	NA	exon (ONH93144, exon 1 of 3)	-exon (ONH93144, exon 1 of 3)	971	ONH93144	PRUPE_8G215700	ONH93144			PRUPE_8G215700
K4_8_peak_8579c	G4	2632402	2633613	+	598	NA	exon (ONI10574, exon 1 of 4)	-exon (ONI10574, exon 1 of 4)	214	ONI10574_m_TCONS_00026441	PRUPE_4G054600	ONI10574_m_TCONS_00026441			PRUPE_4G054600
K4_8_peak_7278a	G3	20107901	20108888	+	598	NA	exon (ONI17936, exon 1 of 1)	-exon (ONI17936, exon 1 of 1)	549	ONI17936	PRUPE_3G187100	ONI17936			PRUPE_3G187100
K4_8_peak_13131a	G6	23576554	23577802	+	598	NA	exon (ONI03028, exon 2 of 2)	-exon (ONI03028, exon 2 of 2)	814	ONI03028	PRUPE_6G234200	ONI03028			PRUPE_6G234200
K4_8_peak_5519a	G2	26903418	26904836	+	598	NA	exon (ONI24715, exon 1 of 5)	-exon (ONI24715, exon 1 of 5)	657	ONI24715	PRUPE_2G257500	ONI24715			PRUPE_2G257500
K4_8_peak_9702c	G4	17742174	17743986	+	598	NA	exon (ONI13969, exon 1 of 7)	-exon (ONI13969, exon 1 of 7)	902	ONI13969	PRUPE_4G255200	ONI13969			PRUPE_4G255200
K4_8_peak_10517a	G5	10045373	10046662	+	598	NA	exon (ONI06934, exon 1 of 3)	-exon (ONI06934, exon 1 of 3)	735	ONI06934_m_TCONS_00031827	PRUPE_5G089800	ONI06934_m_TCONS_00031827			PRUPE_5G089800
K4_8_peak_16693	G8	14920574	14921377	+	598	NA	exon (ONH91566, exon 1 of 13)	-exon (ONH91566, exon 1 of 13)	504	ONH91566_m_TCONS_00046553	PRUPE_8G123400	ONH91566			PRUPE_8G123400
K4_8_peak_4398b	G2	11276313	11277361	+	597	NA	exon (ONI21593, exon 1 of 2)	-exon (ONI21593, exon 1 of 2)	451	ONI21593	PRUPE_2G074600	ONI21593			PRUPE_2G074600
K4_8_peak_5354d	G2	25745789	25747361	+	597	NA	exon (ONI24347, exon 1 of 2)	-exon (ONI24347, exon 1 of 2)	711	ONI24347	PRUPE_2G235400	ONI24347			PRUPE_2G235400
K4_8_peak_5790a	G2	28716724	28717831	+	597	NA	exon (ONI25328, exon 1 of 1)	-exon (ONI25328, exon 1 of 1)	736	ONI25328	PRUPE_2G296500	ONI25328			PRUPE_2G296500
K4_8_peak_7249a	G3	19893705	19894653	+	597	NA	exon (ONI17865, exon 1 of 7)	-exon (ONI17865, exon 1 of 7)	415	ONI17865_m_TCONS_00018973	PRUPE_3G183700	ONI17865_m_TCONS_00018973			PRUPE_3G183700
K4_8_peak_3045b	G1	37728884	37730011	+	597	NA	exon (ONI33786, exon 1 of 16)	-exon (ONI33786, exon 1 of 16)	604	ONI33786	PRUPE_1G445600	ONI33786			PRUPE_1G445600
K4_8_peak_11058a	G5	14320338	14321680	+	597	NA	exon (ONI08206, exon 1 of 7)	-exon (ONI08206, exon 1 of 7)	582	ONI08206	PRUPE_5G164300	ONI08206			PRUPE_5G164300
K4_8_peak_3682b	G1	44124853	44126798	+	597	NA	exon (ONI35502, exon 1 of 2)	-exon (ONI35502, exon 1 of 2)	836	ONI35503	PRUPE_1G540000	ONI35502			PRUPE_1G540000
K4_8_peak_15700b	G7	20406356	20407632	+	597	NA	exon (ONH98186, exon 1 of 22)	-exon (ONH98186, exon 1 of 22)	649	ONH98186_j_TCONS_00042511	PRUPE_7G234400	ONH98186_j_TCONS_00042511			PRUPE_7G234400
K4_8_peak_12024c	G6	3966569	3968181	+	597	NA	exon (ONH99897, exon 1 of 3)	-exon (ONH99897, exon 1 of 3)	911	ONH99897_n_TCONS_00037175	PRUPE_6G056400	ONH99897			PRUPE_6G056400
K4_8_peak_17598c	G8	22084011	22085530	+	596	NA	promoter-TSS (ONH93934)	#NAME?	64	ONH93938	PRUPE_8G261700	ONH93938			PRUPE_8G261700
K4_8_peak_14872a	G7	14542624	14543233	+	596	NA	exon (ONH96351, exon 1 of 8)	-exon (ONH96351, exon 1 of 8)	189	ONH96351	PRUPE_7G122600	ONH96351			PRUPE_7G122600
K4_8_peak_6289a	G3	2264335	2265908	+	596	NA	exon (ONI15201, exon 1 of 3)	-exon (ONI15201, exon 1 of 3)	891	ONI15201	PRUPE_3G030300	ONI15201			PRUPE_3G030300
K4_8_peak_1850b	G1	29189219	29190395	+	596	NA	exon (ONI31133, exon 1 of 1)	-exon (ONI31133, exon 1 of 1)	821	ONI31133	PRUPE_1G294800	ONI31133			PRUPE_1G294800
K4_8_peak_9107b	G4	8451912	8453136	+	596	NA	intron (ONI12141, intron 1 of 7)	-intron (ONI12141, intron 1 of 7)	206	ONI12141	PRUPE_4G147900	ONI12141			PRUPE_4G147900
K4_8_peak_248a	G1	2743149	2744526	+	596	NA	exon (ONI26671, exon 1 of 2)	-exon (ONI26671, exon 1 of 2)	571	ONI26671	PRUPE_1G038800	ONI26671			PRUPE_1G038800
K4_8_peak_12119a	G6	4701881	4702708	+	596	NA	exon (ONI00117, exon 1 of 2)	-exon (ONI00117, exon 1 of 2)	387	ONI00117	PRUPE_6G068500	ONI00117			PRUPE_6G068500
K4_8_peak_11205b	G5	15250062	15251430	+	596	NA	exon (ONI08514, exon 1 of 7)	-exon (ONI08514, exon 1 of 7)	978	ONI08514	PRUPE_5G183000	ONI08514			PRUPE_5G183000
K4_8_peak_912b	G1	12212267	12213288	+	596	NA	exon (ONI28682, exon 1 of 1)	-exon (ONI28682, exon 1 of 1)	639	ONI28682	PRUPE_1G154800	ONI28682			PRUPE_1G154800
K4_8_peak_1003c	G1	14597936	14598916	+	596	NA	promoter-TSS (ENSRNA049761049-T1)	tRNA-promoter-TSS (ENSRNA049761049-T1)	378	ONI28987	PRUPE_1G173900	ONI28987			PRUPE_1G173900
K4_8_peak_16442d	G8	11040362	11042138	+	596	NA	exon (ONH90815, exon 1 of 1)	-exon (ONH90815, exon 1 of 1)	660	ONH90816	PRUPE_8G076200	ONH90815			PRUPE_8G076200
K4_8_peak_14854c	G7	14396598	14398673	+	596	NA	exon (ONH96318, exon 1 of 2)	-exon (ONH96318, exon 1 of 2)	997	ONH96318	PRUPE_7G120500	ONH96318			PRUPE_7G120500
K4_8_peak_4335b	G2	7625706	7626924	+	595	NA	exon (ONI21335, exon 1 of 8)	-exon (ONI21335, exon 1 of 8)	642	ONI21335_m_TCONS_00014655	PRUPE_2G060300	ONI21335			PRUPE_2G060300
K4_8_peak_6439a	G3	3530397	3531121	+	595	NA	promoter-TSS (ONI15570)	#NAME?	65	ONI15570	PRUPE_3G050000	ONI15570			PRUPE_3G050000
K4_8_peak_13790c	G6	28765014	28766510	+	595	NA	exon (ONI04569, exon 1 of 2)	-exon (ONI04569, exon 1 of 2)	763	ONI04569	PRUPE_6G328600	ONI04569			PRUPE_6G328600
K4_8_peak_12009e	G6	3823269	3824754	+	595	NA	intron (ONH99868, intron 1 of 3)	-intron (ONH99868, intron 1 of 3)	710	ONH99868	PRUPE_6G054500	ONH99868			PRUPE_6G054500
K4_8_peak_7674	G3	24097030	24097875	+	595	NA	TTS (ONI18980)	#NAME?	356	ONI18979	PRUPE_3G250800	ONI18979			PRUPE_3G250800
K4_8_peak_3329b	G1	40831987	40833337	+	595	NA	exon (ONI34622, exon 1 of 9)	-exon (ONI34622, exon 1 of 9)	662	ONI34622	PRUPE_1G490900	ONI34622			PRUPE_1G490900
K4_8_peak_962a	G1	13315444	13316458	+	595	NA	exon (ONI28861, exon 1 of 25)	-exon (ONI28861, exon 1 of 25)	473	ONI28861	PRUPE_1G165000	ONI28863			PRUPE_1G165000
K4_8_peak_10328a	G5	6745914	6747265	+	595	NA	exon (ONI06461, exon 1 of 1)	-exon (ONI06461, exon 1 of 1)	776	ONI06461	PRUPE_5G061800	ONI06461			PRUPE_5G061800
K4_8_peak_13049b	G6	22905978	22907089	+	595	NA	TTS (ONI02828)	#NAME?	426	ONI02829_m_TCONS_00035472	PRUPE_6G224200	ONI02829_m_TCONS_00035472			PRUPE_6G224200
K4_8_peak_15434a	G7	18667396	18668325	+	595	NA	intron (ONH97585, intron 1 of 14)	-intron (ONH97585, intron 1 of 14)	577	ONH97585	PRUPE_7G198800	ONH97585			PRUPE_7G198800
K4_8_peak_16972	G8	17427482	17428238	+	594	NA	exon (ONH92342, exon 1 of 1)	-exon (ONH92342, exon 1 of 1)	604	ONH92342	PRUPE_8G169400	ONH92342			PRUPE_8G169400
K4_8_peak_7509b	G3	22356555	22358424	+	594	NA	promoter-TSS (ONI18569)	#NAME?	89	ONI18569	PRUPE_3G223700	ONI18569			PRUPE_3G223700
K4_8_peak_8726	G4	3802066	3803091	+	594	NA	promoter-TSS (ONI10951)	#NAME?	522	ONI10952	PRUPE_4G078200	ONI10952			PRUPE_4G078200
K4_8_peak_15883e	G7	21527828	21529327	+	594	NA	exon (ONH98612, exon 1 of 1)	-exon (ONH98612, exon 1 of 1)	646	ONH98612	PRUPE_7G257400	ONH98612			PRUPE_7G257400
K4_8_peak_10779b	G5	12445678	12446539	+	594	NA	exon (ONI07555, exon 1 of 6)	-exon (ONI07555, exon 1 of 6)	458	ONI07555	PRUPE_5G127500	ONI07556			PRUPE_5G127500
K4_8_peak_8021c	G3	26327231	26328582	+	594	NA	intron (ONI19763, intron 1 of 4)	-intron (ONI19763, intron 1 of 4)	741	ONI19763	PRUPE_3G296100	ONI19763			PRUPE_3G296100
K4_8_peak_5519b	G2	26903418	26904836	+	594	NA	exon (ONI24715, exon 1 of 5)	-exon (ONI24715, exon 1 of 5)	657	ONI24715	PRUPE_2G257500	ONI24715			PRUPE_2G257500
K4_8_peak_11345b	G5	16399546	16400835	+	594	NA	exon (ONI08861, exon 1 of 3)	-exon (ONI08861, exon 1 of 3)	464	ONI08861_m_TCONS_00032890	PRUPE_5G204600	ONI08861_m_TCONS_00032890			PRUPE_5G204600
K4_8_peak_3342e	G1	40979967	40981826	+	593	NA	exon (ONI34657_m_TCONS_00004333, exon 2 of 2)	-exon (ONI34657_m_TCONS_00004333, exon 2 of 2)	818	ONI34657	PRUPE_1G493100	ONI34657			PRUPE_1G493100
K4_8_peak_5830c	G2	28896328	28897505	+	593	NA	TTS (ONI25400)	#NAME?	415	ONI25399	PRUPE_2G300600	ONI25399			PRUPE_2G300600
K4_8_peak_14706c	G7	12851609	12852894	+	593	NA	exon (ONH95930, exon 1 of 1)	-exon (ONH95930, exon 1 of 1)	917	ONH95930	PRUPE_7G097000	ONH95930			PRUPE_7G097000
K4_8_peak_1746b	G1	28332821	28334053	+	593	NA	exon (ONI30883, exon 1 of 5)	-exon (ONI30883, exon 1 of 5)	472	ONI30883_m_TCONS_00007837	PRUPE_1G279300	ONI30883_m_TCONS_00007838			PRUPE_1G279300
K4_8_peak_2509a	G1	34194556	34196238	+	593	NA	exon (ONI32644, exon 1 of 2)	-exon (ONI32644, exon 1 of 2)	889	ONI32645_m_TCONS_00008776	PRUPE_1G378400	ONI32645			PRUPE_1G378400
K4_8_peak_2063a	G1	30948543	30949911	+	593	NA	promoter-TSS (ONI31662)	#NAME?	768	ONI31661	PRUPE_1G324200	ONI31661			PRUPE_1G324200
K4_8_peak_1596a	G1	26810382	26811929	+	592	NA	exon (ONI30557, exon 1 of 2)	-exon (ONI30557, exon 1 of 2)	546	ONI30557	PRUPE_1G258300	ONI30557			PRUPE_1G258300
K4_8_peak_3184b	G1	38666526	38667641	+	592	NA	exon (ONI34109, exon 1 of 2)	-exon (ONI34109, exon 1 of 2)	573	ONI34113	PRUPE_1G463200	ONI34113			PRUPE_1G463200
K4_8_peak_15712c	G7	20509659	20511426	+	592	NA	exon (ONH98215, exon 1 of 1)	-exon (ONH98215, exon 1 of 1)	847	ONH98215	PRUPE_7G236100	ONH98215			PRUPE_7G236100
K4_8_peak_17254c	G8	19656099	19657223	+	592	NA	exon (ONH93109, exon 1 of 7)	-exon (ONH93109, exon 1 of 7)	499	ONH93109	PRUPE_8G213600	ONH93109			PRUPE_8G213600
K4_8_peak_14692c	G7	12684265	12687550	+	592	NA	exon (ONH95894, exon 1 of 4)	-exon (ONH95894, exon 1 of 4)	525	ONH95894	PRUPE_7G094300	ONH95894			PRUPE_7G094300
K4_8_peak_6062b	G2	30147799	30148656	+	592	NA	TTS (ONI25924)	#NAME?	410	ONI25925_x_TCONS_00014052	PRUPE_2G327100_X	ONI25925_x_TCONS_00014052			PRUPE_2G327100
K4_8_peak_16729	G8	15267655	15268627	+	591	NA	exon (ONH91679, exon 1 of 9)	-exon (ONH91679, exon 1 of 9)	410	ONH91679	PRUPE_8G129300	ONH91679			PRUPE_8G129300
K4_8_peak_16314b	G8	7040590	7041971	+	591	NA	exon (ONH90499, exon 1 of 1)	-exon (ONH90499, exon 1 of 1)	556	ONH90499	PRUPE_8G057300	ONH90499			PRUPE_8G057300
K4_8_peak_13689b	G6	28102603	28104756	+	591	NA	exon (ONI04306, exon 1 of 1)	-exon (ONI04306, exon 1 of 1)	932	ONI04306	PRUPE_6G315100	ONI04306			PRUPE_6G315100
K4_8_peak_2701b	G1	35408184	35409375	+	591	NA	exon (ONI33027, exon 1 of 11)	-exon (ONI33027, exon 1 of 11)	632	ONI33027	PRUPE_1G401000	ONI33027			PRUPE_1G401000
K4_8_peak_3755	G1	45077670	45078763	+	591	NA	exon (ONI35718, exon 1 of 5)	-exon (ONI35718, exon 1 of 5)	533	ONI35718	PRUPE_1G551200	ONI35718			PRUPE_1G551200
K4_8_peak_1982	G1	30360716	30361857	+	591	NA	exon (ONI31443, exon 1 of 5)	-exon (ONI31443, exon 1 of 5)	538	ONI31443_m_TCONS_00008151	PRUPE_1G313500	ONI31443			PRUPE_1G313500
K4_8_peak_10662b	G5	11618789	11620632	+	591	NA	exon (ONI07306, exon 2 of 2)	-exon (ONI07306, exon 2 of 2)	669	ONI07306	PRUPE_5G112300	ONI07306			PRUPE_5G112300
K4_8_peak_15984a	G7	22084920	22086284	+	591	NA	exon (ONH98840_k_TCONS_00045286, exon 1 of 12)	-exon (ONH98840_k_TCONS_00045286, exon 1 of 12)	579	ONH98840_k_TCONS_00045286	PRUPE_7G268300	ONH98840_k_TCONS_00045286			PRUPE_7G268300
K4_8_peak_3244c	G1	40033658	40035597	+	590	NA	promoter-TSS (ONI34362)	#NAME?	87	ONI34363	PRUPE_1G478200	ONI34363			PRUPE_1G478200
K4_8_peak_13750c	G6	28449962	28451067	+	590	NA	exon (ONI04454, exon 2 of 2)	-exon (ONI04454, exon 2 of 2)	886	ONI04455	PRUPE_6G322500_6G322600	ONI04455			PRUPE_6G322500
K4_8_peak_3293b	G1	40472700	40473810	+	590	NA	exon (ONI34532, exon 1 of 1)	-exon (ONI34532, exon 1 of 1)	958	ONI34532	PRUPE_1G486000	ONI34532			PRUPE_1G486000
K4_8_peak_17254a	G8	19656099	19657223	+	590	NA	exon (ONH93109, exon 1 of 7)	-exon (ONH93109, exon 1 of 7)	499	ONH93109	PRUPE_8G213600	ONH93109			PRUPE_8G213600
K4_8_peak_15336a	G7	17983610	17985104	+	590	NA	exon (ONH97363, exon 1 of 1)	-exon (ONH97363, exon 1 of 1)	767	ONH97363	PRUPE_7G185500	ONH97363			PRUPE_7G185500
K4_8_peak_13434a	G6	26066394	26067408	+	589	NA	exon (ONI03723, exon 1 of 9)	-exon (ONI03723, exon 1 of 9)	514	ONI03722	PRUPE_6G277400	ONI03722			PRUPE_6G277400
K4_8_peak_3293d	G1	40472700	40473810	+	589	NA	exon (ONI34532, exon 1 of 1)	-exon (ONI34532, exon 1 of 1)	958	ONI34532	PRUPE_1G486000	ONI34532			PRUPE_1G486000
K4_8_peak_6591c	G3	5261249	5262497	+	589	NA	exon (ONI15995, exon 1 of 9)	-exon (ONI15995, exon 1 of 9)	520	ONI15996_m_TCONS_00017992	PRUPE_3G073300	ONI15995			PRUPE_3G073300
K4_8_peak_1265b	G1	22766879	22767673	+	589	NA	exon (ONI29784, exon 1 of 9)	-exon (ONI29784, exon 1 of 9)	391	ONI29784	PRUPE_1G214600	ONI29784			PRUPE_1G214600
K4_8_peak_12289a	G6	6464081	6465700	+	589	NA	exon (ONI00542, exon 1 of 3)	-exon (ONI00542, exon 1 of 3)	720	ONI00542	PRUPE_6G093800	ONI00542			PRUPE_6G093800
K4_8_peak_1321a	G1	23596403	23597513	+	589	NA	intron (ONI29910, intron 1 of 10)	-intron (ONI29909, intron 1 of 10)	215	ONI29910	PRUPE_1G221600	ONI29909			PRUPE_1G221600
K4_8_peak_15679b	G7	20308704	20310122	+	589	NA	exon (ONH98141, exon 1 of 8)	-exon (ONH98141, exon 1 of 8)	765	ONH98141	PRUPE_7G232200	ONH98141			PRUPE_7G232200
K4_8_peak_16582b	G8	13159021	13160324	+	589	NA	exon (ONH91224, exon 1 of 26)	-exon (ONH91224, exon 1 of 26)	335	ONH91224	PRUPE_8G100100	ONH91224			PRUPE_8G100100
K4_8_peak_2465c	G1	33915971	33917573	+	589	NA	TTS (ONI32550)	#NAME?	768	ONI32551	PRUPE_1G372600	ONI32551			PRUPE_1G372600
K4_8_peak_5385b	G2	25970819	25971748	+	588	NA	exon (ONI24415, exon 1 of 3)	-exon (ONI24415, exon 1 of 3)	697	ONI24415_m_TCONS_00016328	PRUPE_2G239400	ONI24415_m_TCONS_00016328			PRUPE_2G239400
K4_8_peak_10633b	G5	11288321	11289063	+	588	NA	TTS (ONI07224)	#NAME?	203	ONI07219	PRUPE_5G106900	ONI07223			PRUPE_5G106900
K4_8_peak_10112	G5	2920314	2921149	+	588	NA	intron (ONI05834, intron 1 of 5)	-intron (ONI05834, intron 1 of 5)	358	ONI05834	PRUPE_5G025900	ONI05834			PRUPE_5G025900
K4_8_peak_7509c	G3	22356555	22358424	+	588	NA	promoter-TSS (ONI18569)	#NAME?	89	ONI18569	PRUPE_3G223700	ONI18569			PRUPE_3G223700
K4_8_peak_3694b	G1	44280323	44281518	+	588	NA	exon (ONI35545, exon 1 of 3)	-exon (ONI35545, exon 1 of 3)	404	ONI35545	PRUPE_1G542000	ONI35546			PRUPE_1G542000
K4_8_peak_13748b	G6	28445479	28446787	+	588	NA	exon (ONI04452, exon 1 of 4)	-exon (ONI04452, exon 1 of 4)	620	ONI04452	PRUPE_6G322300	ONI04452			PRUPE_6G322300
K4_8_peak_12339b	G6	7074216	7075363	+	588	NA	promoter-TSS (ONI00705)	#NAME?	413	ONI00704	PRUPE_6G101700	ONI00704			PRUPE_6G101700
K4_8_peak_6170b	G3	709742	711198	+	588	NA	exon (ONI14834, exon 1 of 1)	-exon (ONI14834, exon 1 of 1)	600	ONI14834	PRUPE_3G011300	ONI14834			PRUPE_3G011300
K4_8_peak_8003d	G3	26248574	26250445	+	588	NA	promoter-TSS (ONI19722)	#NAME?	17	ONI19723	PRUPE_3G294000	ONI19723_k_TCONS_00019961			PRUPE_3G294000
K4_8_peak_15198d	G7	17031049	17033412	+	588	NA	exon (ONH97048, exon 1 of 6)	-exon (ONH97048, exon 1 of 6)	154	ONH97048	PRUPE_7G166600	ONH97048			PRUPE_7G166600
K4_8_peak_15463b	G7	18868327	18869510	+	588	NA	exon (ONH97647, exon 1 of 6)	-exon (ONH97647, exon 1 of 6)	570	ONH97647_m_TCONS_00042251	PRUPE_7G203400	ONH97647_m_TCONS_00042251			PRUPE_7G203400
K4_8_peak_13532e	G6	26827976	26829667	+	588	NA	exon (ONI03914, exon 1 of 1)	-exon (ONI03914, exon 1 of 1)	787	ONI03914	PRUPE_6G290700	ONI03914			PRUPE_6G290700
K4_8_peak_9937a	G5	382507	384076	+	588	NA	exon (ONI05340, exon 1 of 10)	-exon (ONI05340, exon 1 of 10)	998	ONI05340	PRUPE_5G002300	ONI05340_m_TCONS_00030982			PRUPE_5G002300
K4_8_peak_1119b	G1	17756196	17757051	+	587	NA	exon (ONI29296, exon 1 of 10)	-exon (ONI29296, exon 1 of 10)	208	ONI29299	PRUPE_1G191800	ONI29296			PRUPE_1G191800
K4_8_peak_10444b	G5	9349341	9350432	+	587	NA	exon (ONI06756, exon 1 of 5)	-exon (ONI06756, exon 1 of 5)	258	ONI06758	PRUPE_5G079500	ONI06761			PRUPE_5G079500
K4_8_peak_13147a	G6	23672506	23673552	+	587	NA	TTS (ONI03057)	#NAME?	445	ONI03060_m_TCONS_00035580	PRUPE_6G235900	ONI03060_m_TCONS_00035580			PRUPE_6G235900
K4_8_peak_15173b	G7	16876320	16877246	+	587	NA	exon (ONH96996, exon 1 of 5)	-exon (ONH96996, exon 1 of 5)	461	ONH96996_m_TCONS_00044274	PRUPE_7G163800	ONH96996			PRUPE_7G163800
K4_8_peak_13872	G6	29359706	29360308	+	587	NA	exon (ONI04772, exon 1 of 1)	-exon (ONI04772, exon 1 of 1)	260	ONI04772	PRUPE_6G338800	ONI04772			PRUPE_6G338800
K4_8_peak_14475a	G7	9888895	9890235	+	587	NA	promoter-TSS (ONH95259)	#NAME?	88	ONH95259	PRUPE_7G059600	ONH95259			PRUPE_7G059600
K4_8_peak_9546	G4	14007883	14008669	+	586	NA	exon (ONI13451, exon 1 of 3)	-exon (ONI13451, exon 1 of 3)	329	ONI13451	PRUPE_4G223100	ONI13451			PRUPE_4G223100
K4_8_peak_7757	G3	24652926	24654029	+	586	NA	TTS (ONI19129)	#NAME?	772	ONI19128	PRUPE_3G260300	ONI19128			PRUPE_3G260300
K4_8_peak_2331b	G1	33123772	33124755	+	586	NA	exon (ONI32278, exon 1 of 2)	-exon (ONI32278, exon 1 of 2)	516	ONI32278	PRUPE_1G357900	ONI32278			PRUPE_1G357900
K4_8_peak_2448	G1	33798396	33799092	+	586	NA	exon (ONI32513, exon 1 of 6)	-exon (ONI32513, exon 1 of 6)	355	ONI32513	PRUPE_1G370400	ONI32513			PRUPE_1G370400
K4_8_peak_15072c	G7	16296838	16298524	+	586	NA	TTS (ONH96793)	#NAME?	941	ONH96794	PRUPE_7G152600	ONH96794			PRUPE_7G152600
K4_8_peak_7875a	G3	25459361	25460503	+	586	NA	exon (ONI19395, exon 1 of 4)	-exon (ONI19395, exon 1 of 4)	709	ONI19395	PRUPE_3G276800	ONI19395			PRUPE_3G276800
K4_8_peak_7075b	G3	17713797	17715015	+	586	NA	exon (ONI17427, exon 1 of 1)	-exon (ONI17427, exon 1 of 1)	544	ONI17427	PRUPE_3G158400	ONI17427			PRUPE_3G158400
K4_8_peak_17231a	G8	19428301	19429791	+	586	NA	exon (ONH93024, exon 2 of 8)	-exon (ONH93024, exon 2 of 8)	237	ONH93029	PRUPE_8G209100	ONH93029			PRUPE_8G209100
K4_8_peak_9452b	G4	13055352	13056538	+	586	NA	exon (ONI13198, exon 1 of 6)	-exon (ONI13198, exon 1 of 6)	693	ONI13199	PRUPE_4G209400	ONI13198			PRUPE_4G209400
K4_8_peak_9702b	G4	17742174	17743986	+	586	NA	exon (ONI13969, exon 1 of 7)	-exon (ONI13969, exon 1 of 7)	902	ONI13969	PRUPE_4G255200	ONI13969			PRUPE_4G255200
K4_8_peak_2981a	G1	37173666	37174768	+	585	NA	TTS (ONI33596_j_TCONS_00003831)	#NAME?	560	ONI33600	PRUPE_1G435200	ONI33600			PRUPE_1G435200
K4_8_peak_5354e	G2	25745789	25747361	+	585	NA	exon (ONI24347, exon 1 of 2)	-exon (ONI24347, exon 1 of 2)	711	ONI24347	PRUPE_2G235400	ONI24347			PRUPE_2G235400
K4_8_peak_929a	G1	12554827	12555911	+	585	NA	intron (ONI28733_j_TCONS_00001416, intron 1 of 6)	-intron (ONI28733, intron 1 of 8)	502	ONI28733	PRUPE_1G158400	ONI28733_j_TCONS_00001416			PRUPE_1G158400
K4_8_peak_3397d	G1	41481760	41483265	+	585	NA	exon (ONI34826, exon 1 of 3)	-exon (ONI34826, exon 1 of 3)	674	ONI34826_m_TCONS_00009944	PRUPE_1G501200	ONI34826_m_TCONS_00009944			PRUPE_1G501200
K4_8_peak_1753b	G1	28399187	28400702	+	585	NA	TTS (ONI30897)	#NAME?	722	ONI30896	PRUPE_1G280200	ONI30896			PRUPE_1G280200
K4_8_peak_2790b	G1	35943825	35945132	+	584	NA	exon (ONI33227, exon 3 of 4)	-exon (ONI33227, exon 3 of 4)	723	ONI33227_m_TCONS_00003625	PRUPE_1G411700	ONI33227			PRUPE_1G411700
K4_8_peak_5932c	G2	29484469	29485865	+	584	NA	exon (ONI25625, exon 1 of 3)	-exon (ONI25625, exon 1 of 3)	670	ONI25625_m_TCONS_00013914	PRUPE_2G312300	ONI25625_m_TCONS_00013914			PRUPE_2G312300
K4_8_peak_12008c	G6	3816323	3817761	+	584	NA	exon (ONH99867, exon 1 of 1)	-exon (ONH99867, exon 1 of 1)	579	ONH99867	PRUPE_6G054400	ONH99867			PRUPE_6G054400
K4_8_peak_15765a	G7	20815738	20817389	+	584	NA	exon (ONH98319, exon 1 of 2)	-exon (ONH98319, exon 1 of 2)	877	ONH98319	PRUPE_7G242700	ONH98319			PRUPE_7G242700
K4_8_peak_5267a	G2	24905109	24906515	+	584	NA	exon (ONI24042, exon 1 of 4)	-exon (ONI24042, exon 1 of 4)	793	ONI24042	PRUPE_2G220700	ONI24042			PRUPE_2G220700
K4_8_peak_16305a	G8	6518575	6519951	+	584	NA	exon (ONH90475, exon 1 of 6)	-exon (ONH90475, exon 1 of 6)	615	ONH90475	PRUPE_8G056000	ONH90475			PRUPE_8G056000
K4_8_peak_8515b	G4	2228759	2229784	+	584	NA	exon (ONI10423, exon 1 of 25)	-exon (ONI10423, exon 1 of 25)	573	ONI10423	PRUPE_4G046700	ONI10423			PRUPE_4G046700
K4_8_peak_1370a	G1	24164979	24166051	+	584	NA	exon (ONI30053, exon 1 of 9)	-exon (ONI30053, exon 1 of 9)	501	ONI30053	PRUPE_1G228700	ONI30053			PRUPE_1G228700
K4_8_peak_16334c	G8	7647765	7649323	+	584	NA	exon (ONH90523, exon 1 of 1)	-exon (ONH90523, exon 1 of 1)	795	ONH90523	PRUPE_8G059200	ONH90523			PRUPE_8G059200
K4_8_peak_4646b	G2	18242345	18243392	+	584	NA	exon (ONI22390, exon 1 of 1)	-exon (ONI22390, exon 1 of 1)	615	ONI22390	PRUPE_2G125900	ONI22390			PRUPE_2G125900
K4_8_peak_7461a	G3	21942917	21944078	+	583	NA	exon (ONI18458, exon 1 of 18)	-exon (ONI18458, exon 1 of 18)	468	ONI18458	PRUPE_3G217300	ONI18458			PRUPE_3G217300
K4_8_peak_13536	G6	26889900	26890900	+	583	NA	exon (ONI03923, exon 1 of 9)	-exon (ONI03923, exon 1 of 9)	544	ONI03923	PRUPE_6G291600	ONI03923			PRUPE_6G291600
K4_8_peak_4912d	G2	21975756	21977690	+	583	NA	exon (ONI23165, exon 1 of 1)	-exon (ONI23165, exon 1 of 1)	878	ONI23165	PRUPE_2G173300	ONI23165			PRUPE_2G173300
K4_8_peak_16148c	G8	2288141	2289599	+	583	NA	exon (ONH89939, exon 1 of 1)	-exon (ONH89939, exon 1 of 1)	574	ONH89939	PRUPE_8G025000	ONH89939			PRUPE_8G025000
K4_8_peak_5205	G2	24369420	24370099	+	583	NA	exon (ONI23838, exon 1 of 2)	-exon (ONI23838, exon 1 of 2)	184	ONI23840	PRUPE_2G211200	ONI23839			PRUPE_2G211200
K4_8_peak_109a	G1	1182571	1183841	+	583	NA	TTS (ONI26313)	#NAME?	552	ONI26312	PRUPE_1G016800	ONI26312			PRUPE_1G016800
K4_8_peak_12503b	G6	9735019	9736146	+	582	NA	exon (ONI01187, exon 1 of 6)	-exon (ONI01187, exon 1 of 6)	554	ONI01187_m_TCONS_00034594	PRUPE_6G126500	ONI01187			PRUPE_6G126500
K4_8_peak_2465b	G1	33915971	33917573	+	582	NA	TTS (ONI32550)	#NAME?	768	ONI32551	PRUPE_1G372600	ONI32551			PRUPE_1G372600
K4_8_peak_8146b	G3	27073414	27075005	+	582	NA	exon (ONI20052, exon 1 of 2)	-exon (ONI20052, exon 1 of 2)	977	ONI20052	PRUPE_3G312600	ONI20052			PRUPE_3G312600
K4_8_peak_312a	G1	3564134	3565696	+	582	NA	exon (ONI26853_j_TCONS_00000500, exon 4 of 4)	-exon (ONI26853_j_TCONS_00000500, exon 4 of 4)	707	ONI26855_o_TCONS_00005565	PRUPE_1G050800	ONI26855			PRUPE_1G050800
K4_8_peak_11020c	G5	14042292	14043855	+	582	NA	exon (ONI08106, exon 1 of 5)	-exon (ONI08106, exon 1 of 5)	760	ONI08107	PRUPE_5G158300	ONI08107			PRUPE_5G158300
K4_8_peak_12451b	G6	8586485	8587455	+	581	NA	intron (ONI01031, intron 1 of 25)	-intron (ONI01030, intron 1 of 26)	472	ONI01031	PRUPE_6G117500	ONI01030			PRUPE_6G117500
K4_8_peak_10784a	G5	12479486	12480835	+	581	NA	exon (ONI07573, exon 1 of 7)	-exon (ONI07573, exon 1 of 7)	786	ONI07573	PRUPE_5G128200	ONI07573			PRUPE_5G128200
K4_8_peak_5562b	G2	27171879	27172839	+	581	NA	exon (ONI24819, exon 1 of 1)	-exon (ONI24819, exon 1 of 1)	364	ONI24819	PRUPE_2G264000	ONI24819			PRUPE_2G264000
K4_8_peak_1914c	G1	29884177	29885521	+	581	NA	exon (ONI31303, exon 1 of 5)	-exon (ONI31303, exon 1 of 5)	522	ONI31306	PRUPE_1G305200	ONI31305			PRUPE_1G305200
K4_8_peak_16010c	G7	22244876	22246155	+	581	NA	intron (ONH98902, intron 1 of 9)	-intron (ONH98902, intron 1 of 9)	719	ONH98902	PRUPE_7G271500	ONH98902			PRUPE_7G271500
K4_8_peak_10565h	G5	10634127	10636416	+	581	NA	exon (ONI07059, exon 2 of 4)	-exon (ONI07059, exon 2 of 4)	922	ONI07061	PRUPE_5G097700	ONI07061			PRUPE_5G097700
K4_8_peak_14777b	G7	13732897	13734181	+	581	NA	exon (ONH96130, exon 1 of 1)	-exon (ONH96130, exon 1 of 1)	572	ONH96130	PRUPE_7G109200	ONH96130			PRUPE_7G109200
K4_8_peak_16524b	G8	12346374	12347648	+	581	NA	exon (ONH91051, exon 1 of 1)	-exon (ONH91051, exon 1 of 1)	819	ONH91051	PRUPE_8G090400	ONH91051			PRUPE_8G090400
K4_8_peak_12339a	G6	7074216	7075363	+	581	NA	promoter-TSS (ONI00705)	#NAME?	413	ONI00704	PRUPE_6G101700	ONI00704			PRUPE_6G101700
K4_8_peak_10251a	G5	5376206	5377732	+	580	NA	intron (ONI06277, intron 1 of 1)	-intron (ONI06277, intron 1 of 1)	744	ONI06277	PRUPE_5G050400	ONI06277			PRUPE_5G050400
K4_8_peak_11915b	G6	3060247	3061598	+	580	NA	exon (ONH99656, exon 1 of 4)	-exon (ONH99656, exon 1 of 4)	625	ONH99656_m_TCONS_00033813	PRUPE_6G041400	ONH99656			PRUPE_6G041400
K4_8_peak_1686a	G1	27889899	27891176	+	580	NA	exon (ONI30775, exon 1 of 1)	-exon (ONI30775, exon 1 of 1)	647	ONI30775	PRUPE_1G272000	ONI30775			PRUPE_1G272000
K4_8_peak_17609b	G8	22134885	22136153	+	580	NA	exon (ONH93961, exon 2 of 2)	-exon (ONH93961, exon 2 of 2)	641	ONH93961	PRUPE_8G263100	ONH93961			PRUPE_8G263100
K4_8_peak_727b	G1	9941910	9942984	+	580	NA	exon (ONI28144, exon 1 of 2)	-exon (ONI28144, exon 1 of 2)	569	ONI28144	PRUPE_1G126300	ONI28144			PRUPE_1G126300
K4_8_peak_10599d	G5	10983489	10984787	+	580	NA	exon (ONI07150, exon 1 of 2)	-exon (ONI07150, exon 1 of 2)	518	ONI07150	PRUPE_5G102800	ONI07150			PRUPE_5G102800
K4_8_peak_16940b	G8	17153404	17155086	+	580	NA	exon (ONH92237, exon 1 of 17)	-exon (ONH92237, exon 1 of 17)	773	ONH92237	PRUPE_8G164700	ONH92237_m_TCONS_00046863			PRUPE_8G164700
K4_8_peak_14855d	G7	14402017	14403360	+	580	NA	exon (ONH96319, exon 1 of 7)	-exon (ONH96319, exon 1 of 7)	453	ONH96322	PRUPE_7G120600	ONH96320			PRUPE_7G120600
K4_8_peak_14542b	G7	10789847	10790895	+	580	NA	promoter-TSS (ENSRNA049997086-T1)	pre_miRNA-promoter-TSS (ENSRNA049997086-T1)	456	ONH95429_m_TCONS_00043474	PRUPE_7G069900	ONH95429			PRUPE_7G069900
K4_8_peak_3530b	G1	42586483	42587971	+	579	NA	exon (ONI35141, exon 1 of 4)	-exon (ONI35141, exon 1 of 4)	666	ONI35147_j_TCONS_00010107	PRUPE_1G518500	ONI35141			PRUPE_1G518500
K4_8_peak_4347a	G2	7764614	7765623	+	579	NA	exon (ONI21361, exon 1 of 8)	-exon (ONI21361, exon 1 of 8)	412	ONI21361_m_TCONS_00011711	PRUPE_2G061300	ONI21361_m_TCONS_00011711			PRUPE_2G061300
K4_8_peak_12910b	G6	20971884	20973240	+	579	NA	exon (ONI02497, exon 1 of 5)	-exon (ONI02497, exon 1 of 5)	657	ONI02497	PRUPE_6G202100	ONI02497			PRUPE_6G202100
K4_8_peak_4912b	G2	21975756	21977690	+	579	NA	exon (ONI23165, exon 1 of 1)	-exon (ONI23165, exon 1 of 1)	878	ONI23165	PRUPE_2G173300	ONI23165			PRUPE_2G173300
K4_8_peak_3353b	G1	41052348	41054022	+	579	NA	exon (ONI34700, exon 1 of 4)	-exon (ONI34700, exon 1 of 4)	366	ONI34705	PRUPE_1G494000	ONI34700			PRUPE_1G494000
K4_8_peak_7793b	G3	24921675	24922701	+	579	NA	exon (ONI19220, exon 1 of 6)	-exon (ONI19220, exon 1 of 6)	290	ONI19220	PRUPE_3G265600	ONI19220			PRUPE_3G265600
K4_8_peak_16576	G8	12975913	12976494	+	579	NA	exon (ONH91197, exon 2 of 5)	-exon (ONH91197, exon 2 of 5)	862	ONH91198	PRUPE_8G098000	ONH91198			PRUPE_8G098000
K4_8_peak_10599c	G5	10983489	10984787	+	578	NA	exon (ONI07150, exon 1 of 2)	-exon (ONI07150, exon 1 of 2)	518	ONI07150	PRUPE_5G102800	ONI07150			PRUPE_5G102800
K4_8_peak_12889b	G6	20435243	20436688	+	578	NA	exon (ONI02412, exon 1 of 1)	-exon (ONI02412, exon 1 of 1)	985	ONI02412	PRUPE_6G196900	ONI02412			PRUPE_6G196900
K4_8_peak_870a	G1	11683639	11684754	+	578	NA	exon (ONI28576, exon 1 of 4)	-exon (ONI28576, exon 1 of 4)	524	ONI28576	PRUPE_1G149100	ONI28576_m_TCONS_00001314			PRUPE_1G149100
K4_8_peak_15521b	G7	19315842	19316904	+	578	NA	promoter-TSS (ONH97798)	#NAME?	323	ONH97797	PRUPE_7G211100	ONH97797			PRUPE_7G211100
K4_8_peak_7793a	G3	24921675	24922701	+	578	NA	exon (ONI19220, exon 1 of 6)	-exon (ONI19220, exon 1 of 6)	290	ONI19220	PRUPE_3G265600	ONI19220			PRUPE_3G265600
K4_8_peak_12328	G6	7004261	7005300	+	578	NA	exon (ONI00652, exon 1 of 14)	-exon (ONI00652, exon 1 of 14)	458	ONI00652	PRUPE_6G100600	ONI00652			PRUPE_6G100600
K4_8_peak_15644a	G7	20112635	20113680	+	578	NA	exon (ONH98076, exon 1 of 1)	-exon (ONH98076, exon 1 of 1)	294	ONH98077_k_TCONS_00044860	PRUPE_7G227700	ONH98077_k_TCONS_00044860			PRUPE_7G227700
K4_8_peak_750b	G1	10141029	10142051	+	578	NA	intron (ONI28200, intron 1 of 3)	-intron (ONI28200, intron 1 of 3)	468	ONI28200	PRUPE_1G130500	ONI28200			PRUPE_1G130500
K4_8_peak_5802b	G2	28749144	28750426	+	578	NA	exon (ONI25347, exon 1 of 5)	-exon (ONI25347, exon 1 of 5)	630	ONI25347_m_TCONS_00016834	PRUPE_2G297300	ONI25347_m_TCONS_00016834			PRUPE_2G297300
K4_8_peak_16935a	G8	17113418	17114741	+	578	NA	exon (ONH92227, exon 1 of 4)	-exon (ONH92227, exon 1 of 4)	788	ONH92227	PRUPE_8G164100	ONH92227			PRUPE_8G164100
K4_8_peak_9022b	G4	7160351	7161367	+	577	NA	exon (ONI11852, exon 1 of 1)	-exon (ONI11852, exon 1 of 1)	615	ONI11852	PRUPE_4G129900	ONI11852			PRUPE_4G129900
K4_8_peak_1160	G1	18973473	18974185	+	577	NA	exon (ONI29427, exon 1 of 5)	-exon (ONI29427, exon 1 of 5)	347	ONI29427	PRUPE_1G197900	ONI29427			PRUPE_1G197900
K4_8_peak_16143a	G8	2205804	2206956	+	577	NA	intron (ONH89925, intron 1 of 8)	-intron (ONH89925, intron 1 of 8)	709	ONH89925	PRUPE_8G024300	ONH89925			PRUPE_8G024300
K4_8_peak_7544	G3	22799344	22799797	+	576	NA	exon (ONI18653, exon 1 of 1)	-exon (ONI18653, exon 1 of 1)	406	ONI18653	PRUPE_3G230300	ONI18653			PRUPE_3G230300
K4_8_peak_3449b	G1	41878428	41879508	+	576	NA	exon (ONI34945, exon 1 of 4)	-exon (ONI34945, exon 1 of 4)	500	ONI34945	PRUPE_1G507600	ONI34945			PRUPE_1G507600
K4_8_peak_6460b	G3	3739176	3740374	+	576	NA	exon (ONI15635, exon 1 of 4)	-exon (ONI15635, exon 1 of 4)	693	ONI15636	PRUPE_3G052800	ONI15636			PRUPE_3G052800
K4_8_peak_6938	G3	14090203	14090875	+	576	NA	exon (ONI17042, exon 1 of 2)	-exon (ONI17042, exon 1 of 2)	358	ONI17042	PRUPE_3G134500	ONI17042			PRUPE_3G134500
K4_8_peak_12806f	G6	19037585	19039825	+	576	NA	exon (ONI02203, exon 1 of 2)	-exon (ONI02203, exon 1 of 2)	666	ONI02204	PRUPE_6G183200	ONI02203			PRUPE_6G183200
K4_8_peak_4927c	G2	22115089	22116498	+	576	NA	exon (ONI23212, exon 1 of 7)	-exon (ONI23212, exon 1 of 7)	644	ONI23212	PRUPE_2G175400	ONI23212			PRUPE_2G175400
K4_8_peak_191	G1	1970603	1971671	+	576	NA	exon (ONI26489, exon 1 of 1)	-exon (ONI26489, exon 1 of 1)	470	ONI26489	PRUPE_1G028100	ONI26489_o_TCONS_00005435			PRUPE_1G028100
K4_8_peak_14929b	G7	15035707	15036494	+	576	NA	intron (ONH96460_m_TCONS_00041597, intron 1 of 8)	-intron (ONH96460, intron 1 of 7)	348	ONH96460_m_TCONS_00041597	PRUPE_7G131000	ONH96460			PRUPE_7G131000
K4_8_peak_8892	G4	5696599	5697661	+	576	NA	TTS (ONI11490)	#NAME?	711	ONI11489	PRUPE_4G108700	ONI11489			PRUPE_4G108700
K4_8_peak_11959b	G6	3453293	3454880	+	576	NA	exon (ONH99754, exon 1 of 5)	-exon (ONH99754, exon 1 of 5)	651	ONH99754_m_TCONS_00037082	PRUPE_6G048200	ONH99754_m_TCONS_00037082			PRUPE_6G048200
K4_8_peak_14822c	G7	14105680	14107321	+	576	NA	exon (ONH96244, exon 1 of 3)	-exon (ONH96244, exon 1 of 3)	807	ONH96244	PRUPE_7G115800	ONH96244			PRUPE_7G115800
K4_8_peak_7766b	G3	24762574	24763800	+	575	NA	exon (ONI19153, exon 1 of 4)	-exon (ONI19153, exon 1 of 4)	708	ONI19153	PRUPE_3G262100	ONI19153			PRUPE_3G262100
K4_8_peak_3570a	G1	42894105	42895280	+	575	NA	exon (ONI35225, exon 1 of 1)	-exon (ONI35225, exon 1 of 1)	701	ONI35225	PRUPE_1G523600	ONI35225			PRUPE_1G523600
K4_8_peak_8551a	G4	2449381	2450810	+	575	NA	exon (ONI10512, exon 1 of 1)	-exon (ONI10512, exon 1 of 1)	737	ONI10512	PRUPE_4G051200	ONI10512			PRUPE_4G051200
K4_8_peak_12180a	G6	5334369	5336150	+	575	NA	exon (ONI00253, exon 1 of 4)	-exon (ONI00253, exon 1 of 4)	845	ONI00253	PRUPE_6G078500	ONI00253			PRUPE_6G078500
K4_8_peak_5186	G2	24215010	24215879	+	575	NA	exon (ONI23802, exon 1 of 6)	-exon (ONI23802, exon 1 of 6)	287	ONI23802	PRUPE_2G209000	ONI23802			PRUPE_2G209000
K4_8_peak_17004d	G8	17904247	17905534	+	575	NA	exon (ONH92467, exon 1 of 4)	-exon (ONH92467, exon 1 of 4)	426	ONH92469	PRUPE_8G177400	ONH92469			PRUPE_8G177400
K4_8_peak_956b	G1	13125672	13126923	+	575	NA	exon (ONI28821, exon 1 of 2)	-exon (ONI28821, exon 1 of 2)	632	ONI28821	PRUPE_1G163300	ONI28821			PRUPE_1G163300
K4_8_peak_12335b	G6	7049267	7050069	+	575	NA	exon (ONI00664, exon 1 of 12)	-exon (ONI00664, exon 1 of 12)	332	ONI00664	PRUPE_6G101200	ONI00664			PRUPE_6G101200
K4_8_peak_3384b	G1	41365213	41365917	+	575	NA	promoter-TSS (ONI34798)	#NAME?	321	ONI34799	PRUPE_1G499600	ONI34799			PRUPE_1G499600
K4_8_peak_8410a	G4	1622312	1623445	+	575	NA	exon (ONI10204, exon 1 of 12)	-exon (ONI10204, exon 1 of 12)	479	ONI10204_m_TCONS_00023544	PRUPE_4G034800	ONI10204_m_TCONS_00023544			PRUPE_4G034800
K4_8_peak_332b	G1	4009029	4009766	+	575	NA	promoter-TSS (ONI26934)	#NAME?	258	ONI26933	PRUPE_1G056200	ONI26933			PRUPE_1G056200
K4_8_peak_7182b	G3	19070893	19072262	+	574	NA	exon (ONI17663, exon 1 of 10)	-exon (ONI17663, exon 1 of 10)	757	ONI17663_m_TCONS_00021838	PRUPE_3G172800	ONI17663_m_TCONS_00021838			PRUPE_3G172800
K4_8_peak_743	G1	10102571	10103841	+	574	NA	exon (ONI28183, exon 1 of 7)	-exon (ONI28183, exon 1 of 7)	345	ONI28183_m_TCONS_00001141	PRUPE_1G129700	ONI28183_m_TCONS_00001141			PRUPE_1G129700
K4_8_peak_9300b	G4	10879577	10880699	+	574	NA	exon (ONI12787, exon 1 of 8)	-exon (ONI12787, exon 1 of 8)	436	ONI12787	PRUPE_4G183600	ONI12787			PRUPE_4G183600
K4_8_peak_5475b	G2	26515309	26516850	+	574	NA	TTS (ONI24617)	#NAME?	647	ONI24618	PRUPE_2G250200	ONI24618			PRUPE_2G250200
K4_8_peak_16944c	G8	17200295	17201966	+	574	NA	exon (ONH92256, exon 2 of 2)	-exon (ONH92256, exon 2 of 2)	722	ONH92256	PRUPE_8G165600	ONH92256			PRUPE_8G165600
K4_8_peak_13274c	G6	24622770	24624245	+	574	NA	exon (ONI03330, exon 1 of 3)	-exon (ONI03330, exon 1 of 3)	696	ONI03330_m_TCONS_00035728	PRUPE_6G251500	ONI03330_m_TCONS_00035728			PRUPE_6G251500
K4_8_peak_6003a	G2	29869045	29870263	+	574	NA	intron (ONI25805, intron 1 of 2)	-intron (ONI25805, intron 1 of 2)	516	ONI25805	PRUPE_2G321000	ONI25805			PRUPE_2G321000
K4_8_peak_9001b	G4	6923696	6924722	+	574	NA	exon (ONI11795, exon 1 of 32)	-exon (ONI11795, exon 1 of 32)	215	ONI11798	PRUPE_4G126100	ONI11797			PRUPE_4G126100
K4_8_peak_3988c	G1	47482569	47483297	+	574	NA	exon (ONI36434, exon 1 of 9)	-exon (ONI36434, exon 1 of 9)	385	ONI36434	PRUPE_1G585000	ONI36434_m_TCONS_00005181			PRUPE_1G585000
K4_8_peak_8858a	G4	5207265	5208170	+	574	NA	intron (ONI11332, intron 1 of 5)	-intron (ONI11332, intron 1 of 5)	450	ONI11332	PRUPE_4G101800	ONI11332			PRUPE_4G101800
K4_8_peak_2270	G1	32658102	32658472	+	573	NA	TTS (ONI32144)	#NAME?	519	ONI32143	PRUPE_1G350900	ONI32143			PRUPE_1G350900
K4_8_peak_1715a	G1	28121415	28122867	+	573	NA	TTS (ONI30832)	#NAME?	736	ONI30831	PRUPE_1G275700	ONI30831			PRUPE_1G275700
K4_8_peak_15332b	G7	17942322	17943475	+	573	NA	exon (ONH97347, exon 1 of 7)	-exon (ONH97347, exon 1 of 7)	241	ONH97347	PRUPE_7G185000	ONH97347_j_TCONS_00044464			PRUPE_7G185000
K4_8_peak_7740b	G3	24522449	24523948	+	573	NA	exon (ONI19084, exon 2 of 3)	-exon (ONI19084, exon 2 of 3)	661	ONI19084	PRUPE_3G257800	ONI19084_m_TCONS_00019655			PRUPE_3G257800
K4_8_peak_878a	G1	11790852	11791906	+	573	NA	exon (ONI28591, exon 1 of 2)	-exon (ONI28591, exon 1 of 2)	398	ONI28594	PRUPE_1G150300	ONI28591			PRUPE_1G150300
K4_8_peak_7695b	G3	24186295	24187240	+	573	NA	exon (ONI18993, exon 1 of 5)	-exon (ONI18993, exon 1 of 5)	392	ONI18993	PRUPE_3G252200	ONI18993			PRUPE_3G252200
K4_8_peak_2047c	G1	30839400	30840652	+	573	NA	promoter-TSS (ONI31626)	#NAME?	447	ONI31625	PRUPE_1G322600	ONI31624			PRUPE_1G322600
K4_8_peak_7130a	G3	18487121	18488559	+	573	NA	exon (ONI17538, exon 1 of 1)	-exon (ONI17538, exon 1 of 1)	668	ONI17538	PRUPE_3G165900	ONI17538			PRUPE_3G165900
K4_8_peak_15151a	G7	16744323	16745882	+	573	NA	exon (ONH96945, exon 1 of 2)	-exon (ONH96945, exon 1 of 2)	199	ONH96945	PRUPE_7G161300	ONH96945			PRUPE_7G161300
K4_8_peak_10599b	G5	10983489	10984787	+	572	NA	exon (ONI07150, exon 1 of 2)	-exon (ONI07150, exon 1 of 2)	518	ONI07150	PRUPE_5G102800	ONI07150			PRUPE_5G102800
K4_8_peak_914b	G1	12274554	12275544	+	572	NA	intron (ONI28688_m_TCONS_00006554, intron 1 of 17)	-intron (ONI28687, intron 1 of 18)	339	ONI28688_m_TCONS_00006554	PRUPE_1G155300	ONI28687			PRUPE_1G155300
K4_8_peak_14603d	G7	11512039	11514123	+	572	NA	exon (ONH95587, exon 1 of 5)	-exon (ONH95587, exon 1 of 5)	927	ONH95587	PRUPE_7G079400	ONH95587			PRUPE_7G079400
K4_8_peak_16334d	G8	7647765	7649323	+	572	NA	exon (ONH90523, exon 1 of 1)	-exon (ONH90523, exon 1 of 1)	795	ONH90523	PRUPE_8G059200	ONH90523			PRUPE_8G059200
K4_8_peak_3409a	G1	41626515	41627579	+	572	NA	exon (ONI34874, exon 1 of 10)	-exon (ONI34874, exon 1 of 10)	362	ONI34874_m_TCONS_00004418	PRUPE_1G503400	ONI34874_m_TCONS_00004418			PRUPE_1G503400
K4_8_peak_6090a	G2	30322354	30323260	+	572	NA	promoter-TSS (ENSRNA050003275-T1)	SRP_RNA-promoter-TSS (ENSRNA050003275-T1)	555	ONI26022	PRUPE_2G330100	ONI26022			PRUPE_2G330100
K4_8_peak_2307	G1	32952564	32953474	+	572	NA	exon (ONI32228, exon 1 of 11)	-exon (ONI32228, exon 1 of 11)	696	ONI32228	PRUPE_1G354900	ONI32228			PRUPE_1G354900
K4_8_peak_3497c	G1	42272596	42273631	+	572	NA	exon (ONI35071, exon 1 of 1)	-exon (ONI35071, exon 1 of 1)	463	ONI35071	PRUPE_1G513600	ONI35071			PRUPE_1G513600
K4_8_peak_11594a	G5	18089767	18090791	+	572	NA	exon (ONI09464, exon 1 of 10)	-exon (ONI09464, exon 1 of 10)	509	ONI09464	PRUPE_5G239800	ONI09464_m_TCONS_00030874			PRUPE_5G239800
K4_8_peak_6774b	G3	7927437	7928606	+	572	NA	exon (ONI16499, exon 1 of 1)	-exon (ONI16499, exon 1 of 1)	608	ONI16499_o_TCONS_00018242	PRUPE_3G102100	ONI16499			PRUPE_3G102100
K4_8_peak_14052a	G6	30451060	30452195	+	572	NA	TTS (ONI05193)	#NAME?	527	ONI05192	PRUPE_6G361200	ONI05192			PRUPE_6G361200
K4_8_peak_15490b	G7	19020568	19021993	+	572	NA	exon (ONH97713, exon 1 of 16)	-exon (ONH97713, exon 1 of 16)	743	ONH97713	PRUPE_7G206100	ONH97713			PRUPE_7G206100
K4_8_peak_5513b	G2	26837425	26839128	+	572	NA	promoter-TSS (ONI24701)	#NAME?	-20	ONI24701	PRUPE_2G256400	ONI24701			PRUPE_2G256400
K4_8_peak_11674	G6	355497	356220	+	571	NA	exon (ONH98985, exon 1 of 30)	-exon (ONH98985, exon 1 of 30)	355	ONH98985_m_TCONS_00033451	PRUPE_6G003300	ONH98985_m_TCONS_00033451			PRUPE_6G003300
K4_8_peak_3694a	G1	44280323	44281518	+	571	NA	exon (ONI35545, exon 1 of 3)	-exon (ONI35545, exon 1 of 3)	404	ONI35545	PRUPE_1G542000	ONI35546			PRUPE_1G542000
K4_8_peak_12268c	G6	6234316	6235608	+	571	NA	exon (ONI00480, exon 1 of 10)	-exon (ONI00480, exon 1 of 10)	665	ONI00480	PRUPE_6G091100	ONI00482			PRUPE_6G091100
K4_8_peak_5923a	G2	29398475	29399542	+	571	NA	exon (ONI25597, exon 1 of 6)	-exon (ONI25597, exon 1 of 6)	460	ONI25597	PRUPE_2G310800	ONI25597			PRUPE_2G310800
K4_8_peak_3314a	G1	40711235	40712638	+	571	NA	exon (ONI34584, exon 1 of 10)	-exon (ONI34584, exon 1 of 10)	504	ONI34585	PRUPE_1G489000	ONI34586			PRUPE_1G489000
K4_8_peak_3483a	G1	42138391	42139652	+	571	NA	intron (ONI35045_m_TCONS_00004491, intron 1 of 7)	-intron (ONI35045, intron 1 of 8)	583	ONI35045_m_TCONS_00004491	PRUPE_1G511900	ONI35045_m_TCONS_00004491			PRUPE_1G511900
K4_8_peak_6058c	G2	30135109	30136298	+	571	NA	TTS (ONI25921)	#NAME?	458	ONI25920	PRUPE_2G326700	ONI25920_m_TCONS_00017123			PRUPE_2G326700
K4_8_peak_6455c	G3	3697954	3699900	+	571	NA	exon (ONI15626, exon 1 of 1)	-exon (ONI15626, exon 1 of 1)	946	ONI15626_o_TCONS_00017801	PRUPE_3G052300	ONI15626_o_TCONS_00017801			PRUPE_3G052300
K4_8_peak_16749c	G8	15494093	15495508	+	571	NA	exon (ONH91726, exon 1 of 1)	-exon (ONH91726, exon 1 of 1)	727	ONH91726	PRUPE_8G133500	ONH91726			PRUPE_8G133500
K4_8_peak_596a	G1	8469149	8470145	+	571	NA	exon (ONI27799, exon 1 of 5)	-exon (ONI27799, exon 1 of 5)	455	ONI27799	PRUPE_1G105200	ONI27799			PRUPE_1G105200
K4_8_peak_16686a	G8	14780347	14781242	+	571	NA	intron (ONH91536, intron 1 of 18)	-intron (ONH91536, intron 1 of 18)	492	ONH91536	PRUPE_8G122100	ONH91536			PRUPE_8G122100
K4_8_peak_7478c	G3	22095509	22097130	+	571	NA	promoter-TSS (ONI18512_j_TCONS_00019324)	#NAME?	274	ONI18512	PRUPE_3G220100	ONI18512			PRUPE_3G220100
K4_8_peak_4597a	G2	17483089	17484326	+	570	NA	exon (ONI22246, exon 1 of 1)	-exon (ONI22246, exon 1 of 1)	770	ONI22246	PRUPE_2G116700	ONI22246			PRUPE_2G116700
K4_8_peak_12481	G6	9167406	9168176	+	570	NA	exon (ONI01127, exon 1 of 12)	-exon (ONI01127, exon 1 of 12)	352	ONI01127	PRUPE_6G123000	ONI01128			PRUPE_6G123000
K4_8_peak_14693c	G7	12718727	12719855	+	570	NA	exon (ONH95896, exon 1 of 7)	-exon (ONH95896, exon 1 of 7)	539	ONH95896	PRUPE_7G094500	ONH95896			PRUPE_7G094500
K4_8_peak_6362	G3	2891791	2893130	+	570	NA	intron (ONI15376_m_TCONS_00017694, intron 1 of 2)	-intron (ONI15376, intron 1 of 4)	533	ONI15376_m_TCONS_00017694	PRUPE_3G040200	ONI15376_m_TCONS_00017694			PRUPE_3G040200
K4_8_peak_14855c	G7	14402017	14403360	+	570	NA	exon (ONH96319, exon 1 of 7)	-exon (ONH96319, exon 1 of 7)	453	ONH96322	PRUPE_7G120600	ONH96320			PRUPE_7G120600
K4_8_peak_16163a	G8	2645310	2646830	+	570	NA	exon (ONH90000, exon 1 of 1)	-exon (ONH90000, exon 1 of 1)	788	ONH90000	PRUPE_8G029000	ONH90000			PRUPE_8G029000
K4_8_peak_12321a	G6	6917979	6919002	+	570	NA	exon (ONI00631, exon 2 of 11)	-exon (ONI00631, exon 2 of 11)	445	ONI00632_n_TCONS_00034322	PRUPE_6G099500	ONI00632			PRUPE_6G099500
K4_8_peak_3196a	G1	38749800	38751066	+	570	NA	exon (ONI34138, exon 1 of 36)	-exon (ONI34138, exon 1 of 36)	538	ONI34139	PRUPE_1G464500	ONI34138			PRUPE_1G464500
K4_8_peak_9692d	G4	17491144	17492411	+	570	NA	exon (ONI13950, exon 1 of 2)	-exon (ONI13950, exon 1 of 2)	654	ONI13950	PRUPE_4G254200	ONI13950			PRUPE_4G254200
K4_8_peak_2882a	G1	36508944	36510189	+	570	NA	intron (ONI33425, intron 1 of 1)	-intron (ONI33425, intron 1 of 1)	805	ONI33425	PRUPE_1G423400	ONI33425			PRUPE_1G423400
K4_8_peak_619c	G1	8681925	8683643	+	570	NA	promoter-TSS (ONI27853)	#NAME?	5	ONI27859	PRUPE_1G108600	ONI27859			PRUPE_1G108600
K4_8_peak_8052c	G3	26546805	26548289	+	570	NA	TTS (ONI19835)	#NAME?	854	ONI19837	PRUPE_3G300500	ONI19837			PRUPE_3G300500
K4_8_peak_14822a	G7	14105680	14107321	+	570	NA	exon (ONH96244, exon 1 of 3)	-exon (ONH96244, exon 1 of 3)	807	ONH96244	PRUPE_7G115800	ONH96244			PRUPE_7G115800
K4_8_peak_11010b	G5	13967455	13968588	+	570	NA	promoter-TSS (ONI08072)	#NAME?	404	ONI08073	PRUPE_5G157100	ONI08073			PRUPE_5G157100
K4_8_peak_15341b	G7	18009230	18010883	+	570	NA	exon (ONH97372, exon 1 of 3)	-exon (ONH97372, exon 1 of 3)	869	ONH97372_j_TCONS_00044479	PRUPE_7G186300	ONH97372			PRUPE_7G186300
K4_8_peak_7570	G3	22959859	22960987	+	569	NA	exon (ONI18713, exon 1 of 4)	-exon (ONI18713, exon 1 of 4)	447	ONI18713	PRUPE_3G233600	ONI18713			PRUPE_3G233600
K4_8_peak_16179c	G8	3119803	3120938	+	569	NA	TTS (ONH90075)	#NAME?	463	ONH90077_m_TCONS_00045726	PRUPE_8G033600	ONH90077_m_TCONS_00045724			PRUPE_8G033600
K4_8_peak_7014b	G3	16205297	16206416	+	569	NA	promoter-TSS (ONI17242)	#NAME?	375	ONI17240	PRUPE_3G148000	ONI17238			PRUPE_3G148000
K4_8_peak_12180b	G6	5334369	5336150	+	569	NA	exon (ONI00253, exon 1 of 4)	-exon (ONI00253, exon 1 of 4)	845	ONI00253	PRUPE_6G078500	ONI00253			PRUPE_6G078500
K4_8_peak_3597c	G1	43169573	43170743	+	568	NA	exon (ONI35279, exon 2 of 2)	-exon (ONI35279, exon 2 of 2)	413	ONI35279	PRUPE_1G527300	ONI35280			PRUPE_1G527300
K4_8_peak_14618b	G7	11966416	11967545	+	568	NA	promoter-TSS (ONH95672)	#NAME?	-92	ONH95672	PRUPE_7G084300	ONH95672_n_TCONS_00041169			PRUPE_7G084300
K4_8_peak_15052a	G7	16127583	16128514	+	568	NA	TTS (ONH96750)	#NAME?	418	ONH96749	PRUPE_7G149400	ONH96749			PRUPE_7G149400
K4_8_peak_9022a	G4	7160351	7161367	+	568	NA	exon (ONI11852, exon 1 of 1)	-exon (ONI11852, exon 1 of 1)	615	ONI11852	PRUPE_4G129900	ONI11852			PRUPE_4G129900
K4_8_peak_14944e	G7	15169692	15171142	+	568	NA	exon (ONH96500, exon 1 of 1)	-exon (ONH96500, exon 1 of 1)	529	ONH96500	PRUPE_7G133200	ONH96500			PRUPE_7G133200
K4_8_peak_7085	G3	17814069	17814929	+	568	NA	exon (ONI17440, exon 1 of 24)	-exon (ONI17440, exon 1 of 24)	412	ONI17440	PRUPE_3G159400	ONI17443			PRUPE_3G159400
K4_8_peak_1875a	G1	29433323	29434206	+	568	NA	TTS (ONI31212)	#NAME?	396	ONI31213	PRUPE_1G299000	ONI31213			PRUPE_1G299000
K4_8_peak_2080	G1	31053423	31054393	+	568	NA	exon (ONI31716, exon 1 of 9)	-exon (ONI31716, exon 1 of 9)	477	ONI31715	PRUPE_1G326100	ONI31715			PRUPE_1G326100
K4_8_peak_581	G1	8196369	8197068	+	568	NA	exon (ONI27733, exon 1 of 12)	-exon (ONI27733, exon 1 of 12)	354	ONI27736	PRUPE_1G102500	ONI27734			PRUPE_1G102500
K4_8_peak_4189b	G2	3529951	3530994	+	568	NA	exon (ONI20769, exon 1 of 6)	-exon (ONI20769, exon 1 of 6)	567	ONI20769	PRUPE_2G032600	ONI20769			PRUPE_2G032600
K4_8_peak_1447b	G1	25410350	25411182	+	568	NA	promoter-TSS (ONI30251)	#NAME?	393	ONI30250	PRUPE_1G240000	ONI30250			PRUPE_1G240000
K4_8_peak_2365d	G1	33325272	33326699	+	568	NA	exon (ONI32340, exon 1 of 10)	-exon (ONI32340, exon 1 of 10)	540	ONI32341	PRUPE_1G362200	ONI32341			PRUPE_1G362200
K4_8_peak_6566c	G3	5018554	5019869	+	568	NA	exon (ONI15929, exon 1 of 1)	-exon (ONI15929, exon 1 of 1)	691	ONI15929	PRUPE_3G069500	ONI15929			PRUPE_3G069500
K4_8_peak_13721b	G6	28325978	28326973	+	567	NA	TTS (ONI04403)	#NAME?	156	ONI04402	PRUPE_6G319600	ONI04402			PRUPE_6G319600
K4_8_peak_16163b	G8	2645310	2646830	+	567	NA	exon (ONH90000, exon 1 of 1)	-exon (ONH90000, exon 1 of 1)	788	ONH90000	PRUPE_8G029000	ONH90000			PRUPE_8G029000
K4_8_peak_13817d	G6	28893689	28895275	+	567	NA	exon (ONI04634, exon 1 of 1)	-exon (ONI04634, exon 1 of 1)	680	ONI04634	PRUPE_6G331500	ONI04634			PRUPE_6G331500
K4_8_peak_674b	G1	9216753	9218167	+	567	NA	exon (ONI28011, exon 1 of 13)	-exon (ONI28011, exon 1 of 13)	961	ONI28011	PRUPE_1G116900	ONI28011			PRUPE_1G116900
K4_8_peak_9699a	G4	17686242	17687159	+	567	NA	intron (ONI13967, intron 1 of 3)	-intron (ONI13967, intron 1 of 3)	467	ONI13967	PRUPE_4G255000	ONI13967			PRUPE_4G255000
K4_8_peak_16865c	G8	16473421	16474629	+	567	NA	promoter-TSS (ONH92060)	#NAME?	184	ONH92056	PRUPE_8G151300	ONH92057			PRUPE_8G151300
K4_8_peak_3114a	G1	38189006	38190158	+	566	NA	intron (ONI33935_m_TCONS_00004001, intron 1 of 8)	-intron (ONI33935, intron 1 of 11)	534	ONI33935	PRUPE_1G454400	ONI33935			PRUPE_1G454400
K4_8_peak_14018b	G6	30270890	30272384	+	566	NA	exon (ONI05116, exon 1 of 18)	-exon (ONI05116, exon 1 of 18)	654	ONI05116_j_TCONS_00040154	PRUPE_6G356900	ONI05118			PRUPE_6G356900
K4_8_peak_15649c	G7	20139975	20141097	+	566	NA	exon (ONH98091, exon 1 of 2)	-exon (ONH98091, exon 1 of 2)	888	ONH98091	PRUPE_7G228100	ONH98091			PRUPE_7G228100
K4_8_peak_15405a	G7	18475607	18476996	+	566	NA	exon (ONH97522, exon 1 of 2)	-exon (ONH97522, exon 1 of 2)	646	ONH97522	PRUPE_7G194600	ONH97522			PRUPE_7G194600
K4_8_peak_12480a	G6	9161688	9162214	+	566	NA	exon (ONI01125, exon 1 of 2)	-exon (ONI01125, exon 1 of 2)	525	ONI01125	PRUPE_6G122900	ONI01126			PRUPE_6G122900
K4_8_peak_8162a	G3	27161142	27161960	+	566	NA	TTS (ONI20086)	#NAME?	590	ONI20085	PRUPE_3G314200	ONI20085			PRUPE_3G314200
K4_8_peak_8142b	G3	27064277	27065613	+	566	NA	intron (ONI20049, intron 1 of 5)	-intron (ONI20049, intron 1 of 5)	547	ONI20049	PRUPE_3G312300	ONI20049			PRUPE_3G312300
K4_8_peak_8706c	G4	3676828	3678469	+	566	NA	exon (ONI10908, exon 1 of 1)	-exon (ONI10908, exon 1 of 1)	757	ONI10908_j_TCONS_00026585	PRUPE_4G075100	ONI10908_j_TCONS_00026585			PRUPE_4G074900
K4_8_peak_14593	G7	11387538	11388555	+	566	NA	promoter-TSS (ONH95565)	#NAME?	350	ONH95564	PRUPE_7G077600	ONH95563			PRUPE_7G077600
K4_8_peak_6566b	G3	5018554	5019869	+	566	NA	exon (ONI15929, exon 1 of 1)	-exon (ONI15929, exon 1 of 1)	691	ONI15929	PRUPE_3G069500	ONI15929			PRUPE_3G069500
K4_8_peak_15883c	G7	21527828	21529327	+	566	NA	exon (ONH98612, exon 1 of 1)	-exon (ONH98612, exon 1 of 1)	646	ONH98612	PRUPE_7G257400	ONH98612			PRUPE_7G257400
K4_8_peak_11732c	G6	974783	976251	+	566	NA	exon (ONH99144, exon 1 of 1)	-exon (ONH99144, exon 1 of 1)	684	ONH99144	PRUPE_6G014100	ONH99144			PRUPE_6G014100
K4_8_peak_11498e	G5	17477651	17480561	+	565	NA	promoter-TSS (ONI09263)	#NAME?	164	ONI09262	PRUPE_5G227000	ONI09262			PRUPE_5G227000
K4_8_peak_12692	G6	15387669	15388511	+	565	NA	exon (ONI01843_m_TCONS_00034975, exon 4 of 4)	-exon (ONI01843_m_TCONS_00034975, exon 4 of 4)	294	ONI01850	PRUPE_6G162500	ONI01850			PRUPE_6G162500
K4_8_peak_3994c	G1	47560649	47561738	+	565	NA	exon (ONI36447, exon 1 of 14)	-exon (ONI36447, exon 1 of 14)	380	ONI36457	PRUPE_1G585800	ONI36448			PRUPE_1G585800
K4_8_peak_12684b	G6	15023939	15024988	+	565	NA	TTS (ONI01824)	#NAME?	417	ONI01823	PRUPE_6G161400	ONI01823			PRUPE_6G161400
K4_8_peak_15917	G7	21711025	21711646	+	565	NA	exon (ONH98672, exon 1 of 1)	-exon (ONH98672, exon 1 of 1)	198	ONH98672	PRUPE_7G261300	ONH98672			PRUPE_7G261300
K4_8_peak_4912c	G2	21975756	21977690	+	565	NA	exon (ONI23165, exon 1 of 1)	-exon (ONI23165, exon 1 of 1)	878	ONI23165	PRUPE_2G173300	ONI23165			PRUPE_2G173300
K4_8_peak_7351b	G3	20967110	20968048	+	565	NA	exon (ONI18178, exon 1 of 1)	-exon (ONI18178, exon 1 of 1)	477	ONI18178	PRUPE_3G201100	ONI18178			PRUPE_3G201100
K4_8_peak_17366b	G8	20569808	20570925	+	565	NA	exon (ONH93412, exon 1 of 1)	-exon (ONH93412, exon 1 of 1)	344	ONH93412	PRUPE_8G230600	ONH93412			PRUPE_8G230600
K4_8_peak_16988a	G8	17631871	17633140	+	564	NA	exon (ONH92399, exon 1 of 1)	-exon (ONH92399, exon 1 of 1)	588	ONH92399	PRUPE_8G173000	ONH92399			PRUPE_8G173000
K4_8_peak_16068d	G8	537385	538710	+	564	NA	exon (ONH89649, exon 1 of 7)	-exon (ONH89649, exon 1 of 7)	609	ONH89649	PRUPE_8G006900	ONH89649			PRUPE_8G006900
K4_8_peak_8493a	G4	2115605	2116626	+	564	NA	intron (ONI10375, intron 1 of 11)	-intron (ONI10375, intron 1 of 11)	567	ONI10375	PRUPE_4G044000	ONI10375			PRUPE_4G044000
K4_8_peak_859b	G1	11616097	11617237	+	564	NA	exon (ONI28562, exon 1 of 1)	-exon (ONI28562, exon 1 of 1)	561	ONI28562	PRUPE_1G148100	ONI28562			PRUPE_1G148100
K4_8_peak_2044b	G1	30821781	30823292	+	564	NA	exon (ONI31616, exon 1 of 1)	-exon (ONI31616, exon 1 of 1)	686	ONI31616_o_TCONS_00008249	PRUPE_1G322200	ONI31616			PRUPE_1G322200
K4_8_peak_15465	G7	18880722	18881594	+	564	NA	intron (ONH97650, intron 1 of 7)	-intron (ONH97649, intron 1 of 7)	275	ONH97650	PRUPE_7G203600	ONH97650			PRUPE_7G203600
K4_8_peak_6566a	G3	5018554	5019869	+	564	NA	exon (ONI15929, exon 1 of 1)	-exon (ONI15929, exon 1 of 1)	691	ONI15929	PRUPE_3G069500	ONI15929			PRUPE_3G069500
K4_8_peak_10750a	G5	12253173	12254843	+	563	NA	promoter-TSS (ONI07504)	#NAME?	27	ONI07504	PRUPE_5G124200	ONI07504			PRUPE_5G124200
K4_8_peak_221b	G1	2434089	2435095	+	563	NA	exon (ONI26612, exon 1 of 1)	-exon (ONI26612, exon 1 of 1)	536	ONI26612	PRUPE_1G034700	ONI26612			PRUPE_1G034700
K4_8_peak_277b	G1	3239266	3240324	+	563	NA	exon (ONI26781, exon 1 of 4)	-exon (ONI26781, exon 1 of 4)	611	ONI26781	PRUPE_1G045300	ONI26781			PRUPE_1G045300
K4_8_peak_2882c	G1	36508944	36510189	+	563	NA	intron (ONI33425, intron 1 of 1)	-intron (ONI33425, intron 1 of 1)	805	ONI33425	PRUPE_1G423400	ONI33425			PRUPE_1G423400
K4_8_peak_16365	G8	9480708	9481556	+	563	NA	exon (ONH90615, exon 1 of 5)	-exon (ONH90615, exon 1 of 5)	541	ONH90615	PRUPE_8G064200	ONH90615			PRUPE_8G064200
K4_8_peak_4231a	G2	4156964	4158136	+	563	NA	promoter-TSS (ONI20883)	#NAME?	132	ONI20885	PRUPE_2G038600	ONI20883			PRUPE_2G038600
K4_8_peak_13217	G6	24177806	24178850	+	563	NA	promoter-TSS (ONI03183)	#NAME?	420	ONI03188	PRUPE_6G244100	ONI03188			PRUPE_6G244100
K4_8_peak_11234a	G5	15422724	15423588	+	563	NA	exon (ONI08572, exon 2 of 2)	-exon (ONI08572, exon 2 of 2)	531	ONI08572	PRUPE_5G186300	ONI08572			PRUPE_5G186300
K4_8_peak_1710	G1	28071048	28072029	+	563	NA	exon (ONI30814, exon 1 of 7)	-exon (ONI30814, exon 1 of 7)	526	ONI30814_m_TCONS_00007795	PRUPE_1G274900	ONI30814			PRUPE_1G274900
K4_8_peak_4964b	G2	22325766	22326945	+	563	NA	TTS (ONI23280)	#NAME?	584	ONI23282_m_TCONS_00012722	PRUPE_2G179700	ONI23282_m_TCONS_00012722			PRUPE_2G179700
K4_8_peak_11389b	G5	16755019	16756734	+	563	NA	exon (ONI08988, exon 1 of 1)	-exon (ONI08988, exon 1 of 1)	984	ONI08988	PRUPE_5G210800	ONI08988			PRUPE_5G210800
K4_8_peak_16570a	G8	12921711	12923202	+	563	NA	exon (ONH91190, exon 1 of 2)	-exon (ONH91190, exon 1 of 2)	785	ONH91190	PRUPE_8G097400	ONH91190			PRUPE_8G097400
K4_8_peak_10629	G5	11249698	11250650	+	563	NA	TTS (ONI07212_m_TCONS_00031973)	#NAME?	510	ONI07211	PRUPE_5G106300	ONI07211			PRUPE_5G106300
K4_8_peak_7208b	G3	19372104	19373275	+	562	NA	exon (ONI17742, exon 1 of 15)	-exon (ONI17742, exon 1 of 15)	680	ONI17742	PRUPE_3G176600	ONI17742			PRUPE_3G176600
K4_8_peak_1303a	G1	23420962	23422736	+	562	NA	exon (ONI29886, exon 1 of 4)	-exon (ONI29886, exon 1 of 4)	572	ONI29886	PRUPE_1G219800	ONI29886			PRUPE_1G219800
K4_8_peak_5449e	G2	26366648	26368405	+	562	NA	exon (ONI24568, exon 1 of 1)	-exon (ONI24568, exon 1 of 1)	979	ONI24568	PRUPE_2G247600	ONI24568			PRUPE_2G247600
K4_8_peak_8109a	G3	26895714	26897122	+	562	NA	exon (ONI19981, exon 1 of 2)	-exon (ONI19981, exon 1 of 2)	869	ONI19981	PRUPE_3G308900	ONI19981			PRUPE_3G308900
K4_8_peak_16305c	G8	6518575	6519951	+	562	NA	exon (ONH90475, exon 1 of 6)	-exon (ONH90475, exon 1 of 6)	615	ONH90475	PRUPE_8G056000	ONH90475			PRUPE_8G056000
K4_8_peak_11251	G5	15572399	15573155	+	562	NA	exon (ONI08626, exon 1 of 4)	-exon (ONI08626, exon 1 of 4)	389	ONI08626_m_TCONS_00030492	PRUPE_5G189500	ONI08626_m_TCONS_00030490			PRUPE_5G189500
K4_8_peak_11834	G6	2476466	2477283	+	562	NA	exon (ONH99478, exon 1 of 1)	-exon (ONH99478, exon 1 of 1)	350	ONH99478	PRUPE_6G032200	ONH99478			PRUPE_6G032200
K4_8_peak_1183a	G1	19929756	19930849	+	562	NA	exon (ONI29559, exon 1 of 1)	-exon (ONI29559, exon 1 of 1)	627	ONI29559	PRUPE_1G201800	ONI29559			PRUPE_1G201800
K4_8_peak_2447c	G1	33795880	33797241	+	562	NA	exon (ONI32512, exon 1 of 1)	-exon (ONI32512, exon 1 of 1)	747	ONI32512	PRUPE_1G370300	ONI32512			PRUPE_1G370300
K4_8_peak_9555c	G4	14120059	14121014	+	561	NA	exon (ONI13474, exon 1 of 6)	-exon (ONI13474, exon 1 of 6)	646	ONI13474_j_TCONS_00025337	PRUPE_4G224400	ONI13474_j_TCONS_00025337			PRUPE_4G224400
K4_8_peak_1776c	G1	28533428	28534682	+	561	NA	exon (ONI30940, exon 2 of 11)	-exon (ONI30940, exon 2 of 11)	337	ONI30941	PRUPE_1G283000	ONI30941			PRUPE_1G283000
K4_8_peak_10213b	G5	4733926	4735071	+	561	NA	exon (ONI06142, exon 1 of 1)	-exon (ONI06142, exon 1 of 1)	547	ONI06142	PRUPE_5G043100	ONI06142			PRUPE_5G043100
K4_8_peak_7182c	G3	19070893	19072262	+	561	NA	exon (ONI17663, exon 1 of 10)	-exon (ONI17663, exon 1 of 10)	757	ONI17663_m_TCONS_00021838	PRUPE_3G172800	ONI17663_m_TCONS_00021838			PRUPE_3G172800
K4_8_peak_13168	G6	23808715	23809415	+	561	NA	intron (ONI03095, intron 1 of 8)	-intron (ONI03094, intron 1 of 10)	179	ONI03095	PRUPE_6G238200	ONI03095			PRUPE_6G238200
K4_8_peak_12119b	G6	4701881	4702708	+	561	NA	exon (ONI00117, exon 1 of 2)	-exon (ONI00117, exon 1 of 2)	387	ONI00117	PRUPE_6G068500	ONI00117			PRUPE_6G068500
K4_8_peak_2089g	G1	31282288	31284689	+	561	NA	exon (ONI31763, exon 1 of 1)	-exon (ONI31763, exon 1 of 1)	295	ONI31763	PRUPE_1G329600	ONI31763			PRUPE_1G329600
K4_8_peak_1342b	G1	23788347	23789357	+	561	NA	intron (ONI29953, intron 1 of 1)	-intron (ONI29953, intron 1 of 1)	541	ONI29953	PRUPE_1G224200	ONI29953			PRUPE_1G224200
K4_8_peak_2620a	G1	34851251	34852832	+	561	NA	exon (ONI32875, exon 1 of 1)	-exon (ONI32875, exon 1 of 1)	941	ONI32875	PRUPE_1G390900	ONI32875			PRUPE_1G390900
K4_8_peak_12975b	G6	22180940	22181999	+	560	NA	promoter-TSS (ONI02673)	#NAME?	455	ONI02672	PRUPE_6G213900	ONI02673			PRUPE_6G213900
K4_8_peak_669d	G1	9154238	9155627	+	560	NA	exon (ONI27997, exon 2 of 3)	-exon (ONI27997, exon 2 of 3)	884	ONI27997	PRUPE_1G116000	ONI27997			PRUPE_1G116000
K4_8_peak_15086a	G7	16397234	16398582	+	560	NA	exon (ONH96821, exon 1 of 2)	-exon (ONH96821, exon 1 of 2)	490	ONH96819	PRUPE_7G154200	ONH96819			PRUPE_7G154200
K4_8_peak_2759c	G1	35776291	35777351	+	560	NA	promoter-TSS (ONI33155)	#NAME?	621	ONI33154	PRUPE_1G408500	ONI33154			PRUPE_1G408500
K4_8_peak_455b	G1	5608440	5609491	+	560	NA	promoter-TSS (ONI27288)	#NAME?	549	ONI27290_k_TCONS_00005797	PRUPE_1G077700	ONI27289			PRUPE_1G077700
K4_8_peak_4956b	G2	22296587	22297534	+	560	NA	exon (ONI23269, exon 1 of 14)	-exon (ONI23269, exon 1 of 14)	134	ONI23271	PRUPE_2G178900	ONI23269			PRUPE_2G178900
K4_8_peak_13782b	G6	28712533	28713831	+	560	NA	exon (ONI04541, exon 1 of 10)	-exon (ONI04541, exon 1 of 10)	541	ONI04544	PRUPE_6G327100	ONI04543			PRUPE_6G327100
K4_8_peak_8673b	G4	3336971	3338166	+	560	NA	promoter-TSS (ONI10799)	#NAME?	707	ONI10797	PRUPE_4G068800	ONI10797			PRUPE_4G068800
K4_8_peak_3995	G1	47563391	47564509	+	560	NA	exon (ONI36458, exon 1 of 13)	-exon (ONI36458, exon 1 of 13)	464	ONI36458_m_TCONS_00005187	PRUPE_1G585900	ONI36458_m_TCONS_00005187			PRUPE_1G585900
K4_8_peak_17215d	G8	19197959	19199576	+	559	NA	exon (ONH92970, exon 1 of 1)	-exon (ONH92970, exon 1 of 1)	770	ONH92970	PRUPE_8G204900	ONH92970			PRUPE_8G204900
K4_8_peak_10998	G5	13915592	13916535	+	559	NA	exon (ONI08052, exon 1 of 7)	-exon (ONI08052, exon 1 of 7)	202	ONI08053	PRUPE_5G155700	ONI08052			PRUPE_5G155700
K4_8_peak_883c	G1	11943170	11945116	+	559	NA	exon (ONI28609_o_TCONS_00001334, exon 2 of 2)	-exon (ONI28609_o_TCONS_00001334, exon 2 of 2)	919	ONI28609_o_TCONS_00001334	PRUPE_1G151300	ONI28610			PRUPE_1G151300
K4_8_peak_11042b	G5	14170924	14171745	+	559	NA	promoter-TSS (ENSRNA049760781-T1)	tRNA-promoter-TSS (ENSRNA049760781-T1)	319	ONI08165	PRUPE_5G161000	ONI08165			PRUPE_5G161000
K4_8_peak_15352a	G7	18078907	18080162	+	559	NA	exon (ONH97392, exon 1 of 3)	-exon (ONH97392, exon 1 of 3)	548	ONH97393	PRUPE_7G187600	ONH97393			PRUPE_7G187600
K4_8_peak_12993b	G6	22407902	22409393	+	559	NA	intron (ONI02709, intron 1 of 3)	-intron (ONI02709, intron 1 of 3)	836	ONI02709	PRUPE_6G217000	ONI02709			PRUPE_6G217000
K4_8_peak_9623b	G4	15729731	15731472	+	559	NA	exon (ONI13699, exon 1 of 1)	-exon (ONI13699, exon 1 of 1)	689	ONI13699	PRUPE_4G239400	ONI13699			PRUPE_4G239400
K4_8_peak_2612c	G1	34798682	34800361	+	559	NA	exon (ONI32848, exon 1 of 10)	-exon (ONI32848, exon 1 of 10)	788	ONI32848_m_TCONS_00003402	PRUPE_1G389800	ONI32848_m_TCONS_00003402			PRUPE_1G389800
K4_8_peak_15655b	G7	20188473	20189579	+	559	NA	exon (ONH98102, exon 1 of 1)	-exon (ONH98102, exon 1 of 1)	339	ONH98102	PRUPE_7G229000	ONH98102			PRUPE_7G229000
K4_8_peak_5423a	G2	26228613	26229641	+	559	NA	exon (ONI24505, exon 1 of 1)	-exon (ONI24505, exon 1 of 1)	462	ONI24505	PRUPE_2G244400	ONI24505			PRUPE_2G244400
K4_8_peak_3488a	G1	42183713	42185310	+	558	NA	intron (ONI35052, intron 1 of 1)	-intron (ONI35052, intron 1 of 1)	746	ONI35052	PRUPE_1G512400	ONI35052			PRUPE_1G512400
K4_8_peak_13269	G6	24583930	24584947	+	558	NA	exon (ONI03319, exon 1 of 1)	-exon (ONI03319, exon 1 of 1)	497	ONI03319	PRUPE_6G250800	ONI03319			PRUPE_6G250800
K4_8_peak_4616a	G2	17809307	17810232	+	558	NA	exon (ONI22307, exon 1 of 12)	-exon (ONI22307, exon 1 of 12)	487	ONI22307_j_TCONS_00012178	PRUPE_2G120600	ONI22307_j_TCONS_00012178			PRUPE_2G120600
K4_8_peak_14585b	G7	11337040	11338063	+	558	NA	intron (ONH95550, intron 1 of 5)	-intron (ONH95546, intron 1 of 6)	496	ONH95546_m_TCONS_00043533	PRUPE_7G076700	ONH95546			PRUPE_7G076700
K4_8_peak_2575	G1	34503575	34504304	+	558	NA	exon (ONI32773, exon 1 of 9)	-exon (ONI32773, exon 1 of 9)	610	ONI32773	PRUPE_1G384800	ONI32774			PRUPE_1G384800
K4_8_peak_2023	G1	30675491	30676414	+	557	NA	exon (ONI31557, exon 1 of 19)	-exon (ONI31557, exon 1 of 19)	581	ONI31557	PRUPE_1G319600	ONI31557			PRUPE_1G319600
K4_8_peak_14068a	G6	30532090	30533835	+	557	NA	promoter-TSS (ONI05217)	#NAME?	-56	ONI05217	PRUPE_6G363000	ONI05217			PRUPE_6G363000
K4_8_peak_145a	G1	1484100	1485296	+	557	NA	intron (ONI26387, intron 1 of 17)	-intron (ONI26387, intron 1 of 17)	535	ONI26387	PRUPE_1G021300	ONI26387			PRUPE_1G021300
K4_8_peak_562c	G1	8038150	8039487	+	557	NA	exon (ONI27712, exon 2 of 2)	-exon (ONI27712, exon 2 of 2)	848	ONI27712	PRUPE_1G100900	ONI27712			PRUPE_1G100900
K4_8_peak_2060b	G1	30909086	30910461	+	557	NA	exon (ONI31651, exon 1 of 11)	-exon (ONI31651, exon 1 of 11)	757	ONI31651	PRUPE_1G323700	ONI31651			PRUPE_1G323700
K4_8_peak_549c	G1	7909870	7911655	+	557	NA	exon (ONI27666, exon 1 of 1)	-exon (ONI27666, exon 1 of 1)	786	ONI27666	PRUPE_1G099000	ONI27666			PRUPE_1G099000
K4_8_peak_10203c	G5	4494830	4496494	+	557	NA	exon (ONI06107, exon 1 of 2)	-exon (ONI06107, exon 1 of 2)	683	ONI06107	PRUPE_5G040900	ONI06107			PRUPE_5G040900
K4_8_peak_3353d	G1	41052348	41054022	+	557	NA	exon (ONI34700, exon 1 of 4)	-exon (ONI34700, exon 1 of 4)	366	ONI34705	PRUPE_1G494000	ONI34700			PRUPE_1G494000
K4_8_peak_16788a	G8	15815677	15816557	+	557	NA	intron (ONH91844, intron 1 of 1)	-intron (ONH91844, intron 1 of 1)	489	ONH91844	PRUPE_8G139100	ONH91844			PRUPE_8G139100
K4_8_peak_17595b	G8	22071299	22072851	+	557	NA	exon (ONH93930, exon 1 of 7)	-exon (ONH93930, exon 1 of 7)	484	ONH93931	PRUPE_8G261400	ONH93930			PRUPE_8G261400
K4_8_peak_3646b	G1	43564349	43565512	+	557	NA	exon (ONI35388, exon 1 of 18)	-exon (ONI35388, exon 1 of 18)	284	ONI35390	PRUPE_1G532800	ONI35389			PRUPE_1G532800
K4_8_peak_10408d	G5	8817759	8819016	+	557	NA	exon (ONI06678, exon 1 of 1)	-exon (ONI06678, exon 1 of 1)	535	ONI06678	PRUPE_5G073900	ONI06678			PRUPE_5G073900
K4_8_peak_12034a	G6	4019304	4020506	+	556	NA	exon (ONH99915, exon 1 of 11)	-exon (ONH99915, exon 1 of 11)	557	ONH99915	PRUPE_6G057400	ONH99915			PRUPE_6G057400
K4_8_peak_13596b	G6	27291875	27292771	+	556	NA	promoter-TSS (ONI04071)	#NAME?	519	ONI04070	PRUPE_6G300600	ONI04070			PRUPE_6G300600
K4_8_peak_8648e	G4	3205828	3207348	+	556	NA	intron (ONI10755, intron 2 of 2)	-intron (ONI10755, intron 2 of 2)	790	ONI10755	PRUPE_4G066400	ONI10755			PRUPE_4G066400
K4_8_peak_4979a	G2	22450769	22451936	+	556	NA	exon (ONI23310, exon 1 of 1)	-exon (ONI23310, exon 1 of 1)	616	ONI23310	PRUPE_2G181800	ONI23310			PRUPE_2G181800
K4_8_peak_16142a	G8	2189736	2191253	+	556	NA	promoter-TSS (XLOC_028617_u_TCONS_00050438_plus)	#NAME?	741	ONH89923	PRUPE_8G024200	ONH89924_k_TCONS_00048043			PRUPE_8G024200
K4_8_peak_9189c	G4	9566497	9568648	+	556	NA	promoter-TSS (ONI12439)	#NAME?	88	ONI12439	PRUPE_4G164700	ONI12439			PRUPE_4G164700
K4_8_peak_3226a	G1	39257251	39258315	+	556	NA	exon (ONI34264, exon 2 of 15)	-exon (ONI34264, exon 2 of 15)	252	ONI34265	PRUPE_1G472000	ONI34264			PRUPE_1G472000
K4_8_peak_2712a	G1	35487065	35488071	+	556	NA	exon (ONI33051, exon 1 of 1)	-exon (ONI33051, exon 1 of 1)	394	ONI33051	PRUPE_1G402400	ONI33051			PRUPE_1G402400
K4_8_peak_2261b	G1	32612692	32613847	+	555	NA	promoter-TSS (ONI32126)	#NAME?	572	ONI32127	PRUPE_1G349900	ONI32127			PRUPE_1G349900
K4_8_peak_8363c	G4	1201356	1202567	+	555	NA	TTS (ONI10058)	#NAME?	654	ONI10057	PRUPE_4G025400	ONI10057			PRUPE_4G025400
K4_8_peak_920	G1	12337515	12338420	+	555	NA	TTS (ONI28698)	#NAME?	219	ONI28704	PRUPE_1G156000	ONI28704			PRUPE_1G156000
K4_8_peak_4547	G2	16460674	16461652	+	555	NA	exon (ONI22099, exon 1 of 2)	-exon (ONI22099, exon 1 of 2)	429	ONI22099	PRUPE_2G106900	ONI22099			PRUPE_2G106900
K4_8_peak_8536c	G4	2365124	2366263	+	555	NA	exon (ONI10472, exon 1 of 2)	-exon (ONI10472, exon 1 of 2)	583	ONI10472	PRUPE_4G049400	ONI10472			PRUPE_4G049400
K4_8_peak_7163b	G3	18857840	18859021	+	555	NA	TTS (ONI17620)	#NAME?	412	ONI17617_m_TCONS_00021805	PRUPE_3G169900	ONI17619			PRUPE_3G169900
K4_8_peak_8902b	G4	5883368	5884171	+	555	NA	promoter-TSS (ONI11522)	#NAME?	304	ONI11521	PRUPE_4G110800	ONI11521			PRUPE_4G110800
K4_8_peak_4379c	G2	10689702	10690670	+	555	NA	intron (ONI21505, intron 1 of 1)	-intron (ONI21505, intron 1 of 1)	577	ONI21505	PRUPE_2G070600	ONI21505			PRUPE_2G070600
K4_8_peak_15696b	G7	20382976	20384113	+	555	NA	exon (ONH98174, exon 1 of 7)	-exon (ONH98174, exon 1 of 7)	137	ONH98176	PRUPE_7G233800	ONH98177			PRUPE_7G233800
K4_8_peak_14680a	G7	12513058	12514030	+	555	NA	intron (ONH95860, intron 1 of 2)	-intron (ONH95860, intron 1 of 2)	477	ONH95860	PRUPE_7G092600	ONH95860			PRUPE_7G092600
K4_8_peak_16396c	G8	10119224	10121379	+	554	NA	exon (ONH90681, exon 1 of 1)	-exon (ONH90681, exon 1 of 1)	865	ONH90681	PRUPE_8G069000	ONH90681			PRUPE_8G069000
K4_8_peak_10407a	G5	8811061	8812175	+	554	NA	promoter-TSS (ENSRNA050003255-T1)	SRP_RNA-promoter-TSS (ENSRNA050003255-T1)	481	ONI06675	PRUPE_5G073800	ONI06675			PRUPE_5G073800
K4_8_peak_14229a	G7	2843257	2844186	+	554	NA	exon (ONH94495, exon 1 of 1)	-exon (ONH94495, exon 1 of 1)	426	ONH94495	PRUPE_7G019000	ONH94495			PRUPE_7G019000
K4_8_peak_4793b	G2	20518487	20519768	+	554	NA	exon (ONI22767, exon 1 of 6)	-exon (ONI22767, exon 1 of 6)	621	ONI22768	PRUPE_2G149800	ONI22768			PRUPE_2G149800
K4_8_peak_4444a	G2	13653241	13654287	+	554	NA	exon (ONI21752, exon 1 of 3)	-exon (ONI21752, exon 1 of 3)	625	ONI21752_m_TCONS_00014905	PRUPE_2G086200	ONI21752			PRUPE_2G086200
K4_8_peak_10674c	G5	11736837	11738604	+	554	NA	exon (ONI07340, exon 1 of 1)	-exon (ONI07340, exon 1 of 1)	972	ONI07340	PRUPE_5G114100	ONI07340			PRUPE_5G114100
K4_8_peak_10227a	G5	4998598	5000212	+	554	NA	promoter-TSS (ONI06187)	#NAME?	-20	ONI06187	PRUPE_5G046400	ONI06187			PRUPE_5G046400
K4_8_peak_15776a	G7	20898018	20899749	+	554	NA	exon (ONH98343, exon 1 of 3)	-exon (ONH98343, exon 1 of 3)	763	ONH98343	PRUPE_7G244700	ONH98343			PRUPE_7G244700
K4_8_peak_2871a	G1	36450165	36451576	+	554	NA	exon (ONI33403, exon 1 of 2)	-exon (ONI33403, exon 1 of 2)	706	ONI33403	PRUPE_1G422100	ONI33403			PRUPE_1G422100
K4_8_peak_15071a	G7	16293270	16294496	+	554	NA	exon (ONH96793, exon 1 of 3)	-exon (ONH96793, exon 1 of 3)	543	ONH96793_m_TCONS_00041797	PRUPE_7G152500	ONH96793_m_TCONS_00041797			PRUPE_7G152500
K4_8_peak_11147a	G5	14913547	14914632	+	554	NA	intron (ONI08396, intron 1 of 5)	-intron (ONI08396, intron 1 of 5)	749	ONI08396	PRUPE_5G175400	ONI08396			PRUPE_5G175400
K4_8_peak_11034d	G5	14136204	14137391	+	554	NA	exon (ONI08152, exon 1 of 3)	-exon (ONI08152, exon 1 of 3)	633	ONI08155_j_TCONS_00032468	PRUPE_5G160100	ONI08155_j_TCONS_00032468			PRUPE_5G160100
K4_8_peak_12371a	G6	7532731	7534093	+	554	NA	exon (ONI00802, exon 1 of 1)	-exon (ONI00802, exon 1 of 1)	994	ONI00802	PRUPE_6G106100	ONI00802			PRUPE_6G106100
K4_8_peak_9357e	G4	11516100	11517658	+	554	NA	intron (ONI12915, intron 2 of 6)	-intron (ONI12915, intron 2 of 6)	781	ONI12915	PRUPE_4G191600	ONI12915			PRUPE_4G191600
K4_8_peak_10897c	G5	13246258	13247760	+	554	NA	intron (ONI07857_m_TCONS_00030112, intron 1 of 14)	-intron (ONI07857, intron 1 of 13)	696	ONI07857	PRUPE_5G143100	ONI07857_m_TCONS_00030112			PRUPE_5G143100
K4_8_peak_8562	G4	2526450	2527680	+	554	NA	exon (ONI10542, exon 1 of 22)	-exon (ONI10542, exon 1 of 22)	563	ONI10542	PRUPE_4G052400	ONI10542			PRUPE_4G052400
K4_8_peak_11960b	G6	3455577	3456521	+	554	NA	exon (ONH99756, exon 2 of 25)	-exon (ONH99756, exon 2 of 25)	249	ONH99756	PRUPE_6G048400	ONH99756			PRUPE_6G048400
K4_8_peak_15399b	G7	18433610	18434741	+	553	NA	exon (ONH97512, exon 1 of 13)	-exon (ONH97512, exon 1 of 13)	165	ONH97514	PRUPE_7G193900	ONH97512			PRUPE_7G193900
K4_8_peak_12967d	G6	22119964	22122657	+	553	NA	promoter-TSS (ONI02658)	#NAME?	183	ONI02660	PRUPE_6G213300	ONI02660			PRUPE_6G213300
K4_8_peak_11959c	G6	3453293	3454880	+	553	NA	exon (ONH99754, exon 1 of 5)	-exon (ONH99754, exon 1 of 5)	651	ONH99754_m_TCONS_00037082	PRUPE_6G048200	ONH99754_m_TCONS_00037082			PRUPE_6G048200
K4_8_peak_15657b	G7	20198275	20199438	+	553	NA	TTS (ONH98106)	#NAME?	849	ONH98105	PRUPE_7G229200	ONH98105			PRUPE_7G229200
K4_8_peak_1252b	G1	22673415	22675071	+	553	NA	exon (ONI29757, exon 1 of 4)	-exon (ONI29757, exon 1 of 4)	833	ONI29757	PRUPE_1G213300	ONI29757			PRUPE_1G213300
K4_8_peak_4838a	G2	21017160	21018251	+	553	NA	exon (ONI22883, exon 1 of 7)	-exon (ONI22883, exon 1 of 7)	846	ONI22883	PRUPE_2G156800	ONI22883			PRUPE_2G156800
K4_8_peak_17389a	G8	20674481	20675512	+	553	NA	exon (ONH93445, exon 1 of 13)	-exon (ONH93445, exon 1 of 13)	662	ONH93445	PRUPE_8G232900	ONH93445			PRUPE_8G232900
K4_8_peak_2992b	G1	37221954	37222917	+	553	NA	exon (ONI33624, exon 1 of 8)	-exon (ONI33624, exon 1 of 8)	425	ONI33624	PRUPE_1G436300	ONI33624			PRUPE_1G436300
K4_8_peak_5971	G2	29706037	29706908	+	553	NA	exon (ONI25730, exon 1 of 11)	-exon (ONI25730, exon 1 of 11)	440	ONI25731	PRUPE_2G317200	ONI25730			PRUPE_2G317200
K4_8_peak_13497b	G6	26493309	26494236	+	553	NA	exon (ONI03849, exon 1 of 1)	-exon (ONI03849, exon 1 of 1)	908	ONI03849	PRUPE_6G285700	ONI03849			PRUPE_6G285700
K4_8_peak_5842b	G2	28970586	28972463	+	552	NA	promoter-TSS (ONI25422)	#NAME?	13	ONI25425	PRUPE_2G302400	ONI25425			PRUPE_2G302400
K4_8_peak_4416	G2	12106350	12107160	+	552	NA	exon (ONI21654, exon 1 of 10)	-exon (ONI21654, exon 1 of 10)	417	ONI21654	PRUPE_2G078900	ONI21654			PRUPE_2G078900
K4_8_peak_12804b	G6	19000130	19001419	+	552	NA	exon (ONI02193, exon 2 of 2)	-exon (ONI02193, exon 2 of 2)	760	ONI02193	PRUPE_6G182600	ONI02193			PRUPE_6G182600
K4_8_peak_16985c	G8	17604299	17605870	+	551	NA	intron (ONH92392, intron 1 of 4)	-intron (ONH92392, intron 1 of 4)	718	ONH92392	PRUPE_8G172500	ONH92392			PRUPE_8G172500
K4_8_peak_8504	G4	2163525	2164568	+	551	NA	TTS (ONI10404)	#NAME?	340	ONI10405	PRUPE_4G045200	ONI10405			PRUPE_4G045200
K4_8_peak_5694b	G2	28165600	28166833	+	551	NA	TTS (ONI25146)	#NAME?	434	ONI25148	PRUPE_2G284200	ONI25148			PRUPE_2G284200
K4_8_peak_11943	G6	3337105	3337877	+	551	NA	exon (ONH99728, exon 1 of 7)	-exon (ONH99728, exon 1 of 7)	408	ONH99728	PRUPE_6G046100	ONH99728			PRUPE_6G046100
K4_8_peak_1370b	G1	24164979	24166051	+	551	NA	exon (ONI30053, exon 1 of 9)	-exon (ONI30053, exon 1 of 9)	501	ONI30053	PRUPE_1G228700	ONI30053			PRUPE_1G228700
K4_8_peak_1101a	G1	17205168	17206193	+	551	NA	exon (ONI29219, exon 1 of 7)	-exon (ONI29219, exon 1 of 7)	456	ONI29219_m_TCONS_00001654	PRUPE_1G187900	ONI29220			PRUPE_1G187900
K4_8_peak_11496b	G5	17469827	17470683	+	551	NA	promoter-TSS (ONI09257)	#NAME?	206	ONI09256	PRUPE_5G226700	ONI09252			PRUPE_5G226700
K4_8_peak_1116	G1	17678220	17679134	+	551	NA	exon (ONI29289, exon 1 of 15)	-exon (ONI29289, exon 1 of 15)	511	ONI29289	PRUPE_1G191400	ONI29289			PRUPE_1G191400
K4_8_peak_5449c	G2	26366648	26368405	+	551	NA	exon (ONI24568, exon 1 of 1)	-exon (ONI24568, exon 1 of 1)	979	ONI24568	PRUPE_2G247600	ONI24568			PRUPE_2G247600
K4_8_peak_5130b	G2	23796506	23797472	+	550	NA	TTS (ONI23668_m_TCONS_00015911)	#NAME?	253	ONI23667	PRUPE_2G201200	ONI23667			PRUPE_2G201200
K4_8_peak_15341c	G7	18009230	18010883	+	550	NA	exon (ONH97372, exon 1 of 3)	-exon (ONH97372, exon 1 of 3)	869	ONH97372_j_TCONS_00044479	PRUPE_7G186300	ONH97372			PRUPE_7G186300
K4_8_peak_7308	G3	20566092	20567037	+	550	NA	exon (ONI18048, exon 1 of 16)	-exon (ONI18048, exon 1 of 16)	469	ONI18048	PRUPE_3G194100	ONI18049			PRUPE_3G194100
K4_8_peak_2612b	G1	34798682	34800361	+	550	NA	exon (ONI32848, exon 1 of 10)	-exon (ONI32848, exon 1 of 10)	788	ONI32848_m_TCONS_00003402	PRUPE_1G389800	ONI32848_m_TCONS_00003402			PRUPE_1G389800
K4_8_peak_8837a	G4	4799347	4800870	+	550	NA	exon (ONI11245, exon 1 of 1)	-exon (ONI11245, exon 1 of 1)	768	ONI11245	PRUPE_4G095400	ONI11245			PRUPE_4G095400
K4_8_peak_13923a	G6	29613549	29614708	+	550	NA	TTS (ONI04864)	#NAME?	526	ONI04865	PRUPE_6G344700	ONI04865			PRUPE_6G344700
K4_8_peak_16931c	G8	17090545	17091853	+	550	NA	TTS (ONH92220_m_TCONS_00046853)	#NAME?	597	ONH92222	PRUPE_8G163700	ONH92222			PRUPE_8G163700
K4_8_peak_1663c	G1	27532370	27533610	+	550	NA	exon (ONI30704, exon 1 of 7)	-exon (ONI30704, exon 1 of 7)	117	ONI30704	PRUPE_1G268000	ONI30705			PRUPE_1G268000
K4_8_peak_1223d	G1	22371505	22373475	+	549	NA	promoter-TSS (ONI29712)	#NAME?	126	ONI29708	PRUPE_1G210000	ONI29711			PRUPE_1G210000
K4_8_peak_17010b	G8	17947702	17948786	+	549	NA	exon (ONH92478, exon 1 of 8)	-exon (ONH92478, exon 1 of 8)	614	ONH92478	PRUPE_8G178100	ONH92478			PRUPE_8G178100
K4_8_peak_2791	G1	35947729	35948450	+	549	NA	exon (ONI33228, exon 1 of 7)	-exon (ONI33228, exon 1 of 7)	342	ONI33228	PRUPE_1G411800	ONI33228_m_TCONS_00003627			PRUPE_1G411800
K4_8_peak_11207a	G5	15260486	15261649	+	549	NA	exon (ONI08516, exon 1 of 6)	-exon (ONI08516, exon 1 of 6)	213	ONI08520	PRUPE_5G183200	ONI08516			PRUPE_5G183200
K4_8_peak_10759a	G5	12342585	12343677	+	549	NA	intron (ONI07528, intron 1 of 4)	-intron (ONI07526, intron 1 of 7)	439	ONI07528	PRUPE_5G125900	ONI07528			PRUPE_5G125900
K4_8_peak_12538a	G6	10630582	10631487	+	549	NA	exon (ONI01343_m_TCONS_00034671, exon 1 of 2)	-exon (ONI01343_m_TCONS_00034671, exon 1 of 2)	397	ONI01343_m_TCONS_00034671	PRUPE_6G134600	ONI01343			PRUPE_6G134600
K4_8_peak_6849b	G3	9866792	9868433	+	549	NA	exon (ONI16697, exon 1 of 1)	-exon (ONI16697, exon 1 of 1)	787	ONI16697	PRUPE_3G116300	ONI16697			PRUPE_3G116300
K4_8_peak_17304b	G8	20021627	20022742	+	549	NA	exon (ONH93226, exon 1 of 14)	-exon (ONH93226, exon 1 of 14)	852	ONH93230	PRUPE_8G220400	ONH93226			PRUPE_8G220400
K4_8_peak_9524b	G4	13787122	13788021	+	549	NA	exon (ONI13400, exon 1 of 4)	-exon (ONI13400, exon 1 of 4)	491	ONI13400	PRUPE_4G219200	ONI13400			PRUPE_4G219300
K4_8_peak_6039b	G2	30044786	30045807	+	549	NA	intron (ONI25887, intron 1 of 31)	-intron (ONI25886, intron 1 of 31)	202	ONI25887	PRUPE_2G324800	ONI25887			PRUPE_2G324800
K4_8_peak_14402b	G7	8337666	8338774	+	549	NA	exon (ONH95021, exon 1 of 7)	-exon (ONH95021, exon 1 of 7)	524	ONH95021	PRUPE_7G047000	ONH95021			PRUPE_7G047000
K4_8_peak_1652	G1	27383140	27384169	+	549	NA	promoter-TSS (ONI30672)	#NAME?	311	ONI30669	PRUPE_1G265900	ONI30671			PRUPE_1G265900
K4_8_peak_14946	G7	15185469	15186345	+	548	NA	exon (ONH96506, exon 1 of 2)	-exon (ONH96506, exon 1 of 2)	364	ONH96506	PRUPE_7G133400	ONH96506			PRUPE_7G133400
K4_8_peak_2432a	G1	33749840	33750649	+	548	NA	promoter-TSS (ONI32463)	#NAME?	470	ONI32468_j_TCONS_00003223	PRUPE_1G369600	ONI32468_j_TCONS_00003223			PRUPE_1G369600
K4_8_peak_12590c	G6	11742433	11743837	+	548	NA	promoter-TSS (ONI01528)	#NAME?	57	ONI01528	PRUPE_6G144300	ONI01528			PRUPE_6G144300
K4_8_peak_2442a	G1	33786545	33787395	+	547	NA	exon (ONI32506, exon 2 of 3)	-exon (ONI32506, exon 2 of 3)	114	ONI32509	PRUPE_1G370100	ONI32509			PRUPE_1G370100
K4_8_peak_15827b	G7	21186397	21187906	+	547	NA	exon (ONH98475, exon 1 of 1)	-exon (ONH98475, exon 1 of 1)	917	ONH98475	PRUPE_7G250400	ONH98475			PRUPE_7G250400
K4_8_peak_141c	G1	1464464	1465513	+	547	NA	exon (ONI26374, exon 2 of 9)	-exon (ONI26374, exon 2 of 9)	582	ONI26374_m_TCONS_00000205	PRUPE_1G020900	ONI26374			PRUPE_1G020900
K4_8_peak_5730b	G2	28384205	28386305	+	547	NA	promoter-TSS (ONI25211)	#NAME?	-29	ONI25211	PRUPE_2G289200	ONI25211_j_TCONS_00016762			PRUPE_2G289200
K4_8_peak_10146	G5	3503848	3504796	+	547	NA	exon (ONI05936, exon 2 of 8)	-exon (ONI05936, exon 2 of 8)	769	ONI05937	PRUPE_5G030000	ONI05937			PRUPE_5G030000
K4_8_peak_12644a	G6	13320293	13321576	+	547	NA	exon (ONI01680, exon 1 of 8)	-exon (ONI01680, exon 1 of 8)	858	ONI01680_m_TCONS_00034857	PRUPE_6G153100	ONI01680			PRUPE_6G153100
K4_8_peak_16177a	G8	3109867	3110624	+	547	NA	TTS (ONH90073)	#NAME?	444	ONH90074	PRUPE_8G033400	ONH90074			PRUPE_8G033400
K4_8_peak_17229	G8	19418970	19420032	+	547	NA	exon (ONH93022, exon 1 of 6)	-exon (ONH93022, exon 1 of 6)	433	ONH93022	PRUPE_8G208900	ONH93022			PRUPE_8G208900
K4_8_peak_11282a	G5	15793478	15794413	+	547	NA	exon (ONI08685, exon 1 of 2)	-exon (ONI08685, exon 1 of 2)	420	ONI08685	PRUPE_5G193800	ONI08685			PRUPE_5G193800
K4_8_peak_4121a	G2	2030178	2031198	+	547	NA	exon (ONI20520, exon 1 of 2)	-exon (ONI20520, exon 1 of 2)	976	ONI20520	PRUPE_2G020400	ONI20520			PRUPE_2G020400
K4_8_peak_155a	G1	1541190	1541963	+	547	NA	promoter-TSS (ONI26405)	#NAME?	97	ONI26405	PRUPE_1G022600	ONI26405			PRUPE_1G022600
K4_8_peak_878b	G1	11790852	11791906	+	546	NA	exon (ONI28591, exon 1 of 2)	-exon (ONI28591, exon 1 of 2)	398	ONI28594	PRUPE_1G150300	ONI28591			PRUPE_1G150300
K4_8_peak_734c	G1	10018298	10019356	+	546	NA	exon (ONI28166, exon 1 of 3)	-exon (ONI28166, exon 1 of 3)	507	ONI28166	PRUPE_1G128000	ONI28166			PRUPE_1G128000
K4_8_peak_6886c	G3	11457195	11458599	+	546	NA	intron (ONI16848_m_TCONS_00021394, intron 1 of 1)	-intron (ONI16848, intron 1 of 2)	756	ONI16848	PRUPE_3G125100	ONI16848			PRUPE_3G125100
K4_8_peak_12975a	G6	22180940	22181999	+	546	NA	promoter-TSS (ONI02673)	#NAME?	455	ONI02672	PRUPE_6G213900	ONI02673			PRUPE_6G213900
K4_8_peak_11960a	G6	3455577	3456521	+	546	NA	exon (ONH99756, exon 2 of 25)	-exon (ONH99756, exon 2 of 25)	249	ONH99756	PRUPE_6G048400	ONH99756			PRUPE_6G048400
K4_8_peak_7478b	G3	22095509	22097130	+	546	NA	promoter-TSS (ONI18512_j_TCONS_00019324)	#NAME?	274	ONI18512	PRUPE_3G220100	ONI18512			PRUPE_3G220100
K4_8_peak_10997b	G5	13907906	13908910	+	546	NA	TTS (ONI08050)	#NAME?	603	ONI08049	PRUPE_5G155500	ONI08049			PRUPE_5G155500
K4_8_peak_16571c	G8	12938202	12938893	+	546	NA	exon (ONH91191, exon 1 of 7)	-exon (ONH91191, exon 1 of 7)	281	ONH91191_m_TCONS_00046304	PRUPE_8G097500	ONH91191_m_TCONS_00046304			PRUPE_8G097500
K4_8_peak_15722a	G7	20544590	20545503	+	546	NA	intron (ONH98229, intron 1 of 8)	-intron (ONH98229, intron 1 of 8)	411	ONH98229	PRUPE_7G237100	ONH98229			PRUPE_7G237100
K4_8_peak_749b	G1	10137787	10139196	+	546	NA	exon (ONI28199, exon 1 of 2)	-exon (ONI28199, exon 1 of 2)	826	ONI28199	PRUPE_1G130400	ONI28199			PRUPE_1G130400
K4_8_peak_13115	G6	23460357	23461261	+	546	NA	exon (ONI02987, exon 1 of 11)	-exon (ONI02987, exon 1 of 11)	786	ONI02987	PRUPE_6G232000	ONI02993			PRUPE_6G232000
K4_8_peak_3828a	G1	45714010	45715123	+	545	NA	promoter-TSS (ONI35907_p_TCONS_00011086_minus)	#NAME?	533	ONI35910	PRUPE_1G560000	ONI35910			PRUPE_1G560000
K4_8_peak_11086a	G5	14492947	14494231	+	545	NA	exon (ONI08263, exon 1 of 1)	-exon (ONI08263, exon 1 of 1)	603	ONI08263_o_TCONS_00032531	PRUPE_5G168200	ONI08263_o_TCONS_00032531			PRUPE_5G168200
K4_8_peak_8335a	G4	1059929	1060812	+	545	NA	exon (ONI09986, exon 1 of 2)	-exon (ONI09986, exon 1 of 2)	402	ONI09986	PRUPE_4G022300	ONI09986			PRUPE_4G022300
K4_8_peak_7994b	G3	26190184	26191589	+	545	NA	exon (ONI19700, exon 1 of 2)	-exon (ONI19700, exon 1 of 2)	756	ONI19700	PRUPE_3G292600	ONI19700			PRUPE_3G292600
K4_8_peak_2357b	G1	33271236	33272542	+	545	NA	exon (ONI32323, exon 1 of 6)	-exon (ONI32323, exon 1 of 6)	677	ONI32323_m_TCONS_00003153	PRUPE_1G361000	ONI32323_m_TCONS_00003153			PRUPE_1G361000
K4_8_peak_5494b	G2	26651455	26652176	+	545	NA	promoter-TSS (ONI24651)	#NAME?	492	ONI24652	PRUPE_2G252900	ONI24652			PRUPE_2G252900
K4_8_peak_13197c	G6	24007110	24008554	+	545	NA	exon (ONI03149, exon 1 of 1)	-exon (ONI03149, exon 1 of 1)	698	ONI03149	PRUPE_6G241600	ONI03149			PRUPE_6G241600
K4_8_peak_11218	G5	15316910	15317776	+	545	NA	exon (ONI08540, exon 1 of 3)	-exon (ONI08540, exon 1 of 3)	381	ONI08540_m_TCONS_00032701	PRUPE_5G184300	ONI08540			PRUPE_5G184300
K4_8_peak_3937b	G1	47014142	47015604	+	545	NA	exon (ONI36245, exon 1 of 3)	-exon (ONI36245, exon 1 of 3)	712	ONI36245	PRUPE_1G577500	ONI36245			PRUPE_1G577500
K4_8_peak_8392b	G4	1449492	1451065	+	545	NA	exon (ONI10157, exon 1 of 1)	-exon (ONI10157, exon 1 of 1)	835	ONI10157	PRUPE_4G031100	ONI10157			PRUPE_4G031100
K4_8_peak_772c	G1	10658784	10659912	+	545	NA	exon (ONI28271_j_TCONS_00001178, exon 2 of 14)	-exon (ONI28271_j_TCONS_00001178, exon 2 of 14)	592	ONI28271_j_TCONS_00001178	PRUPE_1G135100	ONI28271_j_TCONS_00001178			PRUPE_1G135100
K4_8_peak_3402a	G1	41530648	41531651	+	545	NA	exon (ONI34848, exon 2 of 4)	-exon (ONI34848, exon 2 of 4)	382	ONI34848	PRUPE_1G502000	ONI34848			PRUPE_1G502000
K4_8_peak_13790d	G6	28765014	28766510	+	545	NA	exon (ONI04569, exon 1 of 2)	-exon (ONI04569, exon 1 of 2)	763	ONI04569	PRUPE_6G328600	ONI04569			PRUPE_6G328600
K4_8_peak_13532c	G6	26827976	26829667	+	544	NA	exon (ONI03914, exon 1 of 1)	-exon (ONI03914, exon 1 of 1)	787	ONI03914	PRUPE_6G290700	ONI03914			PRUPE_6G290700
K4_8_peak_6177b	G3	921189	922598	+	544	NA	exon (ONI14856, exon 1 of 8)	-exon (ONI14856, exon 1 of 8)	642	ONI14856	PRUPE_3G013000	ONI14856			PRUPE_3G013000
K4_8_peak_17523a	G8	21599716	21601049	+	544	NA	exon (ONH93762, exon 1 of 2)	-exon (ONH93762, exon 1 of 2)	672	ONH93762	PRUPE_8G251000	ONH93762			PRUPE_8G251000
K4_8_peak_4329a	G2	7312832	7313647	+	544	NA	exon (ONI21295, exon 2 of 6)	-exon (ONI21295, exon 2 of 6)	614	ONI21295_n_TCONS_00014646	PRUPE_2G058600	ONI21295_n_TCONS_00014646			PRUPE_2G058600
K4_8_peak_145b	G1	1484100	1485296	+	544	NA	intron (ONI26387, intron 1 of 17)	-intron (ONI26387, intron 1 of 17)	535	ONI26387	PRUPE_1G021300	ONI26387			PRUPE_1G021300
K4_8_peak_13102b	G6	23368335	23369442	+	544	NA	exon (ONI02949, exon 1 of 3)	-exon (ONI02949, exon 1 of 3)	528	ONI02949	PRUPE_6G230700	ONI02949			PRUPE_6G230700
K4_8_peak_4611c	G2	17714147	17715695	+	543	NA	exon (ONI22291, exon 1 of 3)	-exon (ONI22291, exon 1 of 3)	895	ONI22291	PRUPE_2G119300	ONI22291			PRUPE_2G119300
K4_8_peak_13339b	G6	25128503	25129477	+	543	NA	exon (ONI03500, exon 1 of 11)	-exon (ONI03500, exon 1 of 11)	408	ONI03500_j_TCONS_00035793	PRUPE_6G260800	ONI03500_j_TCONS_00035793			PRUPE_6G260800
K4_8_peak_441b	G1	5483380	5484458	+	543	NA	exon (ONI27247, exon 1 of 2)	-exon (ONI27247, exon 1 of 2)	551	ONI27247	PRUPE_1G076200	ONI27247			PRUPE_1G076200
K4_8_peak_9186b	G4	9551853	9552789	+	543	NA	exon (ONI12428, exon 1 of 4)	-exon (ONI12428, exon 1 of 4)	458	ONI12428	PRUPE_4G164400	ONI12428			PRUPE_4G164400
K4_8_peak_15162d	G7	16799028	16800658	+	543	NA	promoter-TSS (ONH96967)	#NAME?	129	ONH96973	PRUPE_7G162800	ONH96973			PRUPE_7G162800
K4_8_peak_10262c	G5	5692193	5693884	+	543	NA	exon (ONI06316, exon 1 of 3)	-exon (ONI06316, exon 1 of 3)	757	ONI06316	PRUPE_5G052900	ONI06316			PRUPE_5G052900
K4_8_peak_10296	G5	6345886	6346915	+	543	NA	exon (ONI06411, exon 2 of 5)	-exon (ONI06411, exon 2 of 5)	479	ONI06411	PRUPE_5G058800	ONI06411			PRUPE_5G058800
K4_8_peak_12648	G6	13385267	13386146	+	543	NA	exon (ONI01687_m_TCONS_00034859, exon 1 of 13)	-exon (ONI01687_m_TCONS_00034859, exon 1 of 13)	430	ONI01688	PRUPE_6G153800	ONI01687_m_TCONS_00034859			PRUPE_6G153800
K4_8_peak_5966b	G2	29675427	29676778	+	543	NA	exon (ONI25716, exon 1 of 5)	-exon (ONI25716, exon 1 of 5)	142	ONI25716	PRUPE_2G316200	ONI25715			PRUPE_2G316200
K4_8_peak_8623a	G4	2970360	2971760	+	543	NA	exon (ONI10689, exon 1 of 1)	-exon (ONI10689, exon 1 of 1)	672	ONI10689	PRUPE_4G062000	ONI10689			PRUPE_4G062000
K4_8_peak_12806e	G6	19037585	19039825	+	543	NA	exon (ONI02203, exon 1 of 2)	-exon (ONI02203, exon 1 of 2)	666	ONI02204	PRUPE_6G183200	ONI02203			PRUPE_6G183200
K4_8_peak_10613	G5	11103507	11104322	+	543	NA	exon (ONI07174, exon 1 of 1)	-exon (ONI07174, exon 1 of 1)	253	ONI07174	PRUPE_5G104300	ONI07174			PRUPE_5G104300
K4_8_peak_11525a	G5	17653125	17654880	+	543	NA	exon (ONI09318, exon 2 of 4)	-exon (ONI09318, exon 2 of 4)	945	ONI09318	PRUPE_5G231600	ONI09318			PRUPE_5G231600
K4_8_peak_10565f	G5	10634127	10636416	+	543	NA	exon (ONI07059, exon 2 of 4)	-exon (ONI07059, exon 2 of 4)	922	ONI07061	PRUPE_5G097700	ONI07061			PRUPE_5G097700
K4_8_peak_15614a	G7	19916395	19917592	+	543	NA	promoter-TSS (ONH98018)	#NAME?	578	ONH98023	PRUPE_7G223600	ONH98023			PRUPE_7G223600
K4_8_peak_8272a	G4	592335	593750	+	543	NA	exon (ONI09836, exon 1 of 1)	-exon (ONI09836, exon 1 of 1)	969	ONI09836	PRUPE_4G012500	ONI09836			PRUPE_4G012500
K4_8_peak_12663b	G6	13661491	13662441	+	542	NA	exon (ONI01723, exon 1 of 14)	-exon (ONI01723, exon 1 of 14)	107	ONI01724	PRUPE_6G155800	ONI01725			PRUPE_6G155800
K4_8_peak_3032a	G1	37640110	37641160	+	542	NA	intron (ONI33740_m_TCONS_00003917, intron 1 of 3)	-intron (ONI33740, intron 1 of 2)	526	ONI33740_m_TCONS_00003917	PRUPE_1G444100	ONI33740_m_TCONS_00003917			PRUPE_1G444100
K4_8_peak_8072c	G3	26685375	26686299	+	542	NA	exon (ONI19888, exon 1 of 4)	-exon (ONI19888, exon 1 of 4)	489	ONI19888	PRUPE_3G303400	ONI19888			PRUPE_3G303400
K4_8_peak_4040c	G2	437752	439190	+	542	NA	exon (ONI20236_m_TCONS_00011138, exon 1 of 2)	-exon (ONI20236_m_TCONS_00011138, exon 1 of 2)	867	ONI20236_m_TCONS_00011138	PRUPE_2G004300	ONI20236			PRUPE_2G004300
K4_8_peak_6557c	G3	4935791	4936873	+	542	NA	promoter-TSS (ONI15913)	#NAME?	393	ONI15914	PRUPE_3G068600	ONI15914			PRUPE_3G068600
K4_8_peak_8018a	G3	26314501	26315579	+	542	NA	TTS (ONI19759)	#NAME?	492	ONI19760	PRUPE_3G295800	ONI19760			PRUPE_3G295800
K4_8_peak_8641a	G4	3141857	3142703	+	541	NA	exon (ONI10746, exon 1 of 2)	-exon (ONI10746, exon 1 of 2)	236	ONI10746	PRUPE_4G065600	ONI10746			PRUPE_4G065600
K4_8_peak_9551b	G4	14057209	14057962	+	541	NA	intron (ONI13462_m_TCONS_00027918, intron 1 of 2)	-intron (ONI13462, intron 1 of 5)	308	ONI13462	PRUPE_4G223800	ONI13462_m_TCONS_00027917			PRUPE_4G223800
K4_8_peak_12590d	G6	11742433	11743837	+	541	NA	promoter-TSS (ONI01528)	#NAME?	57	ONI01528	PRUPE_6G144300	ONI01528			PRUPE_6G144300
K4_8_peak_8148d	G3	27081841	27083531	+	541	NA	exon (ONI20056, exon 1 of 4)	-exon (ONI20056, exon 1 of 4)	978	ONI20056	PRUPE_3G312800	ONI20057			PRUPE_3G312800
K4_8_peak_5329b	G2	25569064	25570111	+	541	NA	exon (ONI24257, exon 1 of 18)	-exon (ONI24257, exon 1 of 18)	453	ONI24257	PRUPE_2G231600	ONI24257			PRUPE_2G231600
K4_8_peak_9213b	G4	10065871	10067031	+	541	NA	exon (ONI12542, exon 2 of 7)	-exon (ONI12542, exon 2 of 7)	502	ONI12542	PRUPE_4G170500	ONI12542			PRUPE_4G170500
K4_8_peak_16416a	G8	10451015	10451810	+	541	NA	exon (ONH90724, exon 1 of 20)	-exon (ONH90724, exon 1 of 20)	404	ONH90725	PRUPE_8G071400	ONH90724			PRUPE_8G071400
K4_8_peak_2523e	G1	34296492	34298331	+	541	NA	exon (ONI32692, exon 1 of 2)	-exon (ONI32692, exon 1 of 2)	886	ONI32692_k_TCONS_00008806	PRUPE_1G380100	ONI32692			PRUPE_1G380100
K4_8_peak_14597b	G7	11445299	11446090	+	541	NA	promoter-TSS (ONH95575)	#NAME?	423	ONH95576	PRUPE_7G078500	ONH95576			PRUPE_7G078500
K4_8_peak_12417b	G6	8187004	8187770	+	541	NA	exon (ONI00953, exon 1 of 13)	-exon (ONI00953, exon 1 of 13)	463	ONI00954	PRUPE_6G113400	ONI00954			PRUPE_6G113400
K4_8_peak_16838c	G8	16205585	16207231	+	541	NA	exon (ONH91963, exon 2 of 4)	-exon (ONH91963, exon 2 of 4)	992	ONH91963_m_TCONS_00046729	PRUPE_8G146700	ONH91963			PRUPE_8G146700
K4_8_peak_748a	G1	10132071	10133799	+	541	NA	intron (ONI28198, intron 1 of 1)	-intron (ONI28197, intron 1 of 1)	737	ONI28198	PRUPE_1G130300	ONI28197			PRUPE_1G130300
K4_8_peak_17027b	G8	18074576	18075254	+	540	NA	exon (ONH92545, exon 1 of 15)	-exon (ONH92545, exon 1 of 15)	347	ONH92545_m_TCONS_00046991	PRUPE_8G180000	ONH92545			PRUPE_8G180000
K4_8_peak_3287	G1	40408595	40409095	+	540	NA	exon (ONI34509, exon 1 of 1)	-exon (ONI34509, exon 1 of 1)	661	ONI34509	PRUPE_1G485100	ONI34509			PRUPE_1G485100
K4_8_peak_13066	G6	23008089	23008921	+	540	NA	exon (ONI02880, exon 1 of 4)	-exon (ONI02880, exon 1 of 4)	465	ONI02880	PRUPE_6G225900	ONI02880			PRUPE_6G225900
K4_8_peak_8850b	G4	5167369	5168542	+	540	NA	intron (ONI11314_m_TCONS_00026802, intron 2 of 13)	-intron (ONI11314, intron 1 of 12)	636	ONI11314	PRUPE_4G101200	ONI11314_m_TCONS_00026802			PRUPE_4G101200
K4_8_peak_8598b	G4	2784670	2786051	+	540	NA	exon (ONI10631, exon 2 of 6)	-exon (ONI10631, exon 2 of 6)	565	ONI10631	PRUPE_4G058300	ONI10631			PRUPE_4G058300
K4_8_peak_13095a	G6	23336126	23337495	+	540	NA	intron (ONI02942_m_TCONS_00035523, intron 1 of 3)	-intron (ONI02942, intron 1 of 2)	624	ONI02942_m_TCONS_00035523	PRUPE_6G230200	ONI02942			PRUPE_6G230200
K4_8_peak_8350b	G4	1138251	1139437	+	540	NA	exon (ONI10026, exon 1 of 18)	-exon (ONI10026, exon 1 of 18)	268	ONI10031	PRUPE_4G024000	ONI10026			PRUPE_4G024000
K4_8_peak_10408c	G5	8817759	8819016	+	540	NA	exon (ONI06678, exon 1 of 1)	-exon (ONI06678, exon 1 of 1)	535	ONI06678	PRUPE_5G073900	ONI06678			PRUPE_5G073900
K4_8_peak_6819a	G3	9404743	9405630	+	540	NA	intron (ONI16640_m_TCONS_00018326, intron 1 of 2)	-intron (ONI16640, intron 1 of 4)	408	ONI16640_m_TCONS_00018326	PRUPE_3G112500	ONI16640_m_TCONS_00018326			PRUPE_3G112500
K4_8_peak_8968c	G4	6533173	6535119	+	540	NA	exon (ONI11683, exon 1 of 2)	-exon (ONI11683, exon 1 of 2)	952	ONI11683	PRUPE_4G120600	ONI11683			PRUPE_4G120600
K4_8_peak_370c	G1	4664472	4665639	+	539	NA	intron (ONI27062, intron 1 of 12)	-intron (ONI27061, intron 1 of 13)	159	ONI27062	PRUPE_1G065300	ONI27061			PRUPE_1G065300
K4_8_peak_8064b	G3	26638846	26639660	+	539	NA	promoter-TSS (ONI19869)	#NAME?	286	ONI19868	PRUPE_3G302400	ONI19868			PRUPE_3G302400
K4_8_peak_4695b	G2	19381438	19382421	+	539	NA	exon (ONI22550, exon 1 of 2)	-exon (ONI22550, exon 1 of 2)	372	ONI22550	PRUPE_2G136200	ONI22550			PRUPE_2G136200
K4_8_peak_3294d	G1	40480308	40481821	+	538	NA	exon (ONI34534, exon 1 of 6)	-exon (ONI34534, exon 1 of 6)	539	ONI34535_m_TCONS_00009786	PRUPE_1G486200	ONI34535_m_TCONS_00009786			PRUPE_1G486200
K4_8_peak_6168a	G3	702419	703906	+	538	NA	exon (ONI14833, exon 1 of 1)	-exon (ONI14833, exon 1 of 1)	706	ONI14833	PRUPE_3G011200	ONI14833			PRUPE_3G011200
K4_8_peak_11020d	G5	14042292	14043855	+	538	NA	exon (ONI08106, exon 1 of 5)	-exon (ONI08106, exon 1 of 5)	760	ONI08107	PRUPE_5G158300	ONI08107			PRUPE_5G158300
K4_8_peak_17651c	G8	22334655	22335694	+	538	NA	exon (ONH94052, exon 1 of 6)	-exon (ONH94052, exon 1 of 6)	334	ONH94052_m_TCONS_00047748	PRUPE_8G267800	ONH94053			PRUPE_8G267800
K4_8_peak_11006b	G5	13954573	13955353	+	538	NA	exon (ONI08068, exon 2 of 8)	-exon (ONI08068, exon 2 of 8)	337	ONI08068	PRUPE_5G156700	ONI08068			PRUPE_5G156700
K4_8_peak_11777c	G6	1833220	1834536	+	538	NA	exon (ONH99283, exon 1 of 1)	-exon (ONH99283, exon 1 of 1)	580	ONH99283	PRUPE_6G022800	ONH99283			PRUPE_6G022800
K4_8_peak_16251b	G8	4612571	4613741	+	538	NA	exon (ONH90285_k_TCONS_00048231, exon 1 of 2)	-exon (ONH90285_k_TCONS_00048231, exon 1 of 2)	527	ONH90286	PRUPE_8G044600	ONH90286			PRUPE_8G044600
K4_8_peak_15924a	G7	21773363	21774488	+	538	NA	intron (ONH98699, intron 1 of 10)	-intron (ONH98699, intron 1 of 10)	567	ONH98699	PRUPE_7G262200	ONH98699			PRUPE_7G262200
K4_8_peak_16843c	G8	16232541	16233665	+	538	NA	exon (ONH91970, exon 1 of 6)	-exon (ONH91970, exon 1 of 6)	382	ONH91970	PRUPE_8G147300	ONH91970			PRUPE_8G147300
K4_8_peak_5752c	G2	28534217	28535491	+	538	NA	exon (ONI25256, exon 1 of 1)	-exon (ONI25256, exon 1 of 1)	520	ONI25256	PRUPE_2G292200	ONI25256			PRUPE_2G292200
K4_8_peak_12530	G6	10449932	10450496	+	538	NA	exon (ONI01323, exon 1 of 1)	-exon (ONI01323, exon 1 of 1)	303	ONI01323	PRUPE_6G132600	ONI01323			PRUPE_6G132600
K4_8_peak_3783d	G1	45323644	45326296	+	538	NA	exon (ONI35792, exon 1 of 4)	-exon (ONI35792, exon 1 of 4)	962	ONI35793	PRUPE_1G555200	ONI35792			PRUPE_1G555200
K4_8_peak_9142a	G4	8859758	8861140	+	538	NA	intron (ONI12266, intron 1 of 9)	-intron (ONI12266, intron 1 of 9)	864	ONI12266	PRUPE_4G154700	ONI12266			PRUPE_4G154700
K4_8_peak_7435a	G3	21745983	21747153	+	537	NA	exon (ONI18404_m_TCONS_00019258, exon 1 of 1)	-exon (ONI18404_m_TCONS_00019258, exon 1 of 1)	533	ONI18404	PRUPE_3G213800	ONI18404_m_TCONS_00019258			PRUPE_3G213800
K4_8_peak_1709b	G1	28058087	28059600	+	537	NA	exon (ONI30812, exon 1 of 1)	-exon (ONI30812, exon 1 of 1)	601	ONI30812	PRUPE_1G274700	ONI30812			PRUPE_1G274700
K4_8_peak_16314c	G8	7040590	7041971	+	537	NA	exon (ONH90499, exon 1 of 1)	-exon (ONH90499, exon 1 of 1)	556	ONH90499	PRUPE_8G057300	ONH90499			PRUPE_8G057300
K4_8_peak_2936b	G1	36871214	36872592	+	537	NA	exon (ONI33514, exon 1 of 1)	-exon (ONI33514, exon 1 of 1)	616	ONI33514	PRUPE_1G430000	ONI33514			PRUPE_1G430000
K4_8_peak_1189b	G1	20130668	20131748	+	537	NA	exon (ONI29576, exon 1 of 4)	-exon (ONI29576, exon 1 of 4)	961	ONI29576	PRUPE_1G202800	ONI29576			PRUPE_1G202800
K4_8_peak_7057c	G3	17395196	17396307	+	537	NA	exon (ONI17384, exon 1 of 3)	-exon (ONI17384, exon 1 of 3)	663	ONI17384_m_TCONS_00021690	PRUPE_3G155800	ONI17384			PRUPE_3G155800
K4_8_peak_537a	G1	7580101	7581122	+	537	NA	exon (ONI27607, exon 1 of 1)	-exon (ONI27607, exon 1 of 1)	366	ONI27607	PRUPE_1G096000	ONI27607			PRUPE_1G096000
K4_8_peak_7147b	G3	18700176	18701139	+	537	NA	exon (ONI17577, exon 1 of 8)	-exon (ONI17577, exon 1 of 8)	415	ONI17577	PRUPE_3G168000	ONI17577			PRUPE_3G168000
K4_8_peak_94d	G1	1058230	1059215	+	536	NA	TTS (ONI26275)	#NAME?	414	ONI26276	PRUPE_1G014400	ONI26276			PRUPE_1G014400
K4_8_peak_17171	G8	18934183	18935211	+	536	NA	exon (ONH92842, exon 1 of 7)	-exon (ONH92842, exon 1 of 7)	543	ONH92842	PRUPE_8G199400	ONH92842			PRUPE_8G199400
K4_8_peak_5523b	G2	26933772	26935394	+	536	NA	TTS (ONI24725)	#NAME?	962	ONI24723	PRUPE_2G258200	ONI24723			PRUPE_2G258200
K4_8_peak_8363b	G4	1201356	1202567	+	536	NA	TTS (ONI10058)	#NAME?	654	ONI10057	PRUPE_4G025400	ONI10057			PRUPE_4G025400
K4_8_peak_17436b	G8	21009427	21010643	+	536	NA	exon (ONH93563, exon 1 of 1)	-exon (ONH93563, exon 1 of 1)	662	ONH93563	PRUPE_8G238800	ONH93563			PRUPE_8G238800
K4_8_peak_4301	G2	5746470	5747162	+	536	NA	promoter-TSS (ONI21112)	#NAME?	15	ONI21112	PRUPE_2G049900	ONI21130			PRUPE_2G049900
K4_8_peak_5611a	G2	27509070	27510193	+	536	NA	TTS (ONI24950)	#NAME?	517	ONI24949	PRUPE_2G271200	ONI24949			PRUPE_2G271200
K4_8_peak_5037c	G2	22907692	22909586	+	536	NA	exon (ONI23432, exon 1 of 1)	-exon (ONI23432, exon 1 of 1)	888	ONI23432	PRUPE_2G189400	ONI23432			PRUPE_2G189400
K4_8_peak_2121b	G1	31519221	31520207	+	536	NA	promoter-TSS (ONI31824)	#NAME?	-100	ONI31824	PRUPE_1G332800	ONI31825			PRUPE_1G332800
K4_8_peak_4258b	G2	4642572	4643458	+	536	NA	exon (ONI20941, exon 1 of 14)	-exon (ONI20941, exon 1 of 14)	628	ONI20942	PRUPE_2G042400	ONI20942			PRUPE_2G042400
K4_8_peak_494b	G1	6356060	6357344	+	536	NA	exon (ONI27428, exon 1 of 18)	-exon (ONI27428, exon 1 of 18)	549	ONI27428	PRUPE_1G085400	ONI27428			PRUPE_1G085400
K4_8_peak_6870b	G3	10882840	10883736	+	536	NA	intron (ONI16791, intron 1 of 9)	-intron (ONI16791, intron 1 of 9)	402	ONI16791	PRUPE_3G122300	ONI16791			PRUPE_3G122300
K4_8_peak_14944c	G7	15169692	15171142	+	536	NA	exon (ONH96500, exon 1 of 1)	-exon (ONH96500, exon 1 of 1)	529	ONH96500	PRUPE_7G133200	ONH96500			PRUPE_7G133200
K4_8_peak_10274	G5	5860274	5861347	+	536	NA	exon (ONI06345, exon 1 of 9)	-exon (ONI06345, exon 1 of 9)	492	ONI06346_m_TCONS_00029327	PRUPE_5G054900	ONI06346			PRUPE_5G054900
K4_8_peak_1941d	G1	30085263	30086944	+	536	NA	exon (ONI31378, exon 1 of 6)	-exon (ONI31378, exon 1 of 6)	822	ONI31378	PRUPE_1G309100	ONI31378			PRUPE_1G309100
K4_8_peak_2309a	G1	32961069	32962143	+	536	NA	exon (ONI32230, exon 1 of 13)	-exon (ONI32230, exon 1 of 13)	317	ONI32230	PRUPE_1G355000	ONI32230			PRUPE_1G355000
K4_8_peak_2201c	G1	32208465	32209898	+	536	NA	exon (ONI31989, exon 1 of 6)	-exon (ONI31989, exon 1 of 6)	909	ONI31989	PRUPE_1G343400	ONI31989			PRUPE_1G343400
K4_8_peak_12092b	G6	4496826	4498466	+	535	NA	exon (ONI00048, exon 2 of 3)	-exon (ONI00048, exon 2 of 3)	745	ONI00048	PRUPE_6G064900	ONI00048			PRUPE_6G064900
K4_8_peak_2250a	G1	32547125	32548141	+	535	NA	promoter-TSS (ONI32108)	#NAME?	451	ONI32109	PRUPE_1G348800	ONI32109			PRUPE_1G348800
K4_8_peak_7839c	G3	25210277	25211456	+	535	NA	exon (ONI19313, exon 1 of 1)	-exon (ONI19313, exon 1 of 1)	658	ONI19313	PRUPE_3G271300	ONI19313			PRUPE_3G271300
K4_8_peak_3867	G1	46221495	46222189	+	535	NA	exon (ONI36038, exon 1 of 7)	-exon (ONI36038, exon 1 of 7)	319	ONI36039	PRUPE_1G566300	ONI36038_n_TCONS_00010574			PRUPE_1G566300
K4_8_peak_6051b	G2	30090452	30091587	+	535	NA	TTS (ONI25903)	#NAME?	582	ONI25906	PRUPE_2G325900	ONI25906			PRUPE_2G325900
K4_8_peak_16988c	G8	17631871	17633140	+	535	NA	exon (ONH92399, exon 1 of 1)	-exon (ONH92399, exon 1 of 1)	588	ONH92399	PRUPE_8G173000	ONH92399			PRUPE_8G173000
K4_8_peak_13790b	G6	28765014	28766510	+	535	NA	exon (ONI04569, exon 1 of 2)	-exon (ONI04569, exon 1 of 2)	763	ONI04569	PRUPE_6G328600	ONI04569			PRUPE_6G328600
K4_8_peak_10470b	G5	9582142	9582856	+	535	NA	TTS (ONI06809)	#NAME?	352	ONI06806	PRUPE_5G082400	ONI06807			PRUPE_5G082400
K4_8_peak_14788c	G7	13797879	13798727	+	535	NA	TTS (ONH96162)	#NAME?	399	ONH96161	PRUPE_7G110400	ONH96161			PRUPE_7G110400
K4_8_peak_1755b	G1	28419562	28420767	+	535	NA	exon (ONI30906, exon 1 of 3)	-exon (ONI30906, exon 1 of 3)	468	ONI30905	PRUPE_1G280700	ONI30905			PRUPE_1G280700
K4_8_peak_14781b	G7	13770928	13771898	+	534	NA	exon (ONH96147, exon 1 of 13)	-exon (ONH96147, exon 1 of 13)	452	ONH96148_n_TCONS_00041430	PRUPE_7G109900	ONH96148_j_TCONS_00041429			PRUPE_7G109900
K4_8_peak_783b	G1	10738424	10740077	+	534	NA	exon (ONI28301, exon 1 of 2)	-exon (ONI28301, exon 1 of 2)	598	ONI28301	PRUPE_1G136700	ONI28301_m_TCONS_00006359			PRUPE_1G136700
K4_8_peak_2332c	G1	33126142	33127374	+	534	NA	TTS (ONI32278)	#NAME?	636	ONI32279	PRUPE_1G358000	ONI32279			PRUPE_1G358000
K4_8_peak_12532	G6	10453121	10453914	+	534	NA	exon (ONI01324, exon 1 of 1)	-exon (ONI01324, exon 1 of 1)	288	ONI01324	PRUPE_6G132700	ONI01324			PRUPE_6G132700
K4_8_peak_6924b	G3	13726293	13727426	+	534	NA	exon (ONI16984, exon 1 of 1)	-exon (ONI16984, exon 1 of 1)	687	ONI16984	PRUPE_3G132300	ONI16984			PRUPE_3G132300
K4_8_peak_398a	G1	4965226	4966109	+	534	NA	TTS (ONI27139)	#NAME?	453	ONI27135	PRUPE_1G069900	ONI27135			PRUPE_1G069900
K4_8_peak_203b	G1	2174188	2174994	+	534	NA	intron (ONI26528, intron 2 of 3)	-intron (ONI26528, intron 2 of 3)	496	ONI26528	PRUPE_1G030600	ONI26528			PRUPE_1G030600
K4_8_peak_2736a	G1	35662118	35663222	+	534	NA	promoter-TSS (ONI33100)	#NAME?	324	ONI33104	PRUPE_1G405700	ONI33104			PRUPE_1G405700
K4_8_peak_14938b	G7	15104543	15105576	+	534	NA	exon (ONH96489, exon 1 of 1)	-exon (ONH96489, exon 1 of 1)	392	ONH96489	PRUPE_7G132200	ONH96489			PRUPE_7G132200
K4_8_peak_1892	G1	29633962	29634573	+	533	NA	TTS (ONI31251)	#NAME?	633	ONI31250	PRUPE_1G301400	ONI31250			PRUPE_1G301400
K4_8_peak_1812a	G1	28777817	28779328	+	533	NA	exon (ONI31017, exon 1 of 2)	-exon (ONI31017, exon 1 of 2)	326	ONI31018	PRUPE_1G288000	ONI31018			PRUPE_1G288000
K4_8_peak_5739f	G2	28442329	28444385	+	532	NA	exon (ONI25229, exon 2 of 4)	-exon (ONI25229, exon 2 of 4)	992	ONI25229	PRUPE_2G290300	ONI25229			PRUPE_2G290300
K4_8_peak_15911b	G7	21683413	21684061	+	532	NA	exon (ONH98662, exon 1 of 7)	-exon (ONH98662, exon 1 of 7)	400	ONH98662	PRUPE_7G260800	ONH98662			PRUPE_7G260800
K4_8_peak_1617b	G1	27015709	27016780	+	532	NA	exon (ONI30600, exon 1 of 7)	-exon (ONI30600, exon 1 of 7)	646	ONI30600	PRUPE_1G261300	ONI30600			PRUPE_1G261300
K4_8_peak_7660a	G3	23930456	23931668	+	532	NA	exon (ONI18941, exon 1 of 10)	-exon (ONI18941, exon 1 of 10)	242	ONI18941	PRUPE_3G248800	ONI18942			PRUPE_3G248800
K4_8_peak_1049c	G1	15581092	15582141	+	532	NA	exon (ONI29079, exon 1 of 3)	-exon (ONI29079, exon 1 of 3)	660	ONI29079	PRUPE_1G179800	ONI29079			PRUPE_1G179800
K4_8_peak_16179b	G8	3119803	3120938	+	532	NA	TTS (ONH90075)	#NAME?	463	ONH90077_m_TCONS_00045726	PRUPE_8G033600	ONH90077_m_TCONS_00045724			PRUPE_8G033600
K4_8_peak_12255b	G6	6112819	6113776	+	532	NA	exon (ONI00445, exon 1 of 1)	-exon (ONI00445, exon 1 of 1)	452	ONI00445	PRUPE_6G089500	ONI00445			PRUPE_6G089500
K4_8_peak_15404b	G7	18466047	18466988	+	532	NA	exon (ONH97520, exon 1 of 1)	-exon (ONH97520, exon 1 of 1)	355	ONH97520	PRUPE_7G194400	ONH97520			PRUPE_7G194400
K4_8_peak_8996b	G4	6844595	6845679	+	532	NA	exon (ONI11781, exon 1 of 48)	-exon (ONI11781, exon 1 of 48)	236	ONI11782	PRUPE_4G125000	ONI11783			PRUPE_4G125000
K4_8_peak_11984a	G6	3635601	3636650	+	532	NA	exon (ONH99819, exon 1 of 4)	-exon (ONH99819, exon 1 of 4)	358	ONH99820	PRUPE_6G051800	ONH99819			PRUPE_6G051800
K4_8_peak_12551b	G6	10819881	10820666	+	532	NA	exon (ONI01371, exon 1 of 14)	-exon (ONI01371, exon 1 of 14)	469	ONI01371	PRUPE_6G135800	ONI01371			PRUPE_6G135800
K4_8_peak_9580a	G4	14726325	14727452	+	532	NA	exon (ONI13551, exon 1 of 3)	-exon (ONI13551, exon 1 of 3)	634	ONI13551	PRUPE_4G229800	ONI13551			PRUPE_4G229800
K4_8_peak_7091a	G3	17937524	17938704	+	532	NA	exon (ONI17459, exon 1 of 1)	-exon (ONI17459, exon 1 of 1)	303	ONI17459	PRUPE_3G160600	ONI17459			PRUPE_3G160600
K4_8_peak_2460c	G1	33868026	33869385	+	532	NA	intron (ONI32539, intron 1 of 3)	-intron (ONI32539, intron 1 of 3)	631	ONI32539	PRUPE_1G371600	ONI32539			PRUPE_1G371600
K4_8_peak_5132b	G2	23801795	23802622	+	532	NA	exon (ONI23668, exon 1 of 6)	-exon (ONI23668, exon 1 of 6)	312	ONI23668_m_TCONS_00015914	PRUPE_2G201300	ONI23668			PRUPE_2G201300
K4_8_peak_5823a	G2	28859869	28861333	+	532	NA	exon (ONI25388, exon 1 of 3)	-exon (ONI25388, exon 1 of 3)	608	ONI25388	PRUPE_2G299600	ONI25388_j_TCONS_00013767			PRUPE_2G299600
K4_8_peak_9189e	G4	9566497	9568648	+	531	NA	promoter-TSS (ONI12439)	#NAME?	88	ONI12439	PRUPE_4G164700	ONI12439			PRUPE_4G164700
K4_8_peak_596b	G1	8469149	8470145	+	531	NA	exon (ONI27799, exon 1 of 5)	-exon (ONI27799, exon 1 of 5)	455	ONI27799	PRUPE_1G105200	ONI27799			PRUPE_1G105200
K4_8_peak_2058a	G1	30895916	30897526	+	531	NA	exon (ONI31649, exon 2 of 4)	-exon (ONI31649, exon 2 of 4)	694	ONI31649_m_TCONS_00002788	PRUPE_1G323500	ONI31649_m_TCONS_00002787			PRUPE_1G323500
K4_8_peak_917b	G1	12290567	12292219	+	531	NA	exon (ONI28692, exon 1 of 2)	-exon (ONI28692, exon 1 of 2)	947	ONI28692_m_TCONS_00006558	PRUPE_1G155600	ONI28692_m_TCONS_00006558			PRUPE_1G155600
K4_8_peak_12806d	G6	19037585	19039825	+	531	NA	exon (ONI02203, exon 1 of 2)	-exon (ONI02203, exon 1 of 2)	666	ONI02204	PRUPE_6G183200	ONI02203			PRUPE_6G183200
K4_8_peak_6291b	G3	2275682	2277245	+	531	NA	exon (ONI15206, exon 1 of 1)	-exon (ONI15206, exon 1 of 1)	917	ONI15206	PRUPE_3G030500	ONI15206			PRUPE_3G030500
K4_8_peak_15271c	G7	17470185	17471768	+	531	NA	exon (ONH97198, exon 1 of 10)	-exon (ONH97198, exon 1 of 10)	778	ONH97198	PRUPE_7G175400	ONH97198			PRUPE_7G175400
K4_8_peak_10162b	G5	3696454	3697465	+	531	NA	promoter-TSS (XLOC_018880_u_TCONS_00033363_plus)	#NAME?	428	ONI05974	PRUPE_5G032300	ONI05974			PRUPE_5G032300
K4_8_peak_14186a	G7	1665748	1666779	+	531	NA	exon (ONH94346, exon 1 of 4)	-exon (ONH94346, exon 1 of 4)	520	ONH94346	PRUPE_7G012100	ONH94346			PRUPE_7G012100
K4_8_peak_10415a	G5	8900569	8901674	+	531	NA	exon (ONI06692, exon 1 of 7)	-exon (ONI06692, exon 1 of 7)	333	ONI06692_m_TCONS_00029525	PRUPE_5G074800	ONI06692			PRUPE_5G074800
K4_8_peak_13139b	G6	23634283	23635078	+	531	NA	intron (ONI03044, intron 1 of 6)	-intron (ONI03044, intron 1 of 6)	309	ONI03044	PRUPE_6G235200	ONI03044			PRUPE_6G235200
K4_8_peak_3458b	G1	41929088	41929891	+	530	NA	exon (ONI34976, exon 1 of 2)	-exon (ONI34976, exon 1 of 2)	527	ONI34976_j_TCONS_00004460	PRUPE_1G508400	ONI34976			PRUPE_1G508400
K4_8_peak_10536d	G5	10222112	10223345	+	530	NA	intron (ONI06957, intron 1 of 2)	-intron (ONI06957, intron 1 of 2)	661	ONI06957	PRUPE_5G091600	ONI06957			PRUPE_5G091600
K4_8_peak_12700e	G6	15590622	15591979	+	530	NA	exon (ONI01863, exon 1 of 4)	-exon (ONI01863, exon 1 of 4)	730	ONI01863_m_TCONS_00038267	PRUPE_6G163400	ONI01863_m_TCONS_00038267			PRUPE_6G163400
K4_8_peak_17442a	G8	21049217	21050132	+	530	NA	TTS (ONH93570)	#NAME?	326	ONH93571	PRUPE_8G239500	ONH93571			PRUPE_8G239500
K4_8_peak_16524a	G8	12346374	12347648	+	530	NA	exon (ONH91051, exon 1 of 1)	-exon (ONH91051, exon 1 of 1)	819	ONH91051	PRUPE_8G090400	ONH91051			PRUPE_8G090400
K4_8_peak_12890b	G6	20447552	20448487	+	530	NA	promoter-TSS (ONI02414_n_TCONS_00035255)	#NAME?	86	ONI02414_n_TCONS_00035255	PRUPE_6G197100	ONI02415			PRUPE_6G197100
K4_8_peak_15431b	G7	18652510	18654277	+	529	NA	exon (ONH97581, exon 3 of 8)	-exon (ONH97581, exon 3 of 8)	784	ONH97581	PRUPE_7G198500	ONH97581			PRUPE_7G198500
K4_8_peak_2247b	G1	32541407	32542816	+	529	NA	promoter-TSS (ONI32099)	#NAME?	56	ONI32102	PRUPE_1G348500	ONI32102			PRUPE_1G348500
K4_8_peak_15755a	G7	20732800	20734135	+	529	NA	exon (ONH98291, exon 10 of 16)	-exon (ONH98291, exon 10 of 16)	845	ONH98291_j_TCONS_00042567	PRUPE_7G240900	ONH98291_j_TCONS_00042567			PRUPE_7G240900
K4_8_peak_3342a	G1	40979967	40981826	+	529	NA	exon (ONI34657_m_TCONS_00004333, exon 2 of 2)	-exon (ONI34657_m_TCONS_00004333, exon 2 of 2)	818	ONI34657	PRUPE_1G493100	ONI34657			PRUPE_1G493100
K4_8_peak_812	G1	11084676	11085256	+	529	NA	exon (ONI28406, exon 3 of 11)	-exon (ONI28406, exon 3 of 11)	306	ONI28406_j_TCONS_00001239	PRUPE_1G140800	ONI28406_j_TCONS_00001239			PRUPE_1G140800
K4_8_peak_16044d	G8	315922	317392	+	529	NA	exon (ONH89607, exon 1 of 3)	-exon (ONH89607, exon 1 of 3)	712	ONH89607	PRUPE_8G003900	ONH89607			PRUPE_8G003900
K4_8_peak_11892a	G6	2887449	2888561	+	529	NA	exon (ONH99605, exon 1 of 18)	-exon (ONH99605, exon 1 of 18)	599	ONH99605_m_TCONS_00033774	PRUPE_6G038500	ONH99605			PRUPE_6G038500
K4_8_peak_5459	G2	26426106	26427130	+	529	NA	promoter-TSS (ONI24588)	#NAME?	-33	ONI24588	PRUPE_2G248600	ONI24588			PRUPE_2G248600
K4_8_peak_17133	G8	18700057	18700328	+	529	NA	exon (ONH92759, exon 2 of 2)	-exon (ONH92759, exon 2 of 2)	855	ONH92759	PRUPE_8G193800	ONH92759			PRUPE_8G193800
K4_8_peak_12958b	G6	22014928	22015959	+	529	NA	exon (ONI02639, exon 1 of 2)	-exon (ONI02639, exon 1 of 2)	515	ONI02639	PRUPE_6G211800	ONI02639			PRUPE_6G211800
K4_8_peak_14715b	G7	12932233	12933114	+	529	NA	exon (ONH95947, exon 1 of 6)	-exon (ONH95947, exon 1 of 6)	369	ONH95947	PRUPE_7G097900	ONH95947			PRUPE_7G097900
K4_8_peak_2808a	G1	36054593	36055391	+	529	NA	intron (ONI33275, intron 1 of 1)	-intron (ONI33275, intron 1 of 1)	574	ONI33275	PRUPE_1G414100	ONI33275			PRUPE_1G414100
K4_8_peak_15325b	G7	17828316	17829453	+	529	NA	TTS (ONH97324)	#NAME?	832	ONH97322	PRUPE_7G183700	ONH97322			PRUPE_7G183700
K4_8_peak_12186d	G6	5388465	5390176	+	529	NA	exon (ONI00262, exon 3 of 8)	-exon (ONI00262, exon 3 of 8)	858	ONI00262	PRUPE_6G079100	ONI00262			PRUPE_6G079100
K4_8_peak_12806g	G6	19037585	19039825	+	529	NA	exon (ONI02203, exon 1 of 2)	-exon (ONI02203, exon 1 of 2)	666	ONI02204	PRUPE_6G183200	ONI02203			PRUPE_6G183200
K4_8_peak_11217	G5	15314062	15314901	+	529	NA	exon (ONI08540_m_TCONS_00032701, exon 1 of 2)	-exon (ONI08540_m_TCONS_00032701, exon 1 of 2)	246	ONI08541	PRUPE_5G184300	ONI08540			PRUPE_5G184300
K4_8_peak_16928a	G8	17075560	17076699	+	529	NA	exon (ONH92219, exon 2 of 3)	-exon (ONH92219, exon 2 of 3)	896	ONH92219	PRUPE_8G163500	ONH92219			PRUPE_8G163500
K4_8_peak_13102a	G6	23368335	23369442	+	529	NA	exon (ONI02949, exon 1 of 3)	-exon (ONI02949, exon 1 of 3)	528	ONI02949	PRUPE_6G230700	ONI02949			PRUPE_6G230700
K4_8_peak_13263	G6	24551165	24551931	+	529	NA	exon (ONI03308, exon 1 of 2)	-exon (ONI03308, exon 1 of 2)	461	ONI03308	PRUPE_6G250200	ONI03308			PRUPE_6G250200
K4_8_peak_6844b	G3	9764644	9765705	+	529	NA	exon (ONI16687, exon 1 of 10)	-exon (ONI16687, exon 1 of 10)	429	ONI16688	PRUPE_3G115600	ONI16687			PRUPE_3G115600
K4_8_peak_11825b	G6	2298226	2299338	+	529	NA	exon (ONH99445, exon 1 of 1)	-exon (ONH99445, exon 1 of 1)	466	ONH99445	PRUPE_6G029600	ONH99445			PRUPE_6G029600
K4_8_peak_11374a	G5	16606508	16607584	+	529	NA	intron (ONI08925, intron 1 of 3)	-intron (ONI08925, intron 1 of 3)	841	ONI08925	PRUPE_5G208200	ONI08925			PRUPE_5G208200
K4_8_peak_17067b	G8	18313241	18314065	+	529	NA	intron (ONH92625_k_TCONS_00047028, intron 1 of 7)	-intron (ONH92625_k_TCONS_00047028, intron 1 of 7)	498	ONH92625_k_TCONS_00047028	PRUPE_8G184800	ONH92625_k_TCONS_00047028			PRUPE_8G184900
K4_8_peak_13699	G6	28158500	28159420	+	529	NA	exon (ONI04331, exon 1 of 8)	-exon (ONI04331, exon 1 of 8)	490	ONI04331	PRUPE_6G316200	ONI04331			PRUPE_6G316200
K4_8_peak_4005a	G1	47685514	47686261	+	529	NA	exon (ONI36492, exon 1 of 1)	-exon (ONI36492, exon 1 of 1)	331	ONI36492	PRUPE_1G587200	ONI36492			PRUPE_1G587200
K4_8_peak_10798b	G5	12542484	12543365	+	529	NA	exon (ONI07601_m_TCONS_00029981, exon 1 of 5)	-exon (ONI07601_m_TCONS_00029981, exon 1 of 5)	465	ONI07601_m_TCONS_00029982	PRUPE_5G129700	ONI07601_m_TCONS_00029982			PRUPE_5G129700
K4_8_peak_11238d	G5	15454107	15455485	+	528	NA	exon (ONI08585, exon 1 of 12)	-exon (ONI08585, exon 1 of 12)	454	ONI08587	PRUPE_5G187100	ONI08587_m_TCONS_00032730			PRUPE_5G187100
[truncated: 29,674 more rows]

## Sheet: 475CU single condition
PeakID (cmd=annotatePeaks.pl K4_11_peaks.narrowPeak /media/cristian/Archivio1/Prunus/01-Genome/PlantEns/FASTA_v2/Pp_NCBIv2.dna.toplevel_formatted_bowtie.fa -gtf /media/cristian/Archivio1/Prunus/RNASeq_Monica/13-NewAnnot/Prunus_persica.Prunus_persica_NCBIv2.43_RABT_v1.1_sorted.gtf)	Chr	Start	End	Strand	Peak Score	Focus Ratio/Region Size	Annotation	Detailed Annotation	Distance to TSS	Nearest PromoterID	Entrez ID	Nearest Unigene	Nearest Refseq	Nearest Ensembl	Gene Name	Gene Alias	Gene Description	Gene Type
K4_11_peak_350c	G1	3742275	3743550	+	1769	NA	exon (ONI26897, exon 1 of 4)	-exon (ONI26897, exon 1 of 4)	466	ONI26897	PRUPE_1G053800	ONI26897			PRUPE_1G053800
K4_11_peak_13772c	G6	25791066	25793146	+	1756	NA	exon (ONI03657, exon 1 of 1)	-exon (ONI03657, exon 1 of 1)	882	ONI03657_o_TCONS_00039281	PRUPE_6G272700	ONI03657_o_TCONS_00039281			PRUPE_6G272700
K4_11_peak_4856b	G2	19215434	19217234	+	1729	NA	exon (ONI22513, exon 1 of 9)	-exon (ONI22513, exon 1 of 9)	807	ONI22513	PRUPE_2G134200	ONI22513			PRUPE_2G134200
K4_11_peak_12524b	G6	5318840	5320788	+	1722	NA	exon (ONI00251, exon 1 of 2)	-exon (ONI00251, exon 1 of 2)	705	ONI00251	PRUPE_6G078300	ONI00251_m_TCONS_00034094			PRUPE_6G078300
K4_11_peak_8551c	G4	681227	682437	+	1703	NA	exon (ONI09865, exon 1 of 1)	-exon (ONI09865, exon 1 of 1)	718	ONI09865	PRUPE_4G014700	ONI09865			PRUPE_4G014700
K4_11_peak_9997b	G4	16510953	16512501	+	1690	NA	exon (ONI13825, exon 1 of 3)	-exon (ONI13825, exon 1 of 3)	823	ONI13825	PRUPE_4G248000	ONI13825			PRUPE_4G248000
K4_11_peak_350b	G1	3742275	3743550	+	1690	NA	exon (ONI26897, exon 1 of 4)	-exon (ONI26897, exon 1 of 4)	466	ONI26897	PRUPE_1G053800	ONI26897			PRUPE_1G053800
K4_11_peak_17558b	G8	18346329	18347981	+	1689	NA	exon (ONH92631, exon 1 of 4)	-exon (ONH92631, exon 1 of 4)	686	ONH92631	PRUPE_8G185400	ONH92631			PRUPE_8G185400
K4_11_peak_13772b	G6	25791066	25793146	+	1660	NA	exon (ONI03657, exon 1 of 1)	-exon (ONI03657, exon 1 of 1)	882	ONI03657_o_TCONS_00039281	PRUPE_6G272700	ONI03657_o_TCONS_00039281			PRUPE_6G272700
K4_11_peak_11069a	G5	12117777	12119091	+	1658	NA	exon (ONI07464_m_TCONS_00029900, exon 1 of 1)	-exon (ONI07464_m_TCONS_00029900, exon 1 of 1)	397	ONI07465	PRUPE_5G121700	ONI07465			PRUPE_5G121700
K4_11_peak_3539b	G1	41683999	41685205	+	1643	NA	exon (ONI34890, exon 1 of 8)	-exon (ONI34890, exon 1 of 8)	669	ONI34890	PRUPE_1G504100	ONI34890			PRUPE_1G504100
K4_11_peak_11865a	G5	17578485	17580213	+	1641	NA	exon (ONI09299, exon 1 of 2)	-exon (ONI09299, exon 1 of 2)	710	ONI09299	PRUPE_5G230000	ONI09299			PRUPE_5G230000
K4_11_peak_8130b	G3	25556358	25557959	+	1631	NA	exon (ONI19418, exon 1 of 1)	-exon (ONI19418, exon 1 of 1)	779	ONI19418	PRUPE_3G278900	ONI19418			PRUPE_3G278900
K4_11_peak_15038c	G7	12405217	12407479	+	1624	NA	exon (ONH95805, exon 1 of 2)	-exon (ONH95805, exon 1 of 2)	851	ONH95805	PRUPE_7G090600	ONH95806			PRUPE_7G090600
K4_11_peak_10896c	G5	10634188	10636430	+	1622	NA	exon (ONI07059, exon 2 of 4)	-exon (ONI07059, exon 2 of 4)	884	ONI07061	PRUPE_5G097700	ONI07059			PRUPE_5G097700
K4_11_peak_15038a	G7	12405217	12407479	+	1614	NA	exon (ONH95805, exon 1 of 2)	-exon (ONH95805, exon 1 of 2)	851	ONH95805	PRUPE_7G090600	ONH95806			PRUPE_7G090600
K4_11_peak_9276a	G4	6533152	6535211	+	1613	NA	exon (ONI11683, exon 1 of 2)	-exon (ONI11683, exon 1 of 2)	987	ONI11683	PRUPE_4G120600	ONI11683			PRUPE_4G120600
K4_11_peak_10752a	G5	9079752	9081285	+	1613	NA	exon (ONI06722, exon 1 of 7)	-exon (ONI06722, exon 1 of 7)	752	ONI06722	PRUPE_5G076500	ONI06722			PRUPE_5G076500
K4_11_peak_12524a	G6	5318840	5320788	+	1607	NA	exon (ONI00251, exon 1 of 2)	-exon (ONI00251, exon 1 of 2)	705	ONI00251	PRUPE_6G078300	ONI00251_m_TCONS_00034094			PRUPE_6G078300
K4_11_peak_17600a	G8	18550735	18552350	+	1597	NA	intron (ONH92699, intron 1 of 1)	-intron (ONH92699, intron 1 of 1)	615	ONH92699	PRUPE_8G190400	ONH92699			PRUPE_8G190400
K4_11_peak_10996b	G5	11618786	11620614	+	1596	NA	exon (ONI07306, exon 2 of 2)	-exon (ONI07306, exon 2 of 2)	679	ONI07306	PRUPE_5G112300	ONI07307			PRUPE_5G112300
K4_11_peak_5421a	G2	24635214	24636867	+	1595	NA	intron (ONI23908, intron 1 of 3)	-intron (ONI23907, intron 1 of 3)	746	ONI23907	PRUPE_2G215600	ONI23908			PRUPE_2G215600
K4_11_peak_3030a	G1	36871197	36872604	+	1595	NA	exon (ONI33514, exon 1 of 1)	-exon (ONI33514, exon 1 of 1)	619	ONI33514	PRUPE_1G430000	ONI33514			PRUPE_1G430000
K4_11_peak_3700c	G1	42894067	42895292	+	1587	NA	exon (ONI35225, exon 1 of 1)	-exon (ONI35225, exon 1 of 1)	688	ONI35225	PRUPE_1G523600	ONI35225			PRUPE_1G523600
K4_11_peak_7442c	G3	19449336	19451289	+	1585	NA	exon (ONI17762, exon 1 of 2)	-exon (ONI17762, exon 1 of 2)	994	ONI17762	PRUPE_3G177700	ONI17762			PRUPE_3G177700
K4_11_peak_586b	G1	7909846	7911657	+	1585	NA	exon (ONI27666, exon 1 of 1)	-exon (ONI27666, exon 1 of 1)	775	ONI27666	PRUPE_1G099000	ONI27666			PRUPE_1G099000
K4_11_peak_6569	G3	2869233	2871064	+	1585	NA	exon (ONI15368, exon 1 of 6)	-exon (ONI15368, exon 1 of 6)	922	ONI15368	PRUPE_3G039700	ONI15368			PRUPE_3G039700
K4_11_peak_17009b	G8	12921553	12923234	+	1585	NA	exon (ONH91190, exon 1 of 2)	-exon (ONH91190, exon 1 of 2)	848	ONH91190	PRUPE_8G097400	ONH91190			PRUPE_8G097400
K4_11_peak_3687b	G1	42789369	42791183	+	1580	NA	exon (ONI35202, exon 1 of 1)	-exon (ONI35202, exon 1 of 1)	959	ONI35202	PRUPE_1G522100	ONI35202			PRUPE_1G522100
K4_11_peak_6371	G3	718550	719838	+	1575	NA	exon (ONI14837, exon 1 of 1)	-exon (ONI14837, exon 1 of 1)	602	ONI14837	PRUPE_3G011600	ONI14837			PRUPE_3G011600
K4_11_peak_12466c	G6	4713223	4714703	+	1574	NA	intron (ONI00120, intron 1 of 3)	-intron (ONI00120, intron 1 of 3)	780	ONI00120	PRUPE_6G068800	ONI00120			PRUPE_6G068800
K4_11_peak_10522	G5	4177029	4178151	+	1572	NA	exon (ONI06052, exon 1 of 5)	-exon (ONI06052, exon 1 of 5)	559	ONI06052	PRUPE_5G037000	ONI06052			PRUPE_5G037000
K4_11_peak_4275d	G2	1621987	1624527	+	1570	NA	exon (ONI20468, exon 1 of 3)	-exon (ONI20468, exon 1 of 3)	852	ONI20469	PRUPE_2G017300	ONI20468			PRUPE_2G017300
K4_11_peak_266	G1	2757979	2759648	+	1567	NA	exon (ONI26674, exon 1 of 1)	-exon (ONI26674, exon 1 of 1)	843	ONI26674	PRUPE_1G039100	ONI26674			PRUPE_1G039100
K4_11_peak_13555c	G6	24101790	24103541	+	1567	NA	exon (ONI03167, exon 1 of 2)	-exon (ONI03167, exon 1 of 2)	758	ONI03167	PRUPE_6G242600	ONI03167			PRUPE_6G242600
K4_11_peak_3539a	G1	41683999	41685205	+	1564	NA	exon (ONI34890, exon 1 of 8)	-exon (ONI34890, exon 1 of 8)	669	ONI34890	PRUPE_1G504100	ONI34890			PRUPE_1G504100
K4_11_peak_14508a	G7	541953	543510	+	1554	NA	exon (ONH94219, exon 1 of 20)	-exon (ONH94219, exon 1 of 20)	740	ONH94220	PRUPE_7G004800	ONH94220			PRUPE_7G004800
K4_11_peak_2583c	G1	34194386	34196365	+	1554	NA	exon (ONI32644, exon 1 of 2)	-exon (ONI32644, exon 1 of 2)	911	ONI32645_m_TCONS_00008776	PRUPE_1G378400	ONI32644			PRUPE_1G378400
K4_11_peak_17513a	G8	18025266	18026852	+	1551	NA	exon (ONH92520, exon 1 of 1)	-exon (ONH92520, exon 1 of 1)	747	ONH92520	PRUPE_8G179300	ONH92520			PRUPE_8G179300
K4_11_peak_4421	G2	4482643	4483750	+	1547	NA	exon (ONI20917, exon 1 of 16)	-exon (ONI20917, exon 1 of 16)	242	ONI20918	PRUPE_2G040800	ONI20917_n_TCONS_00014500			PRUPE_2G040800
K4_11_peak_11849c	G5	17477581	17480588	+	1547	NA	promoter-TSS (ONI09263)	#NAME?	186	ONI09262	PRUPE_5G227000	ONI09262			PRUPE_5G227000
K4_11_peak_12390b	G6	4073990	4075654	+	1544	NA	exon (ONH99935, exon 1 of 3)	-exon (ONH99935, exon 1 of 3)	613	ONH99935	PRUPE_6G058400	ONH99935			PRUPE_6G058400
K4_11_peak_17133	G8	14650800	14651693	+	1542	NA	intron (ONH91509, intron 1 of 5)	-intron (ONH91508, intron 1 of 5)	644	ONH91509	PRUPE_8G119500	ONH91509			PRUPE_8G119500
K4_11_peak_6783a	G3	5059700	5061548	+	1541	NA	exon (ONI15947, exon 1 of 5)	-exon (ONI15947, exon 1 of 5)	675	ONI15948	PRUPE_3G070400	ONI15947			PRUPE_3G070400
K4_11_peak_11527a	G5	15179260	15181005	+	1540	NA	exon (ONI08493, exon 1 of 4)	-exon (ONI08493, exon 1 of 4)	751	ONI08493_m_TCONS_00030430	PRUPE_5G181300	ONI08493			PRUPE_5G181300
K4_11_peak_14387b	G6	30270846	30272393	+	1538	NA	exon (ONI05116, exon 1 of 18)	-exon (ONI05116, exon 1 of 18)	672	ONI05116_j_TCONS_00040154	PRUPE_6G356900	ONI05118			PRUPE_6G356900
K4_11_peak_3763b	G1	43411377	43413063	+	1534	NA	exon (ONI35345, exon 1 of 1)	-exon (ONI35345, exon 1 of 1)	912	ONI35345	PRUPE_1G531000	ONI35345			PRUPE_1G531000
K4_11_peak_7442b	G3	19449336	19451289	+	1533	NA	exon (ONI17762, exon 1 of 2)	-exon (ONI17762, exon 1 of 2)	994	ONI17762	PRUPE_3G177700	ONI17762			PRUPE_3G177700
K4_11_peak_1949b	G1	29847441	29849074	+	1533	NA	exon (ONI31296, exon 1 of 1)	-exon (ONI31296, exon 1 of 1)	895	ONI31296	PRUPE_1G304800	ONI31296			PRUPE_1G304800
K4_11_peak_4946c	G2	20384002	20385679	+	1532	NA	exon (ONI22739, exon 1 of 1)	-exon (ONI22739, exon 1 of 1)	724	ONI22739	PRUPE_2G147700	ONI22739			PRUPE_2G147700
K4_11_peak_13408b	G6	22973041	22974724	+	1530	NA	exon (ONI02862, exon 1 of 2)	-exon (ONI02862, exon 1 of 2)	642	ONI02862	PRUPE_6G225300	ONI02862			PRUPE_6G225300
K4_11_peak_17389a	G8	16959264	16960832	+	1522	NA	exon (ONH92189, exon 1 of 2)	-exon (ONH92189, exon 1 of 2)	704	ONH92189	PRUPE_8G161300	ONH92189			PRUPE_8G161300
K4_11_peak_17195a	G8	15362272	15363820	+	1522	NA	exon (ONH91699, exon 1 of 1)	-exon (ONH91699, exon 1 of 1)	714	ONH91699	PRUPE_8G131100	ONH91699			PRUPE_8G131100
K4_11_peak_4939	G2	20307706	20309490	+	1520	NA	exon (ONI22719, exon 1 of 11)	-exon (ONI22719, exon 1 of 11)	874	ONI22719	PRUPE_2G146800	ONI22719			PRUPE_2G146800
K4_11_peak_13440a	G6	23309015	23311059	+	1519	NA	exon (ONI02929, exon 1 of 1)	-exon (ONI02929, exon 1 of 1)	886	ONI02929	PRUPE_6G229800	ONI02929			PRUPE_6G229800
K4_11_peak_4946b	G2	20384002	20385679	+	1517	NA	exon (ONI22739, exon 1 of 1)	-exon (ONI22739, exon 1 of 1)	724	ONI22739	PRUPE_2G147700	ONI22739			PRUPE_2G147700
K4_11_peak_99	G1	1021091	1022540	+	1516	NA	exon (ONI26264, exon 1 of 3)	-exon (ONI26264, exon 1 of 3)	697	ONI26264_m_TCONS_00000142	PRUPE_1G013600	ONI26264_n_TCONS_00000144			PRUPE_1G013600
K4_11_peak_16792b	G8	9475136	9476387	+	1515	NA	exon (ONH90614, exon 1 of 1)	-exon (ONH90614, exon 1 of 1)	528	ONH90614	PRUPE_8G064100	ONH90614			PRUPE_8G064100
K4_11_peak_2761b	G1	35253602	35254681	+	1514	NA	exon (ONI32993, exon 1 of 1)	-exon (ONI32993, exon 1 of 1)	704	ONI32993	PRUPE_1G398300	ONI32993			PRUPE_1G398300
K4_11_peak_1529b	G1	25974162	25976071	+	1514	NA	exon (ONI30363, exon 1 of 3)	-exon (ONI30363, exon 1 of 3)	617	ONI30363	PRUPE_1G246800	ONI30363			PRUPE_1G246800
K4_11_peak_17513b	G8	18025266	18026852	+	1512	NA	exon (ONH92520, exon 1 of 1)	-exon (ONH92520, exon 1 of 1)	747	ONH92520	PRUPE_8G179300	ONH92520			PRUPE_8G179300
K4_11_peak_16297b	G7	21499687	21501556	+	1510	NA	exon (ONH98605, exon 1 of 1)	-exon (ONH98605, exon 1 of 1)	937	ONH98605	PRUPE_7G256900	ONH98605			PRUPE_7G256900
K4_11_peak_2767	G1	35276807	35277457	+	1505	NA	promoter-TSS (ONI33000)	#NAME?	83	ONI33000	PRUPE_1G398700	ONI33000			PRUPE_1G398700
K4_11_peak_15586b	G7	17035181	17036876	+	1504	NA	TTS (ONH97048)	#NAME?	846	ONH97049	PRUPE_7G166700	ONH97049			PRUPE_7G166700
K4_11_peak_3427	G1	40710873	40712602	+	1503	NA	exon (ONI34584, exon 1 of 10)	-exon (ONI34584, exon 1 of 10)	703	ONI34585	PRUPE_1G489000	ONI34584_m_TCONS_00009811			PRUPE_1G489000
K4_11_peak_13628a	G6	24622731	24624303	+	1501	NA	exon (ONI03330, exon 1 of 3)	-exon (ONI03330, exon 1 of 3)	706	ONI03330_m_TCONS_00035728	PRUPE_6G251500	ONI03330			PRUPE_6G251500
K4_11_peak_12946g	G6	12140673	12143226	+	1500	NA	exon (ONI01558, exon 2 of 2)	-exon (ONI01558, exon 2 of 2)	892	ONI01558	PRUPE_6G146600	ONI01558			PRUPE_6G146600
K4_11_peak_8681	G4	1568653	1569977	+	1499	NA	exon (ONI10190, exon 1 of 2)	-exon (ONI10190, exon 1 of 2)	456	ONI10190	PRUPE_4G033700	ONI10190			PRUPE_4G033700
K4_11_peak_16792a	G8	9475136	9476387	+	1497	NA	exon (ONH90614, exon 1 of 1)	-exon (ONH90614, exon 1 of 1)	528	ONH90614	PRUPE_8G064100	ONH90614			PRUPE_8G064100
K4_11_peak_13854b	G6	26440170	26441977	+	1493	NA	TTS (ONI03822)	#NAME?	585	ONI03821	PRUPE_6G284700	ONI03821			PRUPE_6G284700
K4_11_peak_3823b	G1	44124827	44126793	+	1493	NA	exon (ONI35502, exon 1 of 2)	-exon (ONI35502, exon 1 of 2)	851	ONI35503	PRUPE_1G540000	ONI35503			PRUPE_1G540000
K4_11_peak_13015b	G6	14620180	14621664	+	1492	NA	exon (ONI01801, exon 1 of 1)	-exon (ONI01801, exon 1 of 1)	647	ONI01801	PRUPE_6G159600	ONI01801			PRUPE_6G159600
K4_11_peak_16462	G8	315868	317515	+	1491	NA	exon (ONH89607, exon 1 of 3)	-exon (ONH89607, exon 1 of 3)	678	ONH89607	PRUPE_8G003900	ONH89607			PRUPE_8G003900
K4_11_peak_17406a	G8	17036224	17037756	+	1490	NA	exon (ONH92211, exon 1 of 1)	-exon (ONH92211, exon 1 of 1)	615	ONH92211	PRUPE_8G163000	ONH92211			PRUPE_8G163000
K4_11_peak_8045b	G3	25017143	25018985	+	1490	NA	exon (ONI19257, exon 1 of 1)	-exon (ONI19257, exon 1 of 1)	559	ONI19257	PRUPE_3G267800	ONI19257			PRUPE_3G267800
K4_11_peak_12483c	G6	4899059	4900884	+	1488	NA	exon (ONI00167, exon 1 of 1)	-exon (ONI00167, exon 1 of 1)	811	ONI00167	PRUPE_6G071800	ONI00167			PRUPE_6G071800
K4_11_peak_5224d	G2	22907767	22909566	+	1487	NA	exon (ONI23432, exon 1 of 1)	-exon (ONI23432, exon 1 of 1)	861	ONI23432	PRUPE_2G189400	ONI23432			PRUPE_2G189400
K4_11_peak_3133b	G1	37590906	37592285	+	1486	NA	exon (ONI33724, exon 1 of 22)	-exon (ONI33724, exon 1 of 22)	622	ONI33724_m_TCONS_00003912	PRUPE_1G443300	ONI33726			PRUPE_1G443300
K4_11_peak_11042a	G5	11898392	11900332	+	1485	NA	TTS (ONI07401)	#NAME?	770	ONI07399	PRUPE_5G117500	ONI07399			PRUPE_5G117500
K4_11_peak_15002a	G7	12032424	12033601	+	1484	NA	exon (ONH95690, exon 1 of 1)	-exon (ONH95690, exon 1 of 1)	747	ONH95690	PRUPE_7G085300	ONH95690			PRUPE_7G085300
K4_11_peak_3687a	G1	42789369	42791183	+	1483	NA	exon (ONI35202, exon 1 of 1)	-exon (ONI35202, exon 1 of 1)	959	ONI35202	PRUPE_1G522100	ONI35202			PRUPE_1G522100
K4_11_peak_1803a	G1	28518672	28519695	+	1482	NA	exon (ONI30933, exon 1 of 1)	-exon (ONI30933, exon 1 of 1)	781	ONI30933	PRUPE_1G282500	ONI30933			PRUPE_1G282500
K4_11_peak_5412b	G2	24544082	24545929	+	1481	NA	exon (ONI23890, exon 1 of 2)	-exon (ONI23890, exon 1 of 2)	896	ONI23890	PRUPE_2G214300	ONI23890			PRUPE_2G214300
K4_11_peak_15658	G7	17470179	17471945	+	1479	NA	exon (ONH97198, exon 1 of 10)	-exon (ONH97198, exon 1 of 10)	864	ONH97198	PRUPE_7G175400	ONH97198			PRUPE_7G175400
K4_11_peak_11725c	G5	16713389	16715435	+	1479	NA	exon (ONI08973, exon 1 of 1)	-exon (ONI08973, exon 1 of 1)	688	ONI08973	PRUPE_5G210200	ONI08973			PRUPE_5G210200
K4_11_peak_16297a	G7	21499687	21501556	+	1478	NA	exon (ONH98605, exon 1 of 1)	-exon (ONH98605, exon 1 of 1)	937	ONH98605	PRUPE_7G256900	ONH98605			PRUPE_7G256900
K4_11_peak_12483b	G6	4899059	4900884	+	1477	NA	exon (ONI00167, exon 1 of 1)	-exon (ONI00167, exon 1 of 1)	811	ONI00167	PRUPE_6G071800	ONI00167			PRUPE_6G071800
K4_11_peak_1012d	G1	13343528	13345397	+	1475	NA	intron (ONI28866, intron 1 of 3)	-intron (ONI28866, intron 1 of 3)	810	ONI28866	PRUPE_1G165100	ONI28866			PRUPE_1G165100
K4_11_peak_10669b	G5	7867219	7868496	+	1474	NA	exon (ONI06494, exon 1 of 3)	-exon (ONI06494, exon 1 of 3)	499	ONI06494	PRUPE_5G064500	ONI06494			PRUPE_5G064500
K4_11_peak_2973b	G1	36502774	36504228	+	1473	NA	exon (ONI33424, exon 1 of 2)	-exon (ONI33424, exon 1 of 2)	890	ONI33424	PRUPE_1G423300	ONI33424			PRUPE_1G423300
K4_11_peak_15116	G7	13068343	13069843	+	1470	NA	exon (ONH95987, exon 1 of 3)	-exon (ONH95987, exon 1 of 3)	766	ONH95987	PRUPE_7G100300	ONH95987			PRUPE_7G100300
K4_11_peak_1960d	G1	29906908	29909350	+	1468	NA	exon (ONI31312, exon 2 of 9)	-exon (ONI31312, exon 2 of 9)	711	ONI31312_m_TCONS_00002634	PRUPE_1G305700	ONI31312_m_TCONS_00002631			PRUPE_1G305700
K4_11_peak_1492b	G1	25595996	25597583	+	1468	NA	exon (ONI30286, exon 1 of 5)	-exon (ONI30286, exon 1 of 5)	662	ONI30286	PRUPE_1G242200	ONI30286			PRUPE_1G242200
K4_11_peak_16251b	G7	21262130	21263700	+	1467	NA	exon (ONH98495, exon 1 of 3)	-exon (ONH98495, exon 1 of 3)	625	ONH98495	PRUPE_7G251600	ONH98495_m_TCONS_00042661			PRUPE_7G251700
K4_11_peak_1803b	G1	28518672	28519695	+	1467	NA	exon (ONI30933, exon 1 of 1)	-exon (ONI30933, exon 1 of 1)	781	ONI30933	PRUPE_1G282500	ONI30933			PRUPE_1G282500
K4_11_peak_7652	G3	21658265	21659693	+	1466	NA	intron (ONI18379, intron 1 of 3)	-intron (ONI18379, intron 1 of 3)	580	ONI18379	PRUPE_3G212000	ONI18379			PRUPE_3G212000
K4_11_peak_5761	G2	27171866	27173244	+	1465	NA	exon (ONI24819, exon 1 of 1)	-exon (ONI24819, exon 1 of 1)	560	ONI24819	PRUPE_2G264000	ONI24819			PRUPE_2G264000
K4_11_peak_17406b	G8	17036224	17037756	+	1464	NA	exon (ONH92211, exon 1 of 1)	-exon (ONH92211, exon 1 of 1)	615	ONH92211	PRUPE_8G163000	ONH92211			PRUPE_8G163000
K4_11_peak_9997a	G4	16510953	16512501	+	1464	NA	exon (ONI13825, exon 1 of 3)	-exon (ONI13825, exon 1 of 3)	823	ONI13825	PRUPE_4G248000	ONI13825			PRUPE_4G248000
K4_11_peak_12882a	G6	10594205	10595543	+	1463	NA	exon (ONI01338, exon 1 of 1)	-exon (ONI01338, exon 1 of 1)	616	ONI01338	PRUPE_6G134100	ONI01338			PRUPE_6G134100
K4_11_peak_5573b	G2	26002009	26003506	+	1463	NA	exon (ONI24429, exon 1 of 9)	-exon (ONI24429, exon 1 of 9)	693	ONI24429_m_TCONS_00016330	PRUPE_2G239900	ONI24429			PRUPE_2G239900
K4_11_peak_8018	G3	24867445	24868790	+	1463	NA	intron (ONI19207, intron 1 of 10)	-intron (ONI19207, intron 1 of 10)	557	ONI19207	PRUPE_3G264300	ONI19207			PRUPE_3G264300
K4_11_peak_11896a	G5	17770248	17772704	+	1462	NA	promoter-TSS (ONI09358)	#NAME?	187	ONI09357	PRUPE_5G234000	ONI09357			PRUPE_5G234000
K4_11_peak_11234d	G5	13287063	13288330	+	1461	NA	exon (ONI07864, exon 1 of 17)	-exon (ONI07864, exon 1 of 17)	550	ONI07864_m_TCONS_00032292	PRUPE_5G143600	ONI07864_m_TCONS_00032292			PRUPE_5G143600
K4_11_peak_8809a	G4	2323512	2325741	+	1460	NA	exon (ONI10460, exon 1 of 1)	-exon (ONI10460, exon 1 of 1)	1000	ONI10460_o_TCONS_00023665	PRUPE_4G048700	ONI10460			PRUPE_4G048700
K4_11_peak_1960e	G1	29906908	29909350	+	1460	NA	exon (ONI31312, exon 2 of 9)	-exon (ONI31312, exon 2 of 9)	711	ONI31312_m_TCONS_00002634	PRUPE_1G305700	ONI31312_m_TCONS_00002631			PRUPE_1G305700
K4_11_peak_15038b	G7	12405217	12407479	+	1459	NA	exon (ONH95805, exon 1 of 2)	-exon (ONH95805, exon 1 of 2)	851	ONH95805	PRUPE_7G090600	ONH95806			PRUPE_7G090600
K4_11_peak_15085b	G7	12851438	12852984	+	1458	NA	exon (ONH95930, exon 1 of 1)	-exon (ONH95930, exon 1 of 1)	877	ONH95930	PRUPE_7G097000	ONH95930			PRUPE_7G097000
K4_11_peak_4673	G2	15346568	15347708	+	1458	NA	exon (ONI21908, exon 1 of 14)	-exon (ONI21908, exon 1 of 14)	479	ONI21909_j_TCONS_00015004	PRUPE_2G098200	ONI21910			PRUPE_2G098200
K4_11_peak_17496c	G8	17904104	17905549	+	1457	NA	exon (ONH92467, exon 1 of 4)	-exon (ONH92467, exon 1 of 4)	490	ONH92469	PRUPE_8G177400	ONH92467			PRUPE_8G177400
K4_11_peak_15352	G7	15386904	15387789	+	1454	NA	exon (ONH96555, exon 1 of 11)	-exon (ONH96555, exon 1 of 11)	439	ONH96555	PRUPE_7G136700	ONH96555			PRUPE_7G136700
K4_11_peak_3844c	G1	44338697	44340923	+	1454	NA	exon (ONI35557, exon 2 of 2)	-exon (ONI35557, exon 2 of 2)	962	ONI35557	PRUPE_1G542600	ONI35557			PRUPE_1G542600
K4_11_peak_15586c	G7	17035181	17036876	+	1453	NA	TTS (ONH97048)	#NAME?	846	ONH97049	PRUPE_7G166700	ONH97049			PRUPE_7G166700
K4_11_peak_4946d	G2	20384002	20385679	+	1451	NA	exon (ONI22739, exon 1 of 1)	-exon (ONI22739, exon 1 of 1)	724	ONI22739	PRUPE_2G147700	ONI22739			PRUPE_2G147700
K4_11_peak_4409a	G2	4178969	4180352	+	1451	NA	exon (ONI20895, exon 1 of 1)	-exon (ONI20895, exon 1 of 1)	648	ONI20895	PRUPE_2G038900	ONI20895			PRUPE_2G038900
K4_11_peak_8118	G3	25459309	25460722	+	1450	NA	exon (ONI19395, exon 1 of 4)	-exon (ONI19395, exon 1 of 4)	792	ONI19395	PRUPE_3G276800	ONI19395			PRUPE_3G276800
K4_11_peak_16766a	G8	7647614	7649367	+	1449	NA	exon (ONH90523, exon 1 of 1)	-exon (ONH90523, exon 1 of 1)	849	ONH90523	PRUPE_8G059200	ONH90523			PRUPE_8G059200
K4_11_peak_1012c	G1	13343528	13345397	+	1448	NA	intron (ONI28866, intron 1 of 3)	-intron (ONI28866, intron 1 of 3)	810	ONI28866	PRUPE_1G165100	ONI28866			PRUPE_1G165100
K4_11_peak_17538b	G8	18182950	18184699	+	1448	NA	exon (ONH92581, exon 1 of 12)	-exon (ONH92581, exon 1 of 12)	823	ONH92581_j_TCONS_00047010	PRUPE_8G182200	ONH92581			PRUPE_8G182200
K4_11_peak_10813b	G5	9693842	9695796	+	1448	NA	exon (ONI06840, exon 1 of 1)	-exon (ONI06840, exon 1 of 1)	906	ONI06840	PRUPE_5G084500	ONI06840			PRUPE_5G084500
K4_11_peak_1529c	G1	25974162	25976071	+	1445	NA	exon (ONI30363, exon 1 of 3)	-exon (ONI30363, exon 1 of 3)	617	ONI30363	PRUPE_1G246800	ONI30363			PRUPE_1G246800
K4_11_peak_8540a	G4	604853	606281	+	1444	NA	exon (ONI09839, exon 1 of 4)	-exon (ONI09839, exon 1 of 4)	800	ONI09840	PRUPE_4G012800	ONI09839			PRUPE_4G012800
K4_11_peak_10813a	G5	9693842	9695796	+	1444	NA	exon (ONI06840, exon 1 of 1)	-exon (ONI06840, exon 1 of 1)	906	ONI06840	PRUPE_5G084500	ONI06840			PRUPE_5G084500
K4_11_peak_17897e	G8	20690963	20693183	+	1442	NA	exon (ONH93452, exon 1 of 3)	-exon (ONH93452, exon 1 of 3)	993	ONH93452	PRUPE_8G233100	ONH93452			PRUPE_8G233100
K4_11_peak_14596	G7	2843133	2844251	+	1440	NA	exon (ONH94495, exon 1 of 1)	-exon (ONH94495, exon 1 of 1)	455	ONH94495	PRUPE_7G019000	ONH94495			PRUPE_7G019000
K4_11_peak_18019b	G8	21486567	21487666	+	1440	NA	exon (ONH93716, exon 1 of 1)	-exon (ONH93716, exon 1 of 1)	561	ONH93716	PRUPE_8G248800	ONH93716			PRUPE_8G248800
K4_11_peak_6606b	G3	3185840	3187669	+	1437	NA	exon (ONI15470, exon 1 of 1)	-exon (ONI15470, exon 1 of 1)	860	ONI15470_o_TCONS_00017732	PRUPE_3G044400	ONI15470_o_TCONS_00017732			PRUPE_3G044400
K4_11_peak_15179b	G7	13887505	13888908	+	1435	NA	exon (ONH96198, exon 1 of 1)	-exon (ONH96198, exon 1 of 1)	745	ONH96198	PRUPE_7G112800	ONH96198			PRUPE_7G112800
K4_11_peak_3470a	G1	41052304	41054677	+	1434	NA	exon (ONI34700, exon 1 of 4)	-exon (ONI34700, exon 1 of 4)	671	ONI34705	PRUPE_1G494000	ONI34704			PRUPE_1G494000
K4_11_peak_8130a	G3	25556358	25557959	+	1432	NA	exon (ONI19418, exon 1 of 1)	-exon (ONI19418, exon 1 of 1)	779	ONI19418	PRUPE_3G278900	ONI19418			PRUPE_3G278900
K4_11_peak_15328c	G7	15169615	15171144	+	1431	NA	exon (ONH96500, exon 1 of 1)	-exon (ONH96500, exon 1 of 1)	567	ONH96500	PRUPE_7G133200	ONH96500			PRUPE_7G133200
K4_11_peak_18076c	G8	21876797	21878357	+	1431	NA	exon (ONH93855, exon 1 of 4)	-exon (ONH93855, exon 1 of 4)	648	ONH93855	PRUPE_8G256500	ONH93855			PRUPE_8G256500
K4_11_peak_12466d	G6	4713223	4714703	+	1431	NA	intron (ONI00120, intron 1 of 3)	-intron (ONI00120, intron 1 of 3)	780	ONI00120	PRUPE_6G068800	ONI00120			PRUPE_6G068800
K4_11_peak_11795b	G5	17101865	17103839	+	1430	NA	exon (ONI09112, exon 1 of 1)	-exon (ONI09112, exon 1 of 1)	879	ONI09112	PRUPE_5G218800	ONI09112			PRUPE_5G218800
K4_11_peak_6730b	G3	4519020	4519924	+	1430	NA	intron (ONI15821, intron 1 of 4)	-intron (ONI15821, intron 1 of 4)	499	ONI15821	PRUPE_3G063200	ONI15821			PRUPE_3G063200
K4_11_peak_6783b	G3	5059700	5061548	+	1430	NA	exon (ONI15947, exon 1 of 5)	-exon (ONI15947, exon 1 of 5)	675	ONI15948	PRUPE_3G070400	ONI15947			PRUPE_3G070400
K4_11_peak_13201	G6	20000034	20001399	+	1429	NA	exon (ONI02349, exon 1 of 9)	-exon (ONI02349, exon 1 of 9)	443	ONI02350	PRUPE_6G192800	ONI02349_m_TCONS_00038541			PRUPE_6G192800
K4_11_peak_2583b	G1	34194386	34196365	+	1429	NA	exon (ONI32644, exon 1 of 2)	-exon (ONI32644, exon 1 of 2)	911	ONI32645_m_TCONS_00008776	PRUPE_1G378400	ONI32644			PRUPE_1G378400
K4_11_peak_9535b	G4	10042154	10043967	+	1428	NA	exon (ONI12535, exon 1 of 1)	-exon (ONI12535, exon 1 of 1)	815	ONI12535	PRUPE_4G170100	ONI12535			PRUPE_4G170100
K4_11_peak_17521a	G8	18107374	18108996	+	1427	NA	exon (ONH92552, exon 1 of 1)	-exon (ONH92552, exon 1 of 1)	902	ONH92552	PRUPE_8G180500	ONH92552			PRUPE_8G180500
K4_11_peak_17211d	G8	15528605	15530842	+	1427	NA	exon (ONH91739, exon 2 of 4)	-exon (ONH91739, exon 2 of 4)	914	ONH91739	PRUPE_8G134300	ONH91740			PRUPE_8G134300
K4_11_peak_14110b	G6	28445463	28446735	+	1425	NA	exon (ONI04452, exon 1 of 4)	-exon (ONI04452, exon 1 of 4)	654	ONI04452	PRUPE_6G322300	ONI04452			PRUPE_6G322300
K4_11_peak_14470a	G7	145834	147529	+	1425	NA	exon (ONH94150, exon 1 of 7)	-exon (ONH94150, exon 1 of 7)	921	ONH94150	PRUPE_7G001000	ONH94150			PRUPE_7G001000
K4_11_peak_3566	G1	41847776	41849276	+	1424	NA	exon (ONI34937, exon 1 of 2)	-exon (ONI34937, exon 1 of 2)	712	ONI34937_m_TCONS_00004448	PRUPE_1G507000	ONI34937			PRUPE_1G507000
K4_11_peak_17711c	G8	19197733	19199576	+	1421	NA	exon (ONH92970, exon 1 of 1)	-exon (ONH92970, exon 1 of 1)	883	ONH92970	PRUPE_8G204900	ONH92970			PRUPE_8G204900
K4_11_peak_17475	G8	17612622	17613727	+	1420	NA	exon (ONH92393, exon 1 of 3)	-exon (ONH92393, exon 1 of 3)	562	ONH92393	PRUPE_8G172600	ONH92393			PRUPE_8G172600
K4_11_peak_8836b	G4	2460004	2461648	+	1419	NA	exon (ONI10514, exon 1 of 1)	-exon (ONI10514, exon 1 of 1)	750	ONI10514	PRUPE_4G051400	ONI10514			PRUPE_4G051400
K4_11_peak_11725b	G5	16713389	16715435	+	1418	NA	exon (ONI08973, exon 1 of 1)	-exon (ONI08973, exon 1 of 1)	688	ONI08973	PRUPE_5G210200	ONI08973			PRUPE_5G210200
K4_11_peak_6032c	G2	28850023	28852153	+	1417	NA	exon (ONI25384, exon 1 of 1)	-exon (ONI25384, exon 1 of 1)	876	ONI25384	PRUPE_2G299400	ONI25384			PRUPE_2G299400
K4_11_peak_1913	G1	29433324	29434216	+	1417	NA	TTS (ONI31212)	#NAME?	402	ONI31213	PRUPE_1G299000	ONI31213			PRUPE_1G299000
K4_11_peak_12696b	G6	7107841	7109141	+	1417	NA	exon (ONI00711, exon 1 of 3)	-exon (ONI00711, exon 1 of 3)	618	ONI00711	PRUPE_6G102200	ONI00711			PRUPE_6G102200
K4_11_peak_18076b	G8	21876797	21878357	+	1415	NA	exon (ONH93855, exon 1 of 4)	-exon (ONH93855, exon 1 of 4)	648	ONH93855	PRUPE_8G256500	ONH93855			PRUPE_8G256500
K4_11_peak_11970	G5	18254826	18256290	+	1415	NA	exon (ONI09529, exon 1 of 1)	-exon (ONI09529, exon 1 of 1)	722	ONI09529_o_TCONS_00030914	PRUPE_5G243100	ONI09529			PRUPE_5G243100
K4_11_peak_8437b	G3	27240449	27242000	+	1414	NA	promoter-TSS (ONI20112)	#NAME?	424	ONI20111	PRUPE_3G315600	ONI20111			PRUPE_3G315600
K4_11_peak_8621	G4	1115740	1117030	+	1414	NA	TTS (ENSRNA049760614-T1)	tRNA-TTS (ENSRNA049760614-T1)	479	ONI10018	PRUPE_4G023500	ONI10018			PRUPE_4G023500
K4_11_peak_13433c	G6	23258920	23260634	+	1414	NA	exon (ONI02916, exon 1 of 1)	-exon (ONI02916, exon 1 of 1)	671	ONI02916	PRUPE_6G229000	ONI02916			PRUPE_6G229000
K4_11_peak_17860b	G8	20436231	20437713	+	1414	NA	exon (ONH93365, exon 1 of 2)	-exon (ONH93365, exon 1 of 2)	642	ONH93367	PRUPE_8G228200	ONH93365			PRUPE_8G228200
K4_11_peak_17823c	G8	20125592	20127158	+	1413	NA	TTS (ONH93264)	#NAME?	891	ONH93269	PRUPE_8G222200	ONH93269			PRUPE_8G222200
K4_11_peak_15428b	G7	16065178	16066433	+	1412	NA	exon (ONH96729, exon 1 of 1)	-exon (ONH96729, exon 1 of 1)	750	ONH96729	PRUPE_7G148200	ONH96729			PRUPE_7G148200
K4_11_peak_887b	G1	11457779	11459811	+	1411	NA	TTS (ONI28528)	#NAME?	630	ONI28527	PRUPE_1G145900	ONI28527			PRUPE_1G145900
K4_11_peak_3171	G1	37851007	37851481	+	1410	NA	exon (ONI33828, exon 1 of 5)	-exon (ONI33828, exon 1 of 5)	164	ONI33828	PRUPE_1G448100	ONI33828			PRUPE_1G448100
K4_11_peak_927b	G1	11957238	11958635	+	1410	NA	exon (ONI28614, exon 1 of 3)	-exon (ONI28614, exon 1 of 3)	738	ONI28614_m_TCONS_00001339	PRUPE_1G151600	ONI28614_m_TCONS_00001339			PRUPE_1G151600
K4_11_peak_13015c	G6	14620180	14621664	+	1409	NA	exon (ONI01801, exon 1 of 1)	-exon (ONI01801, exon 1 of 1)	647	ONI01801	PRUPE_6G159600	ONI01801			PRUPE_6G159600
K4_11_peak_2871c	G1	35926114	35927784	+	1409	NA	exon (ONI33226, exon 1 of 1)	-exon (ONI33226, exon 1 of 1)	658	ONI33226	PRUPE_1G411600	ONI33226			PRUPE_1G411600
K4_11_peak_16999b	G8	12859984	12861664	+	1409	NA	exon (ONH91156, exon 3 of 3)	-exon (ONH91156, exon 3 of 3)	687	ONH91157	PRUPE_8G096400	ONH91160			PRUPE_8G096400
K4_11_peak_3987a	G1	45905266	45906586	+	1407	NA	exon (ONI35950, exon 1 of 4)	-exon (ONI35950, exon 1 of 4)	537	ONI35950_m_TCONS_00010529	PRUPE_1G562000	ONI35950			PRUPE_1G562000
K4_11_peak_7284b	G3	17543811	17545313	+	1406	NA	exon (ONI17403, exon 1 of 1)	-exon (ONI17403, exon 1 of 1)	824	ONI17403	PRUPE_3G157000	ONI17403			PRUPE_3G157000
K4_11_peak_11508c	G5	15075523	15077587	+	1406	NA	exon (ONI08458, exon 1 of 1)	-exon (ONI08458, exon 1 of 1)	848	ONI08458	PRUPE_5G178900	ONI08458			PRUPE_5G178900
K4_11_peak_9329c	G4	7132285	7133753	+	1404	NA	exon (ONI11844, exon 1 of 4)	-exon (ONI11844, exon 1 of 4)	593	ONI11845	PRUPE_4G129200	ONI11844			PRUPE_4G129200
K4_11_peak_481c	G1	5618609	5620212	+	1404	NA	exon (ONI27294, exon 1 of 2)	-exon (ONI27294, exon 1 of 2)	768	ONI27294	PRUPE_1G078100	ONI27294			PRUPE_1G078100
K4_11_peak_6606a	G3	3185840	3187669	+	1401	NA	exon (ONI15470, exon 1 of 1)	-exon (ONI15470, exon 1 of 1)	860	ONI15470_o_TCONS_00017732	PRUPE_3G044400	ONI15470_o_TCONS_00017732			PRUPE_3G044400
K4_11_peak_3298b	G1	38716908	38718057	+	1400	NA	exon (ONI34129, exon 1 of 10)	-exon (ONI34129, exon 1 of 10)	723	ONI34129	PRUPE_1G463800	ONI34129			PRUPE_1G463800
K4_11_peak_532	G1	6453823	6455059	+	1399	NA	exon (ONI27440, exon 1 of 3)	-exon (ONI27440, exon 1 of 3)	543	ONI27440	PRUPE_1G086600	ONI27440			PRUPE_1G086600
K4_11_peak_16206b	G7	20972049	20973775	+	1399	NA	exon (ONH98366, exon 1 of 20)	-exon (ONH98366, exon 1 of 20)	836	ONH98366	PRUPE_7G246700	ONH98366			PRUPE_7G246700
K4_11_peak_16206a	G7	20972049	20973775	+	1399	NA	exon (ONH98366, exon 1 of 20)	-exon (ONH98366, exon 1 of 20)	836	ONH98366	PRUPE_7G246700	ONH98366			PRUPE_7G246700
K4_11_peak_15990d	G7	19714166	19715706	+	1399	NA	exon (ONH97935, exon 1 of 1)	-exon (ONH97935, exon 1 of 1)	615	ONH97935	PRUPE_7G219600	ONH97935			PRUPE_7G219600
K4_11_peak_2140b	G1	31301204	31302433	+	1398	NA	exon (ONI31767, exon 1 of 10)	-exon (ONI31767, exon 1 of 10)	632	ONI31767	PRUPE_1G329900	ONI31767			PRUPE_1G329900
K4_11_peak_17123b	G8	14403409	14404798	+	1398	NA	exon (ONH91477, exon 1 of 11)	-exon (ONH91477, exon 1 of 11)	807	ONH91478	PRUPE_8G117200	ONH91478			PRUPE_8G117200
K4_11_peak_17860a	G8	20436231	20437713	+	1397	NA	exon (ONH93365, exon 1 of 2)	-exon (ONH93365, exon 1 of 2)	642	ONH93367	PRUPE_8G228200	ONH93365			PRUPE_8G228200
K4_11_peak_2535b	G1	33915848	33917536	+	1396	NA	TTS (ONI32550)	#NAME?	848	ONI32551	PRUPE_1G372600	ONI32551			PRUPE_1G372600
K4_11_peak_189a	G1	1839014	1840498	+	1396	NA	exon (ONI26458, exon 1 of 1)	-exon (ONI26458, exon 1 of 1)	651	ONI26458	PRUPE_1G026400	ONI26458			PRUPE_1G026400
K4_11_peak_7502b	G3	20103616	20105378	+	1394	NA	exon (ONI17935, exon 1 of 1)	-exon (ONI17935, exon 1 of 1)	614	ONI17935	PRUPE_3G187000	ONI17935			PRUPE_3G187000
K4_11_peak_11873b	G5	17653037	17655004	+	1394	NA	exon (ONI09318, exon 2 of 4)	-exon (ONI09318, exon 2 of 4)	963	ONI09318	PRUPE_5G231600	ONI09318			PRUPE_5G231600
K4_11_peak_7176a	G3	14596519	14598591	+	1393	NA	exon (ONI17112, exon 1 of 2)	-exon (ONI17112, exon 1 of 2)	997	ONI17112	PRUPE_3G138400	ONI17112			PRUPE_3G138400
K4_11_peak_6124c	G2	29385627	29387113	+	1393	NA	exon (ONI25586, exon 1 of 3)	-exon (ONI25586, exon 1 of 3)	768	ONI25586_m_TCONS_00016951	PRUPE_2G310600	ONI25586			PRUPE_2G310600
K4_11_peak_18112a	G8	22071344	22073099	+	1392	NA	intron (ONH93931, intron 1 of 3)	-intron (ONH93930, intron 1 of 6)	630	ONH93931	PRUPE_8G261400	ONH93931			PRUPE_8G261400
K4_11_peak_3113a	G1	37413657	37414841	+	1392	NA	exon (ONI33676, exon 1 of 4)	-exon (ONI33676, exon 1 of 4)	546	ONI33676	PRUPE_1G440300	ONI33676			PRUPE_1G440300
K4_11_peak_586a	G1	7909846	7911657	+	1392	NA	exon (ONI27666, exon 1 of 1)	-exon (ONI27666, exon 1 of 1)	775	ONI27666	PRUPE_1G099000	ONI27666			PRUPE_1G099000
K4_11_peak_2082b	G1	30761834	30763065	+	1392	NA	exon (ONI31581, exon 1 of 9)	-exon (ONI31581, exon 1 of 9)	509	ONI31581	PRUPE_1G320700	ONI31581			PRUPE_1G320700
K4_11_peak_16763	G8	7432062	7433339	+	1392	NA	exon (ONH90517, exon 1 of 21)	-exon (ONH90517, exon 1 of 21)	576	ONH90517	PRUPE_8G058700	ONH90518			PRUPE_8G058700
K4_11_peak_12477a	G6	4861276	4862979	+	1391	NA	exon (ONI00157, exon 1 of 7)	-exon (ONI00157, exon 1 of 7)	719	ONI00157	PRUPE_6G071100	ONI00157			PRUPE_6G071100
K4_11_peak_5718	G2	26914417	26915729	+	1391	NA	exon (ONI24717, exon 1 of 1)	-exon (ONI24717, exon 1 of 1)	564	ONI24717	PRUPE_2G257700	ONI24717			PRUPE_2G257700
K4_11_peak_16747b	G8	6518595	6519966	+	1391	NA	exon (ONH90475, exon 1 of 6)	-exon (ONH90475, exon 1 of 6)	632	ONH90475	PRUPE_8G056000	ONH90475			PRUPE_8G056000
K4_11_peak_3740a	G1	43236103	43237297	+	1391	NA	exon (ONI35297, exon 1 of 14)	-exon (ONI35297, exon 1 of 14)	503	ONI35298	PRUPE_1G528400	ONI35298			PRUPE_1G528400
K4_11_peak_2084d	G1	30770563	30773083	+	1389	NA	promoter-TSS (ONI31583_k_TCONS_00008229)	#NAME?	73	ONI31587	PRUPE_1G321000	ONI31587			PRUPE_1G321000
K4_11_peak_11153c	G5	12741153	12742828	+	1387	NA	exon (ONI07639, exon 2 of 4)	-exon (ONI07639, exon 2 of 4)	811	ONI07640	PRUPE_5G132700	ONI07639_m_TCONS_00032184			PRUPE_5G132700
K4_11_peak_10606	G5	5697867	5699107	+	1387	NA	intron (ONI06320, intron 1 of 4)	-intron (ONI06317, intron 1 of 4)	243	ONI06320	PRUPE_5G053000	ONI06319			PRUPE_5G053000
K4_11_peak_7425b	G3	19218617	19220128	+	1387	NA	exon (ONI17704, exon 1 of 3)	-exon (ONI17704, exon 1 of 3)	739	ONI17704_m_TCONS_00018895	PRUPE_3G175300	ONI17704			PRUPE_3G175300
K4_11_peak_475b	G1	5581057	5582254	+	1387	NA	TTS (ONI27271)	#NAME?	528	ONI27270	PRUPE_1G077200	ONI27270			PRUPE_1G077200
K4_11_peak_1652	G1	27076223	27077445	+	1385	NA	exon (ONI30610, exon 1 of 8)	-exon (ONI30610, exon 1 of 8)	616	ONI30610	PRUPE_1G262100	ONI30610			PRUPE_1G262100
K4_11_peak_8916a	G4	2970365	2971689	+	1384	NA	exon (ONI10689, exon 1 of 1)	-exon (ONI10689, exon 1 of 1)	639	ONI10689	PRUPE_4G062000	ONI10689			PRUPE_4G062000
K4_11_peak_8916b	G4	2970365	2971689	+	1384	NA	exon (ONI10689, exon 1 of 1)	-exon (ONI10689, exon 1 of 1)	639	ONI10689	PRUPE_4G062000	ONI10689			PRUPE_4G062000
K4_11_peak_4008	G1	46107963	46109365	+	1382	NA	exon (ONI36008, exon 1 of 2)	-exon (ONI36008, exon 1 of 2)	635	ONI36009	PRUPE_1G564500	ONI36009			PRUPE_1G564500
K4_11_peak_17538a	G8	18182950	18184699	+	1382	NA	exon (ONH92581, exon 1 of 12)	-exon (ONH92581, exon 1 of 12)	823	ONH92581_j_TCONS_00047010	PRUPE_8G182200	ONH92581			PRUPE_8G182200
K4_11_peak_14755a	G7	8360345	8361648	+	1382	NA	exon (ONH95026, exon 1 of 1)	-exon (ONH95026, exon 1 of 1)	523	ONH95026	PRUPE_7G047300	ONH95026			PRUPE_7G047300
K4_11_peak_1406c	G1	24142401	24143672	+	1382	NA	exon (ONI30050, exon 1 of 5)	-exon (ONI30050, exon 1 of 5)	515	ONI30050_m_TCONS_00007377	PRUPE_1G228400	ONI30050			PRUPE_1G228400
K4_11_peak_9692b	G4	11592915	11594258	+	1381	NA	promoter-TSS (ENSRNA049996768-T1)	pre_miRNA-promoter-TSS (ENSRNA049996768-T1)	642	ONI12935	PRUPE_4G192600	ONI12935			PRUPE_4G192600
K4_11_peak_7425a	G3	19218617	19220128	+	1380	NA	exon (ONI17704, exon 1 of 3)	-exon (ONI17704, exon 1 of 3)	739	ONI17704_m_TCONS_00018895	PRUPE_3G175300	ONI17704			PRUPE_3G175300
K4_11_peak_11870b	G5	17629762	17631145	+	1379	NA	exon (ONI09312, exon 1 of 2)	-exon (ONI09312, exon 1 of 2)	686	ONI09312	PRUPE_5G231000	ONI09312			PRUPE_5G231000
K4_11_peak_2583d	G1	34194386	34196365	+	1377	NA	exon (ONI32644, exon 1 of 2)	-exon (ONI32644, exon 1 of 2)	911	ONI32645_m_TCONS_00008776	PRUPE_1G378400	ONI32644			PRUPE_1G378400
K4_11_peak_12177b	G6	2466985	2468444	+	1377	NA	exon (ONH99477, exon 1 of 12)	-exon (ONH99477, exon 1 of 12)	824	ONH99477	PRUPE_6G032100	ONH99477			PRUPE_6G032100
K4_11_peak_15997c	G7	19754809	19756438	+	1377	NA	intron (ONH97951_m_TCONS_00044776, intron 1 of 1)	-intron (ONH97951, intron 1 of 3)	663	ONH97951_m_TCONS_00044776	PRUPE_7G220600	ONH97951_m_TCONS_00044776			PRUPE_7G220600
K4_11_peak_15466b	G7	16296681	16298587	+	1376	NA	TTS (ONH96793)	#NAME?	894	ONH96794	PRUPE_7G152600	ONH96794			PRUPE_7G152600
K4_11_peak_9548	G4	10195858	10196976	+	1376	NA	exon (ONI12566, exon 1 of 8)	-exon (ONI12566, exon 1 of 8)	427	ONI12566_m_TCONS_00027474	PRUPE_4G172100	ONI12566_m_TCONS_00027474			PRUPE_4G172100
K4_11_peak_9888a	G4	13957410	13958794	+	1373	NA	exon (ONI13439, exon 1 of 1)	-exon (ONI13439, exon 1 of 1)	807	ONI13439	PRUPE_4G222300	ONI13439			PRUPE_4G222300
K4_11_peak_16954	G8	12272328	12273456	+	1372	NA	exon (ONH91029, exon 2 of 5)	-exon (ONH91029, exon 2 of 5)	328	ONH91029	PRUPE_8G089400	ONH91029_m_TCONS_00048693			PRUPE_8G089400
K4_11_peak_3570b	G1	41871929	41873106	+	1372	NA	exon (ONI34944, exon 1 of 4)	-exon (ONI34944, exon 1 of 4)	441	ONI34944	PRUPE_1G507500	ONI34944			PRUPE_1G507500
K4_11_peak_7761	G3	22730182	22731775	+	1371	NA	exon (ONI18632, exon 1 of 2)	-exon (ONI18632, exon 1 of 2)	909	ONI18632	PRUPE_3G228400	ONI18632			PRUPE_3G228400
K4_11_peak_4196	G2	317265	318793	+	1371	NA	exon (ONI20195, exon 1 of 2)	-exon (ONI20195, exon 1 of 2)	922	ONI20195	PRUPE_2G002400	ONI20195			PRUPE_2G002400
K4_11_peak_5571c	G2	25987311	25989893	+	1368	NA	exon (ONI24421, exon 2 of 2)	-exon (ONI24421, exon 2 of 2)	972	ONI24421	PRUPE_2G239700	ONI24421			PRUPE_2G239700
K4_11_peak_9535c	G4	10042154	10043967	+	1368	NA	exon (ONI12535, exon 1 of 1)	-exon (ONI12535, exon 1 of 1)	815	ONI12535	PRUPE_4G170100	ONI12535			PRUPE_4G170100
K4_11_peak_17420a	G8	17113385	17115072	+	1368	NA	exon (ONH92227, exon 1 of 4)	-exon (ONH92227, exon 1 of 4)	937	ONH92227	PRUPE_8G164100	ONH92227			PRUPE_8G164100
K4_11_peak_9319a	G4	6977109	6978372	+	1368	NA	exon (ONI11811, exon 1 of 4)	-exon (ONI11811, exon 1 of 4)	609	ONI11811	PRUPE_4G127000	ONI11811			PRUPE_4G127000
K4_11_peak_17022b	G8	13158883	13160363	+	1368	NA	exon (ONH91224, exon 1 of 26)	-exon (ONH91224, exon 1 of 26)	384	ONH91224	PRUPE_8G100100	ONH91224			PRUPE_8G100100
K4_11_peak_3456	G1	40956180	40957326	+	1367	NA	promoter-TSS (ONI34650)	#NAME?	394	ONI34649	PRUPE_1G492600	ONI34649			PRUPE_1G492600
K4_11_peak_10643c	G5	6374111	6375868	+	1365	NA	exon (ONI06415, exon 1 of 1)	-exon (ONI06415, exon 1 of 1)	770	ONI06415	PRUPE_5G059100	ONI06415			PRUPE_5G059100
K4_11_peak_1357	G1	23528787	23529799	+	1365	NA	TTS (ENSRNA049761110-T1)	tRNA-TTS (ENSRNA049761110-T1)	467	ONI29898	PRUPE_1G220600	ONI29898			PRUPE_1G220600
K4_11_peak_13555b	G6	24101790	24103541	+	1363	NA	exon (ONI03167, exon 1 of 2)	-exon (ONI03167, exon 1 of 2)	758	ONI03167	PRUPE_6G242600	ONI03167			PRUPE_6G242600
K4_11_peak_2137c	G1	31282329	31284710	+	1363	NA	exon (ONI31763, exon 1 of 1)	-exon (ONI31763, exon 1 of 1)	264	ONI31763	PRUPE_1G329600	ONI31763			PRUPE_1G329600
K4_11_peak_9888b	G4	13957410	13958794	+	1363	NA	exon (ONI13439, exon 1 of 1)	-exon (ONI13439, exon 1 of 1)	807	ONI13439	PRUPE_4G222300	ONI13439			PRUPE_4G222300
K4_11_peak_17387b	G8	16950510	16952227	+	1362	NA	exon (ONH92186, exon 1 of 1)	-exon (ONH92186, exon 1 of 1)	551	ONH92186	PRUPE_8G161100	ONH92186			PRUPE_8G161100
K4_11_peak_17195b	G8	15362272	15363820	+	1362	NA	exon (ONH91699, exon 1 of 1)	-exon (ONH91699, exon 1 of 1)	714	ONH91699	PRUPE_8G131100	ONH91699			PRUPE_8G131100
K4_11_peak_7751b	G3	22632831	22634318	+	1361	NA	intron (ONI18615, intron 1 of 1)	-intron (ONI18614, intron 1 of 1)	600	ONI18615	PRUPE_3G226900	ONI18614			PRUPE_3G226900
K4_11_peak_12063a	G6	860615	861800	+	1361	NA	exon (ONH99102, exon 1 of 16)	-exon (ONH99102, exon 1 of 16)	526	ONH99103	PRUPE_6G011900	ONH99102			PRUPE_6G011900
K4_11_peak_14508b	G7	541953	543510	+	1361	NA	exon (ONH94219, exon 1 of 20)	-exon (ONH94219, exon 1 of 20)	740	ONH94220	PRUPE_7G004800	ONH94220			PRUPE_7G004800
K4_11_peak_2178b	G1	31578770	31580063	+	1361	NA	exon (ONI31836, exon 1 of 11)	-exon (ONI31836, exon 1 of 11)	554	ONI31836	PRUPE_1G333700	ONI31836			PRUPE_1G333700
K4_11_peak_9276c	G4	6533152	6535211	+	1360	NA	exon (ONI11683, exon 1 of 2)	-exon (ONI11683, exon 1 of 2)	987	ONI11683	PRUPE_4G120600	ONI11683			PRUPE_4G120600
K4_11_peak_4761b	G2	17279095	17280420	+	1358	NA	exon (ONI22217, exon 1 of 1)	-exon (ONI22217, exon 1 of 1)	843	ONI22217	PRUPE_2G114900	ONI22217			PRUPE_2G114900
K4_11_peak_14246c	G6	29396371	29398347	+	1358	NA	promoter-TSS (ONI04791)	#NAME?	459	ONI04792	PRUPE_6G339900	ONI04792			PRUPE_6G339900
K4_11_peak_2912c	G1	36156492	36157956	+	1357	NA	exon (ONI33317, exon 1 of 1)	-exon (ONI33317, exon 1 of 1)	592	ONI33317	PRUPE_1G416500	ONI33317			PRUPE_1G416500
K4_11_peak_10184a	G4	23239677	23240984	+	1356	NA	promoter-TSS (ONI14372)	#NAME?	665	ONI14371	PRUPE_4G277600	ONI14371			PRUPE_4G277600
K4_11_peak_8914b	G4	2961517	2962506	+	1356	NA	exon (ONI10679, exon 1 of 2)	-exon (ONI10679, exon 1 of 2)	198	ONI10684	PRUPE_4G061800	ONI10682_m_TCONS_00026480			PRUPE_4G061800
K4_11_peak_5011a	G2	21016977	21018410	+	1356	NA	exon (ONI22883, exon 1 of 7)	-exon (ONI22883, exon 1 of 7)	834	ONI22883	PRUPE_2G156800	ONI22883			PRUPE_2G156800
K4_11_peak_2912b	G1	36156492	36157956	+	1356	NA	exon (ONI33317, exon 1 of 1)	-exon (ONI33317, exon 1 of 1)	592	ONI33317	PRUPE_1G416500	ONI33317			PRUPE_1G416500
K4_11_peak_17684b	G8	19050079	19051208	+	1355	NA	exon (ONH92891, exon 1 of 2)	-exon (ONH92891, exon 1 of 2)	609	ONH92891	PRUPE_8G201900	ONH92891			PRUPE_8G201900
K4_11_peak_8295b	G3	26474253	26475825	+	1354	NA	exon (ONI19816, exon 1 of 2)	-exon (ONI19816, exon 1 of 2)	683	ONI19816	PRUPE_3G299300	ONI19816			PRUPE_3G299300
K4_11_peak_3291	G1	38666527	38667743	+	1353	NA	exon (ONI34109, exon 1 of 2)	-exon (ONI34109, exon 1 of 2)	521	ONI34113	PRUPE_1G463200	ONI34113			PRUPE_1G463200
K4_11_peak_13772d	G6	25791066	25793146	+	1353	NA	exon (ONI03657, exon 1 of 1)	-exon (ONI03657, exon 1 of 1)	882	ONI03657_o_TCONS_00039281	PRUPE_6G272700	ONI03657_o_TCONS_00039281			PRUPE_6G272700
K4_11_peak_17127c	G8	14617701	14619368	+	1353	NA	exon (ONH91497, exon 1 of 1)	-exon (ONH91497, exon 1 of 1)	336	ONH91497	PRUPE_8G119100	ONH91497			PRUPE_8G119100
K4_11_peak_13597	G6	24372105	24373717	+	1353	NA	exon (ONI03263, exon 1 of 7)	-exon (ONI03263, exon 1 of 7)	796	ONI03264	PRUPE_6G247300	ONI03264			PRUPE_6G247300
K4_11_peak_11295b	G5	13725111	13727188	+	1353	NA	exon (ONI07990, exon 1 of 1)	-exon (ONI07990, exon 1 of 1)	946	ONI07990	PRUPE_5G151900	ONI07990			PRUPE_5G151900
K4_11_peak_13446c	G6	23348576	23350061	+	1352	NA	exon (ONI02947, exon 1 of 3)	-exon (ONI02947, exon 1 of 3)	802	ONI02947	PRUPE_6G230500	ONI02947			PRUPE_6G230500
K4_11_peak_189b	G1	1839014	1840498	+	1351	NA	exon (ONI26458, exon 1 of 1)	-exon (ONI26458, exon 1 of 1)	651	ONI26458	PRUPE_1G026400	ONI26458			PRUPE_1G026400
K4_11_peak_5571a	G2	25987311	25989893	+	1351	NA	exon (ONI24421, exon 2 of 2)	-exon (ONI24421, exon 2 of 2)	972	ONI24421	PRUPE_2G239700	ONI24421			PRUPE_2G239700
K4_11_peak_6611	G3	3242101	3243207	+	1349	NA	exon (ONI15481, exon 1 of 1)	-exon (ONI15481, exon 1 of 1)	498	ONI15481	PRUPE_3G045100	ONI15481			PRUPE_3G045100
K4_11_peak_6495b	G3	2264108	2265922	+	1349	NA	exon (ONI15201, exon 1 of 3)	-exon (ONI15201, exon 1 of 3)	997	ONI15201	PRUPE_3G030300	ONI15201			PRUPE_3G030300
K4_11_peak_13852c	G6	26434009	26435461	+	1348	NA	exon (ONI03819, exon 1 of 2)	-exon (ONI03819, exon 1 of 2)	531	ONI03819	PRUPE_6G284500	ONI03819_m_TCONS_00039371			PRUPE_6G284600
K4_11_peak_376	G1	4313321	4314502	+	1348	NA	exon (ONI26991, exon 1 of 4)	-exon (ONI26991, exon 1 of 4)	699	ONI26991	PRUPE_1G061100	ONI26991			PRUPE_1G061100
K4_11_peak_9276b	G4	6533152	6535211	+	1346	NA	exon (ONI11683, exon 1 of 2)	-exon (ONI11683, exon 1 of 2)	987	ONI11683	PRUPE_4G120600	ONI11683			PRUPE_4G120600
K4_11_peak_8437a	G3	27240449	27242000	+	1346	NA	promoter-TSS (ONI20112)	#NAME?	424	ONI20111	PRUPE_3G315600	ONI20111			PRUPE_3G315600
K4_11_peak_1651c	G1	27065916	27067815	+	1346	NA	exon (ONI30609, exon 1 of 1)	-exon (ONI30609, exon 1 of 1)	918	ONI30609	PRUPE_1G262000	ONI30609			PRUPE_1G262000
K4_11_peak_3299	G1	38718783	38719981	+	1345	NA	TTS (ONI34131)	#NAME?	297	ONI34130	PRUPE_1G463900	ONI34130			PRUPE_1G463900
K4_11_peak_16624	G8	3119805	3121102	+	1344	NA	TTS (ONH90075)	#NAME?	546	ONH90077_m_TCONS_00045726	PRUPE_8G033600	ONH90077_m_TCONS_00045725			PRUPE_8G033600
K4_11_peak_2383d	G1	32999270	33001236	+	1344	NA	exon (ONI32239, exon 1 of 5)	-exon (ONI32239, exon 1 of 5)	621	ONI32240	PRUPE_1G355600	ONI32240			PRUPE_1G355600
K4_11_peak_13189a	G6	19849244	19851563	+	1343	NA	exon (ONI02327, exon 2 of 5)	-exon (ONI02327, exon 2 of 5)	984	ONI02328	PRUPE_6G191200	ONI02327			PRUPE_6G191200
K4_11_peak_12278b	G6	3256732	3258245	+	1343	NA	exon (ONH99705, exon 1 of 14)	-exon (ONH99705, exon 1 of 14)	632	ONH99705	PRUPE_6G045000	ONH99705			PRUPE_6G045000
K4_11_peak_17730a	G8	19450801	19452044	+	1343	NA	exon (ONH93035, exon 1 of 21)	-exon (ONH93035, exon 1 of 21)	624	ONH93036	PRUPE_8G209400	ONH93035			PRUPE_8G209400
K4_11_peak_3250b	G1	38446081	38447428	+	1343	NA	exon (ONI34024, exon 1 of 3)	-exon (ONI34024, exon 1 of 3)	580	ONI34024	PRUPE_1G459100	ONI34024			PRUPE_1G459100
K4_11_peak_1848	G1	28828972	28830469	+	1342	NA	exon (ONI31051, exon 1 of 18)	-exon (ONI31051, exon 1 of 18)	739	ONI31051	PRUPE_1G289000	ONI31051			PRUPE_1G289000
K4_11_peak_2169b	G1	31530665	31532332	+	1341	NA	exon (ONI31827, exon 2 of 2)	-exon (ONI31827, exon 2 of 2)	232	ONI31827	PRUPE_1G332900	ONI31827			PRUPE_1G332900
K4_11_peak_17711b	G8	19197733	19199576	+	1340	NA	exon (ONH92970, exon 1 of 1)	-exon (ONH92970, exon 1 of 1)	883	ONH92970	PRUPE_8G204900	ONH92970			PRUPE_8G204900
K4_11_peak_15749	G7	18078825	18080231	+	1340	NA	exon (ONH97392, exon 1 of 3)	-exon (ONH97392, exon 1 of 3)	554	ONH97393	PRUPE_7G187600	ONH97393			PRUPE_7G187600
K4_11_peak_17387a	G8	16950510	16952227	+	1339	NA	exon (ONH92186, exon 1 of 1)	-exon (ONH92186, exon 1 of 1)	551	ONH92186	PRUPE_8G161100	ONH92186			PRUPE_8G161100
K4_11_peak_11352b	G5	14089531	14090878	+	1338	NA	exon (ONI08142, exon 1 of 7)	-exon (ONI08142, exon 1 of 7)	638	ONI08142	PRUPE_5G159200	ONI08142			PRUPE_5G159200
K4_11_peak_5513	G2	25571562	25572308	+	1338	NA	TTS (ONI24270)	#NAME?	475	ONI24267	PRUPE_2G231700	ONI24267			PRUPE_2G231700
K4_11_peak_2449a	G1	33443681	33445573	+	1338	NA	exon (ONI32369, exon 1 of 1)	-exon (ONI32369, exon 1 of 1)	718	ONI32369	PRUPE_1G363700	ONI32369			PRUPE_1G363700
K4_11_peak_3621c	G1	42272454	42273615	+	1336	NA	exon (ONI35071, exon 1 of 1)	-exon (ONI35071, exon 1 of 1)	384	ONI35071	PRUPE_1G513600	ONI35071			PRUPE_1G513600
K4_11_peak_2082a	G1	30761834	30763065	+	1335	NA	exon (ONI31581, exon 1 of 9)	-exon (ONI31581, exon 1 of 9)	509	ONI31581	PRUPE_1G320700	ONI31581			PRUPE_1G320700
K4_11_peak_2387d	G1	33027861	33030415	+	1334	NA	promoter-TSS (ONI32247)	#NAME?	243	ONI32248	PRUPE_1G356300	ONI32248			PRUPE_1G356300
K4_11_peak_16268b	G7	21353192	21354763	+	1334	NA	TTS (ONH98546)	#NAME?	692	ONH98544	PRUPE_7G253300	ONH98544			PRUPE_7G253300
K4_11_peak_2868	G1	35917423	35919161	+	1334	NA	exon (ONI33212, exon 1 of 1)	-exon (ONI33212, exon 1 of 1)	694	ONI33212	PRUPE_1G411400	ONI33212			PRUPE_1G411400
K4_11_peak_17992	G8	21289284	21290606	+	1334	NA	exon (ONH93652, exon 1 of 10)	-exon (ONH93652, exon 1 of 10)	613	ONH93652_j_TCONS_00050171	PRUPE_8G244400	ONH93652			PRUPE_8G244400
K4_11_peak_1049a	G1	14353100	14354843	+	1334	NA	exon (ONI28963, exon 1 of 12)	-exon (ONI28963, exon 1 of 12)	832	ONI28963_m_TCONS_00001504	PRUPE_1G172100	ONI28963			PRUPE_1G172100
K4_11_peak_2415b	G1	33192779	33194519	+	1334	NA	exon (ONI32296, exon 1 of 1)	-exon (ONI32296, exon 1 of 1)	795	ONI32296	PRUPE_1G359200	ONI32296			PRUPE_1G359200
K4_11_peak_5787	G2	27304851	27306146	+	1333	NA	exon (ONI24872, exon 1 of 8)	-exon (ONI24872, exon 1 of 8)	659	ONI24872	PRUPE_2G266800	ONI24872			PRUPE_2G266800
K4_11_peak_8836c	G4	2460004	2461648	+	1333	NA	exon (ONI10514, exon 1 of 1)	-exon (ONI10514, exon 1 of 1)	750	ONI10514	PRUPE_4G051400	ONI10514			PRUPE_4G051400
K4_11_peak_10952c	G5	11142265	11144063	+	1333	NA	exon (ONI07180, exon 1 of 3)	-exon (ONI07180, exon 1 of 3)	879	ONI07180_m_TCONS_00031962	PRUPE_5G104700	ONI07180_m_TCONS_00031962			PRUPE_5G104700
K4_11_peak_11335	G5	13967538	13968646	+	1333	NA	exon (ONI08073, exon 1 of 9)	-exon (ONI08073, exon 1 of 9)	475	ONI08073	PRUPE_5G157100	ONI08073			PRUPE_5G157100
K4_11_peak_10130	G4	21917686	21919213	+	1333	NA	exon (ONI14248, exon 1 of 11)	-exon (ONI14248, exon 1 of 11)	656	ONI14249	PRUPE_4G270800	ONI14248			PRUPE_4G270800
K4_11_peak_4079a	G1	46841192	46843038	+	1333	NA	exon (ONI36204, exon 1 of 6)	-exon (ONI36204, exon 1 of 6)	698	ONI36204_j_TCONS_00010663	PRUPE_1G575000	ONI36208			PRUPE_1G575000
K4_11_peak_1502	G1	25671444	25672285	+	1332	NA	exon (ONI30308, exon 1 of 4)	-exon (ONI30308, exon 1 of 4)	350	ONI30308_m_TCONS_00002061	PRUPE_1G243200	ONI30308_m_TCONS_00002061			PRUPE_1G243200
K4_11_peak_8549b	G4	652726	654011	+	1332	NA	exon (ONI09855, exon 1 of 3)	-exon (ONI09855, exon 1 of 3)	637	ONI09855	PRUPE_4G014000	ONI09855			PRUPE_4G014000
K4_11_peak_5571b	G2	25987311	25989893	+	1332	NA	exon (ONI24421, exon 2 of 2)	-exon (ONI24421, exon 2 of 2)	972	ONI24421	PRUPE_2G239700	ONI24421			PRUPE_2G239700
K4_11_peak_4729	G2	16596029	16596660	+	1332	NA	exon (XLOC_009725_u_TCONS_00017272_minus, exon 1 of 1)	-exon (XLOC_009725_u_TCONS_00017272_minus, exon 1 of 1)	969	XLOC_009725_u_TCONS_00017272_minus	XLOC_009725_minus	XLOC_009725_u_TCONS_00017272_minus
K4_11_peak_2973c	G1	36502774	36504228	+	1331	NA	exon (ONI33424, exon 1 of 2)	-exon (ONI33424, exon 1 of 2)	890	ONI33424	PRUPE_1G423300	ONI33424			PRUPE_1G423300
K4_11_peak_414	G1	4930901	4932104	+	1330	NA	exon (ONI27128, exon 1 of 2)	-exon (ONI27128, exon 1 of 2)	297	ONI27128	PRUPE_1G069300	ONI27128			PRUPE_1G069300
K4_11_peak_3700b	G1	42894067	42895292	+	1330	NA	exon (ONI35225, exon 1 of 1)	-exon (ONI35225, exon 1 of 1)	688	ONI35225	PRUPE_1G523600	ONI35225			PRUPE_1G523600
K4_11_peak_13555d	G6	24101790	24103541	+	1329	NA	exon (ONI03167, exon 1 of 2)	-exon (ONI03167, exon 1 of 2)	758	ONI03167	PRUPE_6G242600	ONI03167			PRUPE_6G242600
K4_11_peak_11547b	G5	15277742	15279380	+	1329	NA	exon (ONI08528, exon 1 of 7)	-exon (ONI08528, exon 1 of 7)	844	ONI08528	PRUPE_5G183600	ONI08528			PRUPE_5G183600
K4_11_peak_2449b	G1	33443681	33445573	+	1329	NA	exon (ONI32369, exon 1 of 1)	-exon (ONI32369, exon 1 of 1)	718	ONI32369	PRUPE_1G363700	ONI32369			PRUPE_1G363700
K4_11_peak_15179a	G7	13887505	13888908	+	1329	NA	exon (ONH96198, exon 1 of 1)	-exon (ONH96198, exon 1 of 1)	745	ONH96198	PRUPE_7G112800	ONH96198			PRUPE_7G112800
K4_11_peak_671	G1	8857515	8858651	+	1328	NA	intron (ONI27920, intron 1 of 2)	-intron (ONI27919, intron 1 of 1)	424	ONI27920	PRUPE_1G110900	ONI27920			PRUPE_1G110900
K4_11_peak_17815b	G8	20083846	20085370	+	1328	NA	exon (ONH93248, exon 1 of 3)	-exon (ONH93248, exon 1 of 3)	826	ONH93248	PRUPE_8G221400	ONH93248			PRUPE_8G221400
K4_11_peak_3835c	G1	44257292	44258818	+	1326	NA	exon (ONI35543, exon 1 of 3)	-exon (ONI35543, exon 1 of 3)	810	ONI35543_j_TCONS_00010343	PRUPE_1G541800	ONI35543			PRUPE_1G541800
K4_11_peak_9692a	G4	11592915	11594258	+	1325	NA	promoter-TSS (ENSRNA049996768-T1)	pre_miRNA-promoter-TSS (ENSRNA049996768-T1)	642	ONI12935	PRUPE_4G192600	ONI12935			PRUPE_4G192600
K4_11_peak_12813a	G6	8834007	8835168	+	1325	NA	exon (ONI01062, exon 1 of 9)	-exon (ONI01062, exon 1 of 9)	218	ONI01063	PRUPE_6G119500	ONI01064			PRUPE_6G119500
K4_11_peak_10728a	G5	8811056	8812194	+	1324	NA	promoter-TSS (ENSRNA050003255-T1)	SRP_RNA-promoter-TSS (ENSRNA050003255-T1)	474	ONI06675	PRUPE_5G073800	ONI06675			PRUPE_5G073800
K4_11_peak_13806b	G6	26121258	26122662	+	1324	NA	exon (ONI03734, exon 1 of 7)	-exon (ONI03734, exon 1 of 7)	749	ONI03734	PRUPE_6G278500	ONI03734			PRUPE_6G278500
K4_11_peak_2097b	G1	30844328	30845985	+	1323	NA	exon (ONI31627, exon 1 of 4)	-exon (ONI31627, exon 1 of 4)	853	ONI31627	PRUPE_1G322800	ONI31627_m_TCONS_00002769			PRUPE_1G322800
K4_11_peak_11865b	G5	17578485	17580213	+	1323	NA	exon (ONI09299, exon 1 of 2)	-exon (ONI09299, exon 1 of 2)	710	ONI09299	PRUPE_5G230000	ONI09299			PRUPE_5G230000
K4_11_peak_4079b	G1	46841192	46843038	+	1323	NA	exon (ONI36204, exon 1 of 6)	-exon (ONI36204, exon 1 of 6)	698	ONI36204_j_TCONS_00010663	PRUPE_1G575000	ONI36208			PRUPE_1G575000
K4_11_peak_5224e	G2	22907767	22909566	+	1323	NA	exon (ONI23432, exon 1 of 1)	-exon (ONI23432, exon 1 of 1)	861	ONI23432	PRUPE_2G189400	ONI23432			PRUPE_2G189400
K4_11_peak_5632a	G2	26322543	26323911	+	1321	NA	promoter-TSS (ONI24555)	#NAME?	601	ONI24554	PRUPE_2G246600	ONI24554			PRUPE_2G246600
K4_11_peak_12087	G6	1127826	1128784	+	1321	NA	exon (ONH99175, exon 1 of 6)	-exon (ONH99175, exon 1 of 6)	490	ONH99175_j_TCONS_00033565	PRUPE_6G015700	ONH99175_j_TCONS_00033565			PRUPE_6G015700
K4_11_peak_7810b	G3	23105820	23107902	+	1321	NA	exon (ONI18744, exon 2 of 2)	-exon (ONI18744, exon 2 of 2)	701	ONI18744	PRUPE_3G236200	ONI18744			PRUPE_3G236200
K4_11_peak_11819a	G5	17252053	17253441	+	1321	NA	exon (ONI09173, exon 1 of 9)	-exon (ONI09173, exon 1 of 9)	851	ONI09173	PRUPE_5G221800	ONI09173			PRUPE_5G221800
K4_11_peak_13589c	G6	24320733	24322636	+	1320	NA	exon (ONI03239, exon 1 of 1)	-exon (ONI03239, exon 1 of 1)	964	ONI03239	PRUPE_6G246500	ONI03239			PRUPE_6G246500
K4_11_peak_10728b	G5	8811056	8812194	+	1320	NA	promoter-TSS (ENSRNA050003255-T1)	SRP_RNA-promoter-TSS (ENSRNA050003255-T1)	474	ONI06675	PRUPE_5G073800	ONI06675			PRUPE_5G073800
K4_11_peak_14904	G7	10789870	10790930	+	1320	NA	promoter-TSS (ENSRNA049997086-T1)	pre_miRNA-promoter-TSS (ENSRNA049997086-T1)	427	ONH95429_m_TCONS_00043474	PRUPE_7G069900	ONH95429			PRUPE_7G069900
K4_11_peak_12379	G6	4002070	4003364	+	1320	NA	exon (ONH99909, exon 2 of 6)	-exon (ONH99909, exon 2 of 6)	732	ONH99909	PRUPE_6G057000	ONH99909			PRUPE_6G057000
K4_11_peak_6313	G3	198871	200082	+	1319	NA	exon (ONI14699, exon 1 of 1)	-exon (ONI14699, exon 1 of 1)	459	ONI14699	PRUPE_3G002900	ONI14699			PRUPE_3G002900
K4_11_peak_12725b	G6	7532701	7534131	+	1319	NA	exon (ONI00802, exon 1 of 1)	-exon (ONI00802, exon 1 of 1)	998	ONI00802	PRUPE_6G106100	ONI00802			PRUPE_6G106100
K4_11_peak_11414	G5	14456136	14457195	+	1319	NA	exon (ONI08252, exon 1 of 6)	-exon (ONI08252, exon 1 of 6)	452	ONI08252	PRUPE_5G167200	ONI08252			PRUPE_5G167200
K4_11_peak_1949d	G1	29847441	29849074	+	1319	NA	exon (ONI31296, exon 1 of 1)	-exon (ONI31296, exon 1 of 1)	895	ONI31296	PRUPE_1G304800	ONI31296			PRUPE_1G304800
K4_11_peak_697	G1	9112214	9113626	+	1319	NA	exon (ONI27981, exon 1 of 1)	-exon (ONI27981, exon 1 of 1)	917	ONI27981	PRUPE_1G115100	ONI27981			PRUPE_1G115100
K4_11_peak_9532	G4	9775877	9776899	+	1319	NA	exon (ONI12496, exon 1 of 4)	-exon (ONI12496, exon 1 of 4)	478	ONI12496	PRUPE_4G168200	ONI12496			PRUPE_4G168200
K4_11_peak_11849b	G5	17477581	17480588	+	1319	NA	promoter-TSS (ONI09263)	#NAME?	186	ONI09262	PRUPE_5G227000	ONI09262			PRUPE_5G227000
K4_11_peak_16128a	G7	20509633	20511725	+	1318	NA	exon (ONH98215, exon 1 of 1)	-exon (ONH98215, exon 1 of 1)	710	ONH98215	PRUPE_7G236100	ONH98215			PRUPE_7G236100
K4_11_peak_2083	G1	30766162	30767537	+	1318	NA	exon (ONI31587_k_TCONS_00002759, exon 1 of 12)	-exon (ONI31587_k_TCONS_00002759, exon 1 of 12)	532	ONI31587_k_TCONS_00002759	PRUPE_1G321000	ONI31587			PRUPE_1G321000
K4_11_peak_8551b	G4	681227	682437	+	1317	NA	exon (ONI09865, exon 1 of 1)	-exon (ONI09865, exon 1 of 1)	718	ONI09865	PRUPE_4G014700	ONI09865			PRUPE_4G014700
K4_11_peak_12687a	G6	7049247	7050052	+	1317	NA	exon (ONI00664, exon 1 of 12)	-exon (ONI00664, exon 1 of 12)	351	ONI00664	PRUPE_6G101200	ONI00664			PRUPE_6G101200
K4_11_peak_4960a	G2	20503570	20505557	+	1317	NA	exon (ONI22764, exon 2 of 2)	-exon (ONI22764, exon 2 of 2)	828	ONI22764	PRUPE_2G149500	ONI22764			PRUPE_2G149500
K4_11_peak_3250c	G1	38446081	38447428	+	1316	NA	exon (ONI34024, exon 1 of 3)	-exon (ONI34024, exon 1 of 3)	580	ONI34024	PRUPE_1G459100	ONI34024			PRUPE_1G459100
K4_11_peak_6193b	G2	29801681	29803226	+	1316	NA	exon (ONI25761_m_TCONS_00013980, exon 1 of 1)	-exon (ONI25761_m_TCONS_00013980, exon 1 of 1)	469	ONI25762	PRUPE_2G319100	ONI25762			PRUPE_2G319100
K4_11_peak_5561b	G2	25907240	25908789	+	1316	NA	exon (ONI24399, exon 1 of 9)	-exon (ONI24399, exon 1 of 9)	304	ONI24400	PRUPE_2G238500	ONI24400			PRUPE_2G238500
K4_11_peak_9818	G4	13258225	13259566	+	1315	NA	intron (ONI13264, intron 1 of 2)	-intron (ONI13264, intron 1 of 2)	666	ONI13264	PRUPE_4G212500	ONI13264			PRUPE_4G212500
K4_11_peak_13446b	G6	23348576	23350061	+	1315	NA	exon (ONI02947, exon 1 of 3)	-exon (ONI02947, exon 1 of 3)	802	ONI02947	PRUPE_6G230500	ONI02947			PRUPE_6G230500
K4_11_peak_12278a	G6	3256732	3258245	+	1315	NA	exon (ONH99705, exon 1 of 14)	-exon (ONH99705, exon 1 of 14)	632	ONH99705	PRUPE_6G045000	ONH99705			PRUPE_6G045000
K4_11_peak_17211c	G8	15528605	15530842	+	1315	NA	exon (ONH91739, exon 2 of 4)	-exon (ONH91739, exon 2 of 4)	914	ONH91739	PRUPE_8G134300	ONH91740			PRUPE_8G134300
K4_11_peak_1069b	G1	14723321	14724732	+	1314	NA	exon (ONI29005, exon 1 of 4)	-exon (ONI29005, exon 1 of 4)	686	ONI29006_m_TCONS_00001536	PRUPE_1G174900	ONI29006_m_TCONS_00001536			PRUPE_1G174900
K4_11_peak_5537b	G2	25745921	25747393	+	1314	NA	exon (ONI24347, exon 1 of 2)	-exon (ONI24347, exon 1 of 2)	629	ONI24347	PRUPE_2G235400	ONI24347			PRUPE_2G235400
K4_11_peak_3385	G1	40267134	40268426	+	1314	NA	exon (ONI34448, exon 1 of 10)	-exon (ONI34448, exon 1 of 10)	610	ONI34449_m_TCONS_00004256	PRUPE_1G482800	ONI34448			PRUPE_1G482800
K4_11_peak_11412b	G5	14434122	14435874	+	1313	NA	exon (ONI08247, exon 1 of 1)	-exon (ONI08247, exon 1 of 1)	796	ONI08247	PRUPE_5G166900	ONI08247			PRUPE_5G166900
K4_11_peak_18019a	G8	21486567	21487666	+	1312	NA	exon (ONH93716, exon 1 of 1)	-exon (ONH93716, exon 1 of 1)	561	ONH93716	PRUPE_8G248800	ONH93716			PRUPE_8G248800
K4_11_peak_13935b	G6	27172859	27174566	+	1312	NA	exon (ONI04031_k_TCONS_00036078, exon 6 of 6)	-exon (ONI04031_k_TCONS_00036078, exon 6 of 6)	506	ONI04032	PRUPE_6G297600	ONI04032			PRUPE_6G297600
K4_11_peak_10896b	G5	10634188	10636430	+	1311	NA	exon (ONI07059, exon 2 of 4)	-exon (ONI07059, exon 2 of 4)	884	ONI07061	PRUPE_5G097700	ONI07059			PRUPE_5G097700
K4_11_peak_11076	G5	12169467	12170574	+	1311	NA	TTS (ONI07481)	#NAME?	464	ONI07483_m_TCONS_00029909	PRUPE_5G122700	ONI07483_m_TCONS_00029908			PRUPE_5G122700
K4_11_peak_7606	G3	21299332	21300405	+	1310	NA	TTS (ONI18255)	#NAME?	487	ONI18253	PRUPE_3G205300	ONI18253			PRUPE_3G205300
K4_11_peak_10827b	G5	9846968	9848258	+	1310	NA	exon (ONI06885, exon 1 of 10)	-exon (ONI06885, exon 1 of 10)	640	ONI06885	PRUPE_5G087300	ONI06885			PRUPE_5G087300
K4_11_peak_17127b	G8	14617701	14619368	+	1310	NA	exon (ONH91497, exon 1 of 1)	-exon (ONH91497, exon 1 of 1)	336	ONH91497	PRUPE_8G119100	ONH91497			PRUPE_8G119100
K4_11_peak_17141a	G8	14780344	14781263	+	1310	NA	intron (ONH91536, intron 1 of 18)	-intron (ONH91536, intron 1 of 18)	501	ONH91536	PRUPE_8G122100	ONH91536			PRUPE_8G122100
K4_11_peak_1473a	G1	25385835	25387176	+	1310	NA	exon (ONI30241, exon 1 of 9)	-exon (ONI30241, exon 1 of 9)	750	ONI30241	PRUPE_1G239700	ONI30241			PRUPE_1G239700
K4_11_peak_12946f	G6	12140673	12143226	+	1309	NA	exon (ONI01558, exon 2 of 2)	-exon (ONI01558, exon 2 of 2)	892	ONI01558	PRUPE_6G146600	ONI01558			PRUPE_6G146600
K4_11_peak_11795a	G5	17101865	17103839	+	1309	NA	exon (ONI09112, exon 1 of 1)	-exon (ONI09112, exon 1 of 1)	879	ONI09112	PRUPE_5G218800	ONI09112			PRUPE_5G218800
K4_11_peak_16487b	G8	537071	538758	+	1307	NA	exon (ONH89649, exon 1 of 7)	-exon (ONH89649, exon 1 of 7)	742	ONH89649_m_TCONS_00047868	PRUPE_8G006900	ONH89649			PRUPE_8G006900
K4_11_peak_12302c	G6	3453001	3454863	+	1306	NA	TTS (ONH99755)	#NAME?	805	ONH99754_m_TCONS_00037082	PRUPE_6G048200	ONH99754			PRUPE_6G048200
K4_11_peak_2048a	G1	30502267	30503868	+	1306	NA	intron (ONI31487, intron 1 of 5)	-intron (ONI31487, intron 1 of 5)	753	ONI31487	PRUPE_1G316100	ONI31487			PRUPE_1G316100
K4_11_peak_3011	G1	36720178	36721414	+	1306	NA	exon (ONI33480, exon 1 of 4)	-exon (ONI33480, exon 1 of 4)	469	ONI33480_m_TCONS_00009202	PRUPE_1G427000	ONI33480			PRUPE_1G427000
K4_11_peak_1677d	G1	27339671	27341873	+	1305	NA	exon (ONI30657_n_TCONS_00002271, exon 13 of 13)	-exon (ONI30657_n_TCONS_00002271, exon 13 of 13)	941	ONI30659	PRUPE_1G265100	ONI30659			PRUPE_1G265100
K4_11_peak_4632b	G2	14215930	14217134	+	1305	NA	exon (ONI21796, exon 1 of 5)	-exon (ONI21796, exon 1 of 5)	595	ONI21796	PRUPE_2G089600	ONI21796			PRUPE_2G089600
K4_11_peak_3408c	G1	40480299	40481845	+	1305	NA	exon (ONI34534, exon 1 of 6)	-exon (ONI34534, exon 1 of 6)	531	ONI34534	PRUPE_1G486200	ONI34535_m_TCONS_00009786			PRUPE_1G486200
K4_11_peak_3059	G1	37005839	37007127	+	1305	NA	intron (ONI33557, intron 1 of 8)	-intron (ONI33556, intron 1 of 8)	592	ONI33557	PRUPE_1G432200	ONI33556			PRUPE_1G432200
K4_11_peak_7810d	G3	23105820	23107902	+	1305	NA	exon (ONI18744, exon 2 of 2)	-exon (ONI18744, exon 2 of 2)	701	ONI18744	PRUPE_3G236200	ONI18744			PRUPE_3G236200
K4_11_peak_4660	G2	15026163	15027273	+	1302	NA	exon (ONI21873, exon 1 of 14)	-exon (ONI21873, exon 1 of 14)	585	ONI21874_m_TCONS_00014982	PRUPE_2G095400	ONI21874_j_TCONS_00014984			PRUPE_2G095400
K4_11_peak_2867f	G1	35913444	35915856	+	1302	NA	exon (ONI33211, exon 1 of 1)	-exon (ONI33211, exon 1 of 1)	876	ONI33211	PRUPE_1G411300	ONI33211			PRUPE_1G411300
K4_11_peak_17823b	G8	20125592	20127158	+	1302	NA	TTS (ONH93264)	#NAME?	891	ONH93269	PRUPE_8G222200	ONH93269			PRUPE_8G222200
K4_11_peak_18034	G8	21599591	21601058	+	1301	NA	exon (ONH93762, exon 1 of 2)	-exon (ONH93762, exon 1 of 2)	730	ONH93762	PRUPE_8G251000	ONH93762			PRUPE_8G251000
K4_11_peak_12936b	G6	11742543	11743821	+	1301	NA	promoter-TSS (ONI01528)	#NAME?	10	ONI01528	PRUPE_6G144300	ONI01528			PRUPE_6G144300
K4_11_peak_17871b	G8	20560887	20562693	+	1301	NA	exon (ONH93410, exon 2 of 2)	-exon (ONH93410, exon 2 of 2)	617	ONH93410	PRUPE_8G230400	ONH93410			PRUPE_8G230400
K4_11_peak_12477b	G6	4861276	4862979	+	1301	NA	exon (ONI00157, exon 1 of 7)	-exon (ONI00157, exon 1 of 7)	719	ONI00157	PRUPE_6G071100	ONI00157			PRUPE_6G071100
K4_11_peak_17730b	G8	19450801	19452044	+	1300	NA	exon (ONH93035, exon 1 of 21)	-exon (ONH93035, exon 1 of 21)	624	ONH93036	PRUPE_8G209400	ONH93035			PRUPE_8G209400
K4_11_peak_3676b	G1	42726105	42727706	+	1300	NA	TTS (ONI35179)	#NAME?	816	ONI35180	PRUPE_1G521000	ONI35180			PRUPE_1G521000
K4_11_peak_16579	G8	2189650	2191330	+	1300	NA	promoter-TSS (XLOC_028617_u_TCONS_00050438_plus)	#NAME?	745	ONH89924_k_TCONS_00048043	PRUPE_8G024200	ONH89923			PRUPE_8G024200
K4_11_peak_7834a	G3	23430606	23431934	+	1298	NA	exon (ONI18802, exon 1 of 7)	-exon (ONI18802, exon 1 of 7)	668	ONI18803	PRUPE_3G240400	ONI18803			PRUPE_3G240400
K4_11_peak_177	G1	1687974	1689109	+	1298	NA	exon (ONI26431, exon 1 of 6)	-exon (ONI26431, exon 1 of 6)	439	ONI26431	PRUPE_1G024200	ONI26431			PRUPE_1G024200
K4_11_peak_7317b	G3	18058608	18060150	+	1297	NA	intron (ONI17484, intron 1 of 9)	-intron (ONI17484, intron 1 of 9)	727	ONI17484	PRUPE_3G161600	ONI17484			PRUPE_3G161600
K4_11_peak_1651b	G1	27065916	27067815	+	1297	NA	exon (ONI30609, exon 1 of 1)	-exon (ONI30609, exon 1 of 1)	918	ONI30609	PRUPE_1G262000	ONI30609			PRUPE_1G262000
K4_11_peak_10448b	G5	3041725	3042917	+	1296	NA	exon (ONI05854, exon 2 of 11)	-exon (ONI05854, exon 2 of 11)	569	ONI05854_m_TCONS_00031238	PRUPE_5G026700	ONI05854			PRUPE_5G026700
K4_11_peak_1232	G1	20130629	20131756	+	1295	NA	exon (ONI29576, exon 1 of 4)	-exon (ONI29576, exon 1 of 4)	977	ONI29576_m_TCONS_00007077	PRUPE_1G202800	ONI29576			PRUPE_1G202800
K4_11_peak_8811b	G4	2336533	2337917	+	1295	NA	exon (ONI10462, exon 2 of 2)	-exon (ONI10462, exon 2 of 2)	516	ONI10462	PRUPE_4G048900	ONI10462			PRUPE_4G048900
K4_11_peak_11178	G5	12915580	12916232	+	1295	NA	promoter-TSS (ONI07735)	#NAME?	244	ONI07734	PRUPE_5G136400	ONI07734			PRUPE_5G136400
K4_11_peak_15644b	G7	17384010	17385243	+	1295	NA	exon (ONH97166, exon 1 of 6)	-exon (ONH97166, exon 1 of 6)	580	ONH97166	PRUPE_7G173400	ONH97166			PRUPE_7G173400
K4_11_peak_18076d	G8	21876797	21878357	+	1295	NA	exon (ONH93855, exon 1 of 4)	-exon (ONH93855, exon 1 of 4)	648	ONH93855	PRUPE_8G256500	ONH93855			PRUPE_8G256500
K4_11_peak_16242b	G7	21196097	21197574	+	1295	NA	exon (ONH98479, exon 1 of 2)	-exon (ONH98479, exon 1 of 2)	951	ONH98479_k_TCONS_00045077	PRUPE_7G250700	ONH98479_k_TCONS_00045077			PRUPE_7G250800
K4_11_peak_12311	G6	3500566	3501907	+	1295	NA	promoter-TSS (ENSRNA050003134-T1)	snoRNA-promoter-TSS (ENSRNA050003134-T1)	703	ONH99766	PRUPE_6G049200	ONH99766			PRUPE_6G049200
K4_11_peak_16825d	G8	10119193	10121527	+	1295	NA	exon (ONH90681, exon 1 of 1)	-exon (ONH90681, exon 1 of 1)	806	ONH90681	PRUPE_8G069000	ONH90681			PRUPE_8G069000
K4_11_peak_2805	G1	35579717	35580965	+	1294	NA	exon (ONI33078, exon 1 of 17)	-exon (ONI33078, exon 1 of 17)	604	ONI33078	PRUPE_1G404200	ONI33078			PRUPE_1G404200
K4_11_peak_1368c	G1	23659917	23661550	+	1294	NA	exon (ONI29919, exon 1 of 4)	-exon (ONI29919, exon 1 of 4)	682	ONI29919_m_TCONS_00007303	PRUPE_1G222300	ONI29919_m_TCONS_00007303			PRUPE_1G222300
K4_11_peak_17181c	G8	15160074	15161448	+	1293	NA	exon (ONH91652, exon 1 of 1)	-exon (ONH91652, exon 1 of 1)	680	ONH91652	PRUPE_8G127600	ONH91652			PRUPE_8G127600
K4_11_peak_7434	G3	19372124	19373350	+	1292	NA	exon (ONI17742, exon 1 of 15)	-exon (ONI17742, exon 1 of 15)	728	ONI17742	PRUPE_3G176600	ONI17742			PRUPE_3G176600
K4_11_peak_15466a	G7	16296681	16298587	+	1291	NA	TTS (ONH96793)	#NAME?	894	ONH96794	PRUPE_7G152600	ONH96794			PRUPE_7G152600
K4_11_peak_10752b	G5	9079752	9081285	+	1291	NA	exon (ONI06722, exon 1 of 7)	-exon (ONI06722, exon 1 of 7)	752	ONI06722	PRUPE_5G076500	ONI06722			PRUPE_5G076500
K4_11_peak_7716a	G3	22180387	22181615	+	1291	NA	exon (ONI18534, exon 1 of 3)	-exon (ONI18534, exon 1 of 3)	549	ONI18535	PRUPE_3G221200	ONI18534			PRUPE_3G221200
K4_11_peak_12989	G6	13385258	13386260	+	1291	NA	exon (ONI01687_m_TCONS_00034859, exon 1 of 13)	-exon (ONI01687_m_TCONS_00034859, exon 1 of 13)	483	ONI01687_m_TCONS_00034859	PRUPE_6G153800	ONI01687_m_TCONS_00034859			PRUPE_6G153800
K4_11_peak_11795c	G5	17101865	17103839	+	1291	NA	exon (ONI09112, exon 1 of 1)	-exon (ONI09112, exon 1 of 1)	879	ONI09112	PRUPE_5G218800	ONI09112			PRUPE_5G218800
K4_11_peak_7626b	G3	21455206	21456740	+	1291	NA	exon (ONI18310_m_TCONS_00019202, exon 1 of 13)	-exon (ONI18310_m_TCONS_00019202, exon 1 of 13)	735	ONI18310_m_TCONS_00019202	PRUPE_3G208500	ONI18310_m_TCONS_00019202			PRUPE_3G208500
K4_11_peak_17273b	G8	15933319	15935252	+	1291	NA	exon (ONH91890, exon 1 of 6)	-exon (ONH91890, exon 1 of 6)	984	ONH91890	PRUPE_8G142000	ONH91890			PRUPE_8G142000
K4_11_peak_3658a	G1	42586544	42588007	+	1291	NA	exon (ONI35141, exon 1 of 4)	-exon (ONI35141, exon 1 of 4)	618	ONI35147_j_TCONS_00010107	PRUPE_1G518500	ONI35147			PRUPE_1G518500
K4_11_peak_13116c	G6	18229225	18230915	+	1291	NA	exon (ONI02113, exon 1 of 2)	-exon (ONI02113, exon 1 of 2)	700	ONI02113	PRUPE_6G177300	ONI02113			PRUPE_6G177300
K4_11_peak_16051	G7	20112472	20113645	+	1290	NA	exon (ONH98076, exon 1 of 1)	-exon (ONH98076, exon 1 of 1)	393	ONH98077_k_TCONS_00044860	PRUPE_7G227700	ONH98076			PRUPE_7G227700
K4_11_peak_2137b	G1	31282329	31284710	+	1290	NA	exon (ONI31763, exon 1 of 1)	-exon (ONI31763, exon 1 of 1)	264	ONI31763	PRUPE_1G329600	ONI31763			PRUPE_1G329600
K4_11_peak_17181b	G8	15160074	15161448	+	1290	NA	exon (ONH91652, exon 1 of 1)	-exon (ONH91652, exon 1 of 1)	680	ONH91652	PRUPE_8G127600	ONH91652			PRUPE_8G127600
K4_11_peak_4175a	G1	47767484	47769109	+	1290	NA	intron (ONI36510, intron 1 of 5)	-intron (ONI36510, intron 1 of 5)	830	ONI36510	PRUPE_1G587900	ONI36510			PRUPE_1G587900
K4_11_peak_3932a	G1	45323674	45326314	+	1290	NA	exon (ONI35792, exon 1 of 4)	-exon (ONI35792, exon 1 of 4)	986	ONI35793	PRUPE_1G555200	ONI35793			PRUPE_1G555200
K4_11_peak_16440a	G8	85394	87302	+	1288	NA	exon (ONH89531, exon 1 of 15)	-exon (ONH89531, exon 1 of 15)	873	ONH89531	PRUPE_8G000600	ONH89531			PRUPE_8G000600
K4_11_peak_598a	G1	8038118	8039612	+	1288	NA	exon (ONI27712, exon 2 of 2)	-exon (ONI27712, exon 2 of 2)	895	ONI27712	PRUPE_1G100900	ONI27712			PRUPE_1G100900
K4_11_peak_15288c	G7	14811081	14812534	+	1287	NA	exon (ONH96404, exon 1 of 2)	-exon (ONH96404, exon 1 of 2)	774	ONH96404	PRUPE_7G127000	ONH96404			PRUPE_7G127000
K4_11_peak_5120	G2	22178026	22179403	+	1287	NA	exon (ONI23230, exon 1 of 2)	-exon (ONI23230, exon 1 of 2)	674	ONI23230	PRUPE_2G176400	ONI23230			PRUPE_2G176400
K4_11_peak_4632a	G2	14215930	14217134	+	1287	NA	exon (ONI21796, exon 1 of 5)	-exon (ONI21796, exon 1 of 5)	595	ONI21796	PRUPE_2G089600	ONI21796			PRUPE_2G089600
K4_11_peak_4730b	G2	16612440	16613865	+	1287	NA	exon (ONI22111, exon 1 of 11)	-exon (ONI22111, exon 1 of 11)	652	ONI22111	PRUPE_2G107900	ONI22111			PRUPE_2G107900
K4_11_peak_4523	G2	7764531	7765654	+	1287	NA	exon (ONI21361, exon 1 of 8)	-exon (ONI21361, exon 1 of 8)	386	ONI21361_m_TCONS_00011711	PRUPE_2G061300	ONI21362			PRUPE_2G061300
K4_11_peak_3133a	G1	37590906	37592285	+	1287	NA	exon (ONI33724, exon 1 of 22)	-exon (ONI33724, exon 1 of 22)	622	ONI33724_m_TCONS_00003912	PRUPE_1G443300	ONI33726			PRUPE_1G443300
K4_11_peak_8799b	G4	2242548	2244396	+	1286	NA	exon (ONI10429_k_TCONS_00023648, exon 1 of 2)	-exon (ONI10429_k_TCONS_00023648, exon 1 of 2)	990	ONI10429_k_TCONS_00023648	PRUPE_4G047200	ONI10429_k_TCONS_00023648			PRUPE_4G047200
K4_11_peak_13806a	G6	26121258	26122662	+	1286	NA	exon (ONI03734, exon 1 of 7)	-exon (ONI03734, exon 1 of 7)	749	ONI03734	PRUPE_6G278500	ONI03734			PRUPE_6G278500
K4_11_peak_3836	G1	44280388	44281494	+	1286	NA	exon (ONI35545, exon 1 of 3)	-exon (ONI35545, exon 1 of 3)	383	ONI35545	PRUPE_1G542000	ONI35546_j_TCONS_00010346			PRUPE_1G542000
K4_11_peak_6390b	G3	1049113	1050881	+	1286	NA	exon (ONI14890, exon 1 of 1)	-exon (ONI14890, exon 1 of 1)	812	ONI14890	PRUPE_3G014700	ONI14890			PRUPE_3G014700
K4_11_peak_16728	G8	5671212	5672540	+	1286	NA	exon (ONH90397, exon 1 of 1)	-exon (ONH90397, exon 1 of 1)	645	ONH90397	PRUPE_8G051900	ONH90397			PRUPE_8G051900
K4_11_peak_11532	G5	15201090	15202218	+	1286	NA	exon (ONI08499, exon 1 of 5)	-exon (ONI08499, exon 1 of 5)	390	ONI08500	PRUPE_5G181900	ONI08500			PRUPE_5G181900
K4_11_peak_8540b	G4	604853	606281	+	1285	NA	exon (ONI09839, exon 1 of 4)	-exon (ONI09839, exon 1 of 4)	800	ONI09840	PRUPE_4G012800	ONI09839			PRUPE_4G012800
K4_11_peak_17878b	G8	20599844	20601453	+	1284	NA	exon (ONH93419, exon 1 of 2)	-exon (ONH93419, exon 1 of 2)	586	ONH93420	PRUPE_8G231200	ONH93420			PRUPE_8G231200
K4_11_peak_12483a	G6	4899059	4900884	+	1284	NA	exon (ONI00167, exon 1 of 1)	-exon (ONI00167, exon 1 of 1)	811	ONI00167	PRUPE_6G071800	ONI00167			PRUPE_6G071800
K4_11_peak_5212	G2	22798352	22799492	+	1283	NA	exon (ONI23406, exon 1 of 3)	-exon (ONI23406, exon 1 of 3)	485	ONI23406	PRUPE_2G187300	ONI23406			PRUPE_2G187300
K4_11_peak_16300a	G7	21527779	21529359	+	1283	NA	exon (ONH98612, exon 1 of 1)	-exon (ONH98612, exon 1 of 1)	654	ONH98612	PRUPE_7G257400	ONH98612			PRUPE_7G257400
K4_11_peak_11412a	G5	14434122	14435874	+	1282	NA	exon (ONI08247, exon 1 of 1)	-exon (ONI08247, exon 1 of 1)	796	ONI08247	PRUPE_5G166900	ONI08247			PRUPE_5G166900
K4_11_peak_7751a	G3	22632831	22634318	+	1282	NA	intron (ONI18615, intron 1 of 1)	-intron (ONI18614, intron 1 of 1)	600	ONI18615	PRUPE_3G226900	ONI18614			PRUPE_3G226900
K4_11_peak_10656d	G5	6745843	6747380	+	1282	NA	exon (ONI06461, exon 1 of 1)	-exon (ONI06461, exon 1 of 1)	754	ONI06461	PRUPE_5G061800	ONI06461			PRUPE_5G061800
K4_11_peak_2585d	G1	34216505	34218825	+	1282	NA	exon (ONI32650, exon 1 of 1)	-exon (ONI32650, exon 1 of 1)	677	ONI32650	PRUPE_1G378600	ONI32650			PRUPE_1G378600
K4_11_peak_17999b	G8	21342161	21343454	+	1281	NA	exon (ONH93671, exon 1 of 4)	-exon (ONH93671, exon 1 of 4)	513	ONH93671	PRUPE_8G245800	ONH93671			PRUPE_8G245800
K4_11_peak_17511b	G8	18016182	18017900	+	1281	NA	intron (ONH92517, intron 1 of 8)	-intron (ONH92517, intron 1 of 8)	872	ONH92517	PRUPE_8G179000	ONH92517			PRUPE_8G179000
K4_11_peak_2383c	G1	32999270	33001236	+	1281	NA	exon (ONI32239, exon 1 of 5)	-exon (ONI32239, exon 1 of 5)	621	ONI32240	PRUPE_1G355600	ONI32240			PRUPE_1G355600
K4_11_peak_10764b	G5	9311155	9313035	+	1281	NA	exon (ONI06748, exon 1 of 4)	-exon (ONI06748, exon 1 of 4)	970	ONI06748	PRUPE_5G078900	ONI06748			PRUPE_5G078900
K4_11_peak_8630a	G4	1167282	1168475	+	1281	NA	exon (ONI10047, exon 1 of 7)	-exon (ONI10047, exon 1 of 7)	519	ONI10047	PRUPE_4G024700	ONI10047			PRUPE_4G024700
K4_11_peak_4961	G2	20507572	20508829	+	1281	NA	exon (ONI22765, exon 1 of 1)	-exon (ONI22765, exon 1 of 1)	779	ONI22765	PRUPE_2G149600	ONI22765			PRUPE_2G149600
K4_11_peak_1955c	G1	29883914	29885531	+	1281	NA	exon (ONI31303, exon 1 of 5)	-exon (ONI31303, exon 1 of 5)	649	ONI31306	PRUPE_1G305200	ONI31304			PRUPE_1G305200
K4_11_peak_11388	G5	14320398	14321813	+	1280	NA	exon (ONI08206, exon 1 of 7)	-exon (ONI08206, exon 1 of 7)	678	ONI08206	PRUPE_5G164300	ONI08206			PRUPE_5G164300
K4_11_peak_8516a	G4	476628	478250	+	1280	NA	exon (ONI09797, exon 1 of 3)	-exon (ONI09797, exon 1 of 3)	535	ONI09798	PRUPE_4G009700	ONI09797			PRUPE_4G009700
K4_11_peak_14470b	G7	145834	147529	+	1279	NA	exon (ONH94150, exon 1 of 7)	-exon (ONH94150, exon 1 of 7)	921	ONH94150	PRUPE_7G001000	ONH94150			PRUPE_7G001000
K4_11_peak_2680	G1	34748986	34750486	+	1278	NA	exon (ONI32830, exon 1 of 6)	-exon (ONI32830, exon 1 of 6)	699	ONI32830	PRUPE_1G388900	ONI32830			PRUPE_1G388900
K4_11_peak_15241b	G7	14428426	14429583	+	1277	NA	exon (ONH96329, exon 1 of 3)	-exon (ONH96329, exon 1 of 3)	572	ONH96329	PRUPE_7G121000	ONH96329			PRUPE_7G121000
K4_11_peak_975	G1	12554830	12555849	+	1277	NA	exon (ONI28733, exon 1 of 9)	-exon (ONI28733, exon 1 of 9)	472	ONI28733_j_TCONS_00001416	PRUPE_1G158400	ONI28733_j_TCONS_00001416			PRUPE_1G158400
K4_11_peak_14019	G6	27841719	27842921	+	1277	NA	exon (ONI04234, exon 1 of 1)	-exon (ONI04234, exon 1 of 1)	352	ONI04234	PRUPE_6G310500	ONI04234			PRUPE_6G310500
K4_11_peak_11190	G5	12978953	12980135	+	1277	NA	exon (ONI07755, exon 1 of 3)	-exon (ONI07755, exon 1 of 3)	664	ONI07755	PRUPE_5G137700	ONI07755			PRUPE_5G137700
K4_11_peak_3528a	G1	41592899	41594433	+	1276	NA	exon (ONI34869, exon 1 of 1)	-exon (ONI34869, exon 1 of 1)	557	ONI34869	PRUPE_1G503000	ONI34869			PRUPE_1G503000
K4_11_peak_5726b	G2	26951950	26953191	+	1276	NA	exon (ONI24732, exon 1 of 1)	-exon (ONI24732, exon 1 of 1)	696	ONI24732	PRUPE_2G258900	ONI24732			PRUPE_2G258900
[truncated: 28,864 more rows]

## Sheet: 770CU single condition
PeakID (cmd=annotatePeaks.pl K4_13_peaks.narrowPeak /media/cristian/Archivio1/Prunus/01-Genome/PlantEns/FASTA_v2/Pp_NCBIv2.dna.toplevel_formatted_bowtie.fa -gtf /media/cristian/Archivio1/Prunus/RNASeq_Monica/13-NewAnnot/Prunus_persica.Prunus_persica_NCBIv2.43_RABT_v1.1_sorted.gtf)	Chr	Start	End	Strand	Peak Score	Focus Ratio/Region Size	Annotation	Detailed Annotation	Distance to TSS	Nearest PromoterID	Entrez ID	Nearest Unigene	Nearest Refseq	Nearest Ensembl	Gene Name	Gene Alias	Gene Description	Gene Type
[truncated: 28,422 more rows]

[truncated: 6 more sheets: 0CU vs 475CU_0CU, 0CU vs 475CU_475 , 475CU vs 770CU_475 , 475CU vs 770CU_770CU , 0CU vs 770CU_770CU, 0CU vs 770CU_0CU ]
