# Supplementary material for: Evidence of chromatin and transcriptional dynamics for cold development in peach flower bud
Source: New Phytol. 2022 Aug 10;236(3):974–88. doi: 10.1111/nph.18393 (PMC9804738; doi:10.1111/nph.18393)
Supplement: Supplementary file 5 — Dataset S5 List of peaks in each single condition and in pairwise comparisons for H3K27me3. [file NPH-236-974-s006.xlsx]

## Sheet: Title
New Phytologist Supporting Information
Article title: Evidence of chromatin and transcriptional dynamics for cold development in peach flower bud
Authors: Monica Canton, Cristian Forestan, Gianpiero Marconi, Esther Carrera, Claudio Bonghi and Serena Varotto
Article acceptance date: 15 July 2022
Dataset S5 List of peaks at single condition and in pair wise comparisons for H3K27me3. Abbreviations: NA, Not Annotated

## Sheet: 0CU single condition
PeakID (cmd=annotatePeaks.pl K27_8_peaks.narrowPeak /media/cristian/Archivio1/Prunus/01-Genome/PlantEns/FASTA_v2/Pp_NCBIv2.dna.toplevel_formatted_bowtie.fa -gtf /media/cristian/Archivio1/Prunus/RNASeq_Monica/13-NewAnnot/Prunus_persica.Prunus_persica_NCBIv2.43_RABT_v1.1_sorted.gtf)	Chr	Start	End	Strand	Peak Score	Focus Ratio/Region Size	Annotation	Detailed Annotation	Distance to TSS	Nearest PromoterID	Entrez ID	Nearest Unigene	Nearest Refseq	Nearest Ensembl	Gene Name	Gene Alias	Gene Description	Gene Type
K27_8_peak_3833b	G3	8907194	8907729	+	1757	NA	exon (ENSRNA050003586-T1_x_TCONS_00018304, exon 1 of 1)	-exon (ENSRNA050003586-T1_x_TCONS_00018304, exon 1 of 1)	1801	ENSRNA050003586-T1	ENSRNA050003586	ENSRNA050003586-T1			Intron_gpII			sense_intronic
K27_8_peak_3829b	G3	8904775	8905305	+	1492	NA	exon (ENSRNA050003586-T1_x_TCONS_00018304, exon 1 of 1)	-exon (ENSRNA050003586-T1_x_TCONS_00018304, exon 1 of 1)	2828	ENSRNA050003586-T1_x_TCONS_00018304	ENSRNA050003586_X	ENSRNA050003586-T1_x_TCONS_00018304			Intron_gpII
K27_8_peak_2674a	G2	16146812	16147837	+	1486	NA	exon (ENSRNA050002981-T1_x_TCONS_00015095, exon 1 of 1)	-exon (ENSRNA050002981-T1_x_TCONS_00015095, exon 1 of 1)	3178	ENSRNA050002981-T1	ENSRNA050002981	ENSRNA050002981-T1			Intron_gpII			sense_intronic
K27_8_peak_2674b	G2	16146812	16147837	+	1436	NA	exon (ENSRNA050002981-T1_x_TCONS_00015095, exon 1 of 1)	-exon (ENSRNA050002981-T1_x_TCONS_00015095, exon 1 of 1)	3178	ENSRNA050002981-T1	ENSRNA050002981	ENSRNA050002981-T1			Intron_gpII			sense_intronic
K27_8_peak_3833a	G3	8907194	8907729	+	1337	NA	exon (ENSRNA050003586-T1_x_TCONS_00018304, exon 1 of 1)	-exon (ENSRNA050003586-T1_x_TCONS_00018304, exon 1 of 1)	1801	ENSRNA050003586-T1	ENSRNA050003586	ENSRNA050003586-T1			Intron_gpII			sense_intronic
K27_8_peak_5423	G4	17242793	17243140	+	1282	NA	TTS (ENSRNA050004016-T1)	sense_intronic-TTS (ENSRNA050004016-T1)	237	ENSRNA050004016-T1	ENSRNA050004016	ENSRNA050004016-T1			Intron_gpII			sense_intronic
K27_8_peak_6085b	G5	10567198	10568408	+	1193	NA	promoter-TSS (ENSRNA050003214-T1)	rRNA-promoter-TSS (ENSRNA050003214-T1)	-111	ENSRNA050003214-T1	ENSRNA050003214	ENSRNA050003214-T1			LSU_rRNA_eukarya			rRNA
K27_8_peak_2858	G2	20183108	20183612	+	1169	NA	TTS (ONI22689)	#NAME?	326	XLOC_008754_u_TCONS_00015424	XLOC_008754	XLOC_008754_u_TCONS_00015424
K27_8_peak_8079	G7	5473520	5474011	+	1152	NA	promoter-TSS (XLOC_024526_u_TCONS_00043144)	#NAME?	-310	XLOC_024526_u_TCONS_00043144	XLOC_024526	XLOC_024526_u_TCONS_00043144
K27_8_peak_2862	G2	20241183	20241552	+	1130	NA	TTS (ONI22703)	#NAME?	758	ONI22703	PRUPE_2G145900	ONI22703			PRUPE_2G145900
K27_8_peak_5936b	G5	6635892	6636518	+	1083	NA	exon (ONI06446_n_TCONS_00031569, exon 2 of 3)	-exon (ONI06446_n_TCONS_00031569, exon 2 of 3)	2695	ONI06446_n_TCONS_00031569	PRUPE_5G061000	ONI06446			PRUPE_5G061000
K27_8_peak_9697	G8	18198277	18198749	+	1083	NA	exon (XLOC_028175_u_TCONS_00049581, exon 1 of 1)	-exon (XLOC_028175_u_TCONS_00049581, exon 1 of 1)	183	XLOC_028175_u_TCONS_00049581	XLOC_028175	XLOC_028175_u_TCONS_00049581
K27_8_peak_6085a	G5	10567198	10568408	+	1079	NA	promoter-TSS (ENSRNA050003214-T1)	rRNA-promoter-TSS (ENSRNA050003214-T1)	-111	ENSRNA050003214-T1	ENSRNA050003214	ENSRNA050003214-T1			LSU_rRNA_eukarya			rRNA
K27_8_peak_2864b	G2	20242910	20243685	+	1077	NA	promoter-TSS (ONI22704)	#NAME?	420	XLOC_008761_u_TCONS_00015435	XLOC_008761	XLOC_008761_u_TCONS_00015435
K27_8_peak_3829a	G3	8904775	8905305	+	1056	NA	exon (ENSRNA050003586-T1_x_TCONS_00018304, exon 1 of 1)	-exon (ENSRNA050003586-T1_x_TCONS_00018304, exon 1 of 1)	2828	ENSRNA050003586-T1_x_TCONS_00018304	ENSRNA050003586_X	ENSRNA050003586-T1_x_TCONS_00018304			Intron_gpII
K27_8_peak_8086a	G7	5482189	5483297	+	986	NA	exon (ONH94778, exon 3 of 3)	-exon (ONH94778, exon 3 of 3)	470	ONH94778_o_TCONS_00040678	PRUPE_7G029800	ONH94778			PRUPE_7G029800
K27_8_peak_6085c	G5	10567198	10568408	+	982	NA	promoter-TSS (ENSRNA050003214-T1)	rRNA-promoter-TSS (ENSRNA050003214-T1)	-111	ENSRNA050003214-T1	ENSRNA050003214	ENSRNA050003214-T1			LSU_rRNA_eukarya			rRNA
K27_8_peak_7164b	G6	13651828	13652573	+	978	NA	TTS (ENSRNA050003467-T1)	rRNA-TTS (ENSRNA050003467-T1)	275	ENSRNA050003467-T1	ENSRNA050003467	ENSRNA050003467-T1			SSU_rRNA_eukarya			rRNA
K27_8_peak_2671a	G2	16143294	16144468	+	949	NA	promoter-TSS (ENSRNA050002981-T1)	sense_intronic-promoter-TSS (ENSRNA050002981-T1)	-265	ENSRNA050002981-T1	ENSRNA050002981	ENSRNA050002981-T1			Intron_gpII			sense_intronic
K27_8_peak_787	G1	17369178	17369528	+	938	NA	exon (XLOC_004033_u_TCONS_00006842, exon 1 of 1)	-exon (XLOC_004033_u_TCONS_00006842, exon 1 of 1)	242	XLOC_004033_u_TCONS_00006842	XLOC_004033	XLOC_004033_u_TCONS_00006842
K27_8_peak_2670c	G2	16142395	16143191	+	937	NA	exon (ENSRNA050002981-T1_x_TCONS_00015095, exon 1 of 1)	-exon (ENSRNA050002981-T1_x_TCONS_00015095, exon 1 of 1)	-1353	ENSRNA050002981-T1	ENSRNA050002981	ENSRNA050002981-T1			Intron_gpII			sense_intronic
K27_8_peak_2427a	G2	6583491	6584245	+	930	NA	exon (XLOC_006511_u_TCONS_00011655, exon 2 of 2)	-exon (XLOC_006511_u_TCONS_00011655, exon 2 of 2)	1699	XLOC_006511_u_TCONS_00011655	XLOC_006511	XLOC_006511_u_TCONS_00011655
K27_8_peak_2680a	G2	16153093	16154156	+	915	NA	promoter-TSS (ENSRNA050002981-T1_x_TCONS_00015095)	-promoter-TSS (ENSRNA050002981-T1_x_TCONS_00015095)	507	ONI22063	PRUPE_2G104500	ONI22063			PRUPE_2G104500
K27_8_peak_2281b	G2	1937419	1938214	+	906	NA	promoter-TSS (XLOC_008139_u_TCONS_00014283)	#NAME?	-421	XLOC_008139_u_TCONS_00014283	XLOC_008139	XLOC_008139_u_TCONS_00014283
K27_8_peak_2678d	G2	16150015	16151349	+	897	NA	exon (ENSRNA050002981-T1_x_TCONS_00015095, exon 1 of 1)	-exon (ENSRNA050002981-T1_x_TCONS_00015095, exon 1 of 1)	2318	ENSRNA050002981-T1_x_TCONS_00015095	ENSRNA050002981_X	ENSRNA050002981-T1_x_TCONS_00015095			Intron_gpII
K27_8_peak_63a	G1	1390773	1391482	+	874	NA	TTS (ONI26359)	#NAME?	1850	ONI26359_j_TCONS_00005380	PRUPE_1G019900	ONI26359			PRUPE_1G019900
K27_8_peak_8086b	G7	5482189	5483297	+	867	NA	exon (ONH94778, exon 3 of 3)	-exon (ONH94778, exon 3 of 3)	470	ONH94778_o_TCONS_00040678	PRUPE_7G029800	ONH94778			PRUPE_7G029800
K27_8_peak_8083a	G7	5477128	5477885	+	855	NA	TTS (ONH94775)	#NAME?	1141	ONH94776	PRUPE_7G029600	ONH94776			PRUPE_7G029600
K27_8_peak_2710a	G2	16820377	16820991	+	851	NA	promoter-TSS (XLOC_008597_u_TCONS_00015132)	#NAME?	-274	XLOC_008597_u_TCONS_00015132	XLOC_008597	XLOC_008597_u_TCONS_00015132
K27_8_peak_2672b	G2	16144748	16145635	+	849	NA	TTS (ENSRNA050002981-T1)	sense_intronic-TTS (ENSRNA050002981-T1)	1045	ENSRNA050002981-T1	ENSRNA050002981	ENSRNA050002981-T1			Intron_gpII			sense_intronic
K27_8_peak_2678b	G2	16150015	16151349	+	836	NA	exon (ENSRNA050002981-T1_x_TCONS_00015095, exon 1 of 1)	-exon (ENSRNA050002981-T1_x_TCONS_00015095, exon 1 of 1)	2318	ENSRNA050002981-T1_x_TCONS_00015095	ENSRNA050002981_X	ENSRNA050002981-T1_x_TCONS_00015095			Intron_gpII
K27_8_peak_9282b	G8	9030257	9031531	+	831	NA	exon (XLOC_026107_u_TCONS_00046003, exon 1 of 1)	-exon (XLOC_026107_u_TCONS_00046003, exon 1 of 1)	897	XLOC_026107_u_TCONS_00046003	XLOC_026107	XLOC_026107_u_TCONS_00046003
K27_8_peak_3830	G3	8905403	8905778	+	824	NA	exon (ENSRNA050003586-T1_x_TCONS_00018304, exon 1 of 1)	-exon (ENSRNA050003586-T1_x_TCONS_00018304, exon 1 of 1)	3378	ENSRNA050003586-T1_x_TCONS_00018304	ENSRNA050003586_X	ENSRNA050003586-T1_x_TCONS_00018304			Intron_gpII
K27_8_peak_9283a	G8	9031699	9032736	+	816	NA	TTS (XLOC_026107_u_TCONS_00046003)	#NAME?	2220	XLOC_026107_u_TCONS_00046003	XLOC_026107	XLOC_026107_u_TCONS_00046003
K27_8_peak_5937b	G5	6636735	6637377	+	805	NA	intron (ONI06446_n_TCONS_00031569, intron 1 of 2)	-intron (ONI06446_n_TCONS_00031569, intron 1 of 2)	1844	ONI06446_n_TCONS_00031569	PRUPE_5G061000	ONI06446			PRUPE_5G061000
K27_8_peak_60a	G1	1387103	1388504	+	799	NA	TTS (ONI26358)	#NAME?	1391	ENSRNA050004189-T1	ENSRNA050004189	ENSRNA050004189-T1			Intron_gpII			sense_intronic
K27_8_peak_2673	G2	16146339	16146595	+	785	NA	exon (ENSRNA050002981-T1_x_TCONS_00015095, exon 1 of 1)	-exon (ENSRNA050002981-T1_x_TCONS_00015095, exon 1 of 1)	2321	ENSRNA050002981-T1	ENSRNA050002981	ENSRNA050002981-T1			Intron_gpII			sense_intronic
K27_8_peak_9283b	G8	9031699	9032736	+	781	NA	TTS (XLOC_026107_u_TCONS_00046003)	#NAME?	2220	XLOC_026107_u_TCONS_00046003	XLOC_026107	XLOC_026107_u_TCONS_00046003
K27_8_peak_5935b	G5	6634944	6635550	+	773	NA	exon (ONI06446_n_TCONS_00031569, exon 3 of 3)	-exon (ONI06446_n_TCONS_00031569, exon 3 of 3)	3653	ONI06446_n_TCONS_00031569	PRUPE_5G061000	ONI06446			PRUPE_5G061000
K27_8_peak_5517	G4	19922878	19923245	+	770	NA	exon (ONI14171, exon 1 of 1)	-exon (ONI14171, exon 1 of 1)	232	ONI14171	PRUPE_4G266600	ONI14171			PRUPE_4G266600
K27_8_peak_4379c	G3	24412282	24414439	+	769	NA	promoter-TSS (XLOC_011183_u_TCONS_00019625)	#NAME?	40	XLOC_012781_u_TCONS_00022556	XLOC_012781	XLOC_012781_u_TCONS_00022556
K27_8_peak_9279b	G8	9022974	9024083	+	768	NA	promoter-TSS (XLOC_026106_u_TCONS_00046002)	#NAME?	495	XLOC_027565_u_TCONS_00048474	XLOC_027565	XLOC_027565_u_TCONS_00048474
K27_8_peak_2672a	G2	16144748	16145635	+	750	NA	TTS (ENSRNA050002981-T1)	sense_intronic-TTS (ENSRNA050002981-T1)	1045	ENSRNA050002981-T1	ENSRNA050002981	ENSRNA050002981-T1			Intron_gpII			sense_intronic
K27_8_peak_2678a	G2	16150015	16151349	+	745	NA	exon (ENSRNA050002981-T1_x_TCONS_00015095, exon 1 of 1)	-exon (ENSRNA050002981-T1_x_TCONS_00015095, exon 1 of 1)	2318	ENSRNA050002981-T1_x_TCONS_00015095	ENSRNA050002981_X	ENSRNA050002981-T1_x_TCONS_00015095			Intron_gpII
K27_8_peak_1171	G1	27807564	27808092	+	741	NA	promoter-TSS (ENSRNA050003725-T1)	sense_intronic-promoter-TSS (ENSRNA050003725-T1)	168	ONI30741	PRUPE_1G270900	ONI30741			PRUPE_1G270900
K27_8_peak_5937a	G5	6636735	6637377	+	738	NA	intron (ONI06446_n_TCONS_00031569, intron 1 of 2)	-intron (ONI06446_n_TCONS_00031569, intron 1 of 2)	1844	ONI06446_n_TCONS_00031569	PRUPE_5G061000	ONI06446			PRUPE_5G061000
K27_8_peak_2667	G2	16140711	16141317	+	720	NA	exon (ENSRNA050002981-T1_x_TCONS_00015095, exon 1 of 1)	-exon (ENSRNA050002981-T1_x_TCONS_00015095, exon 1 of 1)	-3132	ENSRNA050002981-T1	ENSRNA050002981	ENSRNA050002981-T1			Intron_gpII			sense_intronic
K27_8_peak_60b	G1	1387103	1388504	+	719	NA	TTS (ONI26358)	#NAME?	1391	ENSRNA050004189-T1	ENSRNA050004189	ENSRNA050004189-T1			Intron_gpII			sense_intronic
K27_8_peak_5931d	G5	6628501	6629977	+	716	NA	exon (ONI06446_n_TCONS_00031569, exon 3 of 3)	-exon (ONI06446_n_TCONS_00031569, exon 3 of 3)	154	ONI06446	PRUPE_5G061000	ONI06446			PRUPE_5G061000
K27_8_peak_8084a	G7	5478036	5479343	+	713	NA	promoter-TSS (ONH94776)	#NAME?	-42	ONH94776	PRUPE_7G029600	ONH94776			PRUPE_7G029600
K27_8_peak_5931b	G5	6628501	6629977	+	711	NA	exon (ONI06446_n_TCONS_00031569, exon 3 of 3)	-exon (ONI06446_n_TCONS_00031569, exon 3 of 3)	154	ONI06446	PRUPE_5G061000	ONI06446			PRUPE_5G061000
K27_8_peak_1241	G1	29442087	29442441	+	692	NA	exon (ONI31214, exon 1 of 12)	-exon (ONI31214, exon 1 of 12)	813	ONI31214	PRUPE_1G299100	ONI31220			PRUPE_1G299100
K27_8_peak_9279a	G8	9022974	9024083	+	685	NA	promoter-TSS (XLOC_026106_u_TCONS_00046002)	#NAME?	495	XLOC_027565_u_TCONS_00048474	XLOC_027565	XLOC_027565_u_TCONS_00048474
K27_8_peak_1172	G1	27808706	27809157	+	685	NA	TTS (ENSRNA050003725-T1)	sense_intronic-TTS (ENSRNA050003725-T1)	475	ENSRNA050003725-T1	ENSRNA050003725	ENSRNA050003725-T1			Intron_gpII			sense_intronic
K27_8_peak_5935a	G5	6634944	6635550	+	680	NA	exon (ONI06446_n_TCONS_00031569, exon 3 of 3)	-exon (ONI06446_n_TCONS_00031569, exon 3 of 3)	3653	ONI06446_n_TCONS_00031569	PRUPE_5G061000	ONI06446			PRUPE_5G061000
K27_8_peak_9184a	G8	5350508	5351637	+	673	NA	exon (XLOC_026016_u_TCONS_00045856, exon 1 of 1)	-exon (XLOC_026016_u_TCONS_00045856, exon 1 of 1)	1754	XLOC_026016_u_TCONS_00045856	XLOC_026016	XLOC_026016_u_TCONS_00045856
K27_8_peak_9184b	G8	5350508	5351637	+	672	NA	exon (XLOC_026016_u_TCONS_00045856, exon 1 of 1)	-exon (XLOC_026016_u_TCONS_00045856, exon 1 of 1)	1754	XLOC_026016_u_TCONS_00045856	XLOC_026016	XLOC_026016_u_TCONS_00045856
K27_8_peak_2675	G2	16148300	16148568	+	671	NA	exon (ENSRNA050002981-T1_x_TCONS_00015095, exon 1 of 1)	-exon (ENSRNA050002981-T1_x_TCONS_00015095, exon 1 of 1)	4288	ENSRNA050002981-T1	ENSRNA050002981	ENSRNA050002981-T1			Intron_gpII			sense_intronic
K27_8_peak_2645b	G2	15507563	15508245	+	661	NA	promoter-TSS (ONI21976)	#NAME?	130	XLOC_008546_u_TCONS_00015059	XLOC_008546	XLOC_008546_u_TCONS_00015059
K27_8_peak_7383	G6	21142700	21143165	+	661	NA	exon (XLOC_020058_u_TCONS_00035313, exon 1 of 1)	-exon (XLOC_020058_u_TCONS_00035313, exon 1 of 1)	195	XLOC_020058_u_TCONS_00035313	XLOC_020058	XLOC_020058_u_TCONS_00035313
K27_8_peak_3249	G2	26887646	26887953	+	656	NA	promoter-TSS (ONI24712)	#NAME?	-979	ONI24712	PRUPE_2G257200	ONI24712			PRUPE_2G257200
K27_8_peak_8084b	G7	5478036	5479343	+	647	NA	promoter-TSS (ONH94776)	#NAME?	-42	ONH94776	PRUPE_7G029600	ONH94776			PRUPE_7G029600
K27_8_peak_5934b	G5	6634204	6634783	+	640	NA	exon (ONI06446_n_TCONS_00031569, exon 3 of 3)	-exon (ONI06446_n_TCONS_00031569, exon 3 of 3)	4407	ONI06446_n_TCONS_00031569	PRUPE_5G061000	ONI06446			PRUPE_5G061000
K27_8_peak_2680b	G2	16153093	16154156	+	637	NA	promoter-TSS (ENSRNA050002981-T1_x_TCONS_00015095)	-promoter-TSS (ENSRNA050002981-T1_x_TCONS_00015095)	507	ONI22063	PRUPE_2G104500	ONI22063			PRUPE_2G104500
K27_8_peak_8086c	G7	5482189	5483297	+	635	NA	exon (ONH94778, exon 3 of 3)	-exon (ONH94778, exon 3 of 3)	470	ONH94778_o_TCONS_00040678	PRUPE_7G029800	ONH94778			PRUPE_7G029800
K27_8_peak_8084d	G7	5478036	5479343	+	635	NA	promoter-TSS (ONH94776)	#NAME?	-42	ONH94776	PRUPE_7G029600	ONH94776			PRUPE_7G029600
K27_8_peak_2669	G2	16142034	16142306	+	633	NA	exon (ENSRNA050002981-T1_x_TCONS_00015095, exon 1 of 1)	-exon (ENSRNA050002981-T1_x_TCONS_00015095, exon 1 of 1)	-1976	ENSRNA050002981-T1	ENSRNA050002981	ENSRNA050002981-T1			Intron_gpII			sense_intronic
K27_8_peak_7137	G6	12935762	12936128	+	625	NA	exon (XLOC_021656_u_TCONS_00038129, exon 1 of 1)	-exon (XLOC_021656_u_TCONS_00038129, exon 1 of 1)	162	XLOC_021656_u_TCONS_00038129	XLOC_021656	XLOC_021656_u_TCONS_00038129
K27_8_peak_5707b	G5	1039542	1040352	+	611	NA	exon (XLOC_017699_u_TCONS_00031041, exon 1 of 1)	-exon (XLOC_017699_u_TCONS_00031041, exon 1 of 1)	355	XLOC_017699_u_TCONS_00031041	XLOC_017699	XLOC_017699_u_TCONS_00031041
K27_8_peak_3807	G3	8444929	8445339	+	610	NA	promoter-TSS (ONI16555)	#NAME?	-138	ONI16555	PRUPE_3G106200	ONI16555			PRUPE_3G106200
K27_8_peak_2860a	G2	20238639	20239386	+	609	NA	exon (ONI22703_p_TCONS_00015433, exon 1 of 1)	-exon (ONI22703_p_TCONS_00015433, exon 1 of 1)	701	ONI22703_p_TCONS_00015433	PRUPE_2G145900_P	ONI22703_p_TCONS_00015433			PRUPE_2G145900
K27_8_peak_2860b	G2	20238639	20239386	+	595	NA	exon (ONI22703_p_TCONS_00015433, exon 1 of 1)	-exon (ONI22703_p_TCONS_00015433, exon 1 of 1)	701	ONI22703_p_TCONS_00015433	PRUPE_2G145900_P	ONI22703_p_TCONS_00015433			PRUPE_2G145900
K27_8_peak_8084c	G7	5478036	5479343	+	586	NA	promoter-TSS (ONH94776)	#NAME?	-42	ONH94776	PRUPE_7G029600	ONH94776			PRUPE_7G029600
K27_8_peak_9142b	G8	4767443	4768290	+	585	NA	promoter-TSS (ONH90297)	#NAME?	354	XLOC_027402_u_TCONS_00048239	XLOC_027402	XLOC_027402_u_TCONS_00048239
K27_8_peak_8083b	G7	5477128	5477885	+	581	NA	TTS (ONH94775)	#NAME?	1141	ONH94776	PRUPE_7G029600	ONH94776			PRUPE_7G029600
K27_8_peak_9183a	G8	5349757	5350405	+	581	NA	exon (XLOC_026016_u_TCONS_00045856, exon 1 of 1)	-exon (XLOC_026016_u_TCONS_00045856, exon 1 of 1)	763	XLOC_026016_u_TCONS_00045856	XLOC_026016	XLOC_026016_u_TCONS_00045856
K27_8_peak_2616	G2	14935090	14935498	+	579	NA	exon (XLOC_008514_u_TCONS_00014974, exon 1 of 1)	-exon (XLOC_008514_u_TCONS_00014974, exon 1 of 1)	108	XLOC_008514_u_TCONS_00014974	XLOC_008514	XLOC_008514_u_TCONS_00014974
K27_8_peak_3797	G3	8162496	8162866	+	572	NA	TTS (ONI16518)	#NAME?	1044	ONI16518	PRUPE_3G103800	ONI16518			PRUPE_3G103800
K27_8_peak_2280	G2	1936850	1937148	+	567	NA	exon (XLOC_008139_u_TCONS_00014283, exon 1 of 1)	-exon (XLOC_008139_u_TCONS_00014283, exon 1 of 1)	396	XLOC_008139_u_TCONS_00014283	XLOC_008139	XLOC_008139_u_TCONS_00014283
K27_8_peak_2467	G2	8858779	8859210	+	567	NA	exon (XLOC_008359_u_TCONS_00014714, exon 1 of 1)	-exon (XLOC_008359_u_TCONS_00014714, exon 1 of 1)	122	XLOC_008359_u_TCONS_00014714	XLOC_008359	XLOC_008359_u_TCONS_00014714
K27_8_peak_8082	G7	5476237	5476799	+	560	NA	exon (ONH94775, exon 1 of 1)	-exon (ONH94775, exon 1 of 1)	239	ONH94775	PRUPE_7G029500	ONH94775			PRUPE_7G029500
K27_8_peak_9282c	G8	9030257	9031531	+	558	NA	exon (XLOC_026107_u_TCONS_00046003, exon 1 of 1)	-exon (XLOC_026107_u_TCONS_00046003, exon 1 of 1)	897	XLOC_026107_u_TCONS_00046003	XLOC_026107	XLOC_026107_u_TCONS_00046003
K27_8_peak_3806	G3	8363865	8364220	+	556	NA	TTS (XLOC_012044_u_TCONS_00021243)	#NAME?	123	XLOC_012044_u_TCONS_00021243	XLOC_012044	XLOC_012044_u_TCONS_00021243
K27_8_peak_8078b	G7	5472749	5473310	+	556	NA	exon (XLOC_024526_u_TCONS_00043144, exon 1 of 1)	-exon (XLOC_024526_u_TCONS_00043144, exon 1 of 1)	426	XLOC_024526_u_TCONS_00043144	XLOC_024526	XLOC_024526_u_TCONS_00043144
K27_8_peak_9183b	G8	5349757	5350405	+	553	NA	exon (XLOC_026016_u_TCONS_00045856, exon 1 of 1)	-exon (XLOC_026016_u_TCONS_00045856, exon 1 of 1)	763	XLOC_026016_u_TCONS_00045856	XLOC_026016	XLOC_026016_u_TCONS_00045856
K27_8_peak_9184d	G8	5350508	5351637	+	547	NA	exon (XLOC_026016_u_TCONS_00045856, exon 1 of 1)	-exon (XLOC_026016_u_TCONS_00045856, exon 1 of 1)	1754	XLOC_026016_u_TCONS_00045856	XLOC_026016	XLOC_026016_u_TCONS_00045856
K27_8_peak_2672c	G2	16144748	16145635	+	544	NA	TTS (ENSRNA050002981-T1)	sense_intronic-TTS (ENSRNA050002981-T1)	1045	ENSRNA050002981-T1	ENSRNA050002981	ENSRNA050002981-T1			Intron_gpII			sense_intronic
K27_8_peak_60d	G1	1387103	1388504	+	540	NA	TTS (ONI26358)	#NAME?	1391	ENSRNA050004189-T1	ENSRNA050004189	ENSRNA050004189-T1			Intron_gpII			sense_intronic
K27_8_peak_60c	G1	1387103	1388504	+	540	NA	TTS (ONI26358)	#NAME?	1391	ENSRNA050004189-T1	ENSRNA050004189	ENSRNA050004189-T1			Intron_gpII			sense_intronic
K27_8_peak_5932	G5	6631307	6631727	+	538	NA	exon (ONI06446_n_TCONS_00031569, exon 3 of 3)	-exon (ONI06446_n_TCONS_00031569, exon 3 of 3)	-2124	ONI06446	PRUPE_5G061000	ONI06446			PRUPE_5G061000
K27_8_peak_63b	G1	1390773	1391482	+	534	NA	TTS (ONI26359)	#NAME?	1850	ONI26359_j_TCONS_00005380	PRUPE_1G019900	ONI26359			PRUPE_1G019900
K27_8_peak_7680b	G6	26745531	26746431	+	533	NA	intron (XLOC_022363_u_TCONS_00039420, intron 1 of 1)	-intron (XLOC_022363_u_TCONS_00039420, intron 1 of 1)	282	XLOC_022363_u_TCONS_00039420	XLOC_022363	XLOC_022363_u_TCONS_00039420
K27_8_peak_4377h	G3	24408592	24411351	+	530	NA	promoter-TSS (ONI19040_p_TCONS_00019624)	#NAME?	26	ONI19040_p_TCONS_00019624	PRUPE_3G255500_P	ONI19040_p_TCONS_00019623			PRUPE_3G255500
K27_8_peak_7496	G6	23801044	23801329	+	528	NA	exon (ONI03092_m_TCONS_00035608, exon 2 of 5)	-exon (ONI03092_m_TCONS_00035608, exon 2 of 5)	2127	ONI03092_m_TCONS_00035608	PRUPE_6G238100	ONI03092			PRUPE_6G238100
K27_8_peak_5936a	G5	6635892	6636518	+	527	NA	exon (ONI06446_n_TCONS_00031569, exon 2 of 3)	-exon (ONI06446_n_TCONS_00031569, exon 2 of 3)	2695	ONI06446_n_TCONS_00031569	PRUPE_5G061000	ONI06446			PRUPE_5G061000
K27_8_peak_3832b	G3	8906288	8906697	+	527	NA	exon (ENSRNA050003586-T1_x_TCONS_00018304, exon 1 of 1)	-exon (ENSRNA050003586-T1_x_TCONS_00018304, exon 1 of 1)	2770	ENSRNA050003586-T1	ENSRNA050003586	ENSRNA050003586-T1			Intron_gpII			sense_intronic
K27_8_peak_9142c	G8	4767443	4768290	+	527	NA	promoter-TSS (ONH90297)	#NAME?	354	XLOC_027402_u_TCONS_00048239	XLOC_027402	XLOC_027402_u_TCONS_00048239
K27_8_peak_10007a	scaffold_284	1164	1731	+	523	NA	exon (XLOC_028759_u_TCONS_00050598, exon 1 of 1)	-exon (XLOC_028759_u_TCONS_00050598, exon 1 of 1)	479	XLOC_028759_u_TCONS_00050599	XLOC_028759	XLOC_028759_u_TCONS_00050599
K27_8_peak_7680a	G6	26745531	26746431	+	521	NA	intron (XLOC_022363_u_TCONS_00039420, intron 1 of 1)	-intron (XLOC_022363_u_TCONS_00039420, intron 1 of 1)	282	XLOC_022363_u_TCONS_00039420	XLOC_022363	XLOC_022363_u_TCONS_00039420
K27_8_peak_2864a	G2	20242910	20243685	+	518	NA	promoter-TSS (ONI22704)	#NAME?	420	XLOC_008761_u_TCONS_00015435	XLOC_008761	XLOC_008761_u_TCONS_00015435
K27_8_peak_6671	G6	2587782	2588111	+	515	NA	TTS (XLOC_021066_u_TCONS_00036990)	#NAME?	295	XLOC_021066_u_TCONS_00036990	XLOC_021066	XLOC_021066_u_TCONS_00036990
K27_8_peak_6614a	G6	1760338	1761196	+	515	NA	promoter-TSS (ENSRNA050003136-T1)	rRNA-promoter-TSS (ENSRNA050003136-T1)	46	ENSRNA050003136-T1	ENSRNA050003136	ENSRNA050003136-T1			SSU_rRNA_eukarya			rRNA
K27_8_peak_6084	G5	10566377	10566831	+	515	NA	exon (ENSRNA050003214-T1, exon 1 of 1)	rRNA-exon (ENSRNA050003214-T1, exon 1 of 1)	1088	ENSRNA050003214-T1	ENSRNA050003214	ENSRNA050003214-T1			LSU_rRNA_eukarya			rRNA
K27_8_peak_2541b	G2	12613343	12613999	+	511	NA	exon (XLOC_008442_u_TCONS_00014863, exon 1 of 1)	-exon (XLOC_008442_u_TCONS_00014863, exon 1 of 1)	425	XLOC_008442_u_TCONS_00014863	XLOC_008442	XLOC_008442_u_TCONS_00014863
K27_8_peak_10007b	scaffold_284	1164	1731	+	497	NA	exon (XLOC_028759_u_TCONS_00050598, exon 1 of 1)	-exon (XLOC_028759_u_TCONS_00050598, exon 1 of 1)	479	XLOC_028759_u_TCONS_00050599	XLOC_028759	XLOC_028759_u_TCONS_00050599
K27_8_peak_9181	G8	5347764	5348077	+	492	NA	promoter-TSS (ONH90354)	#NAME?	114	XLOC_026015_u_TCONS_00045855	XLOC_026015	XLOC_026015_u_TCONS_00045855
K27_8_peak_2154a	G1	46812055	46812511	+	491	NA	intron (ONI36197, intron 6 of 26)	-intron (ONI36196, intron 6 of 26)	2621	ONI36197	PRUPE_1G574600	ONI36197			PRUPE_1G574600
K27_8_peak_9282a	G8	9030257	9031531	+	490	NA	exon (XLOC_026107_u_TCONS_00046003, exon 1 of 1)	-exon (XLOC_026107_u_TCONS_00046003, exon 1 of 1)	897	XLOC_026107_u_TCONS_00046003	XLOC_026107	XLOC_026107_u_TCONS_00046003
K27_8_peak_9238b	G8	7122038	7123072	+	488	NA	promoter-TSS (ONH90504_x_TCONS_00048419)	#NAME?	-672	ONH90504_x_TCONS_00048419	PRUPE_8G057700_X	ONH90504_x_TCONS_00048419			PRUPE_8G057700
K27_8_peak_5933	G5	6632568	6632882	+	480	NA	exon (ONI06446_n_TCONS_00031569, exon 3 of 3)	-exon (ONI06446_n_TCONS_00031569, exon 3 of 3)	-3332	ONI06446	PRUPE_5G061000	ONI06446			PRUPE_5G061000
K27_8_peak_9185b	G8	5351766	5352374	+	477	NA	TTS (XLOC_026016_u_TCONS_00045856)	#NAME?	2752	XLOC_026016_u_TCONS_00045856	XLOC_026016	XLOC_026016_u_TCONS_00045856
K27_8_peak_2427b	G2	6583491	6584245	+	477	NA	exon (XLOC_006511_u_TCONS_00011655, exon 2 of 2)	-exon (XLOC_006511_u_TCONS_00011655, exon 2 of 2)	1699	XLOC_006511_u_TCONS_00011655	XLOC_006511	XLOC_006511_u_TCONS_00011655
K27_8_peak_5928	G5	6479067	6479422	+	476	NA	promoter-TSS (XLOC_018891_u_TCONS_00033374_plus)	#NAME?	100	XLOC_018891_u_TCONS_00033374_plus	XLOC_018891_plus	XLOC_018891_u_TCONS_00033374_plus
K27_8_peak_5986	G5	8681942	8682361	+	476	NA	promoter-TSS (ONI06638)	#NAME?	143	XLOC_018896_u_TCONS_00033379_minus	XLOC_018896_minus	XLOC_018896_u_TCONS_00033379_minus
K27_8_peak_819	G1	18653567	18653853	+	474	NA	TTS (ONI29384)	#NAME?	3616	ONI29384_m_TCONS_00006939	PRUPE_1G195800	ONI29384_m_TCONS_00006939			PRUPE_1G195800
K27_8_peak_6584	G6	1204353	1205030	+	471	NA	promoter-TSS (ONH99193)	#NAME?	348	ONH99192_x_TCONS_00036797	PRUPE_6G016800_X	ONH99192_x_TCONS_00036797			PRUPE_6G016800
K27_8_peak_7231b	G6	16001377	16001884	+	469	NA	promoter-TSS (XLOC_022825_u_TCONS_00040299_plus)	#NAME?	473	XLOC_021740_u_TCONS_00038277	XLOC_021740	XLOC_021740_u_TCONS_00038277
K27_8_peak_8025	G7	3309277	3309615	+	468	NA	promoter-TSS (ONH94541)	#NAME?	81	ONH94541_o_TCONS_00043024	PRUPE_7G021700	ONH94541_o_TCONS_00043024			PRUPE_7G021700
K27_8_peak_9235a	G8	7119684	7120491	+	462	NA	exon (ONH90504_x_TCONS_00048419, exon 1 of 1)	-exon (ONH90504_x_TCONS_00048419, exon 1 of 1)	824	ONH90504	PRUPE_8G057700	ONH90504			PRUPE_8G057700
K27_8_peak_2676	G2	16148715	16149095	+	457	NA	exon (ENSRNA050002981-T1_x_TCONS_00015095, exon 1 of 1)	-exon (ENSRNA050002981-T1_x_TCONS_00015095, exon 1 of 1)	4095	ENSRNA050002981-T1_x_TCONS_00015095	ENSRNA050002981_X	ENSRNA050002981-T1_x_TCONS_00015095			Intron_gpII
K27_8_peak_2668a	G2	16141492	16141913	+	456	NA	exon (ENSRNA050002981-T1_x_TCONS_00015095, exon 1 of 1)	-exon (ENSRNA050002981-T1_x_TCONS_00015095, exon 1 of 1)	-2444	ENSRNA050002981-T1	ENSRNA050002981	ENSRNA050002981-T1			Intron_gpII			sense_intronic
K27_8_peak_9393	G8	12029125	12029421	+	455	NA	promoter-TSS (ONH90993)	#NAME?	324	XLOC_027684_u_TCONS_00048682	XLOC_027684	XLOC_027684_u_TCONS_00048682
K27_8_peak_1749	G1	38049438	38049845	+	454	NA	promoter-TSS (ONI33901)	#NAME?	-811	ONI33901	PRUPE_1G452100	ONI33901			PRUPE_1G452100
K27_8_peak_5012	G4	7411401	7411750	+	441	NA	intron (ONI11910_j_TCONS_00024483, intron 6 of 6)	-intron (ONI11910, intron 5 of 5)	-2161	ONI11912	PRUPE_4G134000	ONI11912			PRUPE_4G134000
K27_8_peak_9185a	G8	5351766	5352374	+	439	NA	TTS (XLOC_026016_u_TCONS_00045856)	#NAME?	2752	XLOC_026016_u_TCONS_00045856	XLOC_026016	XLOC_026016_u_TCONS_00045856
K27_8_peak_5619d	G4	23958392	23960214	+	439	NA	promoter-TSS (ONI14460)	#NAME?	-467	ONI14460	PRUPE_4G281600	ONI14460			PRUPE_4G281600
K27_8_peak_4011a	G3	16168901	16169712	+	433	NA	TTS (ONI17234_m_TCONS_00018655)	#NAME?	714	XLOC_012268_u_TCONS_00021607	XLOC_012268	XLOC_012268_u_TCONS_00021607
K27_8_peak_5357b	G4	14632123	14632714	+	433	NA	exon (XLOC_014417_u_TCONS_00025381, exon 1 of 1)	-exon (XLOC_014417_u_TCONS_00025381, exon 1 of 1)	406	XLOC_014417_u_TCONS_00025381	XLOC_014417	XLOC_014417_u_TCONS_00025381
K27_8_peak_2705	G2	16815961	16816563	+	433	NA	promoter-TSS (ENSRNA050002976-T1_p_TCONS_00015130)	-promoter-TSS (ENSRNA050002976-T1_p_TCONS_00015130)	17	ENSRNA050002976-T1_p_TCONS_00015130	ENSRNA050002976_P	ENSRNA050002976-T1_p_TCONS_00015130			Intron_gpII
K27_8_peak_9235b	G8	7119684	7120491	+	433	NA	exon (ONH90504_x_TCONS_00048419, exon 1 of 1)	-exon (ONH90504_x_TCONS_00048419, exon 1 of 1)	824	ONH90504	PRUPE_8G057700	ONH90504			PRUPE_8G057700
K27_8_peak_5931c	G5	6628501	6629977	+	433	NA	exon (ONI06446_n_TCONS_00031569, exon 3 of 3)	-exon (ONI06446_n_TCONS_00031569, exon 3 of 3)	154	ONI06446	PRUPE_5G061000	ONI06446			PRUPE_5G061000
K27_8_peak_4011b	G3	16168901	16169712	+	430	NA	TTS (ONI17234_m_TCONS_00018655)	#NAME?	714	XLOC_012268_u_TCONS_00021607	XLOC_012268	XLOC_012268_u_TCONS_00021607
K27_8_peak_359	G1	6843452	6843804	+	427	NA	promoter-TSS (XLOC_003542_u_TCONS_00005920)	#NAME?	89	XLOC_003542_u_TCONS_00005920	XLOC_003542	XLOC_003542_u_TCONS_00005920
K27_8_peak_2671b	G2	16143294	16144468	+	422	NA	promoter-TSS (ENSRNA050002981-T1)	sense_intronic-promoter-TSS (ENSRNA050002981-T1)	-265	ENSRNA050002981-T1	ENSRNA050002981	ENSRNA050002981-T1			Intron_gpII			sense_intronic
K27_8_peak_2541a	G2	12613343	12613999	+	422	NA	exon (XLOC_008442_u_TCONS_00014863, exon 1 of 1)	-exon (XLOC_008442_u_TCONS_00014863, exon 1 of 1)	425	XLOC_008442_u_TCONS_00014863	XLOC_008442	XLOC_008442_u_TCONS_00014863
K27_8_peak_5613	G4	23899952	23900226	+	420	NA	promoter-TSS (XLOC_016341_u_TCONS_00028802_plus)	#NAME?	-636	XLOC_016341_u_TCONS_00028802_plus	XLOC_016341_plus	XLOC_016341_u_TCONS_00028802_plus
K27_8_peak_1658	G1	36930447	36930756	+	419	NA	intron (ONI33532, intron 1 of 4)	-intron (ONI33532, intron 1 of 4)	1035	ONI33532	PRUPE_1G431000	ONI33532			PRUPE_1G431000
K27_8_peak_3281b	G2	27319845	27320293	+	418	NA	TTS (ONI24877)	#NAME?	-1763	ONI24878	PRUPE_2G267200	ONI24879			PRUPE_2G267200
K27_8_peak_2365b	G2	4393762	4395204	+	417	NA	exon (XLOC_008241_u_TCONS_00014486, exon 1 of 1)	-exon (XLOC_008241_u_TCONS_00014486, exon 1 of 1)	1867	XLOC_008241_u_TCONS_00014486	XLOC_008241	XLOC_008241_u_TCONS_00014486
K27_8_peak_1442	G1	33279612	33279898	+	416	NA	exon (ONI32325, exon 2 of 2)	-exon (ONI32325, exon 2 of 2)	361	ONI32325	PRUPE_1G361200	ONI32325			PRUPE_1G361200
K27_8_peak_9281	G8	9024717	9025038	+	414	NA	promoter-TSS (XLOC_027565_u_TCONS_00048474)	#NAME?	383	XLOC_026106_u_TCONS_00046002	XLOC_026106	XLOC_026106_u_TCONS_00046002
K27_8_peak_7910e	G7	81736	83596	+	413	NA	promoter-TSS (XLOC_025671_u_TCONS_00045341_minus)	#NAME?	-612	XLOC_025672_u_TCONS_00045342_plus	XLOC_025672_plus	XLOC_025672_u_TCONS_00045342_plus
K27_8_peak_709b	G1	14769098	14769803	+	410	NA	exon (XLOC_003966_u_TCONS_00006726, exon 1 of 1)	-exon (XLOC_003966_u_TCONS_00006726, exon 1 of 1)	963	XLOC_003966_u_TCONS_00006726	XLOC_003966	XLOC_003966_u_TCONS_00006726
K27_8_peak_805	G1	18214278	18214542	+	407	NA	exon (XLOC_004066_u_TCONS_00006919, exon 1 of 1)	-exon (XLOC_004066_u_TCONS_00006919, exon 1 of 1)	207	XLOC_004066_u_TCONS_00006919	XLOC_004066	XLOC_004066_u_TCONS_00006919
K27_8_peak_2326	G2	3488670	3489004	+	403	NA	intron (ONI20762_m_TCONS_00014415, intron 5 of 9)	-intron (ONI20762, intron 4 of 8)	-4675	ONI20763	PRUPE_2G032400	ONI20763			PRUPE_2G032400
K27_8_peak_4377e	G3	24408592	24411351	+	397	NA	promoter-TSS (ONI19040_p_TCONS_00019624)	#NAME?	26	ONI19040_p_TCONS_00019624	PRUPE_3G255500_P	ONI19040_p_TCONS_00019623			PRUPE_3G255500
K27_8_peak_4010	G3	16167866	16168435	+	394	NA	exon (ONI17234_m_TCONS_00018655, exon 1 of 1)	-exon (ONI17234_m_TCONS_00018655, exon 1 of 1)	1870	XLOC_012268_u_TCONS_00021607	XLOC_012268	XLOC_012268_u_TCONS_00021607
K27_8_peak_717b	G1	14775200	14775777	+	394	NA	TTS (XLOC_000970_u_TCONS_00001539)	#NAME?	222	XLOC_006072_u_TCONS_00010958_minus	XLOC_006072_minus	XLOC_006072_u_TCONS_00010958_minus
K27_8_peak_5125	G4	9362031	9362411	+	392	NA	promoter-TSS (ONI12404_i_TCONS_00027390)	#NAME?	-132	ONI12404_i_TCONS_00027390	PRUPE_4G162500_I	ONI12404_i_TCONS_00027390			PRUPE_4G162500
K27_8_peak_720f	G1	14778199	14779708	+	392	NA	exon (XLOC_003969_u_TCONS_00006729, exon 1 of 1)	-exon (XLOC_003969_u_TCONS_00006729, exon 1 of 1)	1224	XLOC_003969_u_TCONS_00006729	XLOC_003969	XLOC_003969_u_TCONS_00006729
K27_8_peak_4922	G4	5901931	5902215	+	390	NA	promoter-TSS (ONI11526)	#NAME?	-951	ONI11526	PRUPE_4G111300	ONI11526			PRUPE_4G111300
K27_8_peak_2670b	G2	16142395	16143191	+	389	NA	exon (ENSRNA050002981-T1_x_TCONS_00015095, exon 1 of 1)	-exon (ENSRNA050002981-T1_x_TCONS_00015095, exon 1 of 1)	-1353	ENSRNA050002981-T1	ENSRNA050002981	ENSRNA050002981-T1			Intron_gpII			sense_intronic
K27_8_peak_5931a	G5	6628501	6629977	+	385	NA	exon (ONI06446_n_TCONS_00031569, exon 3 of 3)	-exon (ONI06446_n_TCONS_00031569, exon 3 of 3)	154	ONI06446	PRUPE_5G061000	ONI06446			PRUPE_5G061000
K27_8_peak_3827f	G3	8902214	8903908	+	383	NA	exon (ENSRNA050003586-T1_x_TCONS_00018304, exon 1 of 1)	-exon (ENSRNA050003586-T1_x_TCONS_00018304, exon 1 of 1)	849	ENSRNA050003586-T1_x_TCONS_00018304	ENSRNA050003586_X	ENSRNA050003586-T1_x_TCONS_00018304			Intron_gpII
K27_8_peak_2680c	G2	16153093	16154156	+	376	NA	promoter-TSS (ENSRNA050002981-T1_x_TCONS_00015095)	-promoter-TSS (ENSRNA050002981-T1_x_TCONS_00015095)	507	ONI22063	PRUPE_2G104500	ONI22063			PRUPE_2G104500
K27_8_peak_5620a	G4	23960364	23960922	+	375	NA	exon (ONI14460_x_TCONS_00025836, exon 1 of 1)	-exon (ONI14460_x_TCONS_00025836, exon 1 of 1)	1507	XLOC_016115_u_TCONS_00028515	XLOC_016115	XLOC_016115_u_TCONS_00028515
K27_8_peak_7054	G6	10746912	10747223	+	373	NA	promoter-TSS (ONI01351)	#NAME?	178	ONI01350_p_TCONS_00034675	PRUPE_6G135000_P	ONI01350_p_TCONS_00034675			PRUPE_6G135000
K27_8_peak_9184c	G8	5350508	5351637	+	373	NA	exon (XLOC_026016_u_TCONS_00045856, exon 1 of 1)	-exon (XLOC_026016_u_TCONS_00045856, exon 1 of 1)	1754	XLOC_026016_u_TCONS_00045856	XLOC_026016	XLOC_026016_u_TCONS_00045856
K27_8_peak_2330	G2	3561946	3562239	+	370	NA	promoter-TSS (ONI20780)	#NAME?	-871	ONI20780	PRUPE_2G033100	ONI20780			PRUPE_2G033100
K27_8_peak_7849a	G6	29799771	29800142	+	370	NA	TTS (ONI04938)	#NAME?	4686	ONI04938	PRUPE_6G349000	ONI04938			PRUPE_6G349000
K27_8_peak_7164c	G6	13651828	13652573	+	369	NA	TTS (ENSRNA050003467-T1)	rRNA-TTS (ENSRNA050003467-T1)	275	ENSRNA050003467-T1	ENSRNA050003467	ENSRNA050003467-T1			SSU_rRNA_eukarya			rRNA
K27_8_peak_5619b	G4	23958392	23960214	+	369	NA	promoter-TSS (ONI14460)	#NAME?	-467	ONI14460	PRUPE_4G281600	ONI14460			PRUPE_4G281600
K27_8_peak_2425a	G2	6582356	6582853	+	369	NA	exon (XLOC_006511_u_TCONS_00011655, exon 2 of 2)	-exon (XLOC_006511_u_TCONS_00011655, exon 2 of 2)	435	XLOC_006511_u_TCONS_00011655	XLOC_006511	XLOC_006511_u_TCONS_00011655
K27_8_peak_9238a	G8	7122038	7123072	+	365	NA	promoter-TSS (ONH90504_x_TCONS_00048419)	#NAME?	-672	ONH90504_x_TCONS_00048419	PRUPE_8G057700_X	ONH90504_x_TCONS_00048419			PRUPE_8G057700
K27_8_peak_2282	G2	1939914	1940175	+	362	NA	promoter-TSS (ONI20505)	#NAME?	-231	ONI20505	PRUPE_2G019700	ONI20505			PRUPE_2G019700
K27_8_peak_5619e	G4	23958392	23960214	+	354	NA	promoter-TSS (ONI14460)	#NAME?	-467	ONI14460	PRUPE_4G281600	ONI14460			PRUPE_4G281600
K27_8_peak_2679	G2	16152358	16152648	+	352	NA	exon (ENSRNA050002981-T1_x_TCONS_00015095, exon 1 of 1)	-exon (ENSRNA050002981-T1_x_TCONS_00015095, exon 1 of 1)	497	ENSRNA050002981-T1_x_TCONS_00015095	ENSRNA050002981_X	ENSRNA050002981-T1_x_TCONS_00015095			Intron_gpII
K27_8_peak_8085	G7	5480206	5480528	+	352	NA	promoter-TSS (ONH94777)	#NAME?	-835	ONH94777	PRUPE_7G029700	ONH94777			PRUPE_7G029700
K27_8_peak_5356b	G4	14631023	14631795	+	351	NA	promoter-TSS (XLOC_014417_u_TCONS_00025381)	#NAME?	-603	XLOC_014417_u_TCONS_00025381	XLOC_014417	XLOC_014417_u_TCONS_00025381
K27_8_peak_4377i	G3	24408592	24411351	+	348	NA	promoter-TSS (ONI19040_p_TCONS_00019624)	#NAME?	26	ONI19040_p_TCONS_00019624	PRUPE_3G255500_P	ONI19040_p_TCONS_00019623			PRUPE_3G255500
K27_8_peak_6467	G5	17325713	17326130	+	347	NA	promoter-TSS (ONI09202)	#NAME?	-616	ONI09202	PRUPE_5G223300	ONI09202			PRUPE_5G223300
K27_8_peak_1343b	G1	31568555	31569119	+	340	NA	promoter-TSS (ONI31833)	#NAME?	-941	ONI31833	PRUPE_1G333500	ONI31833			PRUPE_1G333500
K27_8_peak_14	G1	434086	434330	+	336	NA	intron (ONI26114_j_TCONS_00000054, intron 8 of 16)	-intron (ONI26114, intron 7 of 15)	3510	ONI26114_j_TCONS_00000054	PRUPE_1G004800	ONI26114			PRUPE_1G004800
K27_8_peak_3915	G3	12505410	12505743	+	335	NA	promoter-TSS (XLOC_010470_u_TCONS_00018458)	#NAME?	-115	XLOC_010470_u_TCONS_00018458	XLOC_010470	XLOC_010470_u_TCONS_00018458
K27_8_peak_2367	G2	4396164	4396446	+	334	NA	promoter-TSS (XLOC_006413_u_TCONS_00011478)	#NAME?	45	XLOC_008241_u_TCONS_00014486	XLOC_008241	XLOC_008241_u_TCONS_00014486
K27_8_peak_7913a	G7	86475	87060	+	333	NA	exon (XLOC_025673_u_TCONS_00045343_minus, exon 1 of 1)	-exon (XLOC_025673_u_TCONS_00045343_minus, exon 1 of 1)	160	XLOC_025673_u_TCONS_00045343_minus	XLOC_025673_minus	XLOC_025673_u_TCONS_00045343_minus
K27_8_peak_9236	G8	7120619	7120875	+	329	NA	exon (ONH90504_x_TCONS_00048419, exon 1 of 1)	-exon (ONH90504_x_TCONS_00048419, exon 1 of 1)	1136	ONH90504_x_TCONS_00048419	PRUPE_8G057700_X	ONH90504_x_TCONS_00048419			PRUPE_8G057700
K27_8_peak_712b	G1	14771361	14772102	+	328	NA	TTS (ONI29011_p_TCONS_00010957_minus)	#NAME?	686	ONI29011_p_TCONS_00010957_minus	PRUPE_1G175300_P_minus	ONI29011_p_TCONS_00010957_minus			PRUPE_1G175300
K27_8_peak_4379e	G3	24412282	24414439	+	328	NA	promoter-TSS (XLOC_011183_u_TCONS_00019625)	#NAME?	40	XLOC_012781_u_TCONS_00022556	XLOC_012781	XLOC_012781_u_TCONS_00022556
K27_8_peak_8958a	G7	22304693	22305399	+	327	NA	TTS (XLOC_024370_u_TCONS_00042835)	#NAME?	276	XLOC_024370_u_TCONS_00042835	XLOC_024370	XLOC_024370_u_TCONS_00042835
K27_8_peak_2365d	G2	4393762	4395204	+	327	NA	exon (XLOC_008241_u_TCONS_00014486, exon 1 of 1)	-exon (XLOC_008241_u_TCONS_00014486, exon 1 of 1)	1867	XLOC_008241_u_TCONS_00014486	XLOC_008241	XLOC_008241_u_TCONS_00014486
K27_8_peak_7912a	G7	85015	86130	+	325	NA	promoter-TSS (XLOC_025673_u_TCONS_00045343_plus)	#NAME?	512	XLOC_022897_u_TCONS_00040375	XLOC_022897	XLOC_022897_u_TCONS_00040375
K27_8_peak_762	G1	16376420	16376950	+	323	NA	TTS (XLOC_004011_u_TCONS_00006809)	#NAME?	202	XLOC_004011_u_TCONS_00006809	XLOC_004011	XLOC_004011_u_TCONS_00006809
K27_8_peak_5011	G4	7405557	7405838	+	323	NA	intron (ONI11909, intron 3 of 5)	-intron (ONI11909, intron 3 of 5)	2353	ONI11909	PRUPE_4G133800	ONI11909			PRUPE_4G133800
K27_8_peak_61b	G1	1388853	1389354	+	321	NA	promoter-TSS (ENSRNA050004189-T1)	sense_intronic-promoter-TSS (ENSRNA050004189-T1)	91	ENSRNA050004189-T1	ENSRNA050004189	ENSRNA050004189-T1			Intron_gpII			sense_intronic
K27_8_peak_651	G1	13323943	13324220	+	320	NA	intron (ONI28865, intron 3 of 21)	-intron (ONI28861, intron 6 of 24)	5010	ONI28865	PRUPE_1G165000	ONI28864			PRUPE_1G165000
K27_8_peak_5934a	G5	6634204	6634783	+	319	NA	exon (ONI06446_n_TCONS_00031569, exon 3 of 3)	-exon (ONI06446_n_TCONS_00031569, exon 3 of 3)	4407	ONI06446_n_TCONS_00031569	PRUPE_5G061000	ONI06446			PRUPE_5G061000
K27_8_peak_7913b	G7	86475	87060	+	317	NA	exon (XLOC_025673_u_TCONS_00045343_minus, exon 1 of 1)	-exon (XLOC_025673_u_TCONS_00045343_minus, exon 1 of 1)	160	XLOC_025673_u_TCONS_00045343_minus	XLOC_025673_minus	XLOC_025673_u_TCONS_00045343_minus
K27_8_peak_7520	G6	24369217	24369559	+	315	NA	promoter-TSS (XLOC_022147_u_TCONS_00039052)	#NAME?	89	XLOC_022147_u_TCONS_00039052	XLOC_022147	XLOC_022147_u_TCONS_00039052
K27_8_peak_5608	G4	23827178	23827550	+	313	NA	promoter-TSS (XLOC_014723_u_TCONS_00025834)	#NAME?	83	XLOC_014723_u_TCONS_00025834	XLOC_014723	XLOC_014723_u_TCONS_00025834
K27_8_peak_476	G1	9204382	9204668	+	311	NA	promoter-TSS (ONI28009_p_TCONS_00010928_minus)	#NAME?	-651	ONI28009_p_TCONS_00010928_minus	PRUPE_1G116700_P_minus	ONI28009_p_TCONS_00010928_minus			PRUPE_1G116700
K27_8_peak_720a	G1	14778199	14779708	+	311	NA	exon (XLOC_003969_u_TCONS_00006729, exon 1 of 1)	-exon (XLOC_003969_u_TCONS_00006729, exon 1 of 1)	1224	XLOC_003969_u_TCONS_00006729	XLOC_003969	XLOC_003969_u_TCONS_00006729
K27_8_peak_3827d	G3	8902214	8903908	+	306	NA	exon (ENSRNA050003586-T1_x_TCONS_00018304, exon 1 of 1)	-exon (ENSRNA050003586-T1_x_TCONS_00018304, exon 1 of 1)	849	ENSRNA050003586-T1_x_TCONS_00018304	ENSRNA050003586_X	ENSRNA050003586-T1_x_TCONS_00018304			Intron_gpII
K27_8_peak_4377d	G3	24408592	24411351	+	304	NA	promoter-TSS (ONI19040_p_TCONS_00019624)	#NAME?	26	ONI19040_p_TCONS_00019624	PRUPE_3G255500_P	ONI19040_p_TCONS_00019623			PRUPE_3G255500
K27_8_peak_2426	G2	6582944	6583294	+	304	NA	exon (XLOC_006511_u_TCONS_00011655, exon 2 of 2)	-exon (XLOC_006511_u_TCONS_00011655, exon 2 of 2)	950	XLOC_006511_u_TCONS_00011655	XLOC_006511	XLOC_006511_u_TCONS_00011655
K27_8_peak_719b	G1	14776711	14778001	+	303	NA	exon (XLOC_003969_u_TCONS_00006729, exon 1 of 1)	-exon (XLOC_003969_u_TCONS_00006729, exon 1 of 1)	-1646	XLOC_006072_u_TCONS_00010958_minus	XLOC_006072_minus	XLOC_006072_u_TCONS_00010958_minus
K27_8_peak_2365a	G2	4393762	4395204	+	301	NA	exon (XLOC_008241_u_TCONS_00014486, exon 1 of 1)	-exon (XLOC_008241_u_TCONS_00014486, exon 1 of 1)	1867	XLOC_008241_u_TCONS_00014486	XLOC_008241	XLOC_008241_u_TCONS_00014486
K27_8_peak_2366b	G2	4395405	4396076	+	299	NA	TTS (XLOC_008242_u_TCONS_00014487)	#NAME?	610	XLOC_008241_u_TCONS_00014486	XLOC_008241	XLOC_008241_u_TCONS_00014486
K27_8_peak_3828	G3	8904369	8904654	+	299	NA	exon (ENSRNA050003586-T1_x_TCONS_00018304, exon 1 of 1)	-exon (ENSRNA050003586-T1_x_TCONS_00018304, exon 1 of 1)	2299	ENSRNA050003586-T1_x_TCONS_00018304	ENSRNA050003586_X	ENSRNA050003586-T1_x_TCONS_00018304			Intron_gpII
K27_8_peak_4379d	G3	24412282	24414439	+	299	NA	promoter-TSS (XLOC_011183_u_TCONS_00019625)	#NAME?	40	XLOC_012781_u_TCONS_00022556	XLOC_012781	XLOC_012781_u_TCONS_00022556
K27_8_peak_8036a	G7	3531328	3532366	+	296	NA	promoter-TSS (XLOC_025690_u_TCONS_00045360_plus)	#NAME?	20	XLOC_025690_u_TCONS_00045360_plus	XLOC_025690_plus	XLOC_025690_u_TCONS_00045360_plus
K27_8_peak_6561a	G6	617753	618503	+	295	NA	promoter-TSS (ONH99047_p_TCONS_00040236_minus)	#NAME?	65	ONH99047_p_TCONS_00040236_minus	PRUPE_6G007200_P_minus	ONH99047_p_TCONS_00040236_minus			PRUPE_6G007200
K27_8_peak_1343a	G1	31568555	31569119	+	294	NA	promoter-TSS (ONI31833)	#NAME?	-941	ONI31833	PRUPE_1G333500	ONI31833			PRUPE_1G333500
K27_8_peak_5619f	G4	23958392	23960214	+	294	NA	promoter-TSS (ONI14460)	#NAME?	-467	ONI14460	PRUPE_4G281600	ONI14460			PRUPE_4G281600
K27_8_peak_5619a	G4	23958392	23960214	+	292	NA	promoter-TSS (ONI14460)	#NAME?	-467	ONI14460	PRUPE_4G281600	ONI14460			PRUPE_4G281600
K27_8_peak_2668b	G2	16141492	16141913	+	291	NA	exon (ENSRNA050002981-T1_x_TCONS_00015095, exon 1 of 1)	-exon (ENSRNA050002981-T1_x_TCONS_00015095, exon 1 of 1)	-2444	ENSRNA050002981-T1	ENSRNA050002981	ENSRNA050002981-T1			Intron_gpII			sense_intronic
K27_8_peak_4136	G3	19187256	19187556	+	291	NA	exon (ONI17694, exon 1 of 1)	-exon (ONI17694, exon 1 of 1)	910	ONI17694	PRUPE_3G174900	ONI17694			PRUPE_3G174900
K27_8_peak_3831	G3	8905977	8906194	+	290	NA	exon (ENSRNA050003586-T1_x_TCONS_00018304, exon 1 of 1)	-exon (ENSRNA050003586-T1_x_TCONS_00018304, exon 1 of 1)	3177	ENSRNA050003586-T1	ENSRNA050003586	ENSRNA050003586-T1			Intron_gpII			sense_intronic
K27_8_peak_9142a	G8	4767443	4768290	+	290	NA	promoter-TSS (ONH90297)	#NAME?	354	XLOC_027402_u_TCONS_00048239	XLOC_027402	XLOC_027402_u_TCONS_00048239
K27_8_peak_3217	G2	26453352	26453660	+	289	NA	TTS (XLOC_007603_u_TCONS_00013337)	#NAME?	263	XLOC_007603_u_TCONS_00013337	XLOC_007603	XLOC_007603_u_TCONS_00013337
K27_8_peak_7908e	G7	79458	80969	+	289	NA	exon (XLOC_025671_u_TCONS_00045341_minus, exon 1 of 1)	-exon (XLOC_025671_u_TCONS_00045341_minus, exon 1 of 1)	702	XLOC_025671_u_TCONS_00045341_plus	XLOC_025671_plus	XLOC_025671_u_TCONS_00045341_plus
K27_8_peak_7908a	G7	79458	80969	+	287	NA	exon (XLOC_025671_u_TCONS_00045341_minus, exon 1 of 1)	-exon (XLOC_025671_u_TCONS_00045341_minus, exon 1 of 1)	702	XLOC_025671_u_TCONS_00045341_plus	XLOC_025671_plus	XLOC_025671_u_TCONS_00045341_plus
K27_8_peak_8958b	G7	22304693	22305399	+	287	NA	TTS (XLOC_024370_u_TCONS_00042835)	#NAME?	276	XLOC_024370_u_TCONS_00042835	XLOC_024370	XLOC_024370_u_TCONS_00042835
K27_8_peak_7910b	G7	81736	83596	+	286	NA	promoter-TSS (XLOC_025671_u_TCONS_00045341_minus)	#NAME?	-612	XLOC_025672_u_TCONS_00045342_plus	XLOC_025672_plus	XLOC_025672_u_TCONS_00045342_plus
K27_8_peak_2677b	G2	16149352	16149877	+	285	NA	exon (ENSRNA050002981-T1_x_TCONS_00015095, exon 1 of 1)	-exon (ENSRNA050002981-T1_x_TCONS_00015095, exon 1 of 1)	3386	ENSRNA050002981-T1_x_TCONS_00015095	ENSRNA050002981_X	ENSRNA050002981-T1_x_TCONS_00015095			Intron_gpII
K27_8_peak_4300	G3	22784237	22784520	+	284	NA	exon (ONI18647, exon 1 of 1)	-exon (ONI18647, exon 1 of 1)	163	ONI18647	PRUPE_3G229700	ONI18647			PRUPE_3G229700
K27_8_peak_4377f	G3	24408592	24411351	+	284	NA	promoter-TSS (ONI19040_p_TCONS_00019624)	#NAME?	26	ONI19040_p_TCONS_00019624	PRUPE_3G255500_P	ONI19040_p_TCONS_00019623			PRUPE_3G255500
K27_8_peak_7912c	G7	85015	86130	+	284	NA	promoter-TSS (XLOC_025673_u_TCONS_00045343_plus)	#NAME?	512	XLOC_022897_u_TCONS_00040375	XLOC_022897	XLOC_022897_u_TCONS_00040375
K27_8_peak_862b	G1	20317454	20318161	+	283	NA	TTS (XLOC_001109_u_TCONS_00001749)	#NAME?	344	XLOC_001110_u_TCONS_00001750	XLOC_001110	XLOC_001110_u_TCONS_00001750
K27_8_peak_8938	G7	21981714	21981989	+	282	NA	promoter-TSS (ONH98794)	#NAME?	-843	ONH98795	PRUPE_7G266600	ONH98795			PRUPE_7G266600
K27_8_peak_6667	G6	2508624	2508917	+	282	NA	intron (ONH99490_m_TCONS_00033704, intron 1 of 7)	-intron (ONH99487, intron 1 of 6)	432	ONH99490_m_TCONS_00033704	PRUPE_6G032700	ONH99488			PRUPE_6G032700
K27_8_peak_7902c	G6	30690554	30691131	+	282	NA	TTS (ONI05283)	#NAME?	-2163	ONI05281	PRUPE_6G365600	ONI05281			PRUPE_6G365600
K27_8_peak_4379f	G3	24412282	24414439	+	281	NA	promoter-TSS (XLOC_011183_u_TCONS_00019625)	#NAME?	40	XLOC_012781_u_TCONS_00022556	XLOC_012781	XLOC_012781_u_TCONS_00022556
K27_8_peak_5356c	G4	14631023	14631795	+	280	NA	promoter-TSS (XLOC_014417_u_TCONS_00025381)	#NAME?	-603	XLOC_014417_u_TCONS_00025381	XLOC_014417	XLOC_014417_u_TCONS_00025381
K27_8_peak_3090	G2	24212199	24212503	+	280	NA	intron (ONI23802, intron 5 of 5)	-intron (ONI23802, intron 5 of 5)	-1417	ONI23801	PRUPE_2G208900	ONI23801			PRUPE_2G208900
K27_8_peak_54	G1	1289061	1289316	+	280	NA	intron (ONI26334, intron 8 of 15)	-intron (ONI26334, intron 8 of 15)	5089	ONI26335	PRUPE_1G018400	ONI26335			PRUPE_1G018400
K27_8_peak_62a	G1	1389807	1390411	+	280	NA	promoter-TSS (ENSRNA050004189-T1)	sense_intronic-promoter-TSS (ENSRNA050004189-T1)	-915	ENSRNA050004189-T1	ENSRNA050004189	ENSRNA050004189-T1			Intron_gpII			sense_intronic
K27_8_peak_2365c	G2	4393762	4395204	+	278	NA	exon (XLOC_008241_u_TCONS_00014486, exon 1 of 1)	-exon (XLOC_008241_u_TCONS_00014486, exon 1 of 1)	1867	XLOC_008241_u_TCONS_00014486	XLOC_008241	XLOC_008241_u_TCONS_00014486
K27_8_peak_7907b	G7	72225	73196	+	275	NA	TTS (XLOC_022895_u_TCONS_00040373)	#NAME?	485	XLOC_022896_u_TCONS_00040374	XLOC_022896	XLOC_022896_u_TCONS_00040374
K27_8_peak_3725	G3	6766727	6767032	+	275	NA	promoter-TSS (XLOC_011976_u_TCONS_00021114)	#NAME?	-42	XLOC_011976_u_TCONS_00021114	XLOC_011976	XLOC_011976_u_TCONS_00021114
K27_8_peak_5353	G4	14561272	14561729	+	272	NA	exon (XLOC_014408_u_TCONS_00025370, exon 1 of 1)	-exon (XLOC_014408_u_TCONS_00025370, exon 1 of 1)	296	XLOC_014408_u_TCONS_00025370	XLOC_014408	XLOC_014408_u_TCONS_00025370
K27_8_peak_802	G1	17956529	17956894	+	271	NA	exon (XLOC_001065_u_TCONS_00001683, exon 1 of 1)	-exon (XLOC_001065_u_TCONS_00001683, exon 1 of 1)	107	XLOC_001065_u_TCONS_00001683	XLOC_001065	XLOC_001065_u_TCONS_00001683
K27_8_peak_7231a	G6	16001377	16001884	+	270	NA	promoter-TSS (XLOC_022825_u_TCONS_00040299_plus)	#NAME?	473	XLOC_021740_u_TCONS_00038277	XLOC_021740	XLOC_021740_u_TCONS_00038277
K27_8_peak_9237a	G8	7120969	7121949	+	270	NA	exon (ONH90504_x_TCONS_00048419, exon 1 of 1)	-exon (ONH90504_x_TCONS_00048419, exon 1 of 1)	424	ONH90504_x_TCONS_00048419	PRUPE_8G057700_X	ONH90504_x_TCONS_00048419			PRUPE_8G057700
K27_8_peak_7907a	G7	72225	73196	+	267	NA	TTS (XLOC_022895_u_TCONS_00040373)	#NAME?	485	XLOC_022896_u_TCONS_00040374	XLOC_022896	XLOC_022896_u_TCONS_00040374
K27_8_peak_6369b	G5	15746564	15747070	+	267	NA	promoter-TSS (ONI08671)	#NAME?	272	ONI08670_p_TCONS_00033414_plus	PRUPE_5G192700_P_plus	ONI08670_p_TCONS_00033414_plus			PRUPE_5G192700
K27_8_peak_4377a	G3	24408592	24411351	+	266	NA	promoter-TSS (ONI19040_p_TCONS_00019624)	#NAME?	26	ONI19040_p_TCONS_00019624	PRUPE_3G255500_P	ONI19040_p_TCONS_00019623			PRUPE_3G255500
K27_8_peak_7877	G6	30306132	30306584	+	266	NA	exon (XLOC_020841_u_TCONS_00036591, exon 1 of 1)	-exon (XLOC_020841_u_TCONS_00036591, exon 1 of 1)	261	XLOC_020841_u_TCONS_00036591	XLOC_020841	XLOC_020841_u_TCONS_00036591
K27_8_peak_7910a	G7	81736	83596	+	265	NA	promoter-TSS (XLOC_025671_u_TCONS_00045341_minus)	#NAME?	-612	XLOC_025672_u_TCONS_00045342_plus	XLOC_025672_plus	XLOC_025672_u_TCONS_00045342_plus
K27_8_peak_9392	G8	12028309	12028649	+	265	NA	exon (XLOC_027684_u_TCONS_00048682, exon 1 of 1)	-exon (XLOC_027684_u_TCONS_00048682, exon 1 of 1)	1118	XLOC_027684_u_TCONS_00048682	XLOC_027684	XLOC_027684_u_TCONS_00048682
K27_8_peak_1878	G1	41032777	41033040	+	261	NA	intron (ONI34693, intron 1 of 9)	-intron (ONI34692, intron 1 of 8)	1588	ONI34694	PRUPE_1G493800	ONI34693			PRUPE_1G493800
K27_8_peak_267	G1	5347497	5347908	+	261	NA	intron (ONI27220, intron 6 of 17)	-intron (ONI27219, intron 15 of 26)	4789	ONI27220	PRUPE_1G074600	ONI27219			PRUPE_1G074600
K27_8_peak_7164a	G6	13651828	13652573	+	260	NA	TTS (ENSRNA050003467-T1)	rRNA-TTS (ENSRNA050003467-T1)	275	ENSRNA050003467-T1	ENSRNA050003467	ENSRNA050003467-T1			SSU_rRNA_eukarya			rRNA
K27_8_peak_6233	G5	13137339	13137633	+	260	NA	promoter-TSS (ONI07812)	#NAME?	-310	ONI07812	PRUPE_5G141200	ONI07812			PRUPE_5G141200
K27_8_peak_715	G1	14774117	14774336	+	260	NA	promoter-TSS (ONI29011)	#NAME?	6	ONI29011	PRUPE_1G175300	ONI29011			PRUPE_1G175300
K27_8_peak_4365	G3	24038805	24039100	+	258	NA	promoter-TSS (XLOC_011142_u_TCONS_00019569)	#NAME?	398	XLOC_012764_u_TCONS_00022530	XLOC_012764	XLOC_012764_u_TCONS_00022530
K27_8_peak_2707	G2	16818003	16818282	+	258	NA	TTS (ENSRNA049761123-T1)	tRNA-TTS (ENSRNA049761123-T1)	486	ENSRNA049761123-T1	ENSRNA049761123	ENSRNA049761123-T1			tRNA-Asn			tRNA
K27_8_peak_3842	G3	9456762	9457136	+	257	NA	exon (XLOC_012088_u_TCONS_00021300, exon 1 of 1)	-exon (XLOC_012088_u_TCONS_00021300, exon 1 of 1)	153	XLOC_012088_u_TCONS_00021300	XLOC_012088	XLOC_012088_u_TCONS_00021300
K27_8_peak_9279c	G8	9022974	9024083	+	257	NA	promoter-TSS (XLOC_026106_u_TCONS_00046002)	#NAME?	495	XLOC_027565_u_TCONS_00048474	XLOC_027565	XLOC_027565_u_TCONS_00048474
K27_8_peak_709a	G1	14769098	14769803	+	256	NA	exon (XLOC_003966_u_TCONS_00006726, exon 1 of 1)	-exon (XLOC_003966_u_TCONS_00006726, exon 1 of 1)	963	XLOC_003966_u_TCONS_00006726	XLOC_003966	XLOC_003966_u_TCONS_00006726
K27_8_peak_8323	G7	12037701	12038006	+	254	NA	TTS (ONH95691)	#NAME?	1888	ONH95692	PRUPE_7G085500	ONH95692			PRUPE_7G085500
K27_8_peak_2281c	G2	1937419	1938214	+	253	NA	promoter-TSS (XLOC_008139_u_TCONS_00014283)	#NAME?	-421	XLOC_008139_u_TCONS_00014283	XLOC_008139	XLOC_008139_u_TCONS_00014283
K27_8_peak_7302	G6	18471483	18471792	+	253	NA	TTS (ONI02139)	#NAME?	3374	ONI02138	PRUPE_6G179300	ONI02138			PRUPE_6G179300
K27_8_peak_5707a	G5	1039542	1040352	+	251	NA	exon (XLOC_017699_u_TCONS_00031041, exon 1 of 1)	-exon (XLOC_017699_u_TCONS_00031041, exon 1 of 1)	355	XLOC_017699_u_TCONS_00031041	XLOC_017699	XLOC_017699_u_TCONS_00031041
K27_8_peak_7909	G7	81110	81533	+	250	NA	exon (XLOC_025671_u_TCONS_00045341_minus, exon 1 of 1)	-exon (XLOC_025671_u_TCONS_00045341_minus, exon 1 of 1)	412	XLOC_025671_u_TCONS_00045341_minus	XLOC_025671_minus	XLOC_025671_u_TCONS_00045341_minus
K27_8_peak_268a	G1	5348027	5348733	+	249	NA	intron (ONI27220, intron 6 of 17)	-intron (ONI27219, intron 15 of 26)	4111	ONI27220	PRUPE_1G074600	ONI27219			PRUPE_1G074600
K27_8_peak_5722	G5	1376830	1377083	+	247	NA	TTS (ONI05562)	#NAME?	1904	ONI05562_m_TCONS_00028947	PRUPE_5G012900	ONI05562			PRUPE_5G012900
K27_8_peak_720e	G1	14778199	14779708	+	247	NA	exon (XLOC_003969_u_TCONS_00006729, exon 1 of 1)	-exon (XLOC_003969_u_TCONS_00006729, exon 1 of 1)	1224	XLOC_003969_u_TCONS_00006729	XLOC_003969	XLOC_003969_u_TCONS_00006729
K27_8_peak_7911	G7	84605	84927	+	245	NA	promoter-TSS (XLOC_022897_u_TCONS_00040375)	#NAME?	-294	XLOC_022897_u_TCONS_00040375	XLOC_022897	XLOC_022897_u_TCONS_00040375
K27_8_peak_9234c	G8	7118457	7119431	+	245	NA	promoter-TSS (ONH90504)	#NAME?	-319	ONH90504	PRUPE_8G057700	ONH90504			PRUPE_8G057700
K27_8_peak_4377g	G3	24408592	24411351	+	243	NA	promoter-TSS (ONI19040_p_TCONS_00019624)	#NAME?	26	ONI19040_p_TCONS_00019624	PRUPE_3G255500_P	ONI19040_p_TCONS_00019623			PRUPE_3G255500
K27_8_peak_9237b	G8	7120969	7121949	+	242	NA	exon (ONH90504_x_TCONS_00048419, exon 1 of 1)	-exon (ONH90504_x_TCONS_00048419, exon 1 of 1)	424	ONH90504_x_TCONS_00048419	PRUPE_8G057700_X	ONH90504_x_TCONS_00048419			PRUPE_8G057700
K27_8_peak_8941	G7	22035755	22035935	+	241	NA	promoter-TSS (XLOC_025644_u_TCONS_00045271)	#NAME?	-496	XLOC_025644_u_TCONS_00045271	XLOC_025644	XLOC_025644_u_TCONS_00045271
K27_8_peak_8078a	G7	5472749	5473310	+	238	NA	exon (XLOC_024526_u_TCONS_00043144, exon 1 of 1)	-exon (XLOC_024526_u_TCONS_00043144, exon 1 of 1)	426	XLOC_024526_u_TCONS_00043144	XLOC_024526	XLOC_024526_u_TCONS_00043144
K27_8_peak_5618	G4	23958023	23958312	+	238	NA	promoter-TSS (ONI14460_p_TCONS_00028513)	#NAME?	94	ONI14460_p_TCONS_00028513	PRUPE_4G281600_P	ONI14460_p_TCONS_00028513			PRUPE_4G281600
K27_8_peak_9391	G8	12027646	12028078	+	234	NA	exon (XLOC_027684_u_TCONS_00048682, exon 1 of 1)	-exon (XLOC_027684_u_TCONS_00048682, exon 1 of 1)	1735	XLOC_027684_u_TCONS_00048682	XLOC_027684	XLOC_027684_u_TCONS_00048682
K27_8_peak_2064d	G1	44682119	44683593	+	234	NA	TTS (XLOC_002932_u_TCONS_00004786)	#NAME?	528	XLOC_005776_u_TCONS_00010379	XLOC_005776	XLOC_005776_u_TCONS_00010379
K27_8_peak_720b	G1	14778199	14779708	+	232	NA	exon (XLOC_003969_u_TCONS_00006729, exon 1 of 1)	-exon (XLOC_003969_u_TCONS_00006729, exon 1 of 1)	1224	XLOC_003969_u_TCONS_00006729	XLOC_003969	XLOC_003969_u_TCONS_00006729
K27_8_peak_4377b	G3	24408592	24411351	+	230	NA	promoter-TSS (ONI19040_p_TCONS_00019624)	#NAME?	26	ONI19040_p_TCONS_00019624	PRUPE_3G255500_P	ONI19040_p_TCONS_00019623			PRUPE_3G255500
K27_8_peak_2064b	G1	44682119	44683593	+	229	NA	TTS (XLOC_002932_u_TCONS_00004786)	#NAME?	528	XLOC_005776_u_TCONS_00010379	XLOC_005776	XLOC_005776_u_TCONS_00010379
K27_8_peak_2861b	G2	20239924	20240322	+	227	NA	promoter-TSS (ONI22703_p_TCONS_00015433)	#NAME?	-410	ONI22703_p_TCONS_00015433	PRUPE_2G145900_P	ONI22703_p_TCONS_00015433			PRUPE_2G145900
K27_8_peak_2415	G2	5869485	5869800	+	224	NA	TTS (ONI21154)	#NAME?	187	ONI21154_p_TCONS_00011581	PRUPE_2G050800_P	ONI21154_p_TCONS_00011581			PRUPE_2G050800
K27_8_peak_8937	G7	21981309	21981575	+	224	NA	promoter-TSS (ONH98794)	#NAME?	-434	ONH98795	PRUPE_7G266600	ONH98795			PRUPE_7G266600
K27_8_peak_717a	G1	14775200	14775777	+	223	NA	TTS (XLOC_000970_u_TCONS_00001539)	#NAME?	222	XLOC_006072_u_TCONS_00010958_minus	XLOC_006072_minus	XLOC_006072_u_TCONS_00010958_minus
K27_8_peak_2422a	G2	6423687	6424190	+	223	NA	promoter-TSS (XLOC_009668_u_TCONS_00017215_minus)	#NAME?	60	XLOC_009668_u_TCONS_00017215_minus	XLOC_009668_minus	XLOC_009668_u_TCONS_00017215_minus
K27_8_peak_5248	G4	12162638	12162917	+	223	NA	promoter-TSS (ONI13023)	#NAME?	31	ONI13023	PRUPE_4G198200	ONI13023			PRUPE_4G198200
K27_8_peak_6369a	G5	15746564	15747070	+	222	NA	promoter-TSS (ONI08671)	#NAME?	272	ONI08670_p_TCONS_00033414_plus	PRUPE_5G192700_P_plus	ONI08670_p_TCONS_00033414_plus			PRUPE_5G192700
K27_8_peak_7371	G6	20455293	20455594	+	222	NA	promoter-TSS (ONI02420)	#NAME?	-355	ONI02420	PRUPE_6G197300	ONI02420			PRUPE_6G197300
K27_8_peak_7912b	G7	85015	86130	+	222	NA	promoter-TSS (XLOC_025673_u_TCONS_00045343_plus)	#NAME?	512	XLOC_022897_u_TCONS_00040375	XLOC_022897	XLOC_022897_u_TCONS_00040375
K27_8_peak_3827c	G3	8902214	8903908	+	222	NA	exon (ENSRNA050003586-T1_x_TCONS_00018304, exon 1 of 1)	-exon (ENSRNA050003586-T1_x_TCONS_00018304, exon 1 of 1)	849	ENSRNA050003586-T1_x_TCONS_00018304	ENSRNA050003586_X	ENSRNA050003586-T1_x_TCONS_00018304			Intron_gpII
K27_8_peak_2895	G2	20658259	20658639	+	222	NA	promoter-TSS (ENSRNA050003664-T1)	sense_intronic-promoter-TSS (ENSRNA050003664-T1)	-373	ENSRNA050003664-T1	ENSRNA050003664	ENSRNA050003664-T1			Intron_gpII			sense_intronic
K27_8_peak_62b	G1	1389807	1390411	+	221	NA	promoter-TSS (ENSRNA050004189-T1)	sense_intronic-promoter-TSS (ENSRNA050004189-T1)	-915	ENSRNA050004189-T1	ENSRNA050004189	ENSRNA050004189-T1			Intron_gpII			sense_intronic
K27_8_peak_9826	G8	20148273	20148612	+	221	NA	intron (ONH93273, intron 1 of 2)	-intron (ONH93271, intron 3 of 4)	965	ONH93275	PRUPE_8G222400	ONH93273			PRUPE_8G222400
K27_8_peak_9234b	G8	7118457	7119431	+	221	NA	promoter-TSS (ONH90504)	#NAME?	-319	ONH90504	PRUPE_8G057700	ONH90504			PRUPE_8G057700
K27_8_peak_2671c	G2	16143294	16144468	+	217	NA	promoter-TSS (ENSRNA050002981-T1)	sense_intronic-promoter-TSS (ENSRNA050002981-T1)	-265	ENSRNA050002981-T1	ENSRNA050002981	ENSRNA050002981-T1			Intron_gpII			sense_intronic
K27_8_peak_5938	G5	6637820	6638039	+	217	NA	exon (ONI06446_n_TCONS_00031569, exon 1 of 3)	-exon (ONI06446_n_TCONS_00031569, exon 1 of 3)	971	ONI06446_n_TCONS_00031569	PRUPE_5G061000	ONI06446			PRUPE_5G061000
K27_8_peak_2281a	G2	1937419	1938214	+	215	NA	promoter-TSS (XLOC_008139_u_TCONS_00014283)	#NAME?	-421	XLOC_008139_u_TCONS_00014283	XLOC_008139	XLOC_008139_u_TCONS_00014283
K27_8_peak_719d	G1	14776711	14778001	+	214	NA	exon (XLOC_003969_u_TCONS_00006729, exon 1 of 1)	-exon (XLOC_003969_u_TCONS_00006729, exon 1 of 1)	-1646	XLOC_006072_u_TCONS_00010958_minus	XLOC_006072_minus	XLOC_006072_u_TCONS_00010958_minus
K27_8_peak_7243	G6	16971103	16971357	+	214	NA	intron (ONI01915_m_TCONS_00038298, intron 2 of 5)	-intron (ONI01915, intron 2 of 6)	2155	ONI01915_m_TCONS_00038298	PRUPE_6G167000	ONI01915			PRUPE_6G167000
K27_8_peak_2671d	G2	16143294	16144468	+	213	NA	promoter-TSS (ENSRNA050002981-T1)	sense_intronic-promoter-TSS (ENSRNA050002981-T1)	-265	ENSRNA050002981-T1	ENSRNA050002981	ENSRNA050002981-T1			Intron_gpII			sense_intronic
K27_8_peak_5622a	G4	23962433	23963343	+	213	NA	promoter-TSS (XLOC_016115_u_TCONS_00028515)	#NAME?	408	XLOC_016342_u_TCONS_00028803_plus	XLOC_016342_plus	XLOC_016342_u_TCONS_00028803_plus
K27_8_peak_718	G1	14775879	14776320	+	212	NA	promoter-TSS (XLOC_006072_u_TCONS_00010958_minus)	#NAME?	-389	XLOC_006072_u_TCONS_00010958_minus	XLOC_006072_minus	XLOC_006072_u_TCONS_00010958_minus
K27_8_peak_720c	G1	14778199	14779708	+	212	NA	exon (XLOC_003969_u_TCONS_00006729, exon 1 of 1)	-exon (XLOC_003969_u_TCONS_00006729, exon 1 of 1)	1224	XLOC_003969_u_TCONS_00006729	XLOC_003969	XLOC_003969_u_TCONS_00006729
K27_8_peak_721	G1	14779858	14780213	+	211	NA	exon (XLOC_003969_u_TCONS_00006729, exon 1 of 1)	-exon (XLOC_003969_u_TCONS_00006729, exon 1 of 1)	142	XLOC_003969_u_TCONS_00006729	XLOC_003969	XLOC_003969_u_TCONS_00006729
K27_8_peak_2710b	G2	16820377	16820991	+	211	NA	promoter-TSS (XLOC_008597_u_TCONS_00015132)	#NAME?	-274	XLOC_008597_u_TCONS_00015132	XLOC_008597	XLOC_008597_u_TCONS_00015132
K27_8_peak_6255	G5	13637827	13638069	+	209	NA	exon (ONI07964, exon 1 of 2)	-exon (ONI07964, exon 1 of 2)	750	ONI07964	PRUPE_5G150100	ONI07964			PRUPE_5G150100
K27_8_peak_6787	G6	4674650	4674874	+	209	NA	intron (ONI00109, intron 3 of 4)	-intron (ONI00109, intron 3 of 4)	865	ONI00109	PRUPE_6G067800	ONI00109			PRUPE_6G067800
K27_8_peak_9994	G8	22521344	22521713	+	208	NA	intron (ONH94130, intron 1 of 23)	-intron (ONH94125, intron 2 of 24)	2929	ONH94126	PRUPE_8G271800	ONH94130			PRUPE_8G271800
K27_8_peak_3125	G2	24859721	24860009	+	208	NA	TTS (ONI24032)	#NAME?	-1355	ONI24031	PRUPE_2G220000	ONI24031			PRUPE_2G220000
K27_8_peak_720d	G1	14778199	14779708	+	207	NA	exon (XLOC_003969_u_TCONS_00006729, exon 1 of 1)	-exon (XLOC_003969_u_TCONS_00006729, exon 1 of 1)	1224	XLOC_003969_u_TCONS_00006729	XLOC_003969	XLOC_003969_u_TCONS_00006729
K27_8_peak_8863	G7	20660562	20660821	+	207	NA	TTS (ONH98273)	#NAME?	2092	ONH98273	PRUPE_7G239400	ONH98273			PRUPE_7G239400
K27_8_peak_8885c	G7	21071230	21071888	+	205	NA	promoter-TSS (ONH98408)	#NAME?	-866	ONH98408	PRUPE_7G248300	ONH98408			PRUPE_7G248300
K27_8_peak_4590	G4	386381	386566	+	203	NA	promoter-TSS (ONI09753)	#NAME?	-857	ONI09753_m_TCONS_00025992	PRUPE_4G007300	ONI09753			PRUPE_4G007300
K27_8_peak_5619g	G4	23958392	23960214	+	202	NA	promoter-TSS (ONI14460)	#NAME?	-467	ONI14460	PRUPE_4G281600	ONI14460			PRUPE_4G281600
K27_8_peak_6614b	G6	1760338	1761196	+	199	NA	promoter-TSS (ENSRNA050003136-T1)	rRNA-promoter-TSS (ENSRNA050003136-T1)	46	ENSRNA050003136-T1	ENSRNA050003136	ENSRNA050003136-T1			SSU_rRNA_eukarya			rRNA
K27_8_peak_6613	G6	1759575	1759963	+	199	NA	promoter-TSS (ONH99262)	#NAME?	-845	ONH99262	PRUPE_6G021900	ONH99262			PRUPE_6G021900
K27_8_peak_5646	G4	25162464	25162727	+	198	NA	intron (ONI14548, intron 3 of 5)	-intron (ONI14548, intron 3 of 5)	1219	ONI14548	PRUPE_4G286900	ONI14548			PRUPE_4G286900
K27_8_peak_4301	G3	22801520	22801801	+	198	NA	promoter-TSS (ONI18654)	#NAME?	-322	ONI18654	PRUPE_3G230400	ONI18654			PRUPE_3G230400
K27_8_peak_2681	G2	16154399	16154660	+	197	NA	promoter-TSS (ONI22063)	#NAME?	-398	ONI22063	PRUPE_2G104500	ONI22063			PRUPE_2G104500
K27_8_peak_7908f	G7	79458	80969	+	197	NA	exon (XLOC_025671_u_TCONS_00045341_minus, exon 1 of 1)	-exon (XLOC_025671_u_TCONS_00045341_minus, exon 1 of 1)	702	XLOC_025671_u_TCONS_00045341_plus	XLOC_025671_plus	XLOC_025671_u_TCONS_00045341_plus
K27_8_peak_3835b	G3	8909842	8910229	+	197	NA	promoter-TSS (ENSRNA050003586-T1)	sense_intronic-promoter-TSS (ENSRNA050003586-T1)	-773	ENSRNA050003586-T1	ENSRNA050003586	ENSRNA050003586-T1			Intron_gpII			sense_intronic
K27_8_peak_5519	G4	19933652	19934033	+	197	NA	exon (XLOC_014626_u_TCONS_00025699, exon 1 of 1)	-exon (XLOC_014626_u_TCONS_00025699, exon 1 of 1)	136	XLOC_014626_u_TCONS_00025699	XLOC_014626	XLOC_014626_u_TCONS_00025699
K27_8_peak_713	G1	14772863	14773280	+	197	NA	promoter-TSS (ONI29011_p_TCONS_00010957_minus)	#NAME?	182	ONI29011_p_TCONS_00006727	PRUPE_1G175300_P	ONI29011_p_TCONS_00006727			PRUPE_1G175300
K27_8_peak_60f	G1	1387103	1388504	+	195	NA	TTS (ONI26358)	#NAME?	1391	ENSRNA050004189-T1	ENSRNA050004189	ENSRNA050004189-T1			Intron_gpII			sense_intronic
K27_8_peak_6057	G5	10127960	10128295	+	194	NA	exon (ONI06946, exon 1 of 1)	-exon (ONI06946, exon 1 of 1)	4013	ONI06945	PRUPE_5G090900	ONI06945			PRUPE_5G090900
K27_8_peak_9897	G8	20946197	20946523	+	194	NA	promoter-TSS (ONH93544)	#NAME?	63	ONH93544	PRUPE_8G237200	ONH93544			PRUPE_8G237200
K27_8_peak_5617b	G4	23957342	23957897	+	193	NA	promoter-TSS (ONI14460_x_TCONS_00025836)	#NAME?	642	ONI14460_p_TCONS_00028513	PRUPE_4G281600_P	ONI14460_p_TCONS_00028513			PRUPE_4G281600
K27_8_peak_3827b	G3	8902214	8903908	+	193	NA	exon (ENSRNA050003586-T1_x_TCONS_00018304, exon 1 of 1)	-exon (ENSRNA050003586-T1_x_TCONS_00018304, exon 1 of 1)	849	ENSRNA050003586-T1_x_TCONS_00018304	ENSRNA050003586_X	ENSRNA050003586-T1_x_TCONS_00018304			Intron_gpII
K27_8_peak_778	G1	16990208	16990461	+	191	NA	intron (ONI29194, intron 18 of 23)	-intron (ONI29193, intron 18 of 26)	7975	ONI29194	PRUPE_1G186600	ONI29193			PRUPE_1G186600
K27_8_peak_2879	G2	20338563	20338828	+	191	NA	TTS (ONI22722)	#NAME?	7666	ONI22721	PRUPE_2G147000	ONI22721			PRUPE_2G147000
K27_8_peak_862a	G1	20317454	20318161	+	191	NA	TTS (XLOC_001109_u_TCONS_00001749)	#NAME?	344	XLOC_001110_u_TCONS_00001750	XLOC_001110	XLOC_001110_u_TCONS_00001750
K27_8_peak_7908b	G7	79458	80969	+	190	NA	exon (XLOC_025671_u_TCONS_00045341_minus, exon 1 of 1)	-exon (XLOC_025671_u_TCONS_00045341_minus, exon 1 of 1)	702	XLOC_025671_u_TCONS_00045341_plus	XLOC_025671_plus	XLOC_025671_u_TCONS_00045341_plus
K27_8_peak_8638	G7	16961513	16961751	+	189	NA	intron (ONH97025_m_TCONS_00041945, intron 3 of 14)	-intron (ONH97025, intron 3 of 13)	1561	ONH97025_m_TCONS_00041945	PRUPE_7G165200	ONH97025_m_TCONS_00041945			PRUPE_7G165200
K27_8_peak_9234a	G8	7118457	7119431	+	188	NA	promoter-TSS (ONH90504)	#NAME?	-319	ONH90504	PRUPE_8G057700	ONH90504			PRUPE_8G057700
K27_8_peak_566	G1	11319021	11319338	+	185	NA	promoter-TSS (ONI28493)	#NAME?	-289	ONI28493	PRUPE_1G143700	ONI28493			PRUPE_1G143700
K27_8_peak_9856	G8	20443662	20443997	+	182	NA	TTS (ONH93368)	#NAME?	1344	ONH93368	PRUPE_8G228300	ONH93368			PRUPE_8G228300
K27_8_peak_268c	G1	5348027	5348733	+	182	NA	intron (ONI27220, intron 6 of 17)	-intron (ONI27219, intron 15 of 26)	4111	ONI27220	PRUPE_1G074600	ONI27219			PRUPE_1G074600
K27_8_peak_2064c	G1	44682119	44683593	+	181	NA	TTS (XLOC_002932_u_TCONS_00004786)	#NAME?	528	XLOC_005776_u_TCONS_00010379	XLOC_005776	XLOC_005776_u_TCONS_00010379
K27_8_peak_3299	G2	27666282	27666523	+	181	NA	promoter-TSS (ONI25006)	#NAME?	-666	ONI25006	PRUPE_2G274300	ONI25006			PRUPE_2G274300
K27_8_peak_3693	G3	5806985	5807269	+	181	NA	promoter-TSS (ONI16091)	#NAME?	-371	ONI16091	PRUPE_3G078500	ONI16091			PRUPE_3G078500
K27_8_peak_2678c	G2	16150015	16151349	+	180	NA	exon (ENSRNA050002981-T1_x_TCONS_00015095, exon 1 of 1)	-exon (ENSRNA050002981-T1_x_TCONS_00015095, exon 1 of 1)	2318	ENSRNA050002981-T1_x_TCONS_00015095	ENSRNA050002981_X	ENSRNA050002981-T1_x_TCONS_00015095			Intron_gpII
K27_8_peak_1380	G1	32055589	32055787	+	179	NA	exon (ONI31956, exon 3 of 3)	-exon (ONI31956, exon 3 of 3)	-3332	ENSRNA050004132-T1	ENSRNA050004132	ENSRNA050004132-T1			MIR530			pre_miRNA
K27_8_peak_2366a	G2	4395405	4396076	+	178	NA	TTS (XLOC_008242_u_TCONS_00014487)	#NAME?	610	XLOC_008241_u_TCONS_00014486	XLOC_008241	XLOC_008241_u_TCONS_00014486
K27_8_peak_7981b	G7	2123165	2123674	+	177	NA	TTS (ONH94402_x_TCONS_00042954)	#NAME?	105	ONH94402	PRUPE_7G014500	ONH94402			PRUPE_7G014500
K27_8_peak_2369	G2	4396882	4397267	+	176	NA	promoter-TSS (XLOC_006413_u_TCONS_00011478)	#NAME?	-64	XLOC_006413_u_TCONS_00011478	XLOC_006413	XLOC_006413_u_TCONS_00011478
K27_8_peak_80	G1	1666129	1666445	+	176	NA	intron (ONI26422_m_TCONS_00005408, intron 2 of 3)	-intron (ONI26422, intron 1 of 2)	1470	ONI26422_m_TCONS_00005408	PRUPE_1G023700	ONI26422_m_TCONS_00005408			PRUPE_1G023700
K27_8_peak_634	G1	12868423	12868699	+	174	NA	promoter-TSS (ONI28785)	#NAME?	-871	ONI28785	PRUPE_1G161200	ONI28786			PRUPE_1G161200
K27_8_peak_5369	G4	15095811	15096075	+	174	NA	exon (XLOC_015870_u_TCONS_00028008, exon 1 of 1)	-exon (XLOC_015870_u_TCONS_00028008, exon 1 of 1)	-2222	ONI13623	PRUPE_4G234000	ONI13623			PRUPE_4G234000
K27_8_peak_5622c	G4	23962433	23963343	+	173	NA	promoter-TSS (XLOC_016115_u_TCONS_00028515)	#NAME?	408	XLOC_016342_u_TCONS_00028803_plus	XLOC_016342_plus	XLOC_016342_u_TCONS_00028803_plus
K27_8_peak_3837a	G3	8911629	8912452	+	172	NA	TTS (ENSRNA050003586-T1_x_TCONS_00018304)	-TTS (ENSRNA050003586-T1_x_TCONS_00018304)	-2778	ENSRNA050003586-T1	ENSRNA050003586	ENSRNA050003586-T1			Intron_gpII			sense_intronic
K27_8_peak_5619c	G4	23958392	23960214	+	170	NA	promoter-TSS (ONI14460)	#NAME?	-467	ONI14460	PRUPE_4G281600	ONI14460			PRUPE_4G281600
K27_8_peak_719a	G1	14776711	14778001	+	169	NA	exon (XLOC_003969_u_TCONS_00006729, exon 1 of 1)	-exon (XLOC_003969_u_TCONS_00006729, exon 1 of 1)	-1646	XLOC_006072_u_TCONS_00010958_minus	XLOC_006072_minus	XLOC_006072_u_TCONS_00010958_minus
K27_8_peak_2084	G1	45103004	45103273	+	169	NA	promoter-TSS (ONI35722)	#NAME?	-201	ONI35725	PRUPE_1G551500	ONI35727			PRUPE_1G551500
K27_8_peak_2894	G2	20636516	20636812	+	168	NA	promoter-TSS (ONI22792)	#NAME?	50	ONI22792	PRUPE_2G151500	ONI22792			PRUPE_2G151500
K27_8_peak_4387	G3	24521691	24521952	+	168	NA	promoter-TSS (ONI19082)	#NAME?	-658	ONI19084_m_TCONS_00019655	PRUPE_3G257800	ONI19084			PRUPE_3G257800
K27_8_peak_716a	G1	14774582	14775090	+	167	NA	promoter-TSS (ONI29011)	#NAME?	179	XLOC_000970_u_TCONS_00001539	XLOC_000970	XLOC_000970_u_TCONS_00001539
K27_8_peak_2370b	G2	4397503	4397938	+	165	NA	promoter-TSS (XLOC_008242_u_TCONS_00014487)	#NAME?	582	XLOC_006413_u_TCONS_00011478	XLOC_006413	XLOC_006413_u_TCONS_00011478
K27_8_peak_8036b	G7	3531328	3532366	+	164	NA	promoter-TSS (XLOC_025690_u_TCONS_00045360_plus)	#NAME?	20	XLOC_025690_u_TCONS_00045360_plus	XLOC_025690_plus	XLOC_025690_u_TCONS_00045360_plus
K27_8_peak_1667	G1	37008998	37009272	+	164	NA	intron (ONI33556, intron 8 of 8)	-intron (ONI33556, intron 8 of 8)	-1899	ONI33558	PRUPE_1G432300	ONI33558			PRUPE_1G432300
K27_8_peak_5621	G4	23961795	23962177	+	163	NA	promoter-TSS (XLOC_016342_u_TCONS_00028803_plus)	#NAME?	164	XLOC_016115_u_TCONS_00028515	XLOC_016115	XLOC_016115_u_TCONS_00028515
K27_8_peak_712c	G1	14771361	14772102	+	163	NA	TTS (ONI29011_p_TCONS_00010957_minus)	#NAME?	686	ONI29011_p_TCONS_00010957_minus	PRUPE_1G175300_P_minus	ONI29011_p_TCONS_00010957_minus			PRUPE_1G175300
K27_8_peak_4512	G3	26297552	26297815	+	162	NA	promoter-TSS (ONI19753)	#NAME?	-487	ONI19754_n_TCONS_00019974	PRUPE_3G295300	ONI19753			PRUPE_3G295300
K27_8_peak_3727	G3	6816652	6817015	+	162	NA	TTS (ONI16313)	#NAME?	119	ONI16314	PRUPE_3G091500	ONI16314			PRUPE_3G091500
K27_8_peak_1020a	G1	24888860	24889303	+	161	NA	TTS (ONI30175)	#NAME?	175	ONI30175_p_TCONS_00001985	PRUPE_1G234900_P	ONI30175_p_TCONS_00001985			PRUPE_1G234900
K27_8_peak_6319	G5	14874880	14875151	+	161	NA	intron (ONI08387, intron 1 of 2)	-intron (ONI08387, intron 1 of 2)	864	ONI08387	PRUPE_5G174700	ONI08387			PRUPE_5G174700
K27_8_peak_7908c	G7	79458	80969	+	160	NA	exon (XLOC_025671_u_TCONS_00045341_minus, exon 1 of 1)	-exon (XLOC_025671_u_TCONS_00045341_minus, exon 1 of 1)	702	XLOC_025671_u_TCONS_00045341_plus	XLOC_025671_plus	XLOC_025671_u_TCONS_00045341_plus
K27_8_peak_2711	G2	16827129	16827425	+	160	NA	promoter-TSS (XLOC_008598_u_TCONS_00015133)	#NAME?	49	XLOC_008598_u_TCONS_00015133	XLOC_008598	XLOC_008598_u_TCONS_00015133
K27_8_peak_5458	G4	18143376	18143619	+	160	NA	intron (ONI13998, intron 4 of 13)	-intron (ONI13997, intron 5 of 14)	3126	ONI13997	PRUPE_4G257100	ONI13998			PRUPE_4G257100
K27_8_peak_6561b	G6	617753	618503	+	160	NA	promoter-TSS (ONH99047_p_TCONS_00040236_minus)	#NAME?	65	ONH99047_p_TCONS_00040236_minus	PRUPE_6G007200_P_minus	ONH99047_p_TCONS_00040236_minus			PRUPE_6G007200
K27_8_peak_7195	G6	14596316	14596603	+	158	NA	promoter-TSS (ONI01799)	#NAME?	-917	ONI01799	PRUPE_6G159400	ONI01799			PRUPE_6G159400
K27_8_peak_786	G1	17368763	17369096	+	158	NA	TTS (XLOC_004033_u_TCONS_00006842)	#NAME?	666	XLOC_004033_u_TCONS_00006842	XLOC_004033	XLOC_004033_u_TCONS_00006842
K27_8_peak_5876	G5	4862328	4862616	+	158	NA	intron (ONI06158_m_TCONS_00031413, intron 2 of 6)	-intron (ONI06158, intron 1 of 5)	1730	ONI06158_m_TCONS_00031413	PRUPE_5G044200	ONI06158_m_TCONS_00031413			PRUPE_5G044200
K27_8_peak_3674	G3	5291618	5291928	+	157	NA	TTS (XLOC_011898_u_TCONS_00020961)	#NAME?	188	XLOC_011898_u_TCONS_00020961	XLOC_011898	XLOC_011898_u_TCONS_00020961
K27_8_peak_2645a	G2	15507563	15508245	+	156	NA	promoter-TSS (ONI21976)	#NAME?	130	XLOC_008546_u_TCONS_00015059	XLOC_008546	XLOC_008546_u_TCONS_00015059
K27_8_peak_5637c	G4	24242526	24242805	+	156	NA	TTS (ONI14491)	#NAME?	1549	ONI14491	PRUPE_4G282900	ONI14491			PRUPE_4G282900
K27_8_peak_2652c	G2	15617138	15617418	+	155	NA	exon (XLOC_006757_u_TCONS_00012014, exon 1 of 1)	-exon (XLOC_006757_u_TCONS_00012014, exon 1 of 1)	-2532	ONI21992	PRUPE_2G100400	ONI21992			PRUPE_2G100400
K27_8_peak_8220	G7	10031324	10031597	+	153	NA	intron (ONH95283, intron 1 of 4)	-intron (ONH95283, intron 1 of 4)	1957	ONH95283	PRUPE_7G061100	ONH95283			PRUPE_7G061100
K27_8_peak_9021b	G8	1437692	1438076	+	152	NA	TTS (XLOC_027248_u_TCONS_00047940)	#NAME?	299	XLOC_027248_u_TCONS_00047940	XLOC_027248	XLOC_027248_u_TCONS_00047940
K27_8_peak_2425b	G2	6582356	6582853	+	151	NA	exon (XLOC_006511_u_TCONS_00011655, exon 2 of 2)	-exon (XLOC_006511_u_TCONS_00011655, exon 2 of 2)	435	XLOC_006511_u_TCONS_00011655	XLOC_006511	XLOC_006511_u_TCONS_00011655
K27_8_peak_2064a	G1	44682119	44683593	+	151	NA	TTS (XLOC_002932_u_TCONS_00004786)	#NAME?	528	XLOC_005776_u_TCONS_00010379	XLOC_005776	XLOC_005776_u_TCONS_00010379
K27_8_peak_2652a	G2	15617138	15617418	+	151	NA	exon (XLOC_006757_u_TCONS_00012014, exon 1 of 1)	-exon (XLOC_006757_u_TCONS_00012014, exon 1 of 1)	-2532	ONI21992	PRUPE_2G100400	ONI21992			PRUPE_2G100400
K27_8_peak_61a	G1	1388853	1389354	+	151	NA	promoter-TSS (ENSRNA050004189-T1)	sense_intronic-promoter-TSS (ENSRNA050004189-T1)	91	ENSRNA050004189-T1	ENSRNA050004189	ENSRNA050004189-T1			Intron_gpII			sense_intronic
K27_8_peak_1868	G1	40632560	40632901	+	151	NA	promoter-TSS (ONI34567)	#NAME?	-226	ONI34567	PRUPE_1G487900	ONI34567			PRUPE_1G487900
K27_8_peak_4268a	G3	22119363	22119828	+	150	NA	exon (XLOC_012616_u_TCONS_00022271, exon 1 of 1)	-exon (XLOC_012616_u_TCONS_00022271, exon 1 of 1)	149	XLOC_012616_u_TCONS_00022271	XLOC_012616	XLOC_012616_u_TCONS_00022271
K27_8_peak_2360	G2	4211093	4211399	+	149	NA	promoter-TSS (ONI20897)	#NAME?	86	ONI20897	PRUPE_2G039100	ONI20897			PRUPE_2G039100
K27_8_peak_4067	G3	17838951	17839205	+	149	NA	promoter-TSS (ONI17445)	#NAME?	-749	ONI17445	PRUPE_3G159600	ONI17445			PRUPE_3G159600
K27_8_peak_9955	G8	21797075	21797338	+	149	NA	promoter-TSS (ONH93829)	#NAME?	-542	ONH93829	PRUPE_8G255400	ONH93829_m_TCONS_00047634			PRUPE_8G255400
K27_8_peak_5343c	G4	14285018	14285288	+	149	NA	TTS (ONI13497)	#NAME?	1671	ONI13497	PRUPE_4G226000	ONI13497			PRUPE_4G226000
K27_8_peak_2131c	G1	46203576	46203853	+	148	NA	intron (ONI36035, intron 11 of 11)	-intron (ONI36028, intron 19 of 19)	-6678	ONI36037	PRUPE_1G566200	ONI36037_n_TCONS_00005004			PRUPE_1G566200
K27_8_peak_1025	G1	24957545	24957720	+	148	NA	exon (ONI30186, exon 1 of 1)	-exon (ONI30186, exon 1 of 1)	3734	ONI30186_k_TCONS_00001989	PRUPE_1G235900	ONI30186			PRUPE_1G235900
K27_8_peak_9182b	G8	5348942	5349549	+	148	NA	promoter-TSS (XLOC_026016_u_TCONS_00045856)	#NAME?	-73	XLOC_026016_u_TCONS_00045856	XLOC_026016	XLOC_026016_u_TCONS_00045856
K27_8_peak_5620b	G4	23960364	23960922	+	147	NA	exon (ONI14460_x_TCONS_00025836, exon 1 of 1)	-exon (ONI14460_x_TCONS_00025836, exon 1 of 1)	1507	XLOC_016115_u_TCONS_00028515	XLOC_016115	XLOC_016115_u_TCONS_00028515
K27_8_peak_5609	G4	23827824	23828132	+	146	NA	TTS (XLOC_014723_u_TCONS_00025834)	#NAME?	697	XLOC_014723_u_TCONS_00025834	XLOC_014723	XLOC_014723_u_TCONS_00025834
K27_8_peak_5021	G4	7541734	7541998	+	146	NA	promoter-TSS (ONI11947)	#NAME?	-510	ONI11947	PRUPE_4G136200	ONI11947			PRUPE_4G136200
K27_8_peak_3314	G2	28020603	28020852	+	146	NA	intron (ONI25108, intron 1 of 3)	-intron (ONI25108, intron 1 of 3)	1007	ONI25108	PRUPE_2G281400	ONI25108			PRUPE_2G281400
K27_8_peak_9182a	G8	5348942	5349549	+	145	NA	promoter-TSS (XLOC_026016_u_TCONS_00045856)	#NAME?	-73	XLOC_026016_u_TCONS_00045856	XLOC_026016	XLOC_026016_u_TCONS_00045856
K27_8_peak_4089	G3	18368943	18369296	+	144	NA	exon (ONI17523, exon 3 of 3)	-exon (ONI17523, exon 3 of 3)	1890	ONI17523	PRUPE_3G164800	ONI17523			PRUPE_3G164800
K27_8_peak_4175	G3	20125626	20125961	+	144	NA	intron (ONI17953, intron 2 of 8)	-intron (ONI17941, intron 2 of 8)	1530	ONI17953	PRUPE_3G187500	ONI17953			PRUPE_3G187500
K27_8_peak_9280	G8	9024310	9024564	+	143	NA	promoter-TSS (XLOC_026106_u_TCONS_00046002)	#NAME?	-57	XLOC_026106_u_TCONS_00046002	XLOC_026106	XLOC_026106_u_TCONS_00046002
K27_8_peak_790	G1	17498961	17499288	+	142	NA	promoter-TSS (XLOC_006081_u_TCONS_00010967_plus)	#NAME?	59	XLOC_006081_u_TCONS_00010967_plus	XLOC_006081_plus	XLOC_006081_u_TCONS_00010967_plus
K27_8_peak_714b	G1	14773410	14774008	+	142	NA	promoter-TSS (ONI29011_p_TCONS_00006727)	#NAME?	-456	ONI29011_p_TCONS_00006727	PRUPE_1G175300_P	ONI29011_p_TCONS_00006727			PRUPE_1G175300
K27_8_peak_716b	G1	14774582	14775090	+	141	NA	promoter-TSS (ONI29011)	#NAME?	179	XLOC_000970_u_TCONS_00001539	XLOC_000970	XLOC_000970_u_TCONS_00001539
K27_8_peak_3292b	G2	27546305	27546834	+	140	NA	exon (ONI24959, exon 2 of 2)	-exon (ONI24959, exon 2 of 2)	850	ONI24959	PRUPE_2G272000	ONI24959			PRUPE_2G272000
K27_8_peak_5817	G5	3531273	3531528	+	140	NA	TTS (ONI05945)	#NAME?	-1306	ONI05941	PRUPE_5G030400	ONI05941			PRUPE_5G030400
K27_8_peak_268b	G1	5348027	5348733	+	140	NA	intron (ONI27220, intron 6 of 17)	-intron (ONI27219, intron 15 of 26)	4111	ONI27220	PRUPE_1G074600	ONI27219			PRUPE_1G074600
K27_8_peak_3451a	G3	358851	359159	+	139	NA	TTS (ONI14748)	#NAME?	-2289	ONI14746	PRUPE_3G005900	ONI14746			PRUPE_3G005900
K27_8_peak_1628	G1	36496813	36497073	+	139	NA	TTS (ONI33422)	#NAME?	1523	ONI33422	PRUPE_1G423100	ONI33422			PRUPE_1G423100
K27_8_peak_403	G1	7761059	7761289	+	138	NA	exon (ONI27630, exon 1 of 4)	-exon (ONI27630, exon 1 of 4)	165	ONI27630	PRUPE_1G097300	ONI27624			PRUPE_1G097300
K27_8_peak_652	G1	13371581	13371833	+	137	NA	TTS (ONI28868)	#NAME?	1476	ONI28870	PRUPE_1G165400	ONI28870			PRUPE_1G165400
K27_8_peak_8782	G7	19435921	19436152	+	137	NA	promoter-TSS (ONH97847)	#NAME?	-233	ONH97847_j_TCONS_00042363	PRUPE_7G214000	ONH97847_j_TCONS_00042363			PRUPE_7G214000
K27_8_peak_7643	G6	26290859	26291054	+	137	NA	TTS (ONI03779)	#NAME?	-1785	ONI03781	PRUPE_6G281500	ONI03782			PRUPE_6G281500
K27_8_peak_954	G1	23604234	23604581	+	136	NA	TTS (ONI29910)	#NAME?	3475	ONI29911	PRUPE_1G221700	ONI29911			PRUPE_1G221700
K27_8_peak_5637a	G4	24242526	24242805	+	136	NA	TTS (ONI14491)	#NAME?	1549	ONI14491	PRUPE_4G282900	ONI14491			PRUPE_4G282900
K27_8_peak_1098	G1	26602586	26602825	+	134	NA	TTS (XLOC_001382_u_TCONS_00002175)	#NAME?	460	XLOC_001382_u_TCONS_00002175	XLOC_001382	XLOC_001382_u_TCONS_00002175
K27_8_peak_7513	G6	24225035	24225335	+	134	NA	promoter-TSS (ONI03207)	#NAME?	-876	ONI03207	PRUPE_6G244700	ONI03207			PRUPE_6G244700
K27_8_peak_4892	G4	5315830	5316177	+	133	NA	promoter-TSS (ONI11371)	#NAME?	-272	ONI11372	PRUPE_4G103800	ONI11372			PRUPE_4G103800
K27_8_peak_4378b	G3	24411455	24412105	+	133	NA	promoter-TSS (XLOC_013145_u_TCONS_00023240_minus)	#NAME?	-492	XLOC_013145_u_TCONS_00023240_minus	XLOC_013145_minus	XLOC_013145_u_TCONS_00023240_minus
K27_8_peak_432	G1	8211608	8211877	+	132	NA	intron (ONI27737, intron 6 of 9)	-intron (ONI27737, intron 6 of 9)	-1044	ONI27739	PRUPE_1G102800	ONI27739			PRUPE_1G102800
K27_8_peak_8036c	G7	3531328	3532366	+	132	NA	promoter-TSS (XLOC_025690_u_TCONS_00045360_plus)	#NAME?	20	XLOC_025690_u_TCONS_00045360_plus	XLOC_025690_plus	XLOC_025690_u_TCONS_00045360_plus
K27_8_peak_5560	G4	22167620	22167881	+	132	NA	promoter-TSS (ONI14260)	#NAME?	36	ONI14260	PRUPE_4G271500	ONI14260			PRUPE_4G271500
K27_8_peak_9389	G8	11957552	11957799	+	132	NA	TTS (ONH90976)	#NAME?	-2279	ONH90975	PRUPE_8G086600	ONH90975			PRUPE_8G086600
K27_8_peak_6145	G5	11813061	11813329	+	131	NA	TTS (ONI07367)	#NAME?	971	ONI07367	PRUPE_5G115500	ONI07367			PRUPE_5G115500
K27_8_peak_2135	G1	46258339	46258596	+	131	NA	promoter-TSS (ONI36055)	#NAME?	-956	ONI36055	PRUPE_1G566800	ONI36055			PRUPE_1G566800
K27_8_peak_8835	G7	20270634	20270887	+	129	NA	TTS (ONH98127)	#NAME?	2335	ONH98127	PRUPE_7G231300	ONH98127			PRUPE_7G231300
K27_8_peak_3354	G2	28824051	28824339	+	129	NA	TTS (ONI25379)	#NAME?	-1869	ONI25378	PRUPE_2G298900	ONI25378			PRUPE_2G298900
K27_8_peak_9140b	G8	4690267	4690807	+	129	NA	intron (ONH90291, intron 2 of 9)	-intron (ONH90290, intron 7 of 14)	3429	ONH90291	PRUPE_8G045000	ONH90291			PRUPE_8G045000
K27_8_peak_5343a	G4	14285018	14285288	+	129	NA	TTS (ONI13497)	#NAME?	1671	ONI13497	PRUPE_4G226000	ONI13497			PRUPE_4G226000
K27_8_peak_4012	G3	16169849	16170018	+	129	NA	promoter-TSS (XLOC_012268_u_TCONS_00021607)	#NAME?	87	XLOC_012268_u_TCONS_00021607	XLOC_012268	XLOC_012268_u_TCONS_00021607
K27_8_peak_6651	G6	2296368	2296539	+	128	NA	exon (ONH99444, exon 4 of 4)	-exon (ONH99444, exon 4 of 4)	-1863	ONH99445	PRUPE_6G029600	ONH99445			PRUPE_6G029600
K27_8_peak_8399b	G7	13264393	13264795	+	128	NA	exon (XLOC_024868_u_TCONS_00043782, exon 1 of 1)	-exon (XLOC_024868_u_TCONS_00043782, exon 1 of 1)	229	XLOC_024868_u_TCONS_00043782	XLOC_024868	XLOC_024868_u_TCONS_00043782
K27_8_peak_7158	G6	13485967	13486228	+	128	NA	promoter-TSS (ONI01699)	#NAME?	-263	ONI01699	PRUPE_6G154700	ONI01699			PRUPE_6G154700
K27_8_peak_712a	G1	14771361	14772102	+	127	NA	TTS (ONI29011_p_TCONS_00010957_minus)	#NAME?	686	ONI29011_p_TCONS_00010957_minus	PRUPE_1G175300_P_minus	ONI29011_p_TCONS_00010957_minus			PRUPE_1G175300
K27_8_peak_5622b	G4	23962433	23963343	+	127	NA	promoter-TSS (XLOC_016115_u_TCONS_00028515)	#NAME?	408	XLOC_016342_u_TCONS_00028803_plus	XLOC_016342_plus	XLOC_016342_u_TCONS_00028803_plus
K27_8_peak_8077	G7	5472318	5472505	+	126	NA	exon (XLOC_024526_u_TCONS_00043144, exon 1 of 1)	-exon (XLOC_024526_u_TCONS_00043144, exon 1 of 1)	1044	XLOC_024526_u_TCONS_00043144	XLOC_024526	XLOC_024526_u_TCONS_00043144
K27_8_peak_7511	G6	24219371	24219602	+	126	NA	promoter-TSS (ONI03202)	#NAME?	-28	ONI03202	PRUPE_6G244600	ONI03205			PRUPE_6G244600
K27_8_peak_2122	G1	45955383	45955644	+	126	NA	TTS (ONI35955)	#NAME?	1711	ONI35955	PRUPE_1G562500	ONI35955			PRUPE_1G562500
K27_8_peak_5806	G5	3276947	3277189	+	125	NA	promoter-TSS (ONI05882)	#NAME?	-161	ONI05883	PRUPE_5G028000	ONI05898			PRUPE_5G028000
K27_8_peak_3286	G2	27375154	27375464	+	123	NA	promoter-TSS (ONI24900)	#NAME?	-295	ONI24900	PRUPE_2G268300	ONI24900			PRUPE_2G268300
K27_8_peak_4311a	G3	22969489	22969755	+	123	NA	intron (ONI18716, intron 3 of 3)	-intron (ONI18716, intron 3 of 3)	-1637	ONI18715	PRUPE_3G233800	ONI18715			PRUPE_3G233800
K27_8_peak_9227	G8	6836217	6836466	+	123	NA	promoter-TSS (ENSRNA050004009-T1)	rRNA-promoter-TSS (ENSRNA050004009-T1)	-727	ENSRNA050004009-T1	ENSRNA050004009	ENSRNA050004009-T1			5_8S_rRNA			rRNA
K27_8_peak_4777a	G4	3517511	3517888	+	123	NA	promoter-TSS (ONI10846)	#NAME?	-501	ONI10846	PRUPE_4G071600	ONI10846			PRUPE_4G071600
K27_8_peak_4796	G4	3904947	3905126	+	121	NA	exon (ONI10989, exon 1 of 4)	-exon (ONI10989, exon 1 of 4)	537	ONI10989	PRUPE_4G080600	ONI10989			PRUPE_4G080600
K27_8_peak_5616	G4	23956658	23956915	+	121	NA	TTS (ONI14460_p_TCONS_00028513)	#NAME?	1475	ONI14460_p_TCONS_00028513	PRUPE_4G281600_P	ONI14460_p_TCONS_00028513			PRUPE_4G281600
K27_8_peak_4257	G3	21878387	21878654	+	120	NA	TTS (ONI18443)	#NAME?	-2232	ONI18446	PRUPE_3G216600	ONI18446			PRUPE_3G216600
K27_8_peak_7753	G6	28009064	28009212	+	119	NA	intron (ONI04277, intron 3 of 4)	-intron (ONI04277, intron 3 of 4)	1834	ONI04277	PRUPE_6G312900	ONI04277			PRUPE_6G312900
K27_8_peak_1008	G1	24697817	24698164	+	119	NA	intron (ONI30118_m_TCONS_00001964, intron 6 of 13)	-intron (ONI30118, intron 7 of 14)	2394	ONI30118_m_TCONS_00001964	PRUPE_1G232100	ONI30118			PRUPE_1G232100
K27_8_peak_2709	G2	16819483	16819794	+	119	NA	TTS (XLOC_008597_u_TCONS_00015132)	#NAME?	772	XLOC_008597_u_TCONS_00015132	XLOC_008597	XLOC_008597_u_TCONS_00015132
K27_8_peak_1308	G1	30789383	30789527	+	119	NA	intron (ONI31594, intron 6 of 10)	-intron (ONI31591, intron 5 of 11)	1655	ONI31593	PRUPE_1G321400	ONI31592			PRUPE_1G321400
K27_8_peak_3888	G3	11210920	11211217	+	118	NA	exon (ONI16825_m_TCONS_00021382, exon 1 of 3)	-exon (ONI16825_m_TCONS_00021382, exon 1 of 3)	1211	ONI16825	PRUPE_3G124100	ONI16825_m_TCONS_00021382			PRUPE_3G124100
K27_8_peak_7849b	G6	29799771	29800142	+	118	NA	TTS (ONI04938)	#NAME?	4686	ONI04938	PRUPE_6G349000	ONI04938			PRUPE_6G349000
K27_8_peak_7910d	G7	81736	83596	+	118	NA	promoter-TSS (XLOC_025671_u_TCONS_00045341_minus)	#NAME?	-612	XLOC_025672_u_TCONS_00045342_plus	XLOC_025672_plus	XLOC_025672_u_TCONS_00045342_plus
K27_8_peak_9022	G8	1438484	1438641	+	118	NA	promoter-TSS (XLOC_027248_u_TCONS_00047940)	#NAME?	-379	XLOC_027248_u_TCONS_00047940	XLOC_027248	XLOC_027248_u_TCONS_00047940
K27_8_peak_2826	G2	19657317	19657695	+	118	NA	exon (ONI22610_m_TCONS_00012353, exon 1 of 1)	-exon (ONI22610_m_TCONS_00012353, exon 1 of 1)	303	ONI22610	PRUPE_2G139400	ONI22610			PRUPE_2G139400
K27_8_peak_4121	G3	18965717	18965913	+	118	NA	promoter-TSS (XLOC_013127_u_TCONS_00023222_plus)	#NAME?	-598	XLOC_013127_u_TCONS_00023222_plus	XLOC_013127_plus	XLOC_013127_u_TCONS_00023222_plus
K27_8_peak_9886	G8	20775393	20775589	+	117	NA	exon (ONH93476, exon 14 of 19)	-exon (ONH93476, exon 14 of 19)	-8042	ONH93475	PRUPE_8G234400	ONH93475			PRUPE_8G234400
K27_8_peak_4815	G4	4270876	4271216	+	117	NA	exon (ONI11089, exon 1 of 1)	-exon (ONI11089, exon 1 of 1)	586	ONI11089	PRUPE_4G086800	ONI11089			PRUPE_4G086800
K27_8_peak_4687	G4	2006505	2006719	+	117	NA	TTS (ONI10349)	#NAME?	-2849	ONI10348	PRUPE_4G042500	ONI10348			PRUPE_4G042500
K27_8_peak_8292	G7	11413868	11414034	+	116	NA	promoter-TSS (ONH95572)	#NAME?	-211	ONH95572	PRUPE_7G078100	ONH95572			PRUPE_7G078100
K27_8_peak_719c	G1	14776711	14778001	+	115	NA	exon (XLOC_003969_u_TCONS_00006729, exon 1 of 1)	-exon (XLOC_003969_u_TCONS_00006729, exon 1 of 1)	-1646	XLOC_006072_u_TCONS_00010958_minus	XLOC_006072_minus	XLOC_006072_u_TCONS_00010958_minus
K27_8_peak_1642	G1	36742468	36742798	+	114	NA	exon (ONI33486, exon 3 of 7)	-exon (ONI33486, exon 3 of 7)	819	ONI33486	PRUPE_1G427500	ONI33486			PRUPE_1G427500
K27_8_peak_7580	G6	25115801	25116050	+	114	NA	TTS (ONI03499)	#NAME?	1455	ONI03499	PRUPE_6G260700	ONI03499			PRUPE_6G260700
K27_8_peak_60e	G1	1387103	1388504	+	114	NA	TTS (ONI26358)	#NAME?	1391	ENSRNA050004189-T1	ENSRNA050004189	ENSRNA050004189-T1			Intron_gpII			sense_intronic
K27_8_peak_960	G1	23737372	23737604	+	114	NA	TTS (ONI29934)	#NAME?	-1435	ONI29938	PRUPE_1G223500	ONI29936_j_TCONS_00001889			PRUPE_1G223500
K27_8_peak_2480	G2	9250593	9250914	+	113	NA	promoter-TSS (ONI21454)	#NAME?	-33	ONI21454	PRUPE_2G066600	ONI21454			PRUPE_2G066600
K27_8_peak_6726b	G6	3423675	3423934	+	113	NA	TTS (ONH99748_p_TCONS_00033876)	#NAME?	560	ONH99748_p_TCONS_00033876	PRUPE_6G047600_P	ONH99748_p_TCONS_00033876			PRUPE_6G047600
K27_8_peak_3837b	G3	8911629	8912452	+	113	NA	TTS (ENSRNA050003586-T1_x_TCONS_00018304)	-TTS (ENSRNA050003586-T1_x_TCONS_00018304)	-2778	ENSRNA050003586-T1	ENSRNA050003586	ENSRNA050003586-T1			Intron_gpII			sense_intronic
K27_8_peak_35	G1	805960	806230	+	113	NA	intron (ONI26220, intron 4 of 9)	-intron (ONI26219, intron 4 of 11)	3186	ONI26220	PRUPE_1G010500	ONI26219			PRUPE_1G010500
K27_8_peak_5308	G4	13516661	13516927	+	113	NA	promoter-TSS (ONI13335)	#NAME?	-617	ONI13336	PRUPE_4G216000	ONI13336			PRUPE_4G216000
K27_8_peak_2131a	G1	46203576	46203853	+	112	NA	intron (ONI36035, intron 11 of 11)	-intron (ONI36028, intron 19 of 19)	-6678	ONI36037	PRUPE_1G566200	ONI36037_n_TCONS_00005004			PRUPE_1G566200
K27_8_peak_2422b	G2	6423687	6424190	+	112	NA	promoter-TSS (XLOC_009668_u_TCONS_00017215_minus)	#NAME?	60	XLOC_009668_u_TCONS_00017215_minus	XLOC_009668_minus	XLOC_009668_u_TCONS_00017215_minus
K27_8_peak_5939	G5	6638666	6638891	+	112	NA	exon (ONI06446_n_TCONS_00031569, exon 1 of 3)	-exon (ONI06446_n_TCONS_00031569, exon 1 of 3)	122	ONI06446_n_TCONS_00031569	PRUPE_5G061000	ONI06446			PRUPE_5G061000
K27_8_peak_7698	G6	26999305	26999590	+	111	NA	TTS (ONI03971)	#NAME?	-1287	ONI03971_p_TCONS_00040347_plus	PRUPE_6G294100_P_plus	ONI03971_p_TCONS_00040347_plus			PRUPE_6G294100
K27_8_peak_3827e	G3	8902214	8903908	+	110	NA	exon (ENSRNA050003586-T1_x_TCONS_00018304, exon 1 of 1)	-exon (ENSRNA050003586-T1_x_TCONS_00018304, exon 1 of 1)	849	ENSRNA050003586-T1_x_TCONS_00018304	ENSRNA050003586_X	ENSRNA050003586-T1_x_TCONS_00018304			Intron_gpII
K27_8_peak_5471	G4	18395843	18396093	+	110	NA	promoter-TSS (ONI14022)	#NAME?	-342	ONI14024	PRUPE_4G258500	ONI14023_m_TCONS_00028229			PRUPE_4G258500
K27_8_peak_2861a	G2	20239924	20240322	+	110	NA	promoter-TSS (ONI22703_p_TCONS_00015433)	#NAME?	-410	ONI22703_p_TCONS_00015433	PRUPE_2G145900_P	ONI22703_p_TCONS_00015433			PRUPE_2G145900
K27_8_peak_4560b	G3	27276840	27277220	+	110	NA	intron (ONI20148, intron 18 of 18)	-intron (ONI20120, intron 18 of 21)	11872	ONI20115_p_TCONS_00020191	PRUPE_3G315900_P	ONI20115_p_TCONS_00020191			PRUPE_3G315900
K27_8_peak_5617a	G4	23957342	23957897	+	110	NA	promoter-TSS (ONI14460_x_TCONS_00025836)	#NAME?	642	ONI14460_p_TCONS_00028513	PRUPE_4G281600_P	ONI14460_p_TCONS_00028513			PRUPE_4G281600
K27_8_peak_6550	G6	399252	399508	+	110	NA	promoter-TSS (ONH98989)	#NAME?	-837	ONH98989	PRUPE_6G003600	ONH98989			PRUPE_6G003600
K27_8_peak_3208	G2	26334835	26335050	+	109	NA	exon (ONI24556, exon 1 of 1)	-exon (ONI24556, exon 1 of 1)	688	ONI24556	PRUPE_2G246800	ONI24556			PRUPE_2G246800
K27_8_peak_1201	G1	28582151	28582379	+	109	NA	promoter-TSS (ONI30956_p_TCONS_00007892)	#NAME?	-187	ONI30956_p_TCONS_00007892	PRUPE_1G284100_P	ONI30956_p_TCONS_00007892			PRUPE_1G284100
K27_8_peak_6095	G5	10737901	10738213	+	108	NA	intron (ONI07085_j_TCONS_00029717, intron 10 of 10)	-intron (ONI07083, intron 9 of 9)	1650	ENSRNA049760837-T1	ENSRNA049760837	ENSRNA049760837-T1			tRNA-Cys			tRNA
K27_8_peak_3938	G3	13863777	13864049	+	108	NA	TTS (XLOC_012195_u_TCONS_00021492)	#NAME?	276	XLOC_012195_u_TCONS_00021492	XLOC_012195	XLOC_012195_u_TCONS_00021492
K27_8_peak_6870	G6	6667059	6667298	+	108	NA	promoter-TSS (ONI00577)	#NAME?	-384	ONI00577	PRUPE_6G096300	ONI00577			PRUPE_6G096300
K27_8_peak_8194	G7	9278573	9278732	+	107	NA	exon (XLOC_Manual007_u_TCONS_00043328, exon 1 of 1)	-exon (XLOC_Manual007_u_TCONS_00043328, exon 1 of 1)	2348	XLOC_Manual007_u_TCONS_00043328	XLOC_Manual007	XLOC_Manual007_u_TCONS_00043328			ppe-MIR6280
K27_8_peak_9960	G8	21859037	21859270	+	107	NA	exon (ONH93843, exon 6 of 7)	-exon (ONH93843, exon 6 of 7)	876	ONH93846	PRUPE_8G256200	ONH93846			PRUPE_8G256200
K27_8_peak_2226	G2	402151	402455	+	107	NA	promoter-TSS (ONI20216)	#NAME?	-543	ONI20216	PRUPE_2G003800	ONI20216			PRUPE_2G003800
K27_8_peak_3008c	G2	22896130	22896391	+	106	NA	TTS (ONI23429)	#NAME?	2867	ONI23428	PRUPE_2G189100	ONI23428			PRUPE_2G189100
K27_8_peak_7733	G6	27720171	27720420	+	106	NA	intron (ONI04193, intron 3 of 5)	-intron (ONI04193, intron 3 of 5)	1535	ONI04193	PRUPE_6G307800	ONI04193			PRUPE_6G307800
K27_8_peak_2214	G2	176324	176487	+	106	NA	promoter-TSS (ONI20170)	#NAME?	-973	ONI20170	PRUPE_2G000700	ONI20170			PRUPE_2G000700
K27_8_peak_3053	G2	23625959	23626135	+	106	NA	promoter-TSS (ONI23621)	#NAME?	-293	ONI23621	PRUPE_2G199000	ONI23621			PRUPE_2G199000
K27_8_peak_7903c	G6	30730323	30730594	+	106	NA	intron (ONI05292_j_TCONS_00040233, intron 12 of 12)	-intron (ONI05292_j_TCONS_00040233, intron 12 of 12)	-1616	ONI05291	PRUPE_6G366100_6G366200	ONI05292_j_TCONS_00040233			PRUPE_6G366200
K27_8_peak_8223	G7	10088553	10088716	+	105	NA	exon (ONH95293, exon 2 of 2)	-exon (ONH95293, exon 2 of 2)	-1329	ENSRNA050003530-T1	ENSRNA050003530	ENSRNA050003530-T1			U5			snRNA
K27_8_peak_9405b	G8	12246958	12247094	+	105	NA	promoter-TSS (ONH91025)	#NAME?	-824	ONH91025	PRUPE_8G089000	ONH91025			PRUPE_8G089000
K27_8_peak_4379b	G3	24412282	24414439	+	105	NA	promoter-TSS (XLOC_011183_u_TCONS_00019625)	#NAME?	40	XLOC_012781_u_TCONS_00022556	XLOC_012781	XLOC_012781_u_TCONS_00022556
K27_8_peak_5585	G4	23174981	23175162	+	104	NA	TTS (ONI14367)	#NAME?	1453	ONI14367	PRUPE_4G277300	ONI14367			PRUPE_4G277300
K27_8_peak_6910	G6	7463318	7463534	+	104	NA	exon (ONI00794, exon 2 of 2)	-exon (ONI00794, exon 2 of 2)	311	ONI00794	PRUPE_6G105300	ONI00794			PRUPE_6G105300
K27_8_peak_2779	G2	18985931	18986239	+	104	NA	exon (ONI22473, exon 2 of 2)	-exon (ONI22473, exon 2 of 2)	5208	ONI22473_m_TCONS_00015311	PRUPE_2G131700	ONI22473			PRUPE_2G131700
K27_8_peak_5711	G5	1050914	1051314	+	102	NA	exon (ONI05505, exon 1 of 1)	-exon (ONI05505, exon 1 of 1)	882	ONI05505	PRUPE_5G010400	ONI05505			PRUPE_5G010400
K27_8_peak_6425	G5	16701342	16701637	+	102	NA	intron (ONI08963, intron 1 of 4)	-intron (ONI08963, intron 1 of 4)	144	ONI08963	PRUPE_5G209900	ONI08963			PRUPE_5G209900
K27_8_peak_7957	G7	1247480	1247805	+	102	NA	promoter-TSS (ONH94300)	#NAME?	-465	ONH94300	PRUPE_7G009300	ONH94300			PRUPE_7G009300
K27_8_peak_2503	G2	10815807	10816071	+	101	NA	exon (ONI21512, exon 1 of 6)	-exon (ONI21512, exon 1 of 6)	3438	ONI21512_o_TCONS_00014780	PRUPE_2G071200	ONI21512_o_TCONS_00014780			PRUPE_2G071200
K27_8_peak_3668	G3	5178619	5178767	+	101	NA	exon (ONI15981, exon 2 of 2)	-exon (ONI15981, exon 2 of 2)	2325	ONI15981	PRUPE_3G072100	ONI15981			PRUPE_3G072100
K27_8_peak_4699	G4	2371062	2371376	+	100	NA	exon (ONI10473, exon 1 of 6)	-exon (ONI10473, exon 1 of 6)	3505	ONI10473	PRUPE_4G049500	ONI10473			PRUPE_4G049500
K27_8_peak_9673	G8	17672481	17672699	+	100	NA	promoter-TSS (ONH92408)	#NAME?	-524	ONH92408	PRUPE_8G173800	ONH92408			PRUPE_8G173800
K27_8_peak_5561	G4	22168128	22168383	+	100	NA	promoter-TSS (ONI14260)	#NAME?	-469	ONI14260	PRUPE_4G271500	ONI14260			PRUPE_4G271500
K27_8_peak_8047	G7	4110002	4110532	+	100	NA	promoter-TSS (ONH94657)	#NAME?	-897	ONH94661	PRUPE_7G025500	ONH94663			PRUPE_7G025500
K27_8_peak_6695	G6	3019065	3019224	+	100	NA	promoter-TSS (ONH99632)	#NAME?	606	ONH99631	PRUPE_6G040400	ONH99631			PRUPE_6G040400
K27_8_peak_4772	G4	3475988	3476279	+	100	NA	promoter-TSS (ONI10835)	#NAME?	-675	ONI10835	PRUPE_4G070800	ONI10835			PRUPE_4G070800
K27_8_peak_5953	G5	7888650	7888800	+	100	NA	promoter-TSS (ONI06499)	#NAME?	22	ONI06499	PRUPE_5G064600	ONI06499			PRUPE_5G064600
K27_8_peak_9182c	G8	5348942	5349549	+	100	NA	promoter-TSS (XLOC_026016_u_TCONS_00045856)	#NAME?	-73	XLOC_026016_u_TCONS_00045856	XLOC_026016	XLOC_026016_u_TCONS_00045856
K27_8_peak_7910c	G7	81736	83596	+	99	NA	promoter-TSS (XLOC_025671_u_TCONS_00045341_minus)	#NAME?	-612	XLOC_025672_u_TCONS_00045342_plus	XLOC_025672_plus	XLOC_025672_u_TCONS_00045342_plus
K27_8_peak_8721	G7	18322460	18322632	+	99	NA	exon (ONH97474, exon 1 of 3)	-exon (ONH97474, exon 1 of 3)	572	ONH97474	PRUPE_7G191900	ONH97474			PRUPE_7G191900
K27_8_peak_5686b	G5	579192	579874	+	99	NA	exon (ONI05385, exon 1 of 1)	-exon (ONI05385, exon 1 of 1)	1482	ONI05385	PRUPE_5G004600	ONI05385			PRUPE_5G004600
K27_8_peak_710	G1	14770381	14770799	+	99	NA	promoter-TSS (XLOC_003966_u_TCONS_00006726)	#NAME?	-177	XLOC_003966_u_TCONS_00006726	XLOC_003966	XLOC_003966_u_TCONS_00006726
K27_8_peak_3939	G3	13864136	13864286	+	99	NA	promoter-TSS (XLOC_012195_u_TCONS_00021492)	#NAME?	-22	XLOC_012195_u_TCONS_00021492	XLOC_012195	XLOC_012195_u_TCONS_00021492
K27_8_peak_9775	G8	19383703	19383873	+	99	NA	intron (ONH93009, intron 1 of 5)	-intron (ONH93008, intron 1 of 5)	1934	ONH93008	PRUPE_8G207700	ONH93008			PRUPE_8G207700
K27_8_peak_2046	G1	44438128	44438475	+	99	NA	exon (ONI35574, exon 3 of 3)	-exon (ONI35574, exon 3 of 3)	1615	ONI35574	PRUPE_1G543800	ONI35574			PRUPE_1G543800
K27_8_peak_2279	G2	1935990	1936293	+	98	NA	exon (XLOC_008139_u_TCONS_00014283, exon 1 of 1)	-exon (XLOC_008139_u_TCONS_00014283, exon 1 of 1)	1254	XLOC_008139_u_TCONS_00014283	XLOC_008139	XLOC_008139_u_TCONS_00014283
K27_8_peak_8059	G7	4450653	4450890	+	97	NA	exon (ENSRNA050003075-T1, exon 1 of 1)	rRNA-exon (ENSRNA050003075-T1, exon 1 of 1)	202	ENSRNA050003075-T1	ENSRNA050003075	ENSRNA050003075-T1			LSU_rRNA_eukarya			rRNA
K27_8_peak_5080	G4	8779024	8779195	+	97	NA	TTS (ONI12242)	#NAME?	265	ONI12243	PRUPE_4G153100	ONI12243			PRUPE_4G153100
K27_8_peak_2205	G1	47711884	47712234	+	96	NA	promoter-TSS (ONI36502_j_TCONS_00010847)	#NAME?	-190	ONI36502_j_TCONS_00010847	PRUPE_1G587400	ONI36502_j_TCONS_00010847			PRUPE_1G587400
K27_8_peak_7735	G6	27748511	27748795	+	96	NA	TTS (ONI04197)	#NAME?	3162	ONI04197	PRUPE_6G308100	ONI04197			PRUPE_6G308100
K27_8_peak_1144	G1	27422563	27422724	+	96	NA	exon (ONI30680, exon 2 of 4)	-exon (ONI30680, exon 2 of 4)	794	ONI30680	PRUPE_1G266400	ONI30680			PRUPE_1G266400
K27_8_peak_3834b	G3	8909246	8909736	+	96	NA	promoter-TSS (ENSRNA050003586-T1)	sense_intronic-promoter-TSS (ENSRNA050003586-T1)	-229	ENSRNA050003586-T1	ENSRNA050003586	ENSRNA050003586-T1			Intron_gpII			sense_intronic
K27_8_peak_8058	G7	4450338	4450497	+	96	NA	TTS (ENSRNA050003075-T1)	rRNA-TTS (ENSRNA050003075-T1)	556	ENSRNA050003075-T1	ENSRNA050003075	ENSRNA050003075-T1			LSU_rRNA_eukarya			rRNA
K27_8_peak_3820	G3	8664681	8664920	+	96	NA	promoter-TSS (ENSRNA050003545-T1)	snRNA-promoter-TSS (ENSRNA050003545-T1)	-245	ENSRNA050003545-T1	ENSRNA050003545	ENSRNA050003545-T1			U6			snRNA
K27_8_peak_9140a	G8	4690267	4690807	+	95	NA	intron (ONH90291, intron 2 of 9)	-intron (ONH90290, intron 7 of 14)	3429	ONH90291	PRUPE_8G045000	ONH90291			PRUPE_8G045000
K27_8_peak_926	G1	23187797	23188010	+	95	NA	exon (XLOC_006103_u_TCONS_00010989_minus, exon 1 of 1)	-exon (XLOC_006103_u_TCONS_00010989_minus, exon 1 of 1)	884	XLOC_006103_u_TCONS_00010989_minus	XLOC_006103_minus	XLOC_006103_u_TCONS_00010989_minus
K27_8_peak_8330	G7	12193754	12194076	+	95	NA	exon (ONH95731, exon 1 of 10)	-exon (ONH95731, exon 1 of 10)	539	ONH95731	PRUPE_7G088100	ONH95731			PRUPE_7G088100
K27_8_peak_346	G1	6634352	6634568	+	94	NA	promoter-TSS (ONI27463)	#NAME?	-12	ONI27463	PRUPE_1G088600	ONI27463			PRUPE_1G088600
K27_8_peak_6364	G5	15683097	15683259	+	94	NA	exon (ONI08645, exon 1 of 1)	-exon (ONI08645, exon 1 of 1)	853	ONI08645	PRUPE_5G191200	ONI08645			PRUPE_5G191200
K27_8_peak_7773	G6	28357056	28357463	+	94	NA	TTS (ONI04410)	#NAME?	884	ONI04410	PRUPE_6G320200	ONI04410			PRUPE_6G320200
K27_8_peak_6202	G5	12663017	12663221	+	94	NA	promoter-TSS (ONI07621)	#NAME?	-847	ONI07621	PRUPE_5G131400	ONI07621			PRUPE_5G131400
K27_8_peak_7274	G6	17872232	17872512	+	94	NA	TTS (ONI02047)	#NAME?	-5066	ONI02035	PRUPE_6G174000	ONI02034			PRUPE_6G174000
K27_8_peak_1027	G1	24969485	24969728	+	94	NA	exon (ONI30186, exon 1 of 1)	-exon (ONI30186, exon 1 of 1)	-7340	XLOC_006112_u_TCONS_00010998_plus	XLOC_006112_plus	XLOC_006112_u_TCONS_00010998_plus
K27_8_peak_5656	G4	25419125	25419291	+	93	NA	promoter-TSS (ENSRNA049996825-T1)	pre_miRNA-promoter-TSS (ENSRNA049996825-T1)	-953	ENSRNA049996825-T1	ENSRNA049996825	ENSRNA049996825-T1			ppe-MIR6270			pre_miRNA
K27_8_peak_6726a	G6	3423675	3423934	+	93	NA	TTS (ONH99748_p_TCONS_00033876)	#NAME?	560	ONH99748_p_TCONS_00033876	PRUPE_6G047600_P	ONH99748_p_TCONS_00033876			PRUPE_6G047600
K27_8_peak_417	G1	7893397	7893662	+	93	NA	exon (ONI27664, exon 1 of 1)	-exon (ONI27664, exon 1 of 1)	613	ONI27664	PRUPE_1G098800	ONI27664			PRUPE_1G098800
K27_8_peak_9749	G8	18987721	18987932	+	93	NA	exon (ONH92866_p_TCONS_00049741, exon 1 of 1)	-exon (ONH92866_p_TCONS_00049741, exon 1 of 1)	2684	ONH92866_p_TCONS_00049741	PRUPE_8G200900_P	ONH92866_p_TCONS_00049741			PRUPE_8G200900
K27_8_peak_1384	G1	32080894	32081048	+	93	NA	promoter-TSS (ONI31959)	#NAME?	-16	ONI31959	PRUPE_1G341300	ONI31959			PRUPE_1G341300
K27_8_peak_314	G1	6101869	6102111	+	93	NA	intron (ONI27369, intron 6 of 16)	-intron (ONI27368, intron 6 of 16)	2499	ONI27368	PRUPE_1G082400	ONI27369			PRUPE_1G082400
K27_8_peak_7255	G6	17349097	17349357	+	92	NA	promoter-TSS (ONI01944)	#NAME?	-376	ONI01948	PRUPE_6G168600	ONI01947			PRUPE_6G168600
K27_8_peak_3684a	G3	5591430	5591782	+	92	NA	promoter-TSS (ONI16053)	#NAME?	-186	ONI16053	PRUPE_3G076000	ONI16051			PRUPE_3G076000
K27_8_peak_3061	G2	23853075	23853366	+	92	NA	exon (ONI23684_k_TCONS_00015934, exon 1 of 6)	-exon (ONI23684_k_TCONS_00015934, exon 1 of 6)	796	ONI23684_k_TCONS_00015934	PRUPE_2G202300	ONI23684_k_TCONS_00015934			PRUPE_2G202300
K27_8_peak_9269	G8	8794232	8794523	+	92	NA	promoter-TSS (ONH90556)	#NAME?	-135	ONH90556	PRUPE_8G061200	ONH90556			PRUPE_8G061200
K27_8_peak_7929	G7	306965	307206	+	92	NA	TTS (ONH94172)	#NAME?	3718	ONH94179	PRUPE_7G002400	ONH94177			PRUPE_7G002400
K27_8_peak_516	G1	10368526	10368738	+	92	NA	intron (ONI28215_j_TCONS_00001156, intron 6 of 17)	-intron (ONI28212, intron 9 of 14)	2801	ONI28215	PRUPE_1G131700	ONI28212			PRUPE_1G131700
K27_8_peak_6497	G5	17784488	17784676	+	92	NA	intron (ONI09363, intron 22 of 41)	-intron (ONI09363, intron 22 of 41)	-6238	ONI09362	PRUPE_5G234200	ONI09362			PRUPE_5G234200
K27_8_peak_7450	G6	22756499	22756782	+	91	NA	TTS (ONI02803)	#NAME?	133	XLOC_022035_u_TCONS_00038799	XLOC_022035	XLOC_022035_u_TCONS_00038799
K27_8_peak_3832a	G3	8906288	8906697	+	91	NA	exon (ENSRNA050003586-T1_x_TCONS_00018304, exon 1 of 1)	-exon (ENSRNA050003586-T1_x_TCONS_00018304, exon 1 of 1)	2770	ENSRNA050003586-T1	ENSRNA050003586	ENSRNA050003586-T1			Intron_gpII			sense_intronic
K27_8_peak_9568	G8	15694914	15695096	+	91	NA	intron (ONH91804, intron 6 of 7)	-intron (ONH91802, intron 8 of 9)	-1750	ONH91810	PRUPE_8G137400	ONH91806			PRUPE_8G137400
K27_8_peak_5580	G4	23008080	23008301	+	90	NA	intron (ONI14320, intron 21 of 23)	-intron (ONI14319, intron 21 of 23)	-4787	ONI14321	PRUPE_4G275600	ONI14321			PRUPE_4G275600
K27_8_peak_8558b	G7	15694153	15694402	+	90	NA	promoter-TSS (ONH96620)	#NAME?	-213	ONH96620	PRUPE_7G141600	ONH96620			PRUPE_7G141600
K27_8_peak_6312	G5	14742853	14743125	+	90	NA	exon (ONI08351, exon 2 of 2)	-exon (ONI08351, exon 2 of 2)	-1461	ONI08348	PRUPE_5G173000	ONI08348			PRUPE_5G173000
K27_8_peak_5647	G4	25170623	25170878	+	90	NA	TTS (ONI14554)	#NAME?	2022	ONI14550	PRUPE_4G287100	ONI14550			PRUPE_4G287100
K27_8_peak_1428	G1	33110274	33110514	+	90	NA	promoter-TSS (ENSRNA049996219-T1)	pre_miRNA-promoter-TSS (ENSRNA049996219-T1)	-306	ENSRNA049996219-T1	ENSRNA049996219	ENSRNA049996219-T1			ppe-MIR394a			pre_miRNA
K27_8_peak_8333	G7	12241869	12242110	+	89	NA	TTS (XLOC_024810_u_TCONS_00043648)	#NAME?	398	XLOC_024810_u_TCONS_00043648	XLOC_024810	XLOC_024810_u_TCONS_00043648
K27_8_peak_444	G1	8542468	8542661	+	89	NA	exon (ONI27823, exon 1 of 10)	-exon (ONI27823, exon 1 of 10)	417	ONI27824	PRUPE_1G106500	ONI27824			PRUPE_1G106500
K27_8_peak_4219	G3	21212610	21212825	+	89	NA	promoter-TSS (ONI18236)	#NAME?	-594	ONI18236	PRUPE_3G204000	ONI18236			PRUPE_3G204000
K27_8_peak_1607	G1	36001367	36001617	+	89	NA	TTS (ONI33255)	#NAME?	509	ONI33255	PRUPE_1G413000	ONI33255			PRUPE_1G413000
K27_8_peak_6674	G6	2617020	2617323	+	88	NA	exon (ONH99525, exon 1 of 4)	-exon (ONH99525, exon 1 of 4)	230	ONH99525	PRUPE_6G034500	ONH99525			PRUPE_6G034500
K27_8_peak_922	G1	22967241	22967440	+	88	NA	exon (ONI29830, exon 1 of 1)	-exon (ONI29830, exon 1 of 1)	342	ONI29830	PRUPE_1G216300	ONI29830			PRUPE_1G216300
K27_8_peak_6670	G6	2586986	2587322	+	88	NA	TTS (XLOC_021066_u_TCONS_00036990)	#NAME?	1087	XLOC_021066_u_TCONS_00036990	XLOC_021066	XLOC_021066_u_TCONS_00036990
K27_8_peak_5422	G4	17242125	17242475	+	88	NA	promoter-TSS (ENSRNA050004016-T1)	sense_intronic-promoter-TSS (ENSRNA050004016-T1)	-429	ENSRNA050004016-T1	ENSRNA050004016	ENSRNA050004016-T1			Intron_gpII			sense_intronic
K27_8_peak_9306	G8	9793127	9793284	+	87	NA	TTS (ONH90639)	#NAME?	1495	ONH90639	PRUPE_8G066000	ONH90639			PRUPE_8G066000
K27_8_peak_3349	G2	28674796	28674958	+	87	NA	intron (ONI25317_m_TCONS_00013731, intron 1 of 2)	-intron (ONI25317, intron 2 of 3)	829	ONI25317_m_TCONS_00013731	PRUPE_2G295800	ONI25317_m_TCONS_00013731			PRUPE_2G295800
K27_8_peak_4268b	G3	22119363	22119828	+	87	NA	exon (XLOC_012616_u_TCONS_00022271, exon 1 of 1)	-exon (XLOC_012616_u_TCONS_00022271, exon 1 of 1)	149	XLOC_012616_u_TCONS_00022271	XLOC_012616	XLOC_012616_u_TCONS_00022271
K27_8_peak_7402a	G6	21968285	21968540	+	87	NA	intron (ONI02628, intron 10 of 13)	-intron (ONI02625_m_TCONS_00035355, intron 14 of 17)	-2078	ONI02630	PRUPE_6G211400	ONI02630			PRUPE_6G211400
K27_8_peak_1801	G1	39022312	39022567	+	87	NA	promoter-TSS (XLOC_006167_u_TCONS_00011053_minus)	#NAME?	-692	XLOC_006167_u_TCONS_00011053_minus	XLOC_006167_minus	XLOC_006167_u_TCONS_00011053_minus
K27_8_peak_1232	G1	29221337	29221649	+	86	NA	promoter-TSS (ONI31138)	#NAME?	-316	ONI31138	PRUPE_1G295300	ONI31138			PRUPE_1G295300
K27_8_peak_8913	G7	21697780	21698162	+	86	NA	exon (ONH98666, exon 3 of 3)	-exon (ONH98666, exon 3 of 3)	-3414	ONH98670	PRUPE_7G261100	ONH98670			PRUPE_7G261100
K27_8_peak_4115	G3	18903413	18903649	+	86	NA	intron (ONI17625_m_TCONS_00018864, intron 1 of 3)	-intron (ONI17625, intron 1 of 2)	252	ONI17625_m_TCONS_00018864	PRUPE_3G170300	ONI17625			PRUPE_3G170300
K27_8_peak_6177	G5	12376884	12377042	+	86	NA	promoter-TSS (ONI07534_m_TCONS_00029951)	#NAME?	-108	ONI07534_m_TCONS_00029951	PRUPE_5G126400	ONI07534_m_TCONS_00029952			PRUPE_5G126400
K27_8_peak_9760	G8	19155753	19155927	+	86	NA	promoter-TSS (ONH92945_n_TCONS_00049794)	#NAME?	-934	ONH92948	PRUPE_8G204000	ONH92948			PRUPE_8G204000
K27_8_peak_2284	G2	1967695	1968031	+	86	NA	exon (ONI20510, exon 3 of 3)	-exon (ONI20510, exon 3 of 3)	4602	ONI20512	PRUPE_2G019900	ONI20510			PRUPE_2G019900
K27_8_peak_6868	G6	6665014	6665206	+	85	NA	exon (ONI00575, exon 1 of 1)	-exon (ONI00575, exon 1 of 1)	953	ONI00575	PRUPE_6G096200	ONI00575			PRUPE_6G096200
K27_8_peak_5272	G4	12914546	12914765	+	85	NA	promoter-TSS (ONI13169)	#NAME?	-37	ONI13169	PRUPE_4G207300	ONI13169			PRUPE_4G207300
K27_8_peak_8922	G7	21810032	21810283	+	85	NA	intron (ONH98710, intron 3 of 9)	-intron (ONH98710, intron 3 of 9)	1468	ONH98710	PRUPE_7G262900	ONH98710			PRUPE_7G262900
K27_8_peak_7981a	G7	2123165	2123674	+	85	NA	TTS (ONH94402_x_TCONS_00042954)	#NAME?	105	ONH94402	PRUPE_7G014500	ONH94402			PRUPE_7G014500
K27_8_peak_7795a	G6	28751118	28751374	+	85	NA	TTS (ONI04559)	#NAME?	2312	ONI04559	PRUPE_6G328300	ONI04559			PRUPE_6G328300
K27_8_peak_6680	G6	2689048	2689224	+	85	NA	exon (ONH99544, exon 1 of 4)	-exon (ONH99544, exon 1 of 4)	871	ONH99544_m_TCONS_00037000	PRUPE_6G035800	ONH99551			PRUPE_6G035800
K27_8_peak_5152	G4	9952975	9953268	+	84	NA	exon (ONI12510, exon 1 of 1)	-exon (ONI12510, exon 1 of 1)	1455	ONI12510	PRUPE_4G169400	ONI12510			PRUPE_4G169400
K27_8_peak_6453	G5	17087695	17087951	+	84	NA	TTS (ONI09108)	#NAME?	645	ONI09107	PRUPE_5G218300	ONI09107			PRUPE_5G218300
K27_8_peak_2706	G2	16817273	16817646	+	84	NA	promoter-TSS (ENSRNA049761123-T1)	tRNA-promoter-TSS (ENSRNA049761123-T1)	-197	ENSRNA049761123-T1	ENSRNA049761123	ENSRNA049761123-T1			tRNA-Asn			tRNA
K27_8_peak_816	G1	18520345	18520594	+	84	NA	promoter-TSS (ONI29371)	#NAME?	-719	ONI29371	PRUPE_1G195500	ONI29371			PRUPE_1G195500
K27_8_peak_2518	G2	11108111	11108257	+	84	NA	TTS (ONI21569)	#NAME?	4191	ONI21570	PRUPE_2G073500	ONI21570			PRUPE_2G073500
K27_8_peak_5479	G4	18634505	18634677	+	83	NA	promoter-TSS (ONI14058)	#NAME?	21	ONI14059	PRUPE_4G259600	ONI14058			PRUPE_4G259600
K27_8_peak_7044	G6	10448990	10449249	+	83	NA	promoter-TSS (ONI01323_x_TCONS_00034654)	#NAME?	-599	ONI01323_x_TCONS_00034654	PRUPE_6G132600_X	ONI01323_x_TCONS_00034654			PRUPE_6G132600
K27_8_peak_7908d	G7	79458	80969	+	83	NA	exon (XLOC_025671_u_TCONS_00045341_minus, exon 1 of 1)	-exon (XLOC_025671_u_TCONS_00045341_minus, exon 1 of 1)	702	XLOC_025671_u_TCONS_00045341_plus	XLOC_025671_plus	XLOC_025671_u_TCONS_00045341_plus
K27_8_peak_5556	G4	22063725	22064139	+	83	NA	intron (ONI14252, intron 1 of 1)	-intron (ONI14252, intron 1 of 1)	3630	ONI14252	PRUPE_4G271100	ONI14252			PRUPE_4G271100
K27_8_peak_4294	G3	22512235	22512465	+	83	NA	promoter-TSS (ONI18600)	#NAME?	760	ONI18599_m_TCONS_00022312	PRUPE_3G225700	ONI18599_m_TCONS_00022312			PRUPE_3G225700
K27_8_peak_4680	G4	1977371	1977650	+	83	NA	exon (ONI10341, exon 2 of 2)	-exon (ONI10341, exon 2 of 2)	2145	ONI10341	PRUPE_4G041900	ONI10341			PRUPE_4G041900
K27_8_peak_2869	G2	20285233	20285468	+	83	NA	intron (ONI22714, intron 1 of 1)	-intron (ONI22714, intron 1 of 1)	996	ONI22714	PRUPE_2G146500	ONI22714			PRUPE_2G146500
K27_8_peak_3550	G3	2592182	2592398	+	83	NA	promoter-TSS (ONI15286_m_TCONS_00017632)	#NAME?	100	ONI15286_m_TCONS_00017632	PRUPE_3G035700	ONI15285			PRUPE_3G035700
K27_8_peak_5682	G5	498318	498480	+	83	NA	promoter-TSS (ONI05358)	#NAME?	-471	ONI05358	PRUPE_5G003800	ONI05358			PRUPE_5G003800
K27_8_peak_4490a	G3	25874614	25874884	+	83	NA	intron (ONI19590, intron 16 of 18)	-intron (ONI19587, intron 17 of 19)	2779	ONI19591	PRUPE_3G286100	ONI19591			PRUPE_3G286100
K27_8_peak_893	G1	22274260	22274482	+	82	NA	promoter-TSS (ONI29681)	#NAME?	-841	ONI29682	PRUPE_1G208600	ONI29684			PRUPE_1G208600
K27_8_peak_2477b	G2	9016120	9016406	+	82	NA	exon (ONI21435_m_TCONS_00014727, exon 1 of 1)	-exon (ONI21435_m_TCONS_00014727, exon 1 of 1)	254	ONI21435_m_TCONS_00014727	PRUPE_2G065600	ONI21435_m_TCONS_00014727			PRUPE_2G065600
K27_8_peak_3235	G2	26698659	26698955	+	82	NA	promoter-TSS (ONI24666)	#NAME?	-821	ONI24666	PRUPE_2G253800	ONI24666			PRUPE_2G253800
K27_8_peak_7650	G6	26388714	26388892	+	82	NA	exon (ONI03811, exon 1 of 2)	-exon (ONI03811, exon 1 of 2)	213	ONI03811	PRUPE_6G283800	ONI03811			PRUPE_6G283800
K27_8_peak_4394	G3	24588396	24588592	+	82	NA	promoter-TSS (ONI19112)	#NAME?	93	ONI19112	PRUPE_3G259200	ONI19113			PRUPE_3G259200
K27_8_peak_9276	G8	8948304	8948467	+	82	NA	promoter-TSS (ONH90583)	#NAME?	-52	ONH90583	PRUPE_8G062200	ONH90579			PRUPE_8G062200
K27_8_peak_9899	G8	20962199	20962419	+	82	NA	exon (ONH93547, exon 4 of 4)	-exon (ONH93547, exon 4 of 4)	-1676	ONH93546	PRUPE_8G237400	ONH93546			PRUPE_8G237400
K27_8_peak_9952	G8	21739814	21739960	+	82	NA	exon (ONH93811, exon 1 of 1)	-exon (ONH93811, exon 1 of 1)	181	ONH93811	PRUPE_8G254200	ONH93811			PRUPE_8G254200
K27_8_peak_9778a	G8	19384914	19385483	+	82	NA	exon (ONH93008, exon 1 of 6)	-exon (ONH93008, exon 1 of 6)	524	ONH93008	PRUPE_8G207700	ONH93008			PRUPE_8G207700
K27_8_peak_4514	G3	26345474	26345681	+	81	NA	exon (ONI19770, exon 4 of 4)	-exon (ONI19770, exon 4 of 4)	2304	ONI19770	PRUPE_3G296600	ONI19770			PRUPE_3G296600
K27_8_peak_6434	G5	16841081	16841251	+	81	NA	exon (ONI09028, exon 1 of 2)	-exon (ONI09028, exon 1 of 2)	586	ONI09028	PRUPE_5G212900	ONI09028			PRUPE_5G212900
K27_8_peak_243	G1	4939403	4939601	+	81	NA	exon (ONI27129, exon 4 of 4)	-exon (ONI27129, exon 4 of 4)	-1135	ONI27130	PRUPE_1G069500	ONI27130_m_TCONS_00000640			PRUPE_1G069500
K27_8_peak_2944	G2	21751119	21751421	+	81	NA	promoter-TSS (ONI23101)	#NAME?	-769	ONI23101	PRUPE_2G170400	ONI23101			PRUPE_2G170400
K27_8_peak_9629	G8	16788779	16788941	+	81	NA	promoter-TSS (ONH92138)	#NAME?	-869	ONH92138	PRUPE_8G157600	ONH92138			PRUPE_8G157600
K27_8_peak_4304	G3	22873381	22873580	+	81	NA	exon (ONI18667, exon 1 of 1)	-exon (ONI18667, exon 1 of 1)	700	ONI18667	PRUPE_3G231700	ONI18667			PRUPE_3G231700
K27_8_peak_4651b	G4	1413856	1414174	+	81	NA	exon (ONI10147, exon 2 of 7)	-exon (ONI10147, exon 2 of 7)	416	ONI10147	PRUPE_4G030300	ONI10147			PRUPE_4G030300
K27_8_peak_4172	G3	20091265	20091471	+	81	NA	exon (ONI17923, exon 2 of 6)	-exon (ONI17923, exon 2 of 6)	4191	ONI17923_j_TCONS_00018995	PRUPE_3G186800	ONI17923_j_TCONS_00018995			PRUPE_3G186800
K27_8_peak_4537	G3	26824069	26824227	+	80	NA	promoter-TSS (ONI19954)	#NAME?	-84	ONI19954	PRUPE_3G307400	ONI19954			PRUPE_3G307400
K27_8_peak_8552	G7	15624588	15624834	+	80	NA	exon (ONH96610, exon 1 of 1)	-exon (ONH96610, exon 1 of 1)	794	ONH96610	PRUPE_7G140700	ONH96610			PRUPE_7G140700
K27_8_peak_3837c	G3	8911629	8912452	+	80	NA	TTS (ENSRNA050003586-T1_x_TCONS_00018304)	-TTS (ENSRNA050003586-T1_x_TCONS_00018304)	-2778	ENSRNA050003586-T1	ENSRNA050003586	ENSRNA050003586-T1			Intron_gpII			sense_intronic
K27_8_peak_1993a	G1	43154071	43154553	+	80	NA	exon (ONI35277, exon 1 of 2)	-exon (ONI35277, exon 1 of 2)	763	ONI35277	PRUPE_1G527100	ONI35277_m_TCONS_00010182			PRUPE_1G527100
K27_8_peak_1906	G1	41454932	41455078	+	80	NA	exon (ONI34821, exon 1 of 4)	-exon (ONI34821, exon 1 of 4)	538	ONI34821	PRUPE_1G500800	ONI34821			PRUPE_1G500800
K27_8_peak_8130	G7	7359258	7359468	+	80	NA	TTS (ONH94917)	#NAME?	2356	ONH94917	PRUPE_7G039800	ONH94917			PRUPE_7G039800
K27_8_peak_5529	G4	20140088	20140318	+	80	NA	exon (ONI14189, exon 1 of 1)	-exon (ONI14189, exon 1 of 1)	373	ONI14189	PRUPE_4G267600	ONI14189			PRUPE_4G267600
K27_8_peak_3827a	G3	8902214	8903908	+	79	NA	exon (ENSRNA050003586-T1_x_TCONS_00018304, exon 1 of 1)	-exon (ENSRNA050003586-T1_x_TCONS_00018304, exon 1 of 1)	849	ENSRNA050003586-T1_x_TCONS_00018304	ENSRNA050003586_X	ENSRNA050003586-T1_x_TCONS_00018304			Intron_gpII
K27_8_peak_5679	G5	401569	401800	+	79	NA	TTS (ONI05343)	#NAME?	195	ONI05344	PRUPE_5G002600	ONI05344			PRUPE_5G002600
K27_8_peak_4820	G4	4353997	4354159	+	79	NA	intron (ONI11118, intron 3 of 25)	-intron (ONI11116, intron 3 of 26)	-2217	ONI11119	PRUPE_4G088500	ONI11116			PRUPE_4G088500
K27_8_peak_8768	G7	19244560	19244794	+	79	NA	TTS (ONH97785)	#NAME?	-1055	ONH97786_k_TCONS_00042320	PRUPE_7G210200	ONH97786_k_TCONS_00042320			PRUPE_7G210300
K27_8_peak_6646b	G6	2224437	2224680	+	79	NA	intron (ONH99423_j_TCONS_00033655, intron 6 of 9)	-intron (ONH99423, intron 4 of 7)	2473	ONH99423_j_TCONS_00033655	PRUPE_6G028500	ONH99423			PRUPE_6G028500
K27_8_peak_3296	G2	27553957	27554280	+	79	NA	TTS (ONI24960)	#NAME?	3534	ONI24961	PRUPE_2G272200	ONI24961			PRUPE_2G272200
K27_8_peak_1673	G1	37081116	37081329	+	79	NA	exon (ONI33574, exon 2 of 2)	-exon (ONI33574, exon 2 of 2)	705	ONI33574	PRUPE_1G433500	ONI33574			PRUPE_1G433500
K27_8_peak_6139	G5	11597309	11597450	+	78	NA	TTS (ONI07298)	#NAME?	1143	ONI07300	PRUPE_5G112000	ONI07300			PRUPE_5G112000
K27_8_peak_2358	G2	4157935	4158147	+	78	NA	promoter-TSS (ONI20880)	#NAME?	-359	ONI20885	PRUPE_2G038600	ONI20881			PRUPE_2G038600
K27_8_peak_2351	G2	4093815	4094016	+	78	NA	promoter-TSS (XLOC_009654_u_TCONS_00017201_minus)	#NAME?	-131	XLOC_009654_u_TCONS_00017201_minus	XLOC_009654_minus	XLOC_009654_u_TCONS_00017201_minus
K27_8_peak_457a	G1	8728681	8728933	+	78	NA	TTS (ONI27881)	#NAME?	1579	ONI27881	PRUPE_1G109200	ONI27879			PRUPE_1G109200
K27_8_peak_9905	G8	21006515	21006729	+	78	NA	intron (ONH93562, intron 2 of 2)	-intron (ONH93562, intron 2 of 2)	817	ONH93562	PRUPE_8G238700	ONH93562			PRUPE_8G238700
K27_8_peak_907	G1	22533573	22533727	+	78	NA	TTS (ONI29739)	#NAME?	4249	ONI29739	PRUPE_1G212200	ONI29739			PRUPE_1G212200
K27_8_peak_8623	G7	16639576	16639777	+	78	NA	promoter-TSS (ONH96914)	#NAME?	36	ONH96914	PRUPE_7G159300	ONH96914			PRUPE_7G159300
K27_8_peak_3959	G3	14888166	14888328	+	78	NA	TTS (ONI17154)	#NAME?	754	ONI17154	PRUPE_3G140800	ONI17154			PRUPE_3G140800
K27_8_peak_9809	G8	19899391	19899616	+	78	NA	exon (ONH93183, exon 1 of 2)	-exon (ONH93183, exon 1 of 2)	974	ONH93183	PRUPE_8G217900	ONH93183			PRUPE_8G217900
K27_8_peak_6457	G5	17121899	17122045	+	78	NA	promoter-TSS (ONI09117)	#NAME?	-996	ONI09117	PRUPE_5G219200	ONI09117			PRUPE_5G219200
K27_8_peak_7910f	G7	81736	83596	+	78	NA	promoter-TSS (XLOC_025671_u_TCONS_00045341_minus)	#NAME?	-612	XLOC_025672_u_TCONS_00045342_plus	XLOC_025672_plus	XLOC_025672_u_TCONS_00045342_plus
K27_8_peak_4018	G3	16304749	16304933	+	77	NA	promoter-TSS (ONI17265)	#NAME?	16	ONI17265	PRUPE_3G149200	ONI17266			PRUPE_3G149200
K27_8_peak_952	G1	23588274	23588473	+	77	NA	promoter-TSS (ONI29907)	#NAME?	-119	ONI29907	PRUPE_1G221400	ONI29907			PRUPE_1G221400
K27_8_peak_4812	G4	4268170	4268362	+	77	NA	TTS (ONI11089)	#NAME?	755	ONI11088	PRUPE_4G086700	ONI11088			PRUPE_4G086700
K27_8_peak_6552b	G6	439050	439307	+	77	NA	promoter-TSS (ONH99004)	#NAME?	-68	ONH99004	PRUPE_6G004300	ONH99004			PRUPE_6G004300
K27_8_peak_7946	G7	934641	934788	+	76	NA	exon (ONH94274, exon 1 of 1)	-exon (ONH94274, exon 1 of 1)	-3278	ONH94273	PRUPE_7G007200	ONH94273			PRUPE_7G007200
K27_8_peak_8940	G7	22008339	22008487	+	76	NA	promoter-TSS (ONH98806)	#NAME?	-587	ONH98806	PRUPE_7G267000	ONH98806			PRUPE_7G267000
K27_8_peak_602	G1	12016924	12017155	+	76	NA	TTS (ONI28626)	#NAME?	234	ONI28627	PRUPE_1G152200	ONI28627			PRUPE_1G152200
K27_8_peak_9056	G8	2226937	2227206	+	76	NA	exon (ONH89928, exon 1 of 1)	-exon (ONH89928, exon 1 of 1)	781	ONH89928	PRUPE_8G024600	ONH89928			PRUPE_8G024600
K27_8_peak_449	G1	8600436	8600592	+	76	NA	TTS (ONI27834)	#NAME?	1419	ONI27839	PRUPE_1G107200	ONI27838			PRUPE_1G107200
K27_8_peak_7127	G6	12620461	12620623	+	76	NA	exon (ONI01603, exon 21 of 21)	-exon (ONI01603, exon 21 of 21)	8719	ONI01604	PRUPE_6G149000	ONI01603			PRUPE_6G149000
K27_8_peak_6304	G5	14644802	14644981	+	76	NA	promoter-TSS (ONI08316_p_TCONS_00030348)	#NAME?	0	ONI08316_p_TCONS_00030348	PRUPE_5G171300_P	ONI08316_p_TCONS_00030348			PRUPE_5G171300
K27_8_peak_8987	G8	531576	531761	+	76	NA	exon (ONH89649, exon 7 of 7)	-exon (ONH89649, exon 7 of 7)	-2193	ONH89648	PRUPE_8G006800	ONH89647			PRUPE_8G006800
K27_8_peak_2632	G2	15246764	15246981	+	76	NA	exon (ONI21900, exon 1 of 1)	-exon (ONI21900, exon 1 of 1)	190	ONI21900	PRUPE_2G097500	ONI21900			PRUPE_2G097500
K27_8_peak_3407	G2	29834113	29834306	+	76	NA	promoter-TSS (ONI25776)	#NAME?	-124	ONI25776	PRUPE_2G320000	ONI25776			PRUPE_2G320000
K27_8_peak_5209	G4	11101427	11101757	+	76	NA	exon (ONI12841, exon 1 of 4)	-exon (ONI12841, exon 1 of 4)	174	ONI12841	PRUPE_4G186700	ONI12841			PRUPE_4G186700
K27_8_peak_4661	G4	1740476	1740658	+	76	NA	exon (ONI10250, exon 1 of 3)	-exon (ONI10250, exon 1 of 3)	701	ONI10250_m_TCONS_00023562	PRUPE_4G036700	ONI10250_m_TCONS_00023562			PRUPE_4G036700
K27_8_peak_3247	G2	26870268	26870414	+	76	NA	exon (XLOC_009776_u_TCONS_00017323_minus, exon 1 of 1)	-exon (XLOC_009776_u_TCONS_00017323_minus, exon 1 of 1)	354	XLOC_009776_u_TCONS_00017323_plus	XLOC_009776_plus	XLOC_009776_u_TCONS_00017323_plus
K27_8_peak_2059	G1	44604467	44604648	+	76	NA	intron (ONI35615, intron 11 of 12)	-intron (ONI35615, intron 11 of 12)	4934	ONI35615	PRUPE_1G546000	ONI35615			PRUPE_1G546000
K27_8_peak_7564	G6	24861343	24861556	+	76	NA	intron (ONI03415, intron 4 of 4)	-intron (ONI03415, intron 4 of 4)	1818	ONI03415	PRUPE_6G255700	ONI03415			PRUPE_6G255700
K27_8_peak_2876	G2	20331633	20331815	+	76	NA	exon (ONI22721, exon 1 of 1)	-exon (ONI22721, exon 1 of 1)	695	ONI22721	PRUPE_2G147000	ONI22721			PRUPE_2G147000
K27_8_peak_2167b	G1	47146616	47146920	+	75	NA	promoter-TSS (ONI36292)	#NAME?	-167	ONI36292	PRUPE_1G579400	ONI36290			PRUPE_1G579400
K27_8_peak_711	G1	14770963	14771110	+	75	NA	promoter-TSS (XLOC_003966_u_TCONS_00006726)	#NAME?	-623	XLOC_003966_u_TCONS_00006726	XLOC_003966	XLOC_003966_u_TCONS_00006726
K27_8_peak_401	G1	7654092	7654357	+	74	NA	intron (ONI27611, intron 1 of 3)	-intron (ONI27611, intron 1 of 3)	331	ONI27611	PRUPE_1G096400	ONI27611			PRUPE_1G096400
K27_8_peak_4373	G3	24211411	24211595	+	74	NA	exon (ONI19005, exon 1 of 1)	-exon (ONI19005, exon 1 of 1)	1140	ONI19005_o_TCONS_00022542	PRUPE_3G252600	ONI19005_o_TCONS_00022542			PRUPE_3G252600
K27_8_peak_4854	G4	4736282	4736494	+	74	NA	TTS (ONI11230)	#NAME?	-1370	ONI11229	PRUPE_4G093900	ONI11229			PRUPE_4G093900
K27_8_peak_714a	G1	14773410	14774008	+	74	NA	promoter-TSS (ONI29011_p_TCONS_00006727)	#NAME?	-456	ONI29011_p_TCONS_00006727	PRUPE_1G175300_P	ONI29011_p_TCONS_00006727			PRUPE_1G175300
K27_8_peak_7906	G7	71564	71872	+	74	NA	promoter-TSS (XLOC_022896_u_TCONS_00040374)	#NAME?	132	XLOC_022895_u_TCONS_00040373	XLOC_022895	XLOC_022895_u_TCONS_00040373
K27_8_peak_3473	G3	946216	946426	+	74	NA	promoter-TSS (ONI14861)	#NAME?	-91	ONI14861	PRUPE_3G013400	ONI14861			PRUPE_3G013400
K27_8_peak_6516	G5	18098819	18098965	+	74	NA	exon (ONI09465, exon 1 of 7)	-exon (ONI09465, exon 1 of 7)	470	ONI09465	PRUPE_5G239900	ONI09465			PRUPE_5G239900
K27_8_peak_8772	G7	19271216	19271362	+	74	NA	intron (ONH97790, intron 3 of 6)	-intron (ONH97790, intron 3 of 6)	2807	ONH97790	PRUPE_7G210600	ONH97790			PRUPE_7G210600
K27_8_peak_5064	G4	8406864	8407081	+	74	NA	promoter-TSS (ONI12128)	#NAME?	-1	ONI12129	PRUPE_4G146800	ONI12129			PRUPE_4G146800
K27_8_peak_6563	G6	641394	641540	+	74	NA	exon (ONH99053, exon 1 of 2)	-exon (ONH99053, exon 1 of 2)	1056	ONH99053	PRUPE_6G007700	ONH99053_m_TCONS_00033495			PRUPE_6G007700
K27_8_peak_5359	G4	14700802	14701083	+	74	NA	promoter-TSS (ONI13549)	#NAME?	-765	ONI13549	PRUPE_4G229600	ONI13549			PRUPE_4G229600
K27_8_peak_1649	G1	36843164	36843493	+	74	NA	promoter-TSS (ONI33508)	#NAME?	-568	ONI33508	PRUPE_1G429400	ONI33508			PRUPE_1G429400
K27_8_peak_3333	G2	28405385	28405556	+	74	NA	exon (ONI25217, exon 1 of 1)	-exon (ONI25217, exon 1 of 1)	1323	ONI25217	PRUPE_2G289600	ONI25217			PRUPE_2G289600
K27_8_peak_8444	G7	13833909	13834082	+	74	NA	TTS (ONH96182)	#NAME?	543	ONH96182	PRUPE_7G111600	ONH96182			PRUPE_7G111600
K27_8_peak_7834b	G6	29537907	29538190	+	73	NA	TTS (ONI04842_n_TCONS_00036436)	#NAME?	1825	ONI04842_n_TCONS_00036436	PRUPE_6G342900	ONI04842			PRUPE_6G342900
K27_8_peak_1605	G1	35958508	35958654	+	73	NA	TTS (ONI33230)	#NAME?	-1337	ONI33231	PRUPE_1G412100	ONI33231			PRUPE_1G412100
K27_8_peak_730	G1	15079143	15079333	+	73	NA	exon (ONI29039, exon 2 of 2)	-exon (ONI29039, exon 2 of 2)	2386	ONI29039	PRUPE_1G177000	ONI29039			PRUPE_1G177000
K27_8_peak_3183	G2	25860305	25860584	+	73	NA	promoter-TSS (ENSRNA049996362-T1)	pre_miRNA-promoter-TSS (ENSRNA049996362-T1)	-151	ENSRNA049996362-T1	ENSRNA049996362	ENSRNA049996362-T1			ppe-MIR172d			pre_miRNA
K27_8_peak_9337	G8	10611033	10611201	+	73	NA	TTS (ONH90737)	#NAME?	660	ONH90737	PRUPE_8G072300	ONH90737			PRUPE_8G072300
K27_8_peak_2129b	G1	46180765	46181043	+	73	NA	intron (ONI36025, intron 1 of 3)	-intron (ONI36025, intron 1 of 3)	735	ONI36025	PRUPE_1G565800	ONI36025			PRUPE_1G565800
K27_8_peak_3536	G3	2394835	2394997	+	73	NA	exon (ONI15243, exon 1 of 1)	-exon (ONI15243, exon 1 of 1)	724	ONI15243	PRUPE_3G032200	ONI15243			PRUPE_3G032200
K27_8_peak_7354	G6	19961166	19961357	+	73	NA	TTS (ONI02342)	#NAME?	4799	ONI02342	PRUPE_6G192300	ONI02342			PRUPE_6G192300
K27_8_peak_2990	G2	22391135	22391281	+	73	NA	TTS (ONI23294)	#NAME?	2043	ONI23294	PRUPE_2G180600	ONI23294			PRUPE_2G180600
K27_8_peak_5267	G4	12846161	12846308	+	73	NA	promoter-TSS (ONI13150)	#NAME?	-85	ONI13150	PRUPE_4G205900	ONI13150			PRUPE_4G205900
K27_8_peak_1711	G1	37582592	37582970	+	73	NA	promoter-TSS (XLOC_006162_u_TCONS_00011048_minus)	#NAME?	-267	XLOC_006162_u_TCONS_00011048_minus	XLOC_006162_minus	XLOC_006162_u_TCONS_00011048_minus
K27_8_peak_3390	G2	29503469	29503615	+	73	NA	intron (ONI25642, intron 1 of 7)	-intron (ONI25642, intron 1 of 7)	502	ONI25642	PRUPE_2G312600	ONI25642_n_TCONS_00016965			PRUPE_2G312600
K27_8_peak_6330	G5	15059175	15059364	+	73	NA	exon (ONI08455, exon 1 of 1)	-exon (ONI08455, exon 1 of 1)	557	ONI08455	PRUPE_5G178600	ONI08455			PRUPE_5G178600
K27_8_peak_3335	G2	28469797	28469947	+	73	NA	TTS (ONI25236)	#NAME?	443	ONI25237	PRUPE_2G290800	ONI25237			PRUPE_2G290800
K27_8_peak_1323	G1	31068017	31068157	+	72	NA	TTS (ONI31720)	#NAME?	1004	ONI31720	PRUPE_1G326400	ONI31720			PRUPE_1G326400
K27_8_peak_8984	G8	462739	462932	+	72	NA	exon (ONH89632, exon 1 of 1)	-exon (ONH89632, exon 1 of 1)	-1702	ONH89633	PRUPE_8G005800	ONH89635_m_TCONS_00045497			PRUPE_8G005800
K27_8_peak_2911a	G2	21050993	21051253	+	72	NA	intron (ONI22889, intron 1 of 4)	-intron (ONI22889, intron 1 of 4)	1259	ONI22889	PRUPE_2G157200	ONI22889			PRUPE_2G157200
K27_8_peak_6896	G6	7214459	7214629	+	72	NA	promoter-TSS (ONI00730)	#NAME?	-323	ONI00730	PRUPE_6G103200	ONI00730			PRUPE_6G103200
K27_8_peak_6632	G6	1933778	1933928	+	72	NA	exon (ONH99306, exon 1 of 7)	-exon (ONH99306, exon 1 of 7)	323	ONH99307	PRUPE_6G024200	ONH99306			PRUPE_6G024200
K27_8_peak_6850a	G6	6208840	6209102	+	72	NA	TTS (ONI00471)	#NAME?	1839	ONI00471	PRUPE_6G090700	ONI00471			PRUPE_6G090700
K27_8_peak_6495	G5	17756473	17756630	+	72	NA	promoter-TSS (ONI09349)	#NAME?	586	ONI09347	PRUPE_5G233700	ONI09348_m_TCONS_00033200			PRUPE_5G233700
K27_8_peak_9812	G8	19951839	19952026	+	72	NA	exon (ONH93201, exon 1 of 8)	-exon (ONH93201, exon 1 of 8)	352	ONH93201	PRUPE_8G218900	ONH93201			PRUPE_8G218900
K27_8_peak_2433	G2	6761489	6761635	+	72	NA	exon (ONI21266, exon 1 of 22)	-exon (ONI21266, exon 1 of 22)	1135	ONI21266_j_TCONS_00011667	PRUPE_2G056700	ONI21266			PRUPE_2G056700
K27_8_peak_8617	G7	16549268	16549414	+	72	NA	TTS (ONH96883)	#NAME?	778	ONH96883_j_TCONS_00041857	PRUPE_7G157200	ONH96883			PRUPE_7G157200
K27_8_peak_4899	G4	5517727	5517922	+	72	NA	promoter-TSS (ONI11430)	#NAME?	164	ONI11429	PRUPE_4G106400	ONI11430			PRUPE_4G106400
K27_8_peak_2629	G2	15223973	15224119	+	72	NA	TTS (ONI21894)	#NAME?	3164	ONI21894	PRUPE_2G097100	ONI21894			PRUPE_2G097100
K27_8_peak_6918	G6	7569028	7569216	+	72	NA	intron (ONI00837, intron 10 of 10)	-intron (ONI00830, intron 10 of 14)	3771	ONI00831	PRUPE_6G106500	ONI00830			PRUPE_6G106500
K27_8_peak_1142	G1	27418528	27418679	+	71	NA	exon (ONI30680, exon 4 of 4)	-exon (ONI30680, exon 4 of 4)	4834	ONI30680	PRUPE_1G266400	ONI30680			PRUPE_1G266400
K27_8_peak_3834a	G3	8909246	8909736	+	71	NA	promoter-TSS (ENSRNA050003586-T1)	sense_intronic-promoter-TSS (ENSRNA050003586-T1)	-229	ENSRNA050003586-T1	ENSRNA050003586	ENSRNA050003586-T1			Intron_gpII			sense_intronic
K27_8_peak_532	G1	10602196	10602411	+	71	NA	promoter-TSS (ONI28250)	#NAME?	52	ONI28250	PRUPE_1G134200	ONI28250			PRUPE_1G134200
K27_8_peak_909	G1	22536263	22536408	+	71	NA	intron (ONI29739, intron 5 of 7)	-intron (ONI29739, intron 5 of 7)	1564	ONI29739	PRUPE_1G212200	ONI29739			PRUPE_1G212200
K27_8_peak_4696	G4	2226141	2226301	+	71	NA	intron (ONI10423, intron 13 of 24)	-intron (ONI10423, intron 13 of 24)	3623	ONI10423	PRUPE_4G046700	ONI10423			PRUPE_4G046700
K27_8_peak_9725	G8	18467911	18468187	+	71	NA	intron (ONH92671, intron 2 of 2)	-intron (ONH92671, intron 2 of 2)	1609	ONH92671	PRUPE_8G188400	ONH92671			PRUPE_8G188400
K27_8_peak_1081	G1	26203256	26203511	+	71	NA	promoter-TSS (ONI30413)	#NAME?	-864	ONI30413	PRUPE_1G249700	ONI30411			PRUPE_1G249700
K27_8_peak_2431	G2	6751553	6751754	+	71	NA	intron (ONI21265, intron 2 of 21)	-intron (ONI21265, intron 2 of 21)	3390	ONI21265	PRUPE_2G056600	ONI21265			PRUPE_2G056600
K27_8_peak_4152	G3	19481496	19481643	+	71	NA	exon (ONI17770, exon 3 of 3)	-exon (ONI17770, exon 3 of 3)	1012	ONI17770	PRUPE_3G178200	ONI17770			PRUPE_3G178200
K27_8_peak_4311b	G3	22969489	22969755	+	71	NA	intron (ONI18716, intron 3 of 3)	-intron (ONI18716, intron 3 of 3)	-1637	ONI18715	PRUPE_3G233800	ONI18715			PRUPE_3G233800
K27_8_peak_1264	G1	29833483	29833715	+	70	NA	TTS (ONI31294)	#NAME?	3743	ONI31294	PRUPE_1G304600	ONI31294			PRUPE_1G304600
K27_8_peak_9027	G8	1667668	1667926	+	70	NA	intron (ONH89817, intron 16 of 19)	-intron (ONH89814, intron 16 of 21)	5458	ONH89816	PRUPE_8G018000	ONH89815			PRUPE_8G018000
K27_8_peak_2278b	G2	1704032	1704346	+	70	NA	intron (ONI20481, intron 1 of 3)	-intron (ONI20481, intron 1 of 3)	464	ONI20481	PRUPE_2G018100	ONI20481			PRUPE_2G018100
K27_8_peak_365c	G1	6907009	6907272	+	70	NA	intron (ONI27517, intron 8 of 9)	-intron (ONI27516, intron 8 of 9)	5732	ONI27518	PRUPE_1G091700	ONI27518			PRUPE_1G091700
K27_8_peak_6573	G6	992447	992660	+	70	NA	intron (ONH99146, intron 32 of 50)	-intron (ONH99145, intron 32 of 50)	-16352	ONH99144	PRUPE_6G014100	ONH99144			PRUPE_6G014100
K27_8_peak_5785	G5	2744586	2744860	+	70	NA	exon (ONI05797, exon 7 of 11)	-exon (ONI05797, exon 7 of 11)	3877	ONI05798	PRUPE_5G024400	ONI05797			PRUPE_5G024400
K27_8_peak_4019	G3	16305164	16305381	+	70	NA	exon (ONI17265, exon 1 of 2)	-exon (ONI17265, exon 1 of 2)	447	ONI17265	PRUPE_3G149200	ONI17266			PRUPE_3G149200
K27_8_peak_1026	G1	24957838	24958052	+	70	NA	exon (ONI30186, exon 1 of 1)	-exon (ONI30186, exon 1 of 1)	4047	ONI30186_k_TCONS_00001989	PRUPE_1G235900	ONI30186			PRUPE_1G235900
K27_8_peak_2093	G1	45249270	45249437	+	70	NA	TTS (ONI35764)	#NAME?	2843	ONI35765	PRUPE_1G553800	ONI35765			PRUPE_1G553800
K27_8_peak_2863	G2	20242525	20242669	+	70	NA	promoter-TSS (ONI22703)	#NAME?	-472	ONI22703	PRUPE_2G145900	ONI22703			PRUPE_2G145900
K27_8_peak_5639	G4	24917950	24918110	+	70	NA	exon (ONI14534, exon 2 of 2)	-exon (ONI14534, exon 2 of 2)	793	ONI14534	PRUPE_4G285800	ONI14534			PRUPE_4G285800
K27_8_peak_3327	G2	28247225	28247422	+	70	NA	TTS (ONI25173)	#NAME?	-1001	ONI25175	PRUPE_2G286100	ONI25175			PRUPE_2G286100
K27_8_peak_5001	G4	7219159	7219387	+	69	NA	TTS (ONI11864_i_TCONS_00027070)	#NAME?	1377	ONI11864_i_TCONS_00027070	PRUPE_4G130600_I	ONI11864_i_TCONS_00027070			PRUPE_4G130600
K27_8_peak_2457	G2	8155238	8155432	+	69	NA	exon (ONI21381, exon 1 of 5)	-exon (ONI21381, exon 1 of 5)	837	ONI21381_m_TCONS_00014672	PRUPE_2G062400	ONI21381_m_TCONS_00014672			PRUPE_2G062400
K27_8_peak_6075a	G5	10401820	10402082	+	69	NA	TTS (XLOC_016879_u_TCONS_00029682)	#NAME?	779	XLOC_016879_u_TCONS_00029682	XLOC_016879	XLOC_016879_u_TCONS_00029682
K27_8_peak_8466	G7	14117226	14117374	+	69	NA	exon (ONH96245_p_TCONS_00045404_minus, exon 1 of 1)	-exon (ONH96245_p_TCONS_00045404_minus, exon 1 of 1)	1199	ONH96245_p_TCONS_00045404_plus	PRUPE_7G115900_P_plus	ONH96245_p_TCONS_00045404_plus			PRUPE_7G115900
K27_8_peak_4266	G3	22055888	22056072	+	69	NA	TTS (ONI18504)	#NAME?	1034	ONI18506	PRUPE_3G219500	ONI18506			PRUPE_3G219500
K27_8_peak_4695	G4	2208955	2209138	+	69	NA	TTS (ONI10420)	#NAME?	3144	ONI10420	PRUPE_4G046400	ONI10420			PRUPE_4G046400
K27_8_peak_6042	G5	9816028	9816174	+	69	NA	TTS (ONI06877)	#NAME?	1275	ONI06879	PRUPE_5G086700	ONI06878			PRUPE_5G086700
K27_8_peak_8196a	G7	9344537	9344805	+	69	NA	exon (ONH95171, exon 3 of 3)	-exon (ONH95171, exon 3 of 3)	973	ONH95170	PRUPE_7G054700	ONH95170			PRUPE_7G054700
K27_8_peak_928	G1	23235922	23236154	+	69	NA	exon (ONI29868_m_TCONS_00007262, exon 2 of 2)	-exon (ONI29868_m_TCONS_00007262, exon 2 of 2)	2144	ONI29868	PRUPE_1G218000	ONI29868_m_TCONS_00007262			PRUPE_1G218000
K27_8_peak_766	G1	16451257	16451404	+	69	NA	intron (ONI29158, intron 1 of 1)	-intron (ONI29158, intron 1 of 1)	817	ONI29158	PRUPE_1G184000	ONI29158			PRUPE_1G184000
K27_8_peak_5014	G4	7461690	7461971	+	69	NA	exon (ONI11927, exon 7 of 7)	-exon (ONI11927, exon 7 of 7)	2958	ONI11927	PRUPE_4G135200	ONI11927			PRUPE_4G135200
K27_8_peak_609	G1	12130638	12130868	+	69	NA	intron (ONI28670, intron 7 of 16)	-intron (ONI28669, intron 7 of 16)	1880	ONI28670	PRUPE_1G154200	ONI28669			PRUPE_1G154200
K27_8_peak_9498a	G8	14482708	14482976	+	69	NA	promoter-TSS (ONH91487_p_TCONS_00050485_plus)	#NAME?	-538	ONH91487_p_TCONS_00050485_plus	PRUPE_8G118100_P_plus	ONH91487_p_TCONS_00050485_plus			PRUPE_8G118100
K27_8_peak_4549	G3	27056342	27056489	+	69	NA	promoter-TSS (ONI20047)	#NAME?	-328	ONI20047	PRUPE_3G312200	ONI20048			PRUPE_3G312200
K27_8_peak_2945	G2	21760768	21760917	+	69	NA	exon (ONI23104, exon 9 of 11)	-exon (ONI23104, exon 9 of 11)	7687	ONI23113	PRUPE_2G170500	ONI23105_m_TCONS_00015628			PRUPE_2G170500
K27_8_peak_6018	G5	9176665	9176811	+	69	NA	promoter-TSS (ONI06740)	#NAME?	-260	ONI06740	PRUPE_5G078100	ONI06740			PRUPE_5G078100
K27_8_peak_9634	G8	16823475	16823674	+	68	NA	exon (ONH92151, exon 5 of 6)	-exon (ONH92151, exon 5 of 6)	623	ONH92152	PRUPE_8G158600	ONH92151			PRUPE_8G158600
K27_8_peak_2595	G2	14402627	14402899	+	68	NA	intron (ONI21819, intron 4 of 15)	-intron (ONI21819, intron 4 of 15)	1861	ONI21819	PRUPE_2G091200	ONI21820			PRUPE_2G091200
K27_8_peak_3429	G2	30329702	30329847	+	68	NA	intron (ONI26024_j_TCONS_00014090, intron 4 of 11)	-intron (ONI26024, intron 3 of 10)	2365	ONI26024_j_TCONS_00014090	PRUPE_2G330300	ONI26024			PRUPE_2G330300
K27_8_peak_3708	G3	6447774	6447950	+	68	NA	intron (ONI16234, intron 1 of 1)	-intron (ONI16234, intron 1 of 1)	597	ONI16234	PRUPE_3G087000	ONI16234			PRUPE_3G087000
K27_8_peak_7898	G6	30655433	30655594	+	68	NA	promoter-TSS (ONI05271)	#NAME?	-1	ONI05271	PRUPE_6G365200	ONI05271			PRUPE_6G365200
K27_8_peak_8646	G7	17067875	17068018	+	68	NA	promoter-TSS (ONH97060)	#NAME?	-230	ONH97060	PRUPE_7G167400	ONH97060			PRUPE_7G167400
K27_8_peak_2105	G1	45559968	45560114	+	68	NA	intron (ONI35863, intron 1 of 1)	-intron (ONI35862, intron 2 of 2)	724	ONI35863	PRUPE_1G558000	ONI35862			PRUPE_1G558000
K27_8_peak_2161	G1	46977628	46977793	+	68	NA	TTS (ONI36235)	#NAME?	3531	ONI36237	PRUPE_1G577000	ONI36237			PRUPE_1G577000
K27_8_peak_3545	G3	2517368	2517684	+	68	NA	promoter-TSS (ONI15269)	#NAME?	-524	ONI15269	PRUPE_3G034400	ONI15269			PRUPE_3G034400
K27_8_peak_2184	G1	47427142	47427456	+	68	NA	TTS (ONI36417)	#NAME?	-2906	ONI36415	PRUPE_1G584000	ONI36416			PRUPE_1G584000
K27_8_peak_8310	G7	11726251	11726397	+	68	NA	promoter-TSS (ONH95639)	#NAME?	1	ONH95639	PRUPE_7G082100	ONH95639			PRUPE_7G082100
K27_8_peak_3805	G3	8359141	8359319	+	68	NA	TTS (ONI16546)	#NAME?	1603	ONI16546	PRUPE_3G105600	ONI16546			PRUPE_3G105600
K27_8_peak_2774	G2	18928728	18928881	+	68	NA	promoter-TSS (ONI22459)	#NAME?	-207	ONI22459	PRUPE_2G130900	ONI22459			PRUPE_2G130900
K27_8_peak_2295	G2	2269356	2269502	+	68	NA	promoter-TSS (ONI20584)	#NAME?	-301	ONI20584	PRUPE_2G023400	ONI20584			PRUPE_2G023400
K27_8_peak_2370a	G2	4397503	4397938	+	68	NA	promoter-TSS (XLOC_008242_u_TCONS_00014487)	#NAME?	582	XLOC_006413_u_TCONS_00011478	XLOC_006413	XLOC_006413_u_TCONS_00011478
K27_8_peak_9815	G8	19982139	19982294	+	68	NA	promoter-TSS (ONH93210)	#NAME?	-26	ONH93210	PRUPE_8G219400	ONH93211			PRUPE_8G219400
K27_8_peak_7987	G7	2353647	2354035	+	68	NA	exon (ONH94437, exon 2 of 2)	-exon (ONH94437, exon 2 of 2)	878	ONH94437	PRUPE_7G016500	ONH94437			PRUPE_7G016500
K27_8_peak_5289	G4	13123919	13124073	+	68	NA	promoter-TSS (ONI13218)	#NAME?	-691	ONI13218	PRUPE_4G210500	ONI13218			PRUPE_4G210500
K27_8_peak_4690	G4	2058158	2058300	+	68	NA	promoter-TSS (ONI10356)	#NAME?	-29	ONI10357	PRUPE_4G043100	ONI10356			PRUPE_4G043100
K27_8_peak_9052	G8	2071860	2072033	+	68	NA	exon (ONH89905, exon 4 of 4)	-exon (ONH89905, exon 4 of 4)	-1387	ONH89904	PRUPE_8G023000	ONH89904			PRUPE_8G023000
K27_8_peak_4380c	G3	24414625	24415080	+	68	NA	promoter-TSS (XLOC_011185_u_TCONS_00019627)	#NAME?	-367	XLOC_011185_u_TCONS_00019627	XLOC_011185	XLOC_011185_u_TCONS_00019627
K27_8_peak_1367a	G1	31945271	31945543	+	67	NA	exon (ONI31918, exon 23 of 23)	-exon (ONI31918, exon 23 of 23)	5861	ONI31920	PRUPE_1G339300	ONI31920			PRUPE_1G339300
K27_8_peak_9163	G8	4980918	4981065	+	67	NA	intron (ONH90333, intron 2 of 6)	-intron (ONH90333, intron 2 of 6)	915	ONH90333	PRUPE_8G047100	ONH90333			PRUPE_8G047100
K27_8_peak_7204	G6	14970580	14970915	+	67	NA	promoter-TSS (ONI01820_x_TCONS_00034931)	#NAME?	-419	ONI01820_x_TCONS_00034931	PRUPE_6G161200_X	ONI01820_x_TCONS_00034931			PRUPE_6G161200
K27_8_peak_4380b	G3	24414625	24415080	+	67	NA	promoter-TSS (XLOC_011185_u_TCONS_00019627)	#NAME?	-367	XLOC_011185_u_TCONS_00019627	XLOC_011185	XLOC_011185_u_TCONS_00019627
K27_8_peak_1399	G1	32470904	32471060	+	67	NA	TTS (ONI32075)	#NAME?	5969	ONI32071	PRUPE_1G347300	ONI32071			PRUPE_1G347300
K27_8_peak_6837	G6	5769480	5769628	+	67	NA	intron (ONI00378_m_TCONS_00034174, intron 5 of 8)	-intron (ONI00378, intron 6 of 9)	4235	ONI00378	PRUPE_6G085700	ONI00378			PRUPE_6G085700
K27_8_peak_139	G1	2787283	2787429	+	67	NA	exon (ONI26675, exon 3 of 3)	-exon (ONI26675, exon 3 of 3)	2088	ONI26675	PRUPE_1G039200	ONI26675			PRUPE_1G039200
K27_8_peak_4876	G4	5098765	5098941	+	67	NA	intron (ONI11298_m_TCONS_00026782, intron 6 of 9)	-intron (ONI11297, intron 6 of 11)	1646	ONI11298	PRUPE_4G099900	ONI11298_m_TCONS_00026781			PRUPE_4G099900
K27_8_peak_7822	G6	29285622	29285941	+	67	NA	exon (ONI04747, exon 1 of 1)	-exon (ONI04747, exon 1 of 1)	497	ONI04747	PRUPE_6G337700	ONI04747			PRUPE_6G337700
K27_8_peak_4762	G4	3434588	3434733	+	66	NA	intron (ONI10825, intron 1 of 5)	-intron (ONI10825, intron 1 of 5)	148	ONI10825	PRUPE_4G070100	ONI10825			PRUPE_4G070100
K27_8_peak_5371	G4	15162131	15162273	+	66	NA	promoter-TSS (ONI13650)	#NAME?	-700	ONI13650	PRUPE_4G234900	ONI13650			PRUPE_4G234900
K27_8_peak_2179b	G1	47340005	47340270	+	66	NA	TTS (ONI36375)	#NAME?	4572	ONI36377	PRUPE_1G582900	ONI36377			PRUPE_1G582900
K27_8_peak_3778	G3	7545559	7545843	+	66	NA	exon (ONI16441_m_TCONS_00021170, exon 1 of 1)	-exon (ONI16441_m_TCONS_00021170, exon 1 of 1)	1954	ONI16441	PRUPE_3G098300	ONI16441			PRUPE_3G098300
K27_8_peak_9939	G8	21455728	21455874	+	66	NA	exon (ONH93704, exon 1 of 2)	-exon (ONH93704, exon 1 of 2)	-1475	ENSRNA049760696-T1	ENSRNA049760696	ENSRNA049760696-T1			tRNA-Ser			tRNA
K27_8_peak_9481	G8	14114146	14114292	+	66	NA	exon (ONH91403, exon 2 of 2)	-exon (ONH91403, exon 2 of 2)	582	ONH91403	PRUPE_8G112300	ONH91403			PRUPE_8G112300
K27_8_peak_1856	G1	40436902	40437050	+	66	NA	promoter-TSS (ONI34514)	#NAME?	-247	ONI34514	PRUPE_1G485600	ONI34514			PRUPE_1G485600
K27_8_peak_5612	G4	23870137	23870329	+	66	NA	exon (ONI14446, exon 1 of 4)	-exon (ONI14446, exon 1 of 4)	117	ONI14446	PRUPE_4G281300	ONI14446			PRUPE_4G281300
K27_8_peak_4116	G3	18903781	18904147	+	66	NA	exon (ONI17625, exon 2 of 3)	-exon (ONI17625, exon 2 of 3)	685	ONI17625_m_TCONS_00018864	PRUPE_3G170300	ONI17625			PRUPE_3G170300
K27_8_peak_4252	G3	21840239	21840385	+	66	NA	exon (ONI18435, exon 9 of 14)	-exon (ONI18435, exon 9 of 14)	2231	ONI18435_j_TCONS_00019273	PRUPE_3G215800	ONI18435			PRUPE_3G215800
K27_8_peak_947	G1	23560914	23561091	+	66	NA	TTS (ONI29902)	#NAME?	2576	ONI29902	PRUPE_1G220900	ONI29902			PRUPE_1G220900
K27_8_peak_9983	G8	22334992	22335161	+	66	NA	exon (ONH94052, exon 1 of 6)	-exon (ONH94052, exon 1 of 6)	236	ONH94052_m_TCONS_00047749	PRUPE_8G267800	ONH94052			PRUPE_8G267800
K27_8_peak_7316	G6	18910730	18910876	+	66	NA	exon (ONI02189, exon 1 of 1)	-exon (ONI02189, exon 1 of 1)	1370	ONI02189	PRUPE_6G182200	ONI02189			PRUPE_6G182200
K27_8_peak_6464	G5	17263494	17263937	+	66	NA	promoter-TSS (ONI09175)	#NAME?	-214	ONI09175	PRUPE_5G222000	ONI09175			PRUPE_5G222000
K27_8_peak_5574	G4	22530693	22530864	+	66	NA	exon (ONI14279, exon 1 of 6)	-exon (ONI14279, exon 1 of 6)	-3933	ONI14282	PRUPE_4G272900	ONI14282			PRUPE_4G272900
K27_8_peak_3165	G2	25571662	25571826	+	66	NA	TTS (ONI24270)	#NAME?	666	ONI24267	PRUPE_2G231700	ONI24267			PRUPE_2G231700
K27_8_peak_5662	G5	82751	82988	+	66	NA	exon (ONI05293, exon 6 of 7)	-exon (ONI05293, exon 6 of 7)	3048	ONI05293	PRUPE_5G000100	ONI05293			PRUPE_5G000100
K27_8_peak_2901b	G2	20817533	20817821	+	66	NA	exon (ONI22840, exon 5 of 5)	-exon (ONI22840, exon 5 of 5)	1820	ONI22840	PRUPE_2G154100	ONI22840			PRUPE_2G154100
K27_8_peak_8428	G7	13709827	13709974	+	66	NA	intron (ONH96125_j_TCONS_00041425, intron 3 of 8)	-intron (ONH96125, intron 2 of 7)	1996	ONH96125_j_TCONS_00041425	PRUPE_7G108900	ONH96125			PRUPE_7G108900
K27_8_peak_3007	G2	22857574	22857723	+	66	NA	intron (ONI23417, intron 1 of 1)	-intron (ONI23417, intron 1 of 1)	558	ONI23417	PRUPE_2G188300	ONI23417			PRUPE_2G188300
K27_8_peak_4205	G3	20809950	20810123	+	65	NA	exon (ONI18127, exon 1 of 1)	-exon (ONI18127, exon 1 of 1)	-2124	ONI18128	PRUPE_3G198400	ONI18128_m_TCONS_00019109			PRUPE_3G198400
K27_8_peak_8106a	G7	6332165	6332469	+	65	NA	intron (ONH94832, intron 4 of 20)	-intron (ONH94832, intron 4 of 20)	1746	ONH94832	PRUPE_7G033800	ONH94832			PRUPE_7G033800
K27_8_peak_9941	G8	21507402	21507547	+	65	NA	exon (ONH93722, exon 3 of 7)	-exon (ONH93722, exon 3 of 7)	1649	ONH93722	PRUPE_8G249200	ONH93722			PRUPE_8G249200
K27_8_peak_2890	G2	20512307	20512427	+	65	NA	promoter-TSS (ONI22766)	#NAME?	-325	ONI22766	PRUPE_2G149700	ONI22766			PRUPE_2G149700
K27_8_peak_6851	G6	6211892	6212052	+	65	NA	TTS (ONI00472)	#NAME?	1093	ONI00472	PRUPE_6G090800	ONI00472			PRUPE_6G090800
K27_8_peak_3292a	G2	27546305	27546834	+	65	NA	exon (ONI24959, exon 2 of 2)	-exon (ONI24959, exon 2 of 2)	850	ONI24959	PRUPE_2G272000	ONI24959			PRUPE_2G272000
K27_8_peak_277	G1	5569328	5569460	+	65	NA	intron (ONI27268_m_TCONS_00005784, intron 2 of 4)	-intron (ONI27267, intron 2 of 4)	432	ONI27268	PRUPE_1G077000	ONI27268			PRUPE_1G077000
K27_8_peak_4295	G3	22516193	22516342	+	65	NA	TTS (ONI18602)	#NAME?	1308	ONI18602	PRUPE_3G225800	ONI18602			PRUPE_3G225800
K27_8_peak_3099	G2	24393098	24393258	+	65	NA	promoter-TSS (ONI23846)	#NAME?	-611	ONI23846	PRUPE_2G211700	ONI23846			PRUPE_2G211700
K27_8_peak_104	G1	2057735	2057959	+	65	NA	TTS (ONI26502)	#NAME?	3624	ONI26502	PRUPE_1G029000	ONI26502			PRUPE_1G029000
K27_8_peak_8016	G7	3002362	3002508	+	65	NA	TTS (ONH94511)	#NAME?	3504	ONH94512	PRUPE_7G020100	ONH94512			PRUPE_7G020100
K27_8_peak_4242	G3	21670788	21671024	+	65	NA	TTS (ONI18385)	#NAME?	1630	ONI18384	PRUPE_3G212300	ONI18384			PRUPE_3G212300
K27_8_peak_4657	G4	1648764	1648910	+	65	NA	intron (ONI10217, intron 20 of 47)	-intron (ONI10213, intron 20 of 48)	7870	ONI10217	PRUPE_4G035000	ONI10215			PRUPE_4G035000
K27_8_peak_5995	G5	8759486	8759722	+	65	NA	promoter-TSS (ONI06658)	#NAME?	-817	ONI06658	PRUPE_5G073500	ONI06658			PRUPE_5G073500
K27_8_peak_5233	G4	11636552	11636752	+	64	NA	intron (ONI12944, intron 1 of 6)	-intron (ONI12944, intron 1 of 6)	1580	ONI12944	PRUPE_4G193200	ONI12944			PRUPE_4G193200
K27_8_peak_3667	G3	5151307	5151453	+	64	NA	TTS (ONI15976)	#NAME?	1920	ONI15976	PRUPE_3G071800	ONI15976			PRUPE_3G071800
K27_8_peak_1740	G1	37973654	37973802	+	64	NA	TTS (ONI33865)	#NAME?	3046	ONI33865	PRUPE_1G450800	ONI33865			PRUPE_1G450800
K27_8_peak_3517	G3	1805325	1805472	+	64	NA	promoter-TSS (ONI15077)	#NAME?	-214	ONI15077	PRUPE_3G024600	ONI15077			PRUPE_3G024600
K27_8_peak_8196b	G7	9344537	9344805	+	64	NA	exon (ONH95171, exon 3 of 3)	-exon (ONH95171, exon 3 of 3)	973	ONH95170	PRUPE_7G054700	ONH95170			PRUPE_7G054700
K27_8_peak_7903a	G6	30730323	30730594	+	64	NA	intron (ONI05292_j_TCONS_00040233, intron 12 of 12)	-intron (ONI05292_j_TCONS_00040233, intron 12 of 12)	-1616	ONI05291	PRUPE_6G366100_6G366200	ONI05292_j_TCONS_00040233			PRUPE_6G366200
K27_8_peak_5054	G4	8249072	8249247	+	64	NA	promoter-TSS (ONI12093)	#NAME?	6	ONI12093	PRUPE_4G143800	ONI12092			PRUPE_4G143800
K27_8_peak_6761	G6	4179004	4179150	+	64	NA	intron (ONH99965, intron 4 of 8)	-intron (ONH99964, intron 5 of 9)	1321	ONH99965	PRUPE_6G060100	ONH99965			PRUPE_6G060100
K27_8_peak_8959	G7	22305772	22305977	+	64	NA	TTS (XLOC_024370_u_TCONS_00042835)	#NAME?	1104	XLOC_024370_u_TCONS_00042835	XLOC_024370	XLOC_024370_u_TCONS_00042835
K27_8_peak_3372a	G2	29183806	29184133	+	64	NA	exon (ONI25496, exon 1 of 2)	-exon (ONI25496, exon 1 of 2)	191	ONI25496	PRUPE_2G306600	ONI25496			PRUPE_2G306600
K27_8_peak_8649	G7	17082997	17083143	+	64	NA	exon (ONH97063, exon 2 of 3)	-exon (ONH97063, exon 2 of 3)	935	ONH97063	PRUPE_7G167700	ONH97063			PRUPE_7G167700
K27_8_peak_1143	G1	27419928	27420075	+	64	NA	intron (ONI30680, intron 3 of 3)	-intron (ONI30680, intron 3 of 3)	3436	ONI30680	PRUPE_1G266400	ONI30680			PRUPE_1G266400
K27_8_peak_9305	G8	9791165	9791311	+	64	NA	promoter-TSS (ONH90639)	#NAME?	-472	ONH90639	PRUPE_8G066000	ONH90639			PRUPE_8G066000
K27_8_peak_337a	G1	6497184	6497690	+	64	NA	exon (ONI27450, exon 2 of 2)	-exon (ONI27450, exon 2 of 2)	1717	ONI27450	PRUPE_1G087300	ONI27450			PRUPE_1G087300
K27_8_peak_8838	G7	20384332	20384508	+	64	NA	promoter-TSS (ONH98174)	#NAME?	-209	ONH98174	PRUPE_7G233800	ONH98176			PRUPE_7G233800
K27_8_peak_4561	G3	27290819	27290964	+	64	NA	promoter-TSS (ONI20120)	#NAME?	33	ONI20148	PRUPE_3G316000	ONI20148			PRUPE_3G316000
K27_8_peak_7833	G6	29507828	29507988	+	64	NA	promoter-TSS (ENSRNA049760997-T1)	tRNA-promoter-TSS (ENSRNA049760997-T1)	-718	ENSRNA049760997-T1	ENSRNA049760997	ENSRNA049760997-T1			tRNA-Gly			tRNA
K27_8_peak_6459a	G5	17144864	17145269	+	64	NA	promoter-TSS (ONI09127)	#NAME?	-336	ONI09127	PRUPE_5G219800	ONI09127			PRUPE_5G219800
K27_8_peak_7803	G6	28879409	28879556	+	63	NA	TTS (ONI04629)	#NAME?	2357	ONI04629	PRUPE_6G331100	ONI04629			PRUPE_6G331100
K27_8_peak_7488	G6	23597522	23597767	+	63	NA	exon (ONI03036, exon 1 of 14)	-exon (ONI03036, exon 1 of 14)	146	ONI03036_m_TCONS_00035568	PRUPE_6G234500	ONI03036			PRUPE_6G234500
K27_8_peak_3392	G2	29529429	29529581	+	63	NA	promoter-TSS (ONI25654)	#NAME?	-22	ONI25661	PRUPE_2G313300	ONI25661			PRUPE_2G313300
K27_8_peak_9814	G8	19979663	19979812	+	63	NA	exon (ONH93210, exon 7 of 12)	-exon (ONH93210, exon 7 of 12)	2155	ONH93211	PRUPE_8G219400	ONH93211			PRUPE_8G219400
K27_8_peak_7473	G6	23163045	23163294	+	63	NA	intron (ONI02897, intron 1 of 3)	-intron (ONI02897, intron 1 of 3)	251	ONI02897	PRUPE_6G227500	ONI02897			PRUPE_6G227500
K27_8_peak_8870	G7	20852222	20852363	+	63	NA	TTS (ONH98330)	#NAME?	-1433	ONH98331_m_TCONS_00042586	PRUPE_7G243700	ONH98331_m_TCONS_00042586			PRUPE_7G243700
K27_8_peak_3387	G2	29480886	29481027	+	63	NA	promoter-TSS (ONI25623)	#NAME?	173	ONI25624	PRUPE_2G312200	ONI25624			PRUPE_2G312200
K27_8_peak_114	G1	2197077	2197224	+	63	NA	exon (ONI26537, exon 1 of 8)	-exon (ONI26537, exon 1 of 8)	1072	ONI26541	PRUPE_1G030800	ONI26541			PRUPE_1G030800
K27_8_peak_5894	G5	5273408	5273551	+	63	NA	intron (ONI06266, intron 1 of 1)	-intron (ONI06266, intron 1 of 1)	588	ONI06266	PRUPE_5G049800	ONI06266			PRUPE_5G049800
K27_8_peak_2104	G1	45526321	45526463	+	63	NA	exon (ONI35857, exon 3 of 3)	-exon (ONI35857, exon 3 of 3)	-1097	ONI35858	PRUPE_1G557600	ONI35858			PRUPE_1G557600
K27_8_peak_9046	G8	1933972	1934120	+	63	NA	intron (ONH89877, intron 4 of 5)	-intron (ONH89876, intron 4 of 5)	1198	ONH89877	PRUPE_8G021500	ONH89877			PRUPE_8G021500
K27_8_peak_1800	G1	38976576	38976755	+	63	NA	exon (ONI34198, exon 1 of 2)	-exon (ONI34198, exon 1 of 2)	201	ONI34198	PRUPE_1G468100	ONI34198			PRUPE_1G468100
K27_8_peak_3538	G3	2396494	2396663	+	63	NA	exon (ONI15243, exon 1 of 1)	-exon (ONI15243, exon 1 of 1)	2386	ONI15243	PRUPE_3G032200	ONI15243			PRUPE_3G032200
K27_8_peak_7595	G6	25377508	25377727	+	63	NA	exon (ONI03559, exon 5 of 7)	-exon (ONI03559, exon 5 of 7)	2003	ONI03559	PRUPE_6G264800	ONI03559			PRUPE_6G264800
K27_8_peak_340	G1	6530180	6530329	+	63	NA	exon (ONI27453, exon 2 of 2)	-exon (ONI27453, exon 2 of 2)	1540	ONI27453	PRUPE_1G087600	ONI27453			PRUPE_1G087600
K27_8_peak_9156b	G8	4939889	4940283	+	63	NA	intron (ONH90328, intron 5 of 5)	-intron (ONH90328, intron 5 of 5)	2327	ONH90328	PRUPE_8G046800	ONH90328			PRUPE_8G046800
K27_8_peak_5388	G4	16087869	16088363	+	63	NA	exon (ONI13761, exon 2 of 2)	-exon (ONI13761, exon 2 of 2)	2249	ONI13761	PRUPE_4G243500	ONI13761			PRUPE_4G243500
K27_8_peak_6941	G6	8015661	8015826	+	63	NA	exon (ONI00918, exon 3 of 4)	-exon (ONI00918, exon 3 of 4)	787	ONI00918	PRUPE_6G111700	ONI00918			PRUPE_6G111700
K27_8_peak_2893	G2	20626188	20626355	+	62	NA	exon (ONI22789, exon 1 of 5)	-exon (ONI22789, exon 1 of 5)	472	ONI22789	PRUPE_2G151400	ONI22789			PRUPE_2G151400
K27_8_peak_2229	G2	441356	441499	+	62	NA	exon (ONI20236, exon 3 of 3)	-exon (ONI20236, exon 3 of 3)	3823	ONI20236_m_TCONS_00011138	PRUPE_2G004300	ONI20236_m_TCONS_00011138			PRUPE_2G004300
K27_8_peak_8643	G7	17036440	17036585	+	62	NA	exon (ONH97049, exon 1 of 1)	-exon (ONH97049, exon 1 of 1)	362	ONH97049	PRUPE_7G166700	ONH97049			PRUPE_7G166700
K27_8_peak_4088	G3	18368616	18368854	+	62	NA	exon (ONI17523, exon 3 of 3)	-exon (ONI17523, exon 3 of 3)	2058	ONI17522	PRUPE_3G164700	ONI17522			PRUPE_3G164700
K27_8_peak_1558	G1	35055897	35056131	+	62	NA	intron (ONI32921, intron 1 of 6)	-intron (ONI32921, intron 1 of 6)	417	ONI32921	PRUPE_1G393900	ONI32921			PRUPE_1G393900
K27_8_peak_2300	G2	2519502	2519725	+	62	NA	TTS (ONI20615)	#NAME?	-1830	ONI20614	PRUPE_2G025300	ONI20614			PRUPE_2G025300
K27_8_peak_2949	G2	21855233	21855411	+	62	NA	promoter-TSS (ONI23140)	#NAME?	-746	ONI23140	PRUPE_2G171600	ONI23140			PRUPE_2G171600
K27_8_peak_8641	G7	17015967	17016146	+	62	NA	exon (ONH97042, exon 1 of 3)	-exon (ONH97042, exon 1 of 3)	2054	ONH97042	PRUPE_7G166300	ONH97042			PRUPE_7G166300
K27_8_peak_8397	G7	13187736	13187883	+	62	NA	intron (ONH96015_m_TCONS_00043778, intron 1 of 1)	-intron (ONH96015, intron 2 of 2)	992	ONH96015_m_TCONS_00043778	PRUPE_7G102000	ONH96015			PRUPE_7G102000
K27_8_peak_5165	G4	10311876	10312079	+	62	NA	promoter-TSS (ONI12601)	#NAME?	-204	ONI12602	PRUPE_4G174200	ONI12602			PRUPE_4G174200
K27_8_peak_7519	G6	24363041	24363276	+	62	NA	exon (ONI03262, exon 1 of 1)	-exon (ONI03262, exon 1 of 1)	585	ONI03262	PRUPE_6G247200	ONI03262			PRUPE_6G247200
K27_8_peak_2907	G2	21014072	21014227	+	62	NA	intron (ONI22882, intron 2 of 5)	-intron (ONI22882, intron 2 of 5)	-2710	ONI22883	PRUPE_2G156800	ONI22883			PRUPE_2G156800
K27_8_peak_4415	G3	24847360	24847503	+	62	NA	promoter-TSS (ONI19201)	#NAME?	-426	ONI19201	PRUPE_3G263800	ONI19201			PRUPE_3G263800
K27_8_peak_9616	G8	16456831	16457003	+	62	NA	intron (ONH92058, intron 40 of 41)	-intron (ONH92054, intron 40 of 55)	-10741	ONH92053_p_TCONS_00050492_minus	PRUPE_8G151200_P_minus	ONH92053_p_TCONS_00050492_minus			PRUPE_8G151200
K27_8_peak_5191	G4	10794377	10794520	+	61	NA	exon (ONI12766, exon 3 of 7)	-exon (ONI12766, exon 3 of 7)	1434	ONI12766	PRUPE_4G181900	ONI12766			PRUPE_4G181900
K27_8_peak_4984	G4	6970260	6970447	+	61	NA	promoter-TSS (ONI11810)	#NAME?	3	ONI11810	PRUPE_4G126900	ONI11810			PRUPE_4G126900
K27_8_peak_945	G1	23559404	23559556	+	61	NA	exon (ONI29902, exon 1 of 1)	-exon (ONI29902, exon 1 of 1)	1054	ONI29902	PRUPE_1G220900	ONI29902			PRUPE_1G220900
K27_8_peak_7105	G6	11984884	11985039	+	61	NA	exon (ONI01543, exon 1 of 1)	-exon (ONI01543, exon 1 of 1)	1740	ONI01543	PRUPE_6G145500	ONI01543			PRUPE_6G145500
K27_8_peak_9339a	G8	10685564	10685815	+	61	NA	TTS (ONH90773)	#NAME?	6312	ONH90773	PRUPE_8G073300	ONH90765			PRUPE_8G073300
K27_8_peak_1481	G1	33868153	33868334	+	61	NA	intron (ONI32539, intron 2 of 3)	-intron (ONI32539, intron 2 of 3)	1093	ONI32539	PRUPE_1G371600	ONI32539			PRUPE_1G371600
K27_8_peak_4871	G4	5029672	5030010	+	61	NA	intron (ONI11283, intron 1 of 1)	-intron (ONI11283, intron 1 of 1)	1634	ONI11283	PRUPE_4G098900	ONI11283			PRUPE_4G098900
K27_8_peak_8667	G7	17416432	17416577	+	61	NA	exon (ONH97181, exon 1 of 4)	-exon (ONH97181, exon 1 of 4)	426	ONH97181_j_TCONS_00042032	PRUPE_7G174300	ONH97181			PRUPE_7G174300
K27_8_peak_7964b	G7	1385486	1385742	+	61	NA	intron (ONH94316, intron 4 of 9)	-intron (ONH94316, intron 4 of 9)	2279	ONH94316	PRUPE_7G010400	ONH94316			PRUPE_7G010400
K27_8_peak_4091	G3	18419011	18419144	+	61	NA	promoter-TSS (ONI17528)	#NAME?	80	ONI17529	PRUPE_3G165200	ONI17529			PRUPE_3G165200
K27_8_peak_9778b	G8	19384914	19385483	+	61	NA	exon (ONH93008, exon 1 of 6)	-exon (ONH93008, exon 1 of 6)	524	ONH93008	PRUPE_8G207700	ONH93008			PRUPE_8G207700
K27_8_peak_108	G1	2126524	2126753	+	61	NA	intron (ONI26508, intron 3 of 4)	-intron (ONI26508, intron 3 of 4)	745	ONI26508	PRUPE_1G029600	ONI26508			PRUPE_1G029600
K27_8_peak_7705	G6	27231845	27231983	+	61	NA	exon (ONI04047, exon 2 of 2)	-exon (ONI04047, exon 2 of 2)	-1154	ONI04045	PRUPE_6G298700	ONI04045			PRUPE_6G298700
K27_8_peak_4180	G3	20392625	20392825	+	61	NA	promoter-TSS (ONI17997)	#NAME?	31	ONI17997	PRUPE_3G191200	ONI17997			PRUPE_3G191200
K27_8_peak_2865	G2	20253486	20253717	+	61	NA	promoter-TSS (ONI22706)	#NAME?	-483	ONI22706	PRUPE_2G146100	ONI22706			PRUPE_2G146100
K27_8_peak_9050	G8	2018752	2018899	+	61	NA	promoter-TSS (ONH89891)	#NAME?	177	ONH89889	PRUPE_8G022400	ONH89892			PRUPE_8G022400
K27_8_peak_2356	G2	4153302	4153515	+	61	NA	intron (ONI20889, intron 11 of 18)	-intron (ONI20880, intron 11 of 19)	-3226	ONI20893	PRUPE_2G038700	ONI20890			PRUPE_2G038700
K27_8_peak_5813	G5	3421373	3421551	+	61	NA	TTS (ENSRNA049996854-T1)	pre_miRNA-TTS (ENSRNA049996854-T1)	200	ENSRNA049996854-T1	ENSRNA049996854	ENSRNA049996854-T1			ppe-MIR6273			pre_miRNA
K27_8_peak_5990	G5	8741221	8741367	+	61	NA	TTS (ONI06651)	#NAME?	739	ONI06651	PRUPE_5G072800	ONI06651			PRUPE_5G072800
K27_8_peak_9748	G8	18962985	18963120	+	61	NA	promoter-TSS (ENSRNA049760714-T1)	tRNA-promoter-TSS (ENSRNA049760714-T1)	105	ONH92853	PRUPE_8G200200	ONH92853			PRUPE_8G200200
K27_8_peak_105	G1	2078093	2078499	+	61	NA	exon (XLOC_000155_u_TCONS_00000283, exon 1 of 1)	-exon (XLOC_000155_u_TCONS_00000283, exon 1 of 1)	139	XLOC_000155_u_TCONS_00000283	XLOC_000155	XLOC_000155_u_TCONS_00000283
K27_8_peak_5297	G4	13309034	13309247	+	61	NA	exon (ONI13280, exon 1 of 2)	-exon (ONI13280, exon 1 of 2)	176	ONI13280	PRUPE_4G213300	ONI13280			PRUPE_4G213300
K27_8_peak_1415	G1	32824011	32824179	+	61	NA	intron (ONI32185_m_TCONS_00008534, intron 15 of 21)	-intron (ONI32185, intron 16 of 22)	-9452	ONI32184	PRUPE_1G352900	ONI32184			PRUPE_1G352900
K27_8_peak_3724	G3	6766033	6766262	+	61	NA	TTS (XLOC_011976_u_TCONS_00021114)	#NAME?	690	XLOC_011976_u_TCONS_00021114	XLOC_011976	XLOC_011976_u_TCONS_00021114
K27_8_peak_7586	G6	25257463	25257642	+	61	NA	promoter-TSS (ONI03526)	#NAME?	-947	ONI03526	PRUPE_6G262700	ONI03526			PRUPE_6G262700
K27_8_peak_5924	G5	6293501	6293690	+	61	NA	TTS (ONI06392)	#NAME?	1719	ONI06392	PRUPE_5G058200	ONI06392			PRUPE_5G058200
K27_8_peak_8668	G7	17430400	17430609	+	61	NA	exon (ONH97185, exon 6 of 7)	-exon (ONH97185, exon 6 of 7)	1447	ONH97187	PRUPE_7G174600	ONH97185			PRUPE_7G174600
K27_8_peak_1774	G1	38379288	38379533	+	61	NA	promoter-TSS (ENSRNA049996249-T1)	pre_miRNA-promoter-TSS (ENSRNA049996249-T1)	139	XLOC_006164_u_TCONS_00011050_plus	XLOC_006164_plus	XLOC_006164_u_TCONS_00011050_plus
K27_8_peak_2738	G2	17746663	17746807	+	61	NA	intron (ONI22296, intron 1 of 4)	-intron (ONI22296, intron 1 of 4)	405	ONI22296	PRUPE_2G119700	ONI22296			PRUPE_2G119700
K27_8_peak_331	G1	6421624	6421769	+	61	NA	exon (ONI27437, exon 4 of 12)	-exon (ONI27437, exon 4 of 12)	2005	ONI27437_n_TCONS_00005873	PRUPE_1G086300	ONI27437_n_TCONS_00005873			PRUPE_1G086300
K27_8_peak_23	G1	637980	638111	+	60	NA	exon (ONI26159, exon 4 of 4)	-exon (ONI26159, exon 4 of 4)	-1394	ONI26158	PRUPE_1G007300	ONI26158			PRUPE_1G007300
K27_8_peak_1669	G1	37019645	37019864	+	60	NA	exon (ONI33559, exon 2 of 2)	-exon (ONI33559, exon 2 of 2)	1982	ONI33559	PRUPE_1G432400	ONI33559			PRUPE_1G432400
K27_8_peak_2611	G2	14861061	14861306	+	60	NA	promoter-TSS (ONI21857)	#NAME?	-985	ONI21857	PRUPE_2G094000	ONI21857			PRUPE_2G094000
K27_8_peak_2532	G2	11824139	11824289	+	60	NA	exon (ONI21630, exon 1 of 2)	-exon (ONI21630, exon 1 of 2)	614	ONI21631	PRUPE_2G076900	ONI21630			PRUPE_2G076900
K27_8_peak_8166	G7	8398081	8398227	+	60	NA	exon (ONH95027, exon 1 of 3)	-exon (ONH95027, exon 1 of 3)	2406	ONH95027	PRUPE_7G047400	ONH95027			PRUPE_7G047400
K27_8_peak_4644	G4	1281894	1282053	+	60	NA	promoter-TSS (ONI10110_m_TCONS_00026190)	#NAME?	-298	ONI10110_m_TCONS_00026190	PRUPE_4G027500	ONI10110_m_TCONS_00026190			PRUPE_4G027500
K27_8_peak_3678	G3	5369819	5369965	+	60	NA	TTS (ONI16016)	#NAME?	19881	ONI16018	PRUPE_3G074200	ONI16016			PRUPE_3G074200
K27_8_peak_9843	G8	20363994	20364285	+	60	NA	TTS (ONH93340)	#NAME?	1451	ONH93340	PRUPE_8G227100	ONH93340			PRUPE_8G227100
K27_8_peak_8274	G7	11057217	11057689	+	60	NA	intron (ONH95469, intron 7 of 10)	-intron (ONH95468, intron 7 of 10)	2717	ONH95469	PRUPE_7G073000	ONH95469			PRUPE_7G073000
K27_8_peak_8163	G7	8311657	8311854	+	60	NA	exon (ONH95019, exon 1 of 2)	-exon (ONH95019, exon 1 of 2)	331	ONH95019	PRUPE_7G046800	ONH95019			PRUPE_7G046800
K27_8_peak_4930	G4	5986006	5986349	+	60	NA	exon (ONI11549, exon 1 of 1)	-exon (ONI11549, exon 1 of 1)	291	ONI11549	PRUPE_4G112800	ONI11549			PRUPE_4G112800
K27_8_peak_1100	G1	26607751	26607874	+	60	NA	intron (ONI30520, intron 4 of 8)	-intron (ONI30520, intron 4 of 8)	2137	ONI30520	PRUPE_1G255300	ONI30520			PRUPE_1G255300
K27_8_peak_9307	G8	9853687	9853885	+	60	NA	exon (ONH90652, exon 1 of 2)	-exon (ONH90652, exon 1 of 2)	124	ONH90652	PRUPE_8G066800	ONH90652			PRUPE_8G066800
K27_8_peak_1107	G1	26735999	26736148	+	60	NA	exon (ONI30544, exon 4 of 7)	-exon (ONI30544, exon 4 of 7)	1125	ONI30544_m_TCONS_00002194	PRUPE_1G257200	ONI30544			PRUPE_1G257200
K27_8_peak_4056	G3	17622959	17623292	+	60	NA	promoter-TSS (ONI17414)	#NAME?	-814	ONI17414	PRUPE_3G157600	ONI17414_j_TCONS_00018748			PRUPE_3G157600
K27_8_peak_9360	G8	11027468	11027674	+	60	NA	TTS (ONH90813)	#NAME?	203	ONH90813_p_TCONS_00050470_minus	PRUPE_8G076000_P_minus	ONH90813_p_TCONS_00050470_minus			PRUPE_8G076000
K27_8_peak_4437	G3	25127659	25127811	+	60	NA	TTS (ONI19283)	#NAME?	-2226	ONI19288	PRUPE_3G269600	ONI19288			PRUPE_3G269600
K27_8_peak_5149	G4	9735821	9736002	+	60	NA	TTS (ONI12489)	#NAME?	4262	ENSRNA049996749-T1	ENSRNA049996749	ENSRNA049996749-T1			ppe-MIR6267a			pre_miRNA
K27_8_peak_1322	G1	30996366	30996556	+	60	NA	exon (ONI31677, exon 4 of 4)	-exon (ONI31677, exon 4 of 4)	2231	ONI31677_m_TCONS_00008285	PRUPE_1G325000	ONI31677_m_TCONS_00008285			PRUPE_1G325000
K27_8_peak_914	G1	22690053	22690200	+	60	NA	promoter-TSS (ONI29763)	#NAME?	-468	ONI29763	PRUPE_1G213600	ONI29763			PRUPE_1G213600
K27_8_peak_8523	G7	15019683	15019953	+	60	NA	intron (ONH96457, intron 1 of 3)	-intron (ONH96457, intron 1 of 3)	731	ONH96457	PRUPE_7G130700	ONH96457			PRUPE_7G130700
K27_8_peak_5987a	G5	8716354	8716644	+	60	NA	TTS (ONI06644)	#NAME?	2753	ONI06644	PRUPE_5G072400	ONI06644			PRUPE_5G072400
K27_8_peak_8885b	G7	21071230	21071888	+	60	NA	promoter-TSS (ONH98408)	#NAME?	-866	ONH98408	PRUPE_7G248300	ONH98408			PRUPE_7G248300
K27_8_peak_7278	G6	17892637	17892822	+	60	NA	promoter-TSS (ONI02052)	#NAME?	-315	ONI02052	PRUPE_6G174300	ONI02052			PRUPE_6G174300
K27_8_peak_2289	G2	2144550	2144695	+	60	NA	exon (ONI20553, exon 3 of 30)	-exon (ONI20553, exon 3 of 30)	1012	ONI20553_m_TCONS_00011279	PRUPE_2G022000	ONI20554			PRUPE_2G022000
K27_8_peak_8342	G7	12511391	12511536	+	60	NA	promoter-TSS (ONH95859)	#NAME?	-172	ONH95859	PRUPE_7G092500	ONH95859			PRUPE_7G092500
K27_8_peak_110	G1	2132886	2133032	+	60	NA	TTS (ONI26509)	#NAME?	1664	ONI26509	PRUPE_1G029700	ONI26509			PRUPE_1G029700
K27_8_peak_8475	G7	14221286	14221433	+	60	NA	intron (ONH96270, intron 1 of 2)	-intron (ONH96270, intron 1 of 2)	408	ONH96270	PRUPE_7G117400	ONH96270			PRUPE_7G117400
K27_8_peak_3449	G3	346606	346806	+	60	NA	intron (ONI14745, intron 3 of 9)	-intron (ONI14745, intron 3 of 9)	1969	ONI14745	PRUPE_3G005800	ONI14745			PRUPE_3G005800
K27_8_peak_1932	G1	42048527	42048673	+	60	NA	intron (ONI35021, intron 2 of 2)	-intron (ONI35021, intron 2 of 2)	888	ONI35021	PRUPE_1G510700	ONI35021			PRUPE_1G510700
K27_8_peak_2946	G2	21767073	21767304	+	59	NA	intron (ONI23113, intron 3 of 10)	-intron (ONI23104, intron 3 of 10)	1341	ONI23113	PRUPE_2G170500	ONI23105_m_TCONS_00015628			PRUPE_2G170500
K27_8_peak_8995	G8	624351	624497	+	59	NA	promoter-TSS (ONH89669)	#NAME?	66	ONH89669	PRUPE_8G008200	ONH89669			PRUPE_8G008200
K27_8_peak_5793	G5	3001774	3001922	+	59	NA	exon (ONI05852, exon 1 of 1)	-exon (ONI05852, exon 1 of 1)	247	ONI05852	PRUPE_5G026600	ONI05852			PRUPE_5G026600
K27_8_peak_2321	G2	3318458	3318707	+	59	NA	exon (ONI20722, exon 1 of 2)	-exon (ONI20722, exon 1 of 2)	306	ONI20722	PRUPE_2G030800	ONI20722			PRUPE_2G030800
K27_8_peak_8111	G7	6380519	6380677	+	59	NA	intron (ONH94842, intron 3 of 7)	-intron (ONH94842, intron 3 of 7)	4630	ONH94842	PRUPE_7G034400	ONH94842			PRUPE_7G034400
K27_8_peak_4377c	G3	24408592	24411351	+	59	NA	promoter-TSS (ONI19040_p_TCONS_00019624)	#NAME?	26	ONI19040_p_TCONS_00019624	PRUPE_3G255500_P	ONI19040_p_TCONS_00019623			PRUPE_3G255500
K27_8_peak_2262	G2	1459807	1459953	+	59	NA	exon (ONI20441, exon 7 of 7)	-exon (ONI20441, exon 7 of 7)	6416	ONI20441	PRUPE_2G015800	ONI20441			PRUPE_2G015800
K27_8_peak_8832	G7	20252307	20252576	+	59	NA	promoter-TSS (ONH98125)	#NAME?	-620	ONH98125	PRUPE_7G231100	ONH98125			PRUPE_7G231100
K27_8_peak_1425	G1	33011023	33011169	+	59	NA	exon (ONI32245, exon 1 of 4)	-exon (ONI32245, exon 1 of 4)	548	ONI32245	PRUPE_1G356000	ONI32245			PRUPE_1G356000
K27_8_peak_3764	G3	7319347	7319493	+	59	NA	promoter-TSS (ONI16413)	#NAME?	-295	ONI16413	PRUPE_3G096900	ONI16413			PRUPE_3G096900
K27_8_peak_9383	G8	11871630	11871777	+	59	NA	promoter-TSS (XLOC_028654_u_TCONS_00050475_plus)	#NAME?	-449	XLOC_028654_u_TCONS_00050475_plus	XLOC_028654_plus	XLOC_028654_u_TCONS_00050475_plus
K27_8_peak_2221a	G2	310209	310519	+	59	NA	TTS (ONI20194)	#NAME?	1564	ONI20194	PRUPE_2G002300	ONI20194			PRUPE_2G002300
K27_8_peak_7279	G6	17897564	17897775	+	59	NA	exon (ONI02054, exon 1 of 4)	-exon (ONI02054, exon 1 of 4)	1681	ONI02054	PRUPE_6G174500	ONI02054			PRUPE_6G174300
K27_8_peak_863b	G1	20333390	20333647	+	59	NA	TTS (ONI29595)	#NAME?	1119	ONI29595	PRUPE_1G203800	ONI29595			PRUPE_1G203800
K27_8_peak_4411	G3	24823222	24823361	+	59	NA	promoter-TSS (ONI19170)	#NAME?	-54	ONI19174	PRUPE_3G263100	ONI19176			PRUPE_3G263100
K27_8_peak_5940	G5	6670140	6670298	+	59	NA	TTS (ENSRNA050003259-T1)	rRNA-TTS (ENSRNA050003259-T1)	598	ENSRNA050003259-T1	ENSRNA050003259	ENSRNA050003259-T1			LSU_rRNA_eukarya			rRNA
K27_8_peak_8031	G7	3406215	3406361	+	59	NA	TTS (ONH94547)	#NAME?	918	ONH94547	PRUPE_7G022000	ONH94547			PRUPE_7G022000
K27_8_peak_6123	G5	11279464	11279610	+	59	NA	promoter-TSS (ONI07217)	#NAME?	-227	ONI07218	PRUPE_5G106800	ONI07217			PRUPE_5G106800
K27_8_peak_8614	G7	16470104	16470333	+	59	NA	exon (ONH96844, exon 1 of 2)	-exon (ONH96844, exon 1 of 2)	616	ONH96846	PRUPE_7G155700	ONH96844			PRUPE_7G155700
K27_8_peak_1765	G1	38227856	38228002	+	59	NA	intron (ONI33949, intron 16 of 16)	-intron (ONI33945, intron 16 of 17)	-2643	ONI33950	PRUPE_1G455200	ONI33950			PRUPE_1G455200
K27_8_peak_84	G1	1701305	1701485	+	59	NA	exon (ONI26435, exon 1 of 1)	-exon (ONI26435, exon 1 of 1)	1086	ONI26435	PRUPE_1G024600	ONI26435			PRUPE_1G024600
K27_8_peak_1431	G1	33170914	33171060	+	59	NA	promoter-TSS (ONI32292)	#NAME?	-100	ONI32292	PRUPE_1G358800	ONI32292			PRUPE_1G358800
K27_8_peak_6422	G5	16630032	16630163	+	59	NA	intron (ONI08936, intron 1 of 7)	-intron (ONI08936, intron 1 of 7)	736	ONI08936	PRUPE_5G208500	ONI08936			PRUPE_5G208500
K27_8_peak_227	G1	4563551	4563709	+	59	NA	promoter-TSS (ONI27029)	#NAME?	-440	ONI27037	PRUPE_1G064000	ONI27031			PRUPE_1G064000
K27_8_peak_791b	G1	17508098	17508425	+	59	NA	exon (ONI29250, exon 1 of 1)	-exon (ONI29250, exon 1 of 1)	452	ONI29250	PRUPE_1G189500	ONI29250			PRUPE_1G189500
K27_8_peak_2646	G2	15587233	15587359	+	58	NA	intron (ONI21983, intron 1 of 1)	-intron (ONI21983, intron 1 of 1)	1934	ONI21983	PRUPE_2G099900	ONI21983			PRUPE_2G099900
K27_8_peak_8241	G7	10409681	10409828	+	58	NA	exon (ONH95345, exon 1 of 1)	-exon (ONH95345, exon 1 of 1)	-1838	ONH95343_m_TCONS_00043427	PRUPE_7G065600	ONH95343			PRUPE_7G065600
K27_8_peak_4002	G3	16023451	16023597	+	58	NA	intron (ONI17221_j_TCONS_00021598, intron 3 of 5)	-intron (ONI17221, intron 2 of 3)	2043	ONI17221	PRUPE_3G146500_3G146600_3G146700	ONI17221_j_TCONS_00021598			PRUPE_3G146500
K27_8_peak_5268	G4	12846753	12846899	+	58	NA	intron (ONI13150, intron 2 of 8)	-intron (ONI13150, intron 2 of 8)	507	ONI13150	PRUPE_4G205900	ONI13150			PRUPE_4G205900
K27_8_peak_6850b	G6	6208840	6209102	+	58	NA	TTS (ONI00471)	#NAME?	1839	ONI00471	PRUPE_6G090700	ONI00471			PRUPE_6G090700
K27_8_peak_1378b	G1	32049712	32049984	+	58	NA	exon (ONI31955, exon 3 of 3)	-exon (ONI31955, exon 3 of 3)	3474	ONI31955_m_TCONS_00002954	PRUPE_1G341000	ONI31955			PRUPE_1G341000
K27_8_peak_6710	G6	3205999	3206145	+	58	NA	TTS (ONH99694)	#NAME?	1743	ONH99694_m_TCONS_00033846	PRUPE_6G044100	ONH99694			PRUPE_6G044100
K27_8_peak_3918b	G3	12566325	12566714	+	58	NA	intron (ONI16894, intron 3 of 4)	-intron (ONI16893, intron 4 of 5)	3476	ONI16894	PRUPE_3G127700	ONI16893			PRUPE_3G127700
K27_8_peak_3325	G2	28245534	28245699	+	58	NA	promoter-TSS (ONI25174)	#NAME?	-76	ONI25174	PRUPE_2G286000	ONI25173			PRUPE_2G286000
K27_8_peak_8583	G7	16013931	16014078	+	58	NA	promoter-TSS (ONH96718)	#NAME?	-617	ONH96718	PRUPE_7G147200	ONH96718			PRUPE_7G147200
K27_8_peak_5295	G4	13298587	13298751	+	58	NA	TTS (ONI13279)	#NAME?	4467	ONI13279	PRUPE_4G213200	ONI13279			PRUPE_4G213200
K27_8_peak_4553	G3	27141011	27141157	+	58	NA	intron (ONI20075, intron 2 of 3)	-intron (ONI20075, intron 2 of 3)	694	ONI20076	PRUPE_3G313700	ONI20075			PRUPE_3G313700
K27_8_peak_629	G1	12817614	12817761	+	58	NA	promoter-TSS (ONI28774)	#NAME?	-8	ONI28774	PRUPE_1G160600	ONI28773			PRUPE_1G160600
K27_8_peak_7500	G6	23936679	23936839	+	58	NA	intron (ONI03127, intron 1 of 2)	-intron (ONI03126, intron 1 of 2)	1193	ONI03127	PRUPE_6G240600	ONI03127			PRUPE_6G240600
K27_8_peak_1931	G1	42038894	42039041	+	58	NA	TTS (ONI35019)	#NAME?	973	ONI35019	PRUPE_1G510500	ONI35019			PRUPE_1G510500
K27_8_peak_6405a	G5	16428052	16428467	+	58	NA	intron (ONI08869, intron 1 of 2)	-intron (ONI08869, intron 1 of 2)	2043	ONI08869	PRUPE_5G205200	ONI08869			PRUPE_5G205200
K27_8_peak_6116	G5	11217764	11217942	+	58	NA	promoter-TSS (ONI07200)	#NAME?	-984	ONI07200	PRUPE_5G105800	ONI07200			PRUPE_5G105800
K27_8_peak_8915	G7	21701718	21701864	+	58	NA	promoter-TSS (ENSRNA049997146-T1)	pre_miRNA-promoter-TSS (ENSRNA049997146-T1)	406	ONH98670	PRUPE_7G261100	ONH98670			PRUPE_7G261100
K27_8_peak_8939	G7	22000761	22000885	+	58	NA	intron (ONH98800, intron 11 of 11)	-intron (ONH98798, intron 12 of 12)	2495	ONH98802	PRUPE_7G266800	ONH98802			PRUPE_7G266800
K27_8_peak_8785	G7	19509404	19509551	+	58	NA	promoter-TSS (ONH97873)	#NAME?	71	ONH97873	PRUPE_7G215500	ONH97874			PRUPE_7G215500
K27_8_peak_1484	G1	33881176	33881353	+	58	NA	TTS (ONI32541)	#NAME?	2171	ONI32541	PRUPE_1G371800	ONI32542			PRUPE_1G371800
K27_8_peak_3998	G3	15851642	15851863	+	58	NA	exon (ONI17205, exon 8 of 8)	-exon (ONI17205, exon 8 of 8)	-1995	ONI17206	PRUPE_3G145100	ONI17206			PRUPE_3G145100
K27_8_peak_32	G1	768353	768500	+	58	NA	TTS (ONI26210)	#NAME?	1423	ONI26210	PRUPE_1G009800	ONI26210			PRUPE_1G009800
K27_8_peak_4223	G3	21371040	21371207	+	58	NA	exon (ONI18278, exon 7 of 10)	-exon (ONI18278, exon 7 of 10)	-2283	ONI18276_m_TCONS_00022132	PRUPE_3G206800	ONI18276			PRUPE_3G206800
K27_8_peak_9672	G8	17668849	17668996	+	58	NA	exon (ONH92408, exon 5 of 5)	-exon (ONH92408, exon 5 of 5)	-1860	ONH92408_p_TCONS_00050498_minus	PRUPE_8G173800_P_minus	ONH92408_p_TCONS_00050498_minus			PRUPE_8G173800
K27_8_peak_4031	G3	16593758	16593906	+	58	NA	TTS (ONI17331)	#NAME?	-2334	ONI17332	PRUPE_3G152100	ONI17332			PRUPE_3G152100
K27_8_peak_6301	G5	14559963	14560131	+	58	NA	exon (ONI08290, exon 1 of 2)	-exon (ONI08290, exon 1 of 2)	817	ONI08290	PRUPE_5G169700	ONI08290			PRUPE_5G169700
K27_8_peak_4480	G3	25710621	25710767	+	58	NA	exon (ONI19517, exon 1 of 1)	-exon (ONI19517, exon 1 of 1)	-1124	ONI19516	PRUPE_3G282600	ONI19516			PRUPE_3G282600
K27_8_peak_3544	G3	2508271	2508419	+	58	NA	exon (ONI15268, exon 1 of 1)	-exon (ONI15268, exon 1 of 1)	485	ONI15268	PRUPE_3G034300	ONI15268			PRUPE_3G034300
K27_8_peak_9714	G8	18339980	18340189	+	58	NA	exon (ONH92630, exon 4 of 7)	-exon (ONH92630, exon 4 of 7)	3481	ONH92630	PRUPE_8G185300	ONH92630			PRUPE_8G185300
K27_8_peak_6766	G6	4200856	4201002	+	58	NA	promoter-TSS (ONH99981)	#NAME?	-7	ONH99981	PRUPE_6G060700	ONH99977			PRUPE_6G060700
K27_8_peak_2062	G1	44672479	44672678	+	58	NA	promoter-TSS (ONI35623)	#NAME?	67	ONI35623	PRUPE_1G546600	ONI35623			PRUPE_1G546600
K27_8_peak_2878	G2	20332755	20332928	+	58	NA	TTS (ONI22721)	#NAME?	1812	ONI22721	PRUPE_2G147000	ONI22721			PRUPE_2G147000
K27_8_peak_4841	G4	4636705	4636860	+	58	NA	promoter-TSS (ONI11205_x_TCONS_00026712)	#NAME?	256	ONI11209_p_TCONS_00028724_plus	PRUPE_4G092600_P_plus	ONI11209_p_TCONS_00028724_plus			PRUPE_4G092600
K27_8_peak_5118	G4	9242892	9243038	+	58	NA	promoter-TSS (ONI12391)	#NAME?	-74	ONI12391	PRUPE_4G161300	ONI12391			PRUPE_4G161300
K27_8_peak_5031	G4	7731009	7731221	+	58	NA	intron (ONI11990, intron 1 of 2)	-intron (ONI11990, intron 1 of 2)	475	ONI11990	PRUPE_4G138500	ONI11990			PRUPE_4G138500
K27_8_peak_1937	G1	42075255	42075400	+	58	NA	TTS (ONI35024)	#NAME?	3398	ONI35024	PRUPE_1G510900	ONI35024			PRUPE_1G510900
K27_8_peak_9407	G8	12281051	12281197	+	58	NA	intron (ONH91033, intron 7 of 16)	-intron (ONH91032, intron 7 of 18)	1992	ONH91033	PRUPE_8G089500	ONH91033			PRUPE_8G089500
K27_8_peak_9598	G8	16196987	16197133	+	58	NA	promoter-TSS (ONH91961)	#NAME?	-448	ONH91961	PRUPE_8G146600	ONH91960			PRUPE_8G146600
K27_8_peak_9874	G8	20681346	20681488	+	58	NA	intron (ONH93449, intron 5 of 7)	-intron (ONH93446, intron 14 of 16)	2188	ONH93449	PRUPE_8G233000	ONH93446			PRUPE_8G233000
K27_8_peak_6323	G5	14908245	14908450	+	58	NA	TTS (ONI08395)	#NAME?	1621	ONI08395	PRUPE_5G175300	ONI08395			PRUPE_5G175300
K27_8_peak_2199	G1	47662061	47662425	+	58	NA	exon (ONI36488, exon 3 of 4)	-exon (ONI36488, exon 3 of 4)	1528	ONI36491	PRUPE_1G587100	ONI36488			PRUPE_1G587100
K27_8_peak_4814	G4	4270525	4270741	+	58	NA	exon (ONI11089, exon 1 of 1)	-exon (ONI11089, exon 1 of 1)	999	ONI11089	PRUPE_4G086800	ONI11089			PRUPE_4G086800
K27_8_peak_4153	G3	19485123	19485269	+	58	NA	TTS (ONI17771)	#NAME?	-2615	ONI17770	PRUPE_3G178200	ONI17770			PRUPE_3G178200
K27_8_peak_9759	G8	19145884	19146031	+	58	NA	TTS (ONH92944)	#NAME?	759	ONH92943	PRUPE_8G203800	ONH92943			PRUPE_8G203800
K27_8_peak_2746	G2	17893291	17893437	+	58	NA	exon (ONI22328, exon 3 of 7)	-exon (ONI22328, exon 3 of 7)	1253	ONI22328	PRUPE_2G121700	ONI22328			PRUPE_2G121700
K27_8_peak_4287	G3	22402245	22402438	+	58	NA	promoter-TSS (ONI18580)	#NAME?	-559	ONI18580	PRUPE_3G224700	ONI18580			PRUPE_3G224700
K27_8_peak_443	G1	8534743	8534897	+	57	NA	exon (ONI27822, exon 1 of 7)	-exon (ONI27822, exon 1 of 7)	925	ONI27822	PRUPE_1G106400	ONI27822_m_TCONS_00006101			PRUPE_1G106400
K27_8_peak_6412	G5	16521465	16521612	+	57	NA	intron (ONI08898, intron 2 of 3)	-intron (ONI08898, intron 2 of 3)	764	ONI08898	PRUPE_5G207000	ONI08898			PRUPE_5G207000
K27_8_peak_6028	G5	9562367	9562541	+	57	NA	TTS (ONI06805)	#NAME?	6467	ONI06803	PRUPE_5G082200	ONI06803			PRUPE_5G082200
K27_8_peak_9889	G8	20815561	20815720	+	57	NA	exon (ONH93491, exon 2 of 4)	-exon (ONH93491, exon 2 of 4)	2017	ONH93491	PRUPE_8G234900	ONH93491			PRUPE_8G234900
K27_8_peak_2043	G1	44383239	44383389	+	57	NA	exon (ONI35563, exon 6 of 7)	-exon (ONI35563, exon 6 of 7)	1854	ONI35564	PRUPE_1G543100	ONI35564			PRUPE_1G543100
K27_8_peak_1256	G1	29709283	29709432	+	57	NA	exon (ONI31266, exon 19 of 20)	-exon (ONI31266, exon 19 of 20)	5802	ONI31267	PRUPE_1G302700	ONI31266			PRUPE_1G302700
K27_8_peak_6125	G5	11290912	11291058	+	57	NA	exon (ONI07224, exon 14 of 15)	-exon (ONI07224, exon 14 of 15)	-1825	ONI07220	PRUPE_5G106900	ONI07220			PRUPE_5G106900
K27_8_peak_2086	G1	45124100	45124301	+	57	NA	TTS (ONI35737)	#NAME?	2163	ONI35744	PRUPE_1G552100	ONI35744			PRUPE_1G552100
K27_8_peak_3451b	G3	358851	359159	+	57	NA	TTS (ONI14748)	#NAME?	-2289	ONI14746	PRUPE_3G005900	ONI14746			PRUPE_3G005900
K27_8_peak_6616	G6	1829756	1829899	+	57	NA	promoter-TSS (ONH99282)	#NAME?	-919	ONH99282_m_TCONS_00036868	PRUPE_6G022700	ONH99282_m_TCONS_00036868			PRUPE_6G022700
K27_8_peak_2305	G2	2864250	2864396	+	57	NA	exon (ONI20651, exon 3 of 3)	-exon (ONI20651, exon 3 of 3)	2053	ONI20651	PRUPE_2G027500	ONI20651			PRUPE_2G027500
K27_8_peak_9437	G8	13144457	13144673	+	57	NA	intron (ONH91225, intron 21 of 22)	-intron (ONH91224, intron 23 of 25)	10249	ONH91222	PRUPE_8G100000	ONH91223			PRUPE_8G100000
K27_8_peak_4217	G3	21061746	21061939	+	57	NA	promoter-TSS (ONI18219)	#NAME?	358	ONI18218	PRUPE_3G202700	ONI18218			PRUPE_3G202700
K27_8_peak_5078	G4	8776737	8776905	+	57	NA	exon (ONI12242, exon 4 of 5)	-exon (ONI12242, exon 4 of 5)	-2023	ONI12243	PRUPE_4G153100	ONI12243			PRUPE_4G153100
K27_8_peak_5412	G4	16822184	16822330	+	57	NA	intron (ONI13875, intron 3 of 6)	-intron (ONI13875, intron 3 of 6)	2445	ONI13875	PRUPE_4G251300	ONI13875			PRUPE_4G251300
K27_8_peak_1811	G1	39127905	39128088	+	57	NA	promoter-TSS (ONI34229)	#NAME?	-426	ONI34229	PRUPE_1G469600	ONI34229			PRUPE_1G469600
K27_8_peak_5326b	G4	13794674	13795081	+	57	NA	intron (ONI13405, intron 1 of 3)	-intron (ONI13405, intron 1 of 3)	862	ONI13405	PRUPE_4G219500	ONI13405			PRUPE_4G219500
K27_8_peak_9330	G8	10425266	10425412	+	57	NA	exon (ONH90717, exon 1 of 7)	-exon (ONH90717, exon 1 of 7)	635	ONH90717	PRUPE_8G071200	ONH90717			PRUPE_8G071200
K27_8_peak_530	G1	10560928	10561077	+	57	NA	exon (ONI28242, exon 1 of 2)	-exon (ONI28242, exon 1 of 2)	135	ONI28242	PRUPE_1G133600	ONI28242			PRUPE_1G133600
K27_8_peak_9445	G8	13264809	13264960	+	57	NA	exon (ONH91234, exon 3 of 3)	-exon (ONH91234, exon 3 of 3)	1898	ONH91234	PRUPE_8G101000	ONH91234			PRUPE_8G101000
K27_8_peak_3573	G3	2973541	2973766	+	56	NA	promoter-TSS (ONI15391)	#NAME?	-179	ONI15391	PRUPE_3G041700	ONI15391			PRUPE_3G041700
K27_8_peak_9854	G8	20427003	20427149	+	56	NA	exon (ONH93353, exon 7 of 26)	-exon (ONH93353, exon 7 of 26)	1646	ONH93358	PRUPE_8G228100	ONH93353			PRUPE_8G228100
K27_8_peak_3025	G2	23210545	23210690	+	56	NA	exon (ONI23539, exon 1 of 1)	-exon (ONI23539, exon 1 of 1)	191	ONI23539	PRUPE_2G193700	ONI23539			PRUPE_2G193700
K27_8_peak_5751	G5	2127053	2127208	+	56	NA	exon (ONI05691_m_TCONS_00029033, exon 2 of 2)	-exon (ONI05691_m_TCONS_00029033, exon 2 of 2)	2851	ONI05691_n_TCONS_00029035	PRUPE_5G019400	ONI05691_m_TCONS_00029033			PRUPE_5G019400
K27_8_peak_8622	G7	16637932	16638083	+	56	NA	TTS (ONH96913)	#NAME?	1281	ONH96913	PRUPE_7G159200	ONH96913			PRUPE_7G159200
K27_8_peak_647	G1	13226299	13226445	+	56	NA	TTS (ONI28839)	#NAME?	1075	ONI28837	PRUPE_1G164100	ONI28837			PRUPE_1G164100
K27_8_peak_5761	G5	2249219	2249556	+	56	NA	promoter-TSS (ONI05716)	#NAME?	-595	ONI05716	PRUPE_5G020800	ONI05716			PRUPE_5G020800
K27_8_peak_1406	G1	32542249	32542396	+	56	NA	promoter-TSS (ONI32099)	#NAME?	-155	ONI32102	PRUPE_1G348500	ONI32102			PRUPE_1G348500
K27_8_peak_6050	G5	9934042	9934285	+	56	NA	exon (ONI06908, exon 10 of 10)	-exon (ONI06908, exon 10 of 10)	-2661	ONI06910	PRUPE_5G088400	ONI06910			PRUPE_5G088400
K27_8_peak_9891	G8	20844737	20844887	+	56	NA	exon (ONH93520, exon 4 of 8)	-exon (ONH93520, exon 4 of 8)	1500	ONH93520	PRUPE_8G235400	ONH93520			PRUPE_8G235400
K27_8_peak_8695	G7	17799841	17799979	+	56	NA	exon (ONH97309, exon 3 of 5)	-exon (ONH97309, exon 3 of 5)	2256	ONH97309_j_TCONS_00042094	PRUPE_7G183200	ONH97309			PRUPE_7G183200
K27_8_peak_5879	G5	4891696	4891938	+	56	NA	exon (ONI06165, exon 1 of 1)	-exon (ONI06165, exon 1 of 1)	480	ONI06165	PRUPE_5G044900	ONI06165			PRUPE_5G044900
K27_8_peak_7151	G6	13325988	13326153	+	56	NA	exon (ONI01680_m_TCONS_00034856, exon 5 of 5)	-exon (ONI01680_m_TCONS_00034856, exon 5 of 5)	5947	ONI01681	PRUPE_6G153200	ONI01681			PRUPE_6G153200
K27_8_peak_6638	G6	1986922	1987296	+	56	NA	promoter-TSS (ONH99322)	#NAME?	98	XLOC_019054_u_TCONS_00033621	XLOC_019054	XLOC_019054_u_TCONS_00033621
K27_8_peak_309	G1	6036698	6036842	+	56	NA	intron (ONI27361, intron 2 of 3)	-intron (ONI27359, intron 2 of 5)	1917	ONI27361	PRUPE_1G081800	ONI27359_m_TCONS_00000758			PRUPE_1G081800
K27_8_peak_1160	G1	27721126	27721284	+	56	NA	promoter-TSS (ENSRNA049996069-T1)	pre_miRNA-promoter-TSS (ENSRNA049996069-T1)	-243	ENSRNA049996069-T1	ENSRNA049996069	ENSRNA049996069-T1			ppe-MIR395m			pre_miRNA
K27_8_peak_6336	G5	15103578	15103725	+	56	NA	promoter-TSS (ONI08464)	#NAME?	-603	ONI08465	PRUPE_5G179400	ONI08465			PRUPE_5G179400
K27_8_peak_5695	G5	764080	764386	+	56	NA	TTS (ENSRNA049760760-T1)	tRNA-TTS (ENSRNA049760760-T1)	471	ENSRNA049760760-T1	ENSRNA049760760	ENSRNA049760760-T1			tRNA-Asp			tRNA
K27_8_peak_3629	G3	4202156	4202307	+	56	NA	promoter-TSS (ONI15753)	#NAME?	67	ONI15753	PRUPE_3G059300	ONI15753			PRUPE_3G059300
K27_8_peak_1926	G1	41960745	41960886	+	56	NA	promoter-TSS (ONI34987)	#NAME?	-78	ONI34987	PRUPE_1G509000	ONI34988			PRUPE_1G509000
K27_8_peak_4424	G3	25002715	25002857	+	56	NA	promoter-TSS (ONI19252)	#NAME?	-589	ONI19252	PRUPE_3G267300	ONI19252			PRUPE_3G267300
K27_8_peak_9498b	G8	14482708	14482976	+	56	NA	promoter-TSS (ONH91487_p_TCONS_00050485_plus)	#NAME?	-538	ONH91487_p_TCONS_00050485_plus	PRUPE_8G118100_P_plus	ONH91487_p_TCONS_00050485_plus			PRUPE_8G118100
K27_8_peak_7893	G6	30573851	30574097	+	56	NA	TTS (ONI05244)	#NAME?	5596	ONI05244_m_TCONS_00036651	PRUPE_6G364000	ONI05244_m_TCONS_00036651			PRUPE_6G364000
K27_8_peak_4966	G4	6750212	6750384	+	56	NA	exon (ONI11747, exon 2 of 3)	-exon (ONI11747, exon 2 of 3)	1409	ONI11747	PRUPE_4G123700	ONI11748			PRUPE_4G123700
K27_8_peak_1235	G1	29263973	29264134	+	56	NA	exon (ONI31149, exon 2 of 4)	-exon (ONI31149, exon 2 of 4)	365	ONI31150	PRUPE_1G295900	ONI31149			PRUPE_1G295900
K27_8_peak_6893	G6	7139121	7139345	+	56	NA	exon (ONI00714, exon 1 of 3)	-exon (ONI00714, exon 1 of 3)	845	ONI00714	PRUPE_6G102500	ONI00714			PRUPE_6G102500
K27_8_peak_280	G1	5645743	5645889	+	56	NA	promoter-TSS (ONI27304)	#NAME?	-984	ONI27304	PRUPE_1G078500	ONI27304			PRUPE_1G078500
K27_8_peak_9728	G8	18492483	18492630	+	56	NA	TTS (ONH92685)	#NAME?	509	ONH92684	PRUPE_8G189200	ONH92684			PRUPE_8G189200
K27_8_peak_7396b	G6	21719649	21719907	+	56	NA	promoter-TSS (ONI02588)	#NAME?	-590	ONI02588	PRUPE_6G208700	ONI02588			PRUPE_6G208700
K27_8_peak_6677	G6	2679715	2679863	+	56	NA	TTS (ONH99540)	#NAME?	339	ONH99541	PRUPE_6G035700	ONH99541			PRUPE_6G035700
K27_8_peak_4416	G3	24875290	24875444	+	56	NA	exon (ONI19208, exon 1 of 1)	-exon (ONI19208, exon 1 of 1)	1885	ONI19208	PRUPE_3G264400	ONI19208			PRUPE_3G264400
K27_8_peak_3941	G3	13925364	13925557	+	56	NA	exon (ONI17004, exon 1 of 1)	-exon (ONI17004, exon 1 of 1)	680	ONI17004	PRUPE_3G133500	ONI17004			PRUPE_3G133500
K27_8_peak_9868	G8	20645507	20645667	+	56	NA	intron (ONH93438, intron 1 of 1)	-intron (ONH93436, intron 1 of 4)	754	ONH93437	PRUPE_8G232200	ONH93436			PRUPE_8G232200
K27_8_peak_4329	G3	23432626	23432767	+	56	NA	exon (ONI18802, exon 4 of 7)	-exon (ONI18802, exon 4 of 7)	-1234	ONI18804	PRUPE_3G240500	ONI18804			PRUPE_3G240500
K27_8_peak_2183	G1	47400449	47400717	+	56	NA	exon (ONI36409, exon 3 of 3)	-exon (ONI36409, exon 3 of 3)	3409	ONI36409	PRUPE_1G583600	ONI36409			PRUPE_1G583600
K27_8_peak_4489	G3	25842790	25842920	+	56	NA	promoter-TSS (ONI19574)	#NAME?	-310	ONI19574	PRUPE_3G285600	ONI19574			PRUPE_3G285600
K27_8_peak_5337	G4	14087398	14087544	+	56	NA	exon (ONI13465, exon 3 of 6)	-exon (ONI13465, exon 3 of 6)	752	ONI13466	PRUPE_4G224000	ONI13465_j_TCONS_00027922			PRUPE_4G224000
K27_8_peak_8115	G7	6677141	6677306	+	56	NA	exon (ONH94873, exon 11 of 21)	-exon (ONH94873, exon 11 of 21)	3721	ONH94874	PRUPE_7G036600	ONH94874			PRUPE_7G036600
K27_8_peak_1814	G1	39152594	39152782	+	56	NA	exon (ONI34238, exon 1 of 1)	-exon (ONI34238, exon 1 of 1)	5404	ONI34238	PRUPE_1G470000	ONI34238			PRUPE_1G470000
K27_8_peak_5655	G4	25414216	25414395	+	56	NA	exon (ONI14624, exon 5 of 5)	-exon (ONI14624, exon 5 of 5)	-2433	ONI14630	PRUPE_4G288900	ONI14630			PRUPE_4G288900
K27_8_peak_6729	G6	3442336	3442482	+	56	NA	TTS (ONH99751)	#NAME?	2568	ONH99751	PRUPE_6G047900	ONH99751			PRUPE_6G047900
K27_8_peak_8486	G7	14473920	14474101	+	56	NA	exon (ONH96338, exon 1 of 4)	-exon (ONH96338, exon 1 of 4)	266	ONH96338	PRUPE_7G121600	ONH96338			PRUPE_7G121600
K27_8_peak_9858	G8	20468154	20468293	+	56	NA	TTS (ONH93371)	#NAME?	165	ONH93371	PRUPE_8G228600	ONH93371			PRUPE_8G228600
K27_8_peak_4460	G3	25511268	25511414	+	55	NA	TTS (ONI19407)	#NAME?	1399	ONI19407	PRUPE_3G277800	ONI19407			PRUPE_3G277800
K27_8_peak_9986	G8	22404545	22404691	+	55	NA	exon (ONH94085, exon 1 of 1)	-exon (ONH94085, exon 1 of 1)	348	ONH94085	PRUPE_8G269500	ONH94085			PRUPE_8G269500
K27_8_peak_6214	G5	12840166	12840312	+	55	NA	TTS (ONI07673)	#NAME?	2841	ONI07673	PRUPE_5G134900	ONI07673			PRUPE_5G134900
K27_8_peak_3477	G3	956928	957104	+	55	NA	TTS (ONI14863)	#NAME?	1696	ONI14863	PRUPE_3G013600	ONI14863			PRUPE_3G013600
K27_8_peak_6429	G5	16741102	16741305	+	55	NA	promoter-TSS (ONI08977)	#NAME?	-385	ONI08977	PRUPE_5G210500	ONI08982_n_TCONS_00032968			PRUPE_5G210500
K27_8_peak_5950	G5	7772612	7772868	+	55	NA	exon (ONI06486, exon 12 of 12)	-exon (ONI06486, exon 12 of 12)	5994	ONI06487	PRUPE_5G063900	ONI06487			PRUPE_5G063900
K27_8_peak_6791	G6	4838571	4838716	+	55	NA	promoter-TSS (ONI00148_p_TCONS_00040256_plus)	#NAME?	-261	ONI00148_p_TCONS_00040256_plus	PRUPE_6G070500_P_plus	ONI00148_p_TCONS_00040256_plus			PRUPE_6G070500
K27_8_peak_7206	G6	15022789	15022934	+	55	NA	promoter-TSS (ENSRNA049761023-T1)	tRNA-promoter-TSS (ENSRNA049761023-T1)	-274	ENSRNA049761023-T1	ENSRNA049761023	ENSRNA049761023-T1			tRNA-Tyr			tRNA
K27_8_peak_6092	G5	10639139	10639583	+	55	NA	TTS (ONI07062)	#NAME?	1586	ONI07062	PRUPE_5G097800	ONI07062			PRUPE_5G097800
K27_8_peak_7856	G6	29975725	29975939	+	55	NA	TTS (ONI05016)	#NAME?	-4621	ONI05014	PRUPE_6G351700	ONI05014			PRUPE_6G351700
K27_8_peak_8521	G7	15002790	15003157	+	55	NA	exon (ONH96452, exon 1 of 1)	-exon (ONH96452, exon 1 of 1)	1258	ONH96452	PRUPE_7G130300	ONH96452			PRUPE_7G130300
K27_8_peak_5871	G5	4691021	4691340	+	55	NA	promoter-TSS (ONI06131)	#NAME?	-112	ONI06131	PRUPE_5G042500	ONI06131			PRUPE_5G042500
K27_8_peak_3733	G3	6891633	6891788	+	55	NA	promoter-TSS (ONI16320)	#NAME?	-840	ONI16322	PRUPE_3G092100	ONI16322			PRUPE_3G092100
K27_8_peak_1540	G1	34888509	34888645	+	55	NA	intron (ONI32886_m_TCONS_00008899, intron 28 of 30)	-intron (ONI32886, intron 27 of 29)	-5121	ONI32885	PRUPE_1G391500	ONI32885			PRUPE_1G391500
K27_8_peak_5972	G5	8217454	8217596	+	55	NA	exon (ONI06559, exon 5 of 15)	-exon (ONI06559, exon 5 of 15)	-6774	ONI06559_p_TCONS_00033377_plus	PRUPE_5G068000_P_plus	ONI06559_p_TCONS_00033377_plus			PRUPE_5G068000
K27_8_peak_6420	G5	16585482	16585614	+	55	NA	promoter-TSS (ONI08924)	#NAME?	-412	ONI08924	PRUPE_5G208100	ONI08924			PRUPE_5G208100
K27_8_peak_4893	G4	5316996	5317226	+	55	NA	promoter-TSS (ONI11363_m_TCONS_00026826)	#NAME?	45	ONI11363_m_TCONS_00026826	PRUPE_4G103700	ONI11364			PRUPE_4G103700
K27_8_peak_8867	G7	20766850	20767001	+	55	NA	promoter-TSS (ENSRNA049760570-T1)	tRNA-promoter-TSS (ENSRNA049760570-T1)	-527	ENSRNA049760570-T1	ENSRNA049760570	ENSRNA049760570-T1			tRNA-Ser			tRNA
K27_8_peak_5739	G5	1804493	1804639	+	55	NA	exon (ONI05647, exon 1 of 1)	-exon (ONI05647, exon 1 of 1)	111	ONI05647	PRUPE_5G016700	ONI05647			PRUPE_5G016700
K27_8_peak_4834	G4	4600510	4600656	+	55	NA	TTS (ONI11203)	#NAME?	2018	ONI11203	PRUPE_4G092300	ONI11203			PRUPE_4G092300
K27_8_peak_6382	G5	15928308	15928448	+	55	NA	exon (ONI08716, exon 1 of 4)	-exon (ONI08716, exon 1 of 4)	384	ONI08716	PRUPE_5G196600	ONI08716			PRUPE_5G196600
K27_8_peak_8803	G7	19737734	19737880	+	55	NA	exon (ONH97945, exon 4 of 7)	-exon (ONH97945, exon 4 of 7)	2149	ONH97946_m_TCONS_00042416	PRUPE_7G220200	ONH97945			PRUPE_7G220200
K27_8_peak_8656	G7	17196709	17196830	+	55	NA	promoter-TSS (ONH97089)	#NAME?	10	ONH97089_m_TCONS_00041984	PRUPE_7G169400	ONH97089			PRUPE_7G169400
K27_8_peak_5343b	G4	14285018	14285288	+	55	NA	TTS (ONI13497)	#NAME?	1671	ONI13497	PRUPE_4G226000	ONI13497			PRUPE_4G226000
K27_8_peak_3534	G3	2368497	2368650	+	55	NA	promoter-TSS (ONI15237)	#NAME?	-216	ONI15237	PRUPE_3G031700	ONI15237			PRUPE_3G031700
K27_8_peak_3293	G2	27551807	27551991	+	55	NA	exon (ONI24960, exon 3 of 8)	-exon (ONI24960, exon 3 of 8)	1423	ONI24960	PRUPE_2G272100	ONI24960			PRUPE_2G272100
K27_8_peak_6300	G5	14535683	14535802	+	55	NA	promoter-TSS (ONI08282)	#NAME?	-94	ONI08283	PRUPE_5G169300	ONI08280			PRUPE_5G169300
K27_8_peak_8522	G7	15009622	15009764	+	55	NA	TTS (ONH96453)	#NAME?	2209	ONH96453	PRUPE_7G130400	ONH96453			PRUPE_7G130400
K27_8_peak_9413	G8	12451585	12451716	+	55	NA	exon (ONH91075, exon 1 of 1)	-exon (ONH91075, exon 1 of 1)	1092	ONH91075	PRUPE_8G091500	ONH91075			PRUPE_8G091500
K27_8_peak_7099	G6	11925040	11925278	+	54	NA	exon (ONI01541, exon 1 of 1)	-exon (ONI01541, exon 1 of 1)	299	ONI01541	PRUPE_6G145300	ONI01541			PRUPE_6G145300
K27_8_peak_5310	G4	13526285	13526429	+	54	NA	promoter-TSS (ONI13338)	#NAME?	-239	ONI13338	PRUPE_4G216200	ONI13338			PRUPE_4G216200
K27_8_peak_2798	G2	19283608	19283754	+	54	NA	promoter-TSS (ONI22531)	#NAME?	-650	ONI22531	PRUPE_2G135100	ONI22531			PRUPE_2G135100
K27_8_peak_4990	G4	7030993	7031139	+	54	NA	TTS (ONI11821_m_TCONS_00024423)	#NAME?	2477	ONI11821_m_TCONS_00024423	PRUPE_4G127900	ONI11821_m_TCONS_00024423			PRUPE_4G127900
K27_8_peak_6285	G5	14230124	14230269	+	54	NA	exon (ONI08183, exon 4 of 9)	-exon (ONI08183, exon 4 of 9)	911	ONI08183	PRUPE_5G162400	ONI08183			PRUPE_5G162400
K27_8_peak_6408	G5	16467012	16467158	+	54	NA	intron (ONI08884_j_TCONS_00032908, intron 2 of 8)	-intron (ONI08884, intron 1 of 7)	1430	ONI08884_j_TCONS_00032906	PRUPE_5G206200	ONI08884_j_TCONS_00032906			PRUPE_5G206200
K27_8_peak_961	G1	23742262	23742407	+	54	NA	TTS (ONI29936)	#NAME?	3312	ONI29936_j_TCONS_00001889	PRUPE_1G223500	ONI29936_j_TCONS_00001889			PRUPE_1G223500
K27_8_peak_3494	G3	1129682	1129841	+	54	NA	promoter-TSS (ONI14915)	#NAME?	27	ONI14917	PRUPE_3G015800	ONI14917			PRUPE_3G015800
K27_8_peak_9600	G8	16223206	16223372	+	54	NA	exon (ONH91967, exon 1 of 4)	-exon (ONH91967, exon 1 of 4)	358	ONH91967	PRUPE_8G147000	ONH91967			PRUPE_8G147000
K27_8_peak_1901	G1	41441101	41441334	+	54	NA	exon (ONI34815, exon 5 of 7)	-exon (ONI34815, exon 5 of 7)	1369	ONI34815	PRUPE_1G500600	ONI34815			PRUPE_1G500600
K27_8_peak_9726	G8	18474829	18475014	+	54	NA	intron (ONH92674, intron 2 of 3)	-intron (ONH92674, intron 2 of 3)	693	ONH92674	PRUPE_8G188700	ONH92674			PRUPE_8G188700
K27_8_peak_2342	G2	3871463	3871636	+	54	NA	promoter-TSS (ONI20827)	#NAME?	-470	ONI20827	PRUPE_2G035800	ONI20827			PRUPE_2G035800
K27_8_peak_2971	G2	22129380	22129591	+	54	NA	intron (ONI23218, intron 8 of 8)	-intron (ONI23217_k_TCONS_00015687, intron 8 of 11)	-1459	ONI23216	PRUPE_2G175600	ONI23216			PRUPE_2G175600
K27_8_peak_9412	G8	12410611	12410770	+	54	NA	intron (ONH91071, intron 3 of 7)	-intron (ONH91069, intron 3 of 8)	1582	ONH91071	PRUPE_8G091300	ONH91071			PRUPE_8G091300
K27_8_peak_6684	G6	2822111	2822251	+	54	NA	exon (ONH99581, exon 8 of 8)	-exon (ONH99581, exon 8 of 8)	-2359	ONH99588	PRUPE_6G037400	ONH99588			PRUPE_6G037400
K27_8_peak_4355	G3	23861028	23861173	+	54	NA	promoter-TSS (ONI18933)	#NAME?	332	ONI18932	PRUPE_3G248200	ONI18933			PRUPE_3G248200
K27_8_peak_589	G1	11693716	11693860	+	54	NA	intron (ONI28579, intron 4 of 9)	-intron (ONI28578, intron 4 of 8)	1835	ONI28579	PRUPE_1G149300	ONI28579			PRUPE_1G149300
K27_8_peak_8703	G7	18028009	18028155	+	54	NA	exon (ONH97373, exon 15 of 15)	-exon (ONH97373, exon 15 of 15)	-1138	ONH97375	PRUPE_7G186500	ONH97375			PRUPE_7G186500
K27_8_peak_7930	G7	316560	316728	+	54	NA	exon (ONH94180_p_TCONS_00045347_minus, exon 1 of 1)	-exon (ONH94180_p_TCONS_00045347_minus, exon 1 of 1)	956	ONH94180_p_TCONS_00045347_minus	PRUPE_7G002500_P_minus	ONH94180_p_TCONS_00045347_minus			PRUPE_7G002500
K27_8_peak_4609	G4	712751	712928	+	54	NA	exon (ONI09871, exon 1 of 4)	-exon (ONI09871, exon 1 of 4)	228	ONI09872	PRUPE_4G015200	ONI09871			PRUPE_4G015200
K27_8_peak_7964a	G7	1385486	1385742	+	54	NA	intron (ONH94316, intron 4 of 9)	-intron (ONH94316, intron 4 of 9)	2279	ONH94316	PRUPE_7G010400	ONH94316			PRUPE_7G010400
K27_8_peak_6834	G6	5681176	5681345	+	54	NA	exon (ONI00354, exon 1 of 5)	-exon (ONI00354, exon 1 of 5)	341	ONI00354_m_TCONS_00034160	PRUPE_6G084200	ONI00354			PRUPE_6G084200
K27_8_peak_4099	G3	18580404	18580578	+	54	NA	TTS (ONI17564_m_TCONS_00021794)	#NAME?	3608	ONI17564_m_TCONS_00021794	PRUPE_3G167200	ONI17564			PRUPE_3G167200
K27_8_peak_5256	G4	12568755	12568901	+	54	NA	exon (ONI13095, exon 5 of 20)	-exon (ONI13095, exon 5 of 20)	2064	ONI13095	PRUPE_4G202100	ONI13095			PRUPE_4G202100
K27_8_peak_7808	G6	28984498	28984638	+	54	NA	intron (ONI04656_m_TCONS_00036360, intron 8 of 8)	-intron (ONI04656, intron 9 of 9)	-1023	ONI04657	PRUPE_6G333200	ONI04657			PRUPE_6G333200
K27_8_peak_2866	G2	20254735	20255053	+	54	NA	exon (ONI22706, exon 1 of 1)	-exon (ONI22706, exon 1 of 1)	810	ONI22706	PRUPE_2G146100	ONI22706			PRUPE_2G146100
K27_8_peak_2323	G2	3385310	3385574	+	53	NA	exon (ONI20725, exon 2 of 2)	-exon (ONI20725, exon 2 of 2)	2050	ONI20725	PRUPE_2G031100_2G031200	ONI20726_k_TCONS_00014406			PRUPE_2G031200
K27_8_peak_8463	G7	14040680	14040825	+	53	NA	TTS (ONH96233)	#NAME?	405	ONH96234_j_TCONS_00041482	PRUPE_7G115100	ONH96234			PRUPE_7G115100
K27_8_peak_6011	G5	9009356	9009502	+	53	NA	promoter-TSS (ONI06718_p_TCONS_00033381_plus)	#NAME?	-379	ONI06718_p_TCONS_00033381_plus	PRUPE_5G076100_P_plus	ONI06718_p_TCONS_00033381_plus			PRUPE_5G076100
K27_8_peak_5414	G4	16823656	16823794	+	53	NA	exon (ONI13875, exon 1 of 7)	-exon (ONI13875, exon 1 of 7)	977	ONI13875	PRUPE_4G251300	ONI13875			PRUPE_4G251300
K27_8_peak_9692	G8	18074872	18075025	+	53	NA	exon (ONH92545, exon 1 of 15)	-exon (ONH92545, exon 1 of 15)	380	ONH92545_m_TCONS_00046991	PRUPE_8G180000	ONH92545_m_TCONS_00046991			PRUPE_8G180000
K27_8_peak_9365	G8	11182144	11182269	+	53	NA	intron (ONH90853, intron 2 of 15)	-intron (ONH90853, intron 2 of 15)	1176	ONH90853	PRUPE_8G077700	ONH90853			PRUPE_8G077700
K27_8_peak_1564	G1	35179510	35179662	+	53	NA	exon (ONI32971, exon 14 of 20)	-exon (ONI32971, exon 14 of 20)	5275	ONI32974_m_TCONS_00008956	PRUPE_1G397100	ONI32974			PRUPE_1G397100
K27_8_peak_6346	G5	15418347	15418493	+	53	NA	exon (ONI08570, exon 1 of 1)	-exon (ONI08570, exon 1 of 1)	786	ONI08570	PRUPE_5G186100	ONI08570			PRUPE_5G186100
K27_8_peak_8024	G7	3308621	3308821	+	53	NA	exon (ONH94541, exon 1 of 1)	-exon (ONH94541, exon 1 of 1)	341	ONH94541_o_TCONS_00043025	PRUPE_7G021700	ONH94541_o_TCONS_00043024			PRUPE_7G021700
K27_8_peak_8618	G7	16576899	16577044	+	53	NA	exon (ONH96892, exon 1 of 3)	-exon (ONH96892, exon 1 of 3)	1481	ONH96892	PRUPE_7G157800	ONH96892			PRUPE_7G157800
K27_8_peak_7568	G6	24922445	24922603	+	53	NA	promoter-TSS (ONI03427)	#NAME?	-453	ONI03427	PRUPE_6G256400	ONI03427			PRUPE_6G256400
K27_8_peak_3315	G2	28023806	28023953	+	53	NA	TTS (ONI25108)	#NAME?	3001	ONI25109	PRUPE_2G281500	ONI25109			PRUPE_2G281500
K27_8_peak_8774	G7	19279707	19279853	+	53	NA	intron (ONH97791, intron 5 of 6)	-intron (ONH97791, intron 5 of 6)	1768	ONH97791	PRUPE_7G210700	ONH97791			PRUPE_7G210700
K27_8_peak_8760	G7	19000035	19000181	+	53	NA	exon (ONH97704_n_TCONS_00044665, exon 8 of 8)	-exon (ONH97704_n_TCONS_00044665, exon 8 of 8)	-1880	ENSRNA049997132-T1	ENSRNA049997132	ENSRNA049997132-T1			ppe-MIR156a			pre_miRNA
K27_8_peak_3465	G3	537400	537539	+	53	NA	exon (ONI14793, exon 1 of 1)	-exon (ONI14793, exon 1 of 1)	198	ONI14793	PRUPE_3G008800	ONI14793			PRUPE_3G008800
K27_8_peak_8577	G7	15914607	15914814	+	53	NA	promoter-TSS (ONH96688)	#NAME?	-645	ONH96688_m_TCONS_00041736	PRUPE_7G146000	ONH96688_m_TCONS_00041736			PRUPE_7G146000
K27_8_peak_5977	G5	8359620	8359766	+	53	NA	promoter-TSS (ONI06606)	#NAME?	-291	ONI06606_n_TCONS_00029485	PRUPE_5G069600	ONI06606_n_TCONS_00029485			PRUPE_5G069600
K27_8_peak_1158	G1	27651249	27651395	+	53	NA	exon (ONI30720, exon 5 of 5)	-exon (ONI30720, exon 5 of 5)	2800	ONI30721	PRUPE_1G269200	ONI30720			PRUPE_1G269200
K27_8_peak_5843	G5	4195149	4195325	+	53	NA	exon (ONI06055, exon 1 of 1)	-exon (ONI06055, exon 1 of 1)	530	ONI06055	PRUPE_5G037400	ONI06055			PRUPE_5G037400
K27_8_peak_5246	G4	12107182	12107339	+	53	NA	exon (ONI13019, exon 2 of 2)	-exon (ONI13019, exon 2 of 2)	3795	ONI13018	PRUPE_4G197700	ONI13018			PRUPE_4G197700
K27_8_peak_9719	G8	18406560	18406715	+	53	NA	exon (ONH92649, exon 1 of 5)	-exon (ONH92649, exon 1 of 5)	360	ONH92649	PRUPE_8G186900	ONH92649			PRUPE_8G186900
K27_8_peak_9380	G8	11853746	11853892	+	53	NA	TTS (ONH90960)	#NAME?	2812	ONH90960	PRUPE_8G085500	ONH90960_m_TCONS_00046205			PRUPE_8G085500
K27_8_peak_9253	G8	7643459	7643678	+	53	NA	exon (ONH90521, exon 1 of 1)	-exon (ONH90521, exon 1 of 1)	814	ONH90521	PRUPE_8G059000	ONH90521			PRUPE_8G059000
K27_8_peak_8516	G7	14942884	14943030	+	53	NA	exon (ONH96443, exon 2 of 2)	-exon (ONH96443, exon 2 of 2)	2085	ONH96443	PRUPE_7G129500	ONH96443			PRUPE_7G129500
K27_8_peak_3041	G2	23359867	23360037	+	53	NA	exon (ONI23576, exon 6 of 7)	-exon (ONI23576, exon 6 of 7)	3360	ONI23581	PRUPE_2G196200	ONI23576			PRUPE_2G196200
K27_8_peak_6842	G6	5948194	5948326	+	53	NA	exon (ONI00413, exon 1 of 1)	-exon (ONI00413, exon 1 of 1)	3327	ONI00413	PRUPE_6G087700	ONI00413			PRUPE_6G087700
K27_8_peak_5263	G4	12794122	12794299	+	53	NA	exon (ONI13141, exon 2 of 2)	-exon (ONI13141, exon 2 of 2)	2053	ONI13141	PRUPE_4G205300	ONI13141			PRUPE_4G205300
K27_8_peak_5678	G5	395647	395793	+	53	NA	promoter-TSS (XLOC_018867_u_TCONS_00033350_plus)	#NAME?	-963	XLOC_018867_u_TCONS_00033350_plus	XLOC_018867_plus	XLOC_018867_u_TCONS_00033350_plus
K27_8_peak_9049	G8	2012771	2012917	+	53	NA	promoter-TSS (ONH89888)	#NAME?	-147	ONH89888	PRUPE_8G022300	ONH89888			PRUPE_8G022300
K27_8_peak_8251	G7	10649554	10649710	+	53	NA	promoter-TSS (ONH95400)	#NAME?	33	ONH95400	PRUPE_7G068100	ONH95400			PRUPE_7G068100
K27_8_peak_5034	G4	7757835	7757972	+	53	NA	TTS (ONI12001)	#NAME?	2089	ONI12001	PRUPE_4G139000	ONI12001_m_TCONS_00024548			PRUPE_4G139000
K27_8_peak_6971	G6	8558662	8558834	+	53	NA	exon (ONI01023, exon 4 of 4)	-exon (ONI01023, exon 4 of 4)	-2698	ONI01026	PRUPE_6G117100	ONI01026			PRUPE_6G117100
K27_8_peak_4452	G3	25371031	25371177	+	53	NA	TTS (ONI19364)	#NAME?	1172	ONI19364	PRUPE_3G274900	ONI19364			PRUPE_3G274900
K27_8_peak_1499	G1	34136978	34137124	+	53	NA	exon (ONI32622, exon 7 of 8)	-exon (ONI32622, exon 7 of 8)	2313	ONI32623	PRUPE_1G376800	ONI32622			PRUPE_1G376800
K27_8_peak_1	G1	80329	80509	+	53	NA	TTS (ONI26033)	#NAME?	1177	ONI26034	PRUPE_1G000500	ONI26034			PRUPE_1G000500
K27_8_peak_1288	G1	30322519	30322669	+	53	NA	promoter-TSS (ONI31435)	#NAME?	-216	ONI31435	PRUPE_1G312800	ONI31435			PRUPE_1G312800
K27_8_peak_6867	G6	6659930	6660269	+	53	NA	intron (ONI00574, intron 2 of 7)	-intron (ONI00574, intron 2 of 7)	579	ONI00574	PRUPE_6G096100	ONI00574			PRUPE_6G096100
K27_8_peak_8599	G7	16273117	16273425	+	53	NA	exon (ONH96787, exon 1 of 1)	-exon (ONH96787, exon 1 of 1)	345	ONH96787	PRUPE_7G152000	ONH96787			PRUPE_7G152000
K27_8_peak_4674	G4	1966952	1967098	+	53	NA	TTS (ONI10339)	#NAME?	1840	ONI10339	PRUPE_4G041700	ONI10339			PRUPE_4G041700
K27_8_peak_4142	G3	19221650	19221843	+	53	NA	exon (ONI17704, exon 3 of 3)	-exon (ONI17704, exon 3 of 3)	-2768	ONI17706	PRUPE_3G175400	ONI17706			PRUPE_3G175400
K27_8_peak_520	G1	10388003	10388187	+	52	NA	exon (ONI28220, exon 1 of 2)	-exon (ONI28220, exon 1 of 2)	792	ONI28220	PRUPE_1G132000	ONI28220			PRUPE_1G132000
K27_8_peak_4283	G3	22388064	22388210	+	52	NA	exon (ONI18577, exon 3 of 3)	-exon (ONI18577, exon 3 of 3)	1253	ONI18577	PRUPE_3G224400	ONI18577			PRUPE_3G224400
K27_8_peak_3598	G3	3467248	3467393	+	52	NA	promoter-TSS (ONI15548)	#NAME?	-692	ONI15548	PRUPE_3G049200	ONI15548			PRUPE_3G049200
K27_8_peak_3856	G3	9867067	9867213	+	52	NA	exon (ONI16697, exon 1 of 1)	-exon (ONI16697, exon 1 of 1)	315	ONI16697	PRUPE_3G116300	ONI16697			PRUPE_3G116300
K27_8_peak_9149	G8	4885976	4886132	+	52	NA	intron (ONH90323, intron 1 of 1)	-intron (ONH90323, intron 1 of 1)	2171	ONH90323	PRUPE_8G046300	ONH90323			PRUPE_8G046300
K27_8_peak_3571	G3	2953397	2953566	+	52	NA	TTS (ONI15386)	#NAME?	2505	ONI15386	PRUPE_3G041200	ONI15386			PRUPE_3G041200
K27_8_peak_4777b	G4	3517511	3517888	+	52	NA	promoter-TSS (ONI10846)	#NAME?	-501	ONI10846	PRUPE_4G071600	ONI10846			PRUPE_4G071600
K27_8_peak_6843	G6	6004999	6005161	+	52	NA	promoter-TSS (ONI00418)	#NAME?	77	ONI00422_m_TCONS_00037488	PRUPE_6G088100	ONI00419			PRUPE_6G088100
K27_8_peak_7529	G6	24446586	24446729	+	52	NA	TTS (ONI03281)	#NAME?	411	ONI03281	PRUPE_6G248700	ONI03280			PRUPE_6G248700
K27_8_peak_1280	G1	30044044	30044188	+	52	NA	intron (ONI31360, intron 3 of 4)	-intron (ONI31360, intron 3 of 4)	1371	ONI31360	PRUPE_1G308600	ONI31360			PRUPE_1G308600
K27_8_peak_5326a	G4	13794674	13795081	+	52	NA	intron (ONI13405, intron 1 of 3)	-intron (ONI13405, intron 1 of 3)	862	ONI13405	PRUPE_4G219500	ONI13405			PRUPE_4G219500
K27_8_peak_8569	G7	15822145	15822291	+	52	NA	TTS (ONH96664)	#NAME?	1558	ONH96664	PRUPE_7G144500	ONH96664			PRUPE_7G144500
K27_8_peak_6179	G5	12415308	12415454	+	52	NA	exon (ONI07549_o_TCONS_00032150, exon 2 of 2)	-exon (ONI07549_o_TCONS_00032150, exon 2 of 2)	1985	ONI07549_o_TCONS_00032150	PRUPE_5G127000	ONI07550			PRUPE_5G127000
K27_8_peak_8441a	G7	13825326	13825573	+	52	NA	TTS (ONH96175)	#NAME?	718	ONH96179	PRUPE_7G111300	ONH96179			PRUPE_7G111300
K27_8_peak_7284	G6	17961444	17961595	+	52	NA	intron (ONI02061, intron 2 of 2)	-intron (ONI02061, intron 2 of 2)	2967	ONI02061	PRUPE_6G175100	ONI02061			PRUPE_6G175100
K27_8_peak_8484	G7	14430681	14430825	+	52	NA	exon (ONH96329, exon 3 of 3)	-exon (ONH96329, exon 3 of 3)	2321	ONH96329	PRUPE_7G121000	ONH96329			PRUPE_7G121000
K27_8_peak_7276	G6	17884945	17885089	+	52	NA	TTS (ONI02051)	#NAME?	-2029	ONI02047	PRUPE_6G174100	ONI02040			PRUPE_6G174100
K27_8_peak_2626	G2	15190322	15190467	+	52	NA	TTS (ONI21888)	#NAME?	6180	ONI21888_j_TCONS_00011986	PRUPE_2G096600	ONI21888_j_TCONS_00011986			PRUPE_2G096600
K27_8_peak_6225	G5	12995973	12996200	+	52	NA	TTS (ONI07759_m_TCONS_00030056)	#NAME?	1714	ONI07760	PRUPE_5G138000	ONI07759			PRUPE_5G138000
K27_8_peak_4187	G3	20477222	20477458	+	52	NA	exon (ONI18029, exon 8 of 10)	-exon (ONI18029, exon 8 of 10)	-1647	ONI18028	PRUPE_3G192800	ONI18028			PRUPE_3G192800
K27_8_peak_3844	G3	9466220	9466521	+	52	NA	exon (ONI16656_m_TCONS_00018338, exon 1 of 1)	-exon (ONI16656_m_TCONS_00018338, exon 1 of 1)	2275	ONI16656	PRUPE_3G113200	ONI16656			PRUPE_3G113200
K27_8_peak_2588a	G2	14330921	14331177	+	52	NA	promoter-TSS (ONI21814)	#NAME?	96	ONI21814	PRUPE_2G090700	ONI21813_m_TCONS_00011943			PRUPE_2G090700
K27_8_peak_4580	G4	266053	266350	+	52	NA	exon (ONI09699_m_TCONS_00023270, exon 3 of 7)	-exon (ONI09699_m_TCONS_00023270, exon 3 of 7)	1088	ONI09699	PRUPE_4G004000	ONI09699			PRUPE_4G004000
K27_8_peak_5025	G4	7578489	7578788	+	52	NA	intron (ONI11957, intron 7 of 11)	-intron (ONI11955, intron 7 of 12)	3474	ONI11957	PRUPE_4G136600	ONI11956			PRUPE_4G136600
K27_8_peak_6006	G5	8983680	8983958	+	52	NA	intron (ONI06712, intron 3 of 6)	-intron (ONI06712, intron 3 of 6)	1192	ONI06712	PRUPE_5G075800	ONI06712			PRUPE_5G075800
K27_8_peak_5257	G4	12609763	12609940	+	52	NA	TTS (ONI13106)	#NAME?	161	ONI13105	PRUPE_4G202600	ONI13105			PRUPE_4G202600
K27_8_peak_4516	G3	26347242	26347478	+	52	NA	exon (ONI19770, exon 2 of 4)	-exon (ONI19770, exon 2 of 4)	521	ONI19770	PRUPE_3G296600	ONI19770			PRUPE_3G296600
K27_8_peak_6492	G5	17701362	17701508	+	52	NA	exon (ONI09331, exon 4 of 4)	-exon (ONI09331, exon 4 of 4)	2749	ONI09331_m_TCONS_00033191	PRUPE_5G232600	ONI09331_m_TCONS_00033191			PRUPE_5G232600
K27_8_peak_3089	G2	24183440	24183585	+	52	NA	exon (ONI23797, exon 3 of 26)	-exon (ONI23797, exon 3 of 26)	4008	ONI23797_j_TCONS_00012966	PRUPE_2G208700	ONI23797_j_TCONS_00012966			PRUPE_2G208700
K27_8_peak_5111	G4	9152312	9152458	+	52	NA	exon (ONI12369, exon 1 of 3)	-exon (ONI12369, exon 1 of 3)	186	ONI12369	PRUPE_4G159700	ONI12369			PRUPE_4G159700
K27_8_peak_2160	G1	46928414	46928561	+	52	NA	exon (ONI36223, exon 1 of 1)	-exon (ONI36223, exon 1 of 1)	595	ONI36223	PRUPE_1G576200	ONI36223			PRUPE_1G576200
K27_8_peak_4550	G3	27091317	27091437	+	52	NA	intron (ONI20059, intron 1 of 12)	-intron (ONI20058, intron 1 of 12)	982	ONI20058_j_TCONS_00020160	PRUPE_3G312900	ONI20059			PRUPE_3G312900
K27_8_peak_2822	G2	19621000	19621147	+	52	NA	TTS (XLOC_009737_u_TCONS_00017284_minus)	#NAME?	1453	XLOC_009737_u_TCONS_00017284_minus	XLOC_009737_minus	XLOC_009737_u_TCONS_00017284_minus
K27_8_peak_6350	G5	15473993	15474137	+	52	NA	TTS (ONI08591)	#NAME?	942	ONI08593_o_TCONS_00032737	PRUPE_5G187600	ONI08593_o_TCONS_00032737			PRUPE_5G187600
K27_8_peak_2023	G1	43882443	43882588	+	51	NA	exon (ONI35459, exon 13 of 19)	-exon (ONI35459, exon 13 of 19)	-3171	ONI35460_m_TCONS_00004693	PRUPE_1G537200	ONI35460_m_TCONS_00004693			PRUPE_1G537200
K27_8_peak_8824	G7	20127200	20127332	+	51	NA	exon (ONH98079, exon 13 of 13)	-exon (ONH98079, exon 13 of 13)	4284	ONH98080	PRUPE_7G228000	ONH98081_n_TCONS_00044869			PRUPE_7G228000
K27_8_peak_9491	G8	14291856	14292061	+	51	NA	intron (ONH91451_m_TCONS_00046469, intron 8 of 13)	-intron (ONH91451, intron 8 of 12)	-4959	ONH91452	PRUPE_8G115700	ONH91452			PRUPE_8G115700
K27_8_peak_6224	G5	12990729	12990874	+	51	NA	promoter-TSS (ONI07759)	#NAME?	-655	ONI07759	PRUPE_5G138000	ONI07759			PRUPE_5G138000
K27_8_peak_5099	G4	8987193	8987339	+	51	NA	promoter-TSS (ONI12319)	#NAME?	178	ONI12318_p_TCONS_00028745_minus	PRUPE_4G156900_P_minus	ONI12318_p_TCONS_00028745_minus			PRUPE_4G156900
K27_8_peak_482	G1	9319100	9319250	+	51	NA	TTS (ONI28047)	#NAME?	2014	ONI28049	PRUPE_1G119000	ONI28048			PRUPE_1G119000
K27_8_peak_4648	G4	1347083	1347244	+	51	NA	exon (ONI10127, exon 7 of 7)	-exon (ONI10127, exon 7 of 7)	2657	ONI10127	PRUPE_4G028800	ONI10127			PRUPE_4G028800
K27_8_peak_9820	G8	20043803	20043931	+	51	NA	exon (ONH93237, exon 4 of 11)	-exon (ONH93237, exon 4 of 11)	1658	ONH93237_m_TCONS_00047327	PRUPE_8G220800	ONH93237			PRUPE_8G220800
K27_8_peak_6363	G5	15677263	15677409	+	51	NA	promoter-TSS (ONI08644)	#NAME?	-29	ONI08644_m_TCONS_00030499	PRUPE_5G191100	ONI08644			PRUPE_5G191100
K27_8_peak_7914	G7	87186	87459	+	51	NA	promoter-TSS (XLOC_025673_u_TCONS_00045343_minus)	#NAME?	-395	XLOC_025673_u_TCONS_00045343_minus	XLOC_025673_minus	XLOC_025673_u_TCONS_00045343_minus
K27_8_peak_4816	G4	4274974	4275161	+	51	NA	exon (ONI11090, exon 1 of 4)	-exon (ONI11090, exon 1 of 4)	115	ONI11090	PRUPE_4G086900	ONI11090			PRUPE_4G086900
K27_8_peak_8012	G7	2859340	2859521	+	51	NA	TTS (ONH94497)	#NAME?	-3376	ONH94496	PRUPE_7G019100	ONH94496			PRUPE_7G019100
K27_8_peak_9805	G8	19823422	19823641	+	51	NA	exon (ONH93156, exon 5 of 10)	-exon (ONH93156, exon 5 of 10)	3331	ONH93160	PRUPE_8G216300	ONH93160			PRUPE_8G216300
K27_8_peak_5497	G4	19358452	19358598	+	51	NA	intron (ONI14120, intron 4 of 7)	-intron (ONI14120, intron 4 of 7)	1980	ONI14120	PRUPE_4G263600	ONI14120			PRUPE_4G263600
K27_8_peak_1520	G1	34575966	34576112	+	51	NA	TTS (ONI32785_k_TCONS_00003377)	#NAME?	-5907	ONI32787	PRUPE_1G385700	ONI32789			PRUPE_1G385700
K27_8_peak_9987	G8	22405076	22405232	+	51	NA	promoter-TSS (ONH94085)	#NAME?	-188	ONH94085	PRUPE_8G269500	ONH94085			PRUPE_8G269500
K27_8_peak_2239	G2	734229	734362	+	51	NA	exon (ONI20302, exon 1 of 1)	-exon (ONI20302, exon 1 of 1)	2419	ONI20302	PRUPE_2G007900	ONI20302			PRUPE_2G007900
K27_8_peak_4001	G3	15996520	15996701	+	51	NA	TTS (ONI17217)	#NAME?	4044	ONI17217	PRUPE_3G146200	ONI17217			PRUPE_3G146200
K27_8_peak_4176	G3	20132649	20132795	+	51	NA	exon (ONI17954, exon 6 of 14)	-exon (ONI17954, exon 6 of 14)	3166	ONI17954	PRUPE_3G187600	ONI17954			PRUPE_3G187600
K27_8_peak_1213	G1	28760632	28760802	+	51	NA	exon (ONI31013, exon 5 of 7)	-exon (ONI31013, exon 5 of 7)	-1211	ONI31014	PRUPE_1G287700	ONI31014			PRUPE_1G287700
K27_8_peak_3391	G2	29503892	29504050	+	51	NA	promoter-TSS (ONI25642)	#NAME?	73	ONI25642	PRUPE_2G312600	ONI25642_n_TCONS_00016965			PRUPE_2G312600
K27_8_peak_1695	G1	37345665	37345812	+	51	NA	intron (ONI33659, intron 8 of 10)	-intron (ONI33659, intron 8 of 10)	2235	ONI33659	PRUPE_1G439100	ONI33659			PRUPE_1G439100
K27_8_peak_4752	G4	3140975	3141109	+	51	NA	TTS (ONI10745)	#NAME?	1078	ONI10745	PRUPE_4G065500	ONI10745			PRUPE_4G065500
K27_8_peak_7789	G6	28648705	28648906	+	51	NA	intron (ONI04517, intron 1 of 3)	-intron (ONI04517, intron 1 of 3)	773	ONI04517	PRUPE_6G325600	ONI04517			PRUPE_6G325600
K27_8_peak_9709	G8	18328418	18328562	+	51	NA	exon (ONH92628, exon 1 of 1)	-exon (ONH92628, exon 1 of 1)	241	ONH92628	PRUPE_8G185100	ONH92628			PRUPE_8G185100
K27_8_peak_2320	G2	3313434	3313580	+	51	NA	exon (ONI20721, exon 10 of 10)	-exon (ONI20721, exon 10 of 10)	5381	ONI20722	PRUPE_2G030800	ONI20722			PRUPE_2G030800
K27_8_peak_6435	G5	16843086	16843305	+	51	NA	intron (ONI09029, intron 3 of 4)	-intron (ONI09029, intron 3 of 4)	1571	ONI09029	PRUPE_5G213000	ONI09029			PRUPE_5G213000
K27_8_peak_4771	G4	3475172	3475317	+	51	NA	exon (ONI10835, exon 1 of 5)	-exon (ONI10835, exon 1 of 5)	214	ONI10835	PRUPE_4G070800	ONI10835			PRUPE_4G070800
K27_8_peak_8102	G7	5994181	5994327	+	51	NA	TTS (ONH94819)	#NAME?	2757	ONH94819	PRUPE_7G032500	ONH94819			PRUPE_7G032500
K27_8_peak_5013	G4	7461241	7461387	+	51	NA	exon (ONI11927, exon 5 of 7)	-exon (ONI11927, exon 5 of 7)	2442	ONI11927	PRUPE_4G135200	ONI11927			PRUPE_4G135200
K27_8_peak_988	G1	24128006	24128151	+	51	NA	promoter-TSS (ONI30044)	#NAME?	-270	ONI30044	PRUPE_1G228000	ONI30044			PRUPE_1G228000
K27_8_peak_5827	G5	3788610	3788756	+	51	NA	TTS (ONI06002)	#NAME?	4157	ONI06002	PRUPE_5G033400	ONI06002			PRUPE_5G033400
K27_8_peak_9243	G8	7296868	7297013	+	51	NA	exon (ONH90511, exon 3 of 3)	-exon (ONH90511, exon 3 of 3)	3305	ONH90511	PRUPE_8G058100	ONH90511			PRUPE_8G058100
K27_8_peak_3170	G2	25639956	25640102	+	51	NA	exon (ONI24307, exon 1 of 1)	-exon (ONI24307, exon 1 of 1)	837	ONI24307	PRUPE_2G233200	ONI24307			PRUPE_2G233200
K27_8_peak_8464	G7	14085580	14085727	+	51	NA	exon (ONH96242, exon 1 of 2)	-exon (ONH96242, exon 1 of 2)	140	ONH96242	PRUPE_7G115600	ONH96242			PRUPE_7G115600
K27_8_peak_7200	G6	14770389	14770512	+	51	NA	exon (ONI01806_j_TCONS_00034920, exon 7 of 7)	-exon (ONI01806_j_TCONS_00034920, exon 7 of 7)	4827	ONI01807	PRUPE_6G160200	ONI01807			PRUPE_6G160200
K27_8_peak_67	G1	1409894	1410040	+	51	NA	exon (ONI26360, exon 1 of 4)	-exon (ONI26360, exon 1 of 4)	764	ONI26360	PRUPE_1G020000	ONI26360			PRUPE_1G020000
K27_8_peak_4647	G4	1333439	1333672	+	51	NA	exon (ONI10120, exon 1 of 2)	-exon (ONI10120, exon 1 of 2)	397	ONI10120	PRUPE_4G028400	ONI10120			PRUPE_4G028400
K27_8_peak_1775	G1	38398298	38398442	+	51	NA	exon (ONI34006, exon 1 of 2)	-exon (ONI34006, exon 1 of 2)	1667	ONI34006	PRUPE_1G458500	ONI34006			PRUPE_1G458500
K27_8_peak_8158	G7	8165674	8165822	+	51	NA	exon (ONH95003, exon 1 of 1)	-exon (ONH95003, exon 1 of 1)	1007	ONH95003	PRUPE_7G045800	ONH95003			PRUPE_7G045800
K27_8_peak_2492	G2	9668900	9669057	+	51	NA	exon (ONI21466, exon 3 of 3)	-exon (ONI21466, exon 3 of 3)	3280	ONI21466	PRUPE_2G067800	ONI21466			PRUPE_2G067800
K27_8_peak_2883	G2	20431377	20431538	+	51	NA	promoter-TSS (ONI22752)	#NAME?	-81	ONI22752	PRUPE_2G148700	ONI22752			PRUPE_2G148700
K27_8_peak_3622	G3	4115229	4115383	+	51	NA	exon (ONI15735, exon 1 of 1)	-exon (ONI15735, exon 1 of 1)	828	ONI15735	PRUPE_3G058100	ONI15735			PRUPE_3G058100
K27_8_peak_3533	G3	2337237	2337396	+	51	NA	TTS (ONI15225)	#NAME?	2641	ONI15226	PRUPE_3G031300	ONI15226			PRUPE_3G031300
K27_8_peak_9030	G8	1692042	1692487	+	51	NA	exon (ONH89819, exon 2 of 7)	-exon (ONH89819, exon 2 of 7)	825	ONH89819_j_TCONS_00045591	PRUPE_8G018200	ONH89819_j_TCONS_00045591			PRUPE_8G018200
K27_8_peak_8606	G7	16399639	16399776	+	51	NA	exon (ONH96821, exon 2 of 2)	-exon (ONH96821, exon 2 of 2)	2289	ONH96819	PRUPE_7G154200	ONH96819			PRUPE_7G154200
K27_8_peak_7693	G6	26960686	26960820	+	51	NA	TTS (ONI03941)	#NAME?	1078	ONI03941	PRUPE_6G293200	ONI03941			PRUPE_6G293200
K27_8_peak_9251	G8	7641903	7642033	+	51	NA	promoter-TSS (ONH90521)	#NAME?	-786	ONH90521	PRUPE_8G059000	ONH90521			PRUPE_8G059000
K27_8_peak_8624	G7	16640110	16640408	+	51	NA	exon (ONH96914, exon 1 of 2)	-exon (ONH96914, exon 1 of 2)	619	ONH96914	PRUPE_7G159300	ONH96914			PRUPE_7G159300
K27_8_peak_4448	G3	25273267	25273414	+	51	NA	intron (ONI19336, intron 21 of 29)	-intron (ONI19333, intron 20 of 28)	-5426	ONI19332	PRUPE_3G272500	ONI19332			PRUPE_3G272500
K27_8_peak_1007	G1	24682101	24682328	+	51	NA	exon (ONI30114, exon 2 of 2)	-exon (ONI30114, exon 2 of 2)	1676	ONI30115	PRUPE_1G231900	ONI30114			PRUPE_1G231900
K27_8_peak_1623	G1	36343324	36343470	+	51	NA	promoter-TSS (ENSRNA049761067-T1)	tRNA-promoter-TSS (ENSRNA049761067-T1)	405	ONI33370	PRUPE_1G419800	ONI33369			PRUPE_1G419800
K27_8_peak_7989	G7	2404741	2404917	+	51	NA	exon (ONH94438, exon 3 of 3)	-exon (ONH94438, exon 3 of 3)	2314	ONH94438	PRUPE_7G016600	ONH94438			PRUPE_7G016600
K27_8_peak_5410	G4	16791514	16791720	+	51	NA	promoter-TSS (ONI13872)	#NAME?	188	ONI13874	PRUPE_4G251200	ONI13874			PRUPE_4G251200
K27_8_peak_6452	G5	17086149	17086294	+	51	NA	intron (ONI09106, intron 1 of 8)	-intron (ONI09106, intron 1 of 8)	257	ONI09106	PRUPE_5G218200	ONI09106			PRUPE_5G218200
K27_8_peak_8881	G7	20981277	20981404	+	51	NA	TTS (ONH98367_k_TCONS_00045025)	#NAME?	6939	ONH98367_k_TCONS_00045025	PRUPE_7G246800	ONH98367_k_TCONS_00045025			PRUPE_7G246800
K27_8_peak_1067	G1	25841655	25841889	+	51	NA	exon (ONI30334, exon 1 of 1)	-exon (ONI30334, exon 1 of 1)	217	ONI30334	PRUPE_1G245000	ONI30334			PRUPE_1G245000
K27_8_peak_5146	G4	9693414	9693620	+	51	NA	promoter-TSS (ONI12469)	#NAME?	-251	ONI12469	PRUPE_4G166900	ONI12469			PRUPE_4G166900
K27_8_peak_4874	G4	5092611	5092907	+	51	NA	exon (ONI11296, exon 2 of 2)	-exon (ONI11296, exon 2 of 2)	-1857	ONI11292	PRUPE_4G099700	ONI11292			PRUPE_4G099700
K27_8_peak_7157	G6	13430107	13430252	+	51	NA	intron (ONI01694, intron 6 of 8)	-intron (ONI01694, intron 6 of 8)	3846	ONI01694	PRUPE_6G154300	ONI01694			PRUPE_6G154300
K27_8_peak_4210	G3	20895987	20896211	+	51	NA	TTS (ONI18151)	#NAME?	-2407	ONI18150	PRUPE_3G199700	ONI18150			PRUPE_3G199700
K27_8_peak_1041	G1	25310072	25310271	+	51	NA	exon (ONI30221_p_TCONS_00010999_minus, exon 1 of 1)	-exon (ONI30221_p_TCONS_00010999_minus, exon 1 of 1)	1784	ONI30221_p_TCONS_00010999_minus	PRUPE_1G238400_P_minus	ONI30221_p_TCONS_00010999_minus			PRUPE_1G238400
K27_8_peak_7296	G6	18364162	18364300	+	51	NA	intron (ONI02131_n_TCONS_00038417, intron 1 of 1)	-intron (ONI02131, intron 2 of 3)	300	ONI02131_n_TCONS_00038417	PRUPE_6G178800	ONI02131_n_TCONS_00038417			PRUPE_6G178800
K27_8_peak_637	G1	12976740	12976894	+	51	NA	TTS (ONI28798_m_TCONS_00006599)	#NAME?	1634	ONI28798	PRUPE_1G162000	ONI28798			PRUPE_1G162000
K27_8_peak_1444	G1	33305266	33305519	+	51	NA	promoter-TSS (ONI32335)	#NAME?	-16	ONI32337	PRUPE_1G361900	ONI32337			PRUPE_1G361900
K27_8_peak_9155	G8	4924962	4925109	+	51	NA	promoter-TSS (ONH90327_x_TCONS_00045846)	#NAME?	-866	ONH90327_x_TCONS_00045846	PRUPE_8G046700_X	ONH90327_x_TCONS_00045846			PRUPE_8G046700
K27_8_peak_7201	G6	14833667	14833930	+	51	NA	TTS (ONI01808)	#NAME?	2563	ONI01810	PRUPE_6G160300	ONI01810			PRUPE_6G160300
K27_8_peak_8325	G7	12086128	12086273	+	51	NA	intron (ONH95698, intron 7 of 14)	-intron (ONH95698, intron 7 of 14)	5565	ONH95698	PRUPE_7G085900	ONH95698			PRUPE_7G085900
K27_8_peak_203	G1	4075689	4075835	+	51	NA	promoter-TSS (ONI26948)	#NAME?	-578	ONI26948	PRUPE_1G057300	ONI26948			PRUPE_1G057300
K27_8_peak_8287	G7	11284934	11285079	+	51	NA	TTS (ONH95534)	#NAME?	1128	ONH95533_m_TCONS_00043526	PRUPE_7G075800	ONH95533_m_TCONS_00043527			PRUPE_7G075800
K27_8_peak_4410	G3	24784753	24784899	+	51	NA	exon (ONI19160, exon 2 of 5)	-exon (ONI19160, exon 2 of 5)	605	ONI19160	PRUPE_3G262400	ONI19160			PRUPE_3G262400
K27_8_peak_4793	G4	3851505	3851801	+	51	NA	intron (ONI10966, intron 1 of 1)	-intron (ONI10966, intron 1 of 1)	732	ONI10966	PRUPE_4G079400	ONI10966			PRUPE_4G079400
K27_8_peak_7349	G6	19885245	19885473	+	51	NA	promoter-TSS (ONI02335)	#NAME?	4	ONI02335	PRUPE_6G191700	ONI02336			PRUPE_6G191700
K27_8_peak_994	G1	24181892	24182026	+	51	NA	TTS (ONI30056)	#NAME?	3204	ONI30060	PRUPE_1G228900	ONI30055			PRUPE_1G228900
K27_8_peak_765	G1	16446521	16446711	+	51	NA	intron (ONI29157, intron 1 of 1)	-intron (ONI29157, intron 1 of 1)	512	ONI29157	PRUPE_1G183900	ONI29157			PRUPE_1G183900
K27_8_peak_217	G1	4359546	4359692	+	51	NA	exon (XLOC_006009_u_TCONS_00010895_minus, exon 1 of 1)	-exon (XLOC_006009_u_TCONS_00010895_minus, exon 1 of 1)	152	XLOC_006009_u_TCONS_00010895_minus	XLOC_006009_minus	XLOC_006009_u_TCONS_00010895_minus
K27_8_peak_8563	G7	15770366	15770664	+	51	NA	promoter-TSS (ONH96646)	#NAME?	-419	ONH96646	PRUPE_7G143100_7G143200	ONH96647_k_TCONS_00041690			PRUPE_7G143200
K27_8_peak_6970	G6	8528771	8528943	+	51	NA	exon (ONI01017, exon 1 of 6)	-exon (ONI01017, exon 1 of 6)	627	ONI01017	PRUPE_6G116700	ONI01018			PRUPE_6G116700
K27_8_peak_5076	G4	8741504	8741642	+	51	NA	intron (ONI12237, intron 5 of 18)	-intron (ONI12234, intron 5 of 20)	2056	ONI12234_j_TCONS_00024661	PRUPE_4G152500	ONI12234			PRUPE_4G152500
K27_8_peak_1756	G1	38135842	38136019	+	51	NA	promoter-TSS (ONI33926)	#NAME?	3	ONI33926	PRUPE_1G453600	ONI33926			PRUPE_1G453600
K27_8_peak_6375	G5	15814243	15814412	+	51	NA	promoter-TSS (ONI08693_m_TCONS_00032801)	#NAME?	98	ONI08693_m_TCONS_00032801	PRUPE_5G194500	ONI08693_m_TCONS_00032801			PRUPE_5G194500
K27_8_peak_8350	G7	12587599	12587745	+	51	NA	intron (ONH95876, intron 23 of 27)	-intron (ONH95876, intron 23 of 27)	-3361	ONH95875	PRUPE_7G093500	ONH95875			PRUPE_7G093500
K27_8_peak_5131	G4	9589207	9589352	+	50	NA	exon (ONI12446, exon 1 of 5)	-exon (ONI12446, exon 1 of 5)	474	ONI12445	PRUPE_4G165200	ONI12444			PRUPE_4G165200
K27_8_peak_7422b	G6	22237201	22237540	+	50	NA	exon (ONI02680, exon 4 of 4)	-exon (ONI02680, exon 4 of 4)	1884	ONI02680	PRUPE_6G214400	ONI02680			PRUPE_6G214400
K27_8_peak_5709	G5	1047645	1047776	+	50	NA	promoter-TSS (ONI05504)	#NAME?	-568	ONI05504	PRUPE_5G010300	ONI05504			PRUPE_5G010300
K27_8_peak_470	G1	8958048	8958195	+	50	NA	TTS (ONI27938)	#NAME?	651	ONI27938	PRUPE_1G112200	ONI27938			PRUPE_1G112200
K27_8_peak_6221	G5	12909709	12909879	+	50	NA	intron (ONI07733_j_TCONS_00030039, intron 3 of 11)	-intron (ONI07733, intron 2 of 10)	2221	ONI07733_j_TCONS_00030039	PRUPE_5G136300	ONI07733			PRUPE_5G136300
K27_8_peak_5094	G4	8950280	8950445	+	50	NA	exon (ONI12296, exon 1 of 2)	-exon (ONI12296, exon 1 of 2)	776	ONI12296	PRUPE_4G156100	ONI12296			PRUPE_4G156100
K27_8_peak_3647	G3	4545204	4545338	+	50	NA	exon (ONI15824, exon 2 of 3)	-exon (ONI15824, exon 2 of 3)	463	ONI15824	PRUPE_3G063400	ONI15824			PRUPE_3G063400
K27_8_peak_1440	G1	33255143	33255289	+	50	NA	exon (ONI32318, exon 2 of 2)	-exon (ONI32318, exon 2 of 2)	660	ONI32318	PRUPE_1G360800	ONI32319			PRUPE_1G360800
K27_8_peak_1978	G1	43017490	43017636	+	50	NA	TTS (ONI35242)	#NAME?	-1568	ONI35241	PRUPE_1G524900	ONI35241			PRUPE_1G524900
K27_8_peak_6556a	G6	466096	466495	+	50	NA	exon (ONH99010, exon 2 of 2)	-exon (ONH99010, exon 2 of 2)	907	ONH99010	PRUPE_6G004700	ONH99010			PRUPE_6G004700
K27_8_peak_8609	G7	16433320	16433466	+	50	NA	exon (ONH96834, exon 1 of 2)	-exon (ONH96834, exon 1 of 2)	207	ONH96834	PRUPE_7G155000	ONH96834			PRUPE_7G155000
K27_8_peak_950	G1	23585086	23585227	+	50	NA	promoter-TSS (ONI29906)	#NAME?	-11	ONI29906	PRUPE_1G221300	ONI29906			PRUPE_1G221300
K27_8_peak_9622	G8	16541267	16541413	+	50	NA	promoter-TSS (ONH92071)	#NAME?	-521	ONH92071	PRUPE_8G152500	ONH92071			PRUPE_8G152500
K27_8_peak_1318	G1	30939470	30939626	+	50	NA	exon (ONI31660, exon 1 of 2)	-exon (ONI31660, exon 1 of 2)	907	ONI31660	PRUPE_1G324100	ONI31660			PRUPE_1G324100
K27_8_peak_7634	G6	26129274	26129449	+	50	NA	exon (ONI03735, exon 1 of 2)	-exon (ONI03735, exon 1 of 2)	746	ONI03735	PRUPE_6G278600	ONI03735			PRUPE_6G278600
K27_8_peak_2465	G2	8742965	8743173	+	50	NA	promoter-TSS (ENSRNA050003117-T1)	rRNA-promoter-TSS (ENSRNA050003117-T1)	-238	ENSRNA050003128-T1	ENSRNA050003128	ENSRNA050003128-T1			LSU_rRNA_eukarya			rRNA
K27_8_peak_8586	G7	16053884	16054048	+	50	NA	exon (ONH96726, exon 1 of 1)	-exon (ONH96726, exon 1 of 1)	123	ONH96726	PRUPE_7G148000	ONH96726			PRUPE_7G148000
K27_8_peak_4007	G3	16132524	16132670	+	50	NA	intron (ONI17232, intron 13 of 19)	-intron (ONI17231, intron 13 of 19)	8031	ONI17231	PRUPE_3G147500	ONI17231			PRUPE_3G147500
K27_8_peak_8478	G7	14325516	14325686	+	50	NA	intron (ONH96297, intron 5 of 8)	-intron (ONH96297, intron 5 of 8)	-1107	ONH96298	PRUPE_7G119200	ONH96298			PRUPE_7G119200
K27_8_peak_1971	G1	42843109	42843256	+	50	NA	exon (ONI35216, exon 15 of 15)	-exon (ONI35216, exon 15 of 15)	-2598	ONI35214	PRUPE_1G523000	ONI35214			PRUPE_1G523000
K27_8_peak_958	G1	23690524	23690673	+	50	NA	TTS (ONI29930)	#NAME?	377	ONI29929	PRUPE_1G222900	ONI29929			PRUPE_1G222900
K27_8_peak_4967	G4	6750809	6750958	+	50	NA	exon (ONI11747, exon 3 of 3)	-exon (ONI11747, exon 3 of 3)	1994	ONI11747	PRUPE_4G123700	ONI11748			PRUPE_4G123700
K27_8_peak_2985	G2	22362301	22362437	+	50	NA	promoter-TSS (ONI23289)	#NAME?	-838	ONI23289	PRUPE_2G180200	ONI23289			PRUPE_2G180200
K27_8_peak_3233	G2	26690807	26691036	+	50	NA	TTS (ONI24665)	#NAME?	1481	ONI24664	PRUPE_2G253600	ONI24664			PRUPE_2G253600
K27_8_peak_5675	G5	334097	334220	+	50	NA	exon (ONI05333, exon 6 of 13)	-exon (ONI05333, exon 6 of 13)	6116	ONI05333	PRUPE_5G002000	ONI05335			PRUPE_5G002000
K27_8_peak_9837	G8	20279605	20279751	+	50	NA	promoter-TSS (ONH93322)	#NAME?	33	ONH93322	PRUPE_8G225700	ONH93322			PRUPE_8G225700
K27_8_peak_7011	G6	9704982	9705128	+	50	NA	exon (ONI01185, exon 1 of 3)	-exon (ONI01185, exon 1 of 3)	222	ONI01185_m_TCONS_00034591	PRUPE_6G126300	ONI01185			PRUPE_6G126300
K27_8_peak_4232	G3	21511368	21511564	+	50	NA	TTS (ONI18327_m_TCONS_00019203)	#NAME?	1909	ONI18327	PRUPE_3G209400	ONI18327_m_TCONS_00019203			PRUPE_3G209400
K27_8_peak_593	G1	11796521	11796664	+	50	NA	intron (ONI28598, intron 1 of 5)	-intron (ONI28596, intron 1 of 5)	489	ONI28596	PRUPE_1G150400	ONI28596			PRUPE_1G150400
K27_8_peak_8328	G7	12183554	12183726	+	50	NA	promoter-TSS (ONH95729)	#NAME?	-763	ONH95729	PRUPE_7G087900	ONH95729			PRUPE_7G087900
K27_8_peak_6086	G5	10578417	10578606	+	50	NA	exon (ONI07041, exon 10 of 10)	-exon (ONI07041, exon 10 of 10)	2740	ONI07042	PRUPE_5G096900	ONI07041			PRUPE_5G096900
K27_8_peak_1507	G1	34297799	34297927	+	50	NA	exon (ONI32692, exon 1 of 2)	-exon (ONI32692, exon 1 of 2)	434	ONI32692_k_TCONS_00008806	PRUPE_1G380100	ONI32692			PRUPE_1G380100
K27_8_peak_4850	G4	4711989	4712136	+	50	NA	promoter-TSS (ONI11225)	#NAME?	-160	ONI11225	PRUPE_4G093500	ONI11225			PRUPE_4G093500
K27_8_peak_1561	G1	35086556	35086690	+	50	NA	exon (ONI32938, exon 1 of 1)	-exon (ONI32938, exon 1 of 1)	1482	ONI32938	PRUPE_1G395000	ONI32938			PRUPE_1G395000
K27_8_peak_6628	G6	1884556	1884730	+	50	NA	exon (ONH99290_k_TCONS_00036871, exon 1 of 2)	-exon (ONH99290_k_TCONS_00036871, exon 1 of 2)	284	ONH99290_k_TCONS_00036871	PRUPE_6G023300	ONH99290_k_TCONS_00036871			PRUPE_6G023300
K27_8_peak_656	G1	13650123	13650268	+	50	NA	exon (ONI28902, exon 1 of 1)	-exon (ONI28902, exon 1 of 1)	911	ONI28902	PRUPE_1G167600	ONI28902			PRUPE_1G167600
K27_8_peak_3887	G3	11207615	11207761	+	50	NA	TTS (ONI16825)	#NAME?	4591	ONI16825	PRUPE_3G124100	ONI16825_m_TCONS_00021382			PRUPE_3G124100
K27_8_peak_8571	G7	15835379	15835537	+	50	NA	exon (ONH96666, exon 7 of 36)	-exon (ONH96666, exon 7 of 36)	5953	ONH96666	PRUPE_7G144700	ONH96667			PRUPE_7G144700
K27_8_peak_7640	G6	26211591	26211735	+	50	NA	promoter-TSS (ONI03756)	#NAME?	-9	ONI03756	PRUPE_6G280200	ONI03756			PRUPE_6G280200
K27_8_peak_9735	G8	18697374	18697572	+	50	NA	exon (ONH92758, exon 3 of 4)	-exon (ONH92758, exon 3 of 4)	833	ONH92758	PRUPE_8G193700	ONH92758_m_TCONS_00049701			PRUPE_8G193700
K27_8_peak_6826a	G6	5453692	5453976	+	50	NA	promoter-TSS (ONI00282)	#NAME?	94	ONI00282	PRUPE_6G080100	ONI00282			PRUPE_6G080100
K27_8_peak_1590	G1	35691062	35691277	+	50	NA	exon (ONI33115, exon 1 of 1)	-exon (ONI33115, exon 1 of 1)	401	ONI33115	PRUPE_1G406300	ONI33115			PRUPE_1G406300
K27_8_peak_7514	G6	24234471	24234657	+	50	NA	promoter-TSS (ONI03217)	#NAME?	24	ONI03218	PRUPE_6G244900	ONI03217_m_TCONS_00035664			PRUPE_6G244900
K27_8_peak_5213	G4	11235547	11235677	+	50	NA	exon (ONI12874, exon 8 of 12)	-exon (ONI12874, exon 8 of 12)	2695	ONI12874_m_TCONS_00024976	PRUPE_4G188800	ONI12874			PRUPE_4G188800
K27_8_peak_8188	G7	9095469	9095614	+	50	NA	exon (ONH95109, exon 6 of 8)	-exon (ONH95109, exon 6 of 8)	2421	ONH95110	PRUPE_7G052700	ONH95109			PRUPE_7G052700
K27_8_peak_6220	G5	12902809	12902993	+	50	NA	exon (ONI07731_m_TCONS_00030037, exon 5 of 5)	-exon (ONI07731_m_TCONS_00030037, exon 5 of 5)	447	ONI07732	PRUPE_5G136200	ONI07732			PRUPE_5G136200
K27_8_peak_4608	G4	711892	712135	+	49	NA	promoter-TSS (ONI09871)	#NAME?	27	ONI09871	PRUPE_4G015200	ONI09871			PRUPE_4G015200
K27_8_peak_4491	G3	25878151	25878408	+	49	NA	promoter-TSS (ONI19591)	#NAME?	-323	ONI19592	PRUPE_3G286200	ONI19592			PRUPE_3G286200
K27_8_peak_1437	G1	33224880	33225010	+	49	NA	exon (ONI32304_m_TCONS_00003144, exon 6 of 6)	-exon (ONI32304_m_TCONS_00003144, exon 6 of 6)	2007	ONI32305	PRUPE_1G360000	ONI32305			PRUPE_1G360000
K27_8_peak_5357a	G4	14632123	14632714	+	49	NA	exon (XLOC_014417_u_TCONS_00025381, exon 1 of 1)	-exon (XLOC_014417_u_TCONS_00025381, exon 1 of 1)	406	XLOC_014417_u_TCONS_00025381	XLOC_014417	XLOC_014417_u_TCONS_00025381
K27_8_peak_2572	G2	13914324	13914458	+	49	NA	intron (ONI21772, intron 5 of 5)	-intron (ONI21772, intron 5 of 5)	2628	ONI21772	PRUPE_2G088100	ONI21772			PRUPE_2G088100
K27_8_peak_8175	G7	8634701	8634928	+	49	NA	exon (ONH95061, exon 1 of 1)	-exon (ONH95061, exon 1 of 1)	465	ONH95061	PRUPE_7G049500	ONH95061			PRUPE_7G049500
K27_8_peak_1368	G1	31977961	31978112	+	49	NA	exon (ONI31924, exon 2 of 5)	-exon (ONI31924, exon 2 of 5)	392	ONI31925	PRUPE_1G339600	ONI31924			PRUPE_1G339600
K27_8_peak_6451	G5	17070659	17070798	+	49	NA	promoter-TSS (ONI09101)	#NAME?	-342	ONI09101_m_TCONS_00033032	PRUPE_5G217800	ONI09101			PRUPE_5G217800
K27_8_peak_2165	G1	47089199	47089336	+	49	NA	exon (ONI36258, exon 1 of 1)	-exon (ONI36258, exon 1 of 1)	523	ONI36258	PRUPE_1G578700	ONI36258			PRUPE_1G578700
K27_8_peak_9621	G8	16503866	16503999	+	49	NA	intron (ONH92064, intron 2 of 12)	-intron (ONH92064, intron 2 of 12)	1082	ONH92064	PRUPE_8G151800	ONH92064			PRUPE_8G151800
K27_8_peak_9032	G8	1719771	1719920	+	49	NA	intron (ONH89825, intron 2 of 2)	-intron (ONH89825, intron 2 of 2)	534	ONH89825	PRUPE_8G018500	ONH89825			PRUPE_8G018500
K27_8_peak_3103	G2	24519421	24519570	+	49	NA	intron (ONI23881, intron 2 of 3)	-intron (ONI23881, intron 2 of 3)	1601	ONI23881	PRUPE_2G213600	ONI23881			PRUPE_2G213600
K27_8_peak_3593	G3	3433415	3433636	+	49	NA	exon (ONI15538, exon 3 of 3)	-exon (ONI15538, exon 3 of 3)	2406	ONI15541	PRUPE_3G048600	ONI15540			PRUPE_3G048600
K27_8_peak_5719	G5	1213481	1213609	+	49	NA	promoter-TSS (ONI05530_m_TCONS_00031060)	#NAME?	-329	ONI05530_m_TCONS_00031060	PRUPE_5G011500	ONI05530			PRUPE_5G011500
K27_8_peak_4885a	G4	5177584	5177840	+	49	NA	TTS (ONI11318)	#NAME?	718	XLOC_013688_u_TCONS_00024140	XLOC_013688	XLOC_013688_u_TCONS_00024140
K27_8_peak_3707	G3	6391734	6391880	+	49	NA	promoter-TSS (ONI16228)	#NAME?	34	ONI16228	PRUPE_3G086400	ONI16228			PRUPE_3G086400
K27_8_peak_3035	G2	23314018	23314164	+	49	NA	exon (ONI23562, exon 1 of 1)	-exon (ONI23562, exon 1 of 1)	476	ONI23562	PRUPE_2G195300	ONI23562			PRUPE_2G195300
K27_8_peak_5318	G4	13615323	13615469	+	49	NA	TTS (ONI13355)	#NAME?	2624	ONI13355	PRUPE_4G217100	ONI13355			PRUPE_4G217100
K27_8_peak_8765	G7	19181053	19181199	+	49	NA	TTS (ONH97772)	#NAME?	1286	ONH97772	PRUPE_7G209100	ONH97772			PRUPE_7G209100
K27_8_peak_7772	G6	28336422	28336563	+	49	NA	TTS (ONI04404)	#NAME?	2113	ONI04405	PRUPE_6G319900	ONI04405			PRUPE_6G319900
K27_8_peak_6608	G6	1622906	1623032	+	49	NA	exon (ONH99245, exon 1 of 1)	-exon (ONH99245, exon 1 of 1)	678	ONH99245	PRUPE_6G020400	ONH99245			PRUPE_6G020400
K27_8_peak_5071	G4	8613300	8613579	+	49	NA	intron (ONI12202, intron 5 of 12)	-intron (ONI12199, intron 5 of 12)	3386	ONI12200_j_TCONS_00024643	PRUPE_4G150400	ONI12199			PRUPE_4G150400
K27_8_peak_97	G1	2005327	2005473	+	49	NA	exon (ONI26492, exon 6 of 7)	-exon (ONI26492, exon 6 of 7)	2054	ONI26492	PRUPE_1G028500	ONI26492			PRUPE_1G028500
K27_8_peak_8109	G7	6354077	6354282	+	49	NA	intron (ONH94838, intron 1 of 1)	-intron (ONH94837, intron 2 of 2)	2871	ONH94838	PRUPE_7G034000	ONH94838			PRUPE_7G034000
K27_8_peak_1296	G1	30430399	30430571	+	49	NA	intron (ONI31469, intron 1 of 2)	-intron (ONI31468, intron 1 of 1)	1085	ONI31468	PRUPE_1G315000	ONI31468			PRUPE_1G315000
K27_8_peak_132	G1	2546402	2546654	+	49	NA	promoter-TSS (ONI26635)	#NAME?	-60	ONI26635	PRUPE_1G036500	ONI26635			PRUPE_1G036500
K27_8_peak_7847	G6	29756264	29756383	+	49	NA	exon (ONI04919, exon 1 of 1)	-exon (ONI04919, exon 1 of 1)	192	ONI04919	PRUPE_6G348200	ONI04919			PRUPE_6G348200
K27_8_peak_3309	G2	27906470	27906629	+	49	NA	intron (ONI25077, intron 1 of 6)	-intron (ONI25077, intron 1 of 6)	616	ONI25077	PRUPE_2G278800	ONI25077			PRUPE_2G278800
K27_8_peak_8429	G7	13713807	13713945	+	49	NA	TTS (ONH96125)	#NAME?	1675	ONH96128	PRUPE_7G109000	ONH96128			PRUPE_7G109000
K27_8_peak_7013a	G6	9715449	9716079	+	49	NA	exon (ONI01186, exon 1 of 1)	-exon (ONI01186, exon 1 of 1)	466	ONI01186	PRUPE_6G126400	ONI01186			PRUPE_6G126400
K27_8_peak_3746	G3	7019030	7019175	+	49	NA	promoter-TSS (ONI16354)	#NAME?	-166	ONI16354	PRUPE_3G093700	ONI16354			PRUPE_3G093700
K27_8_peak_2964	G2	22050175	22050321	+	49	NA	promoter-TSS (ONI23198)	#NAME?	-4	ONI23198	PRUPE_2G174500	ONI23198_m_TCONS_00015676			PRUPE_2G174500
K27_8_peak_1867	G1	40612251	40612373	+	49	NA	promoter-TSS (ONI34554_x_TCONS_00009801)	#NAME?	-239	ONI34555	PRUPE_1G487500	ONI34556			PRUPE_1G487500
K27_8_peak_1545	G1	34920364	34920557	+	49	NA	exon (ONI32891, exon 2 of 5)	-exon (ONI32891, exon 2 of 5)	498	ONI32891	PRUPE_1G392100	ONI32891			PRUPE_1G392100
K27_8_peak_2119	G1	45840586	45840784	+	49	NA	intron (ONI35929, intron 5 of 6)	-intron (ONI35929, intron 5 of 6)	1577	ONI35929	PRUPE_1G561400	ONI35929			PRUPE_1G561400
K27_8_peak_3913	G3	11884926	11885072	+	49	NA	exon (ONI16883, exon 1 of 1)	-exon (ONI16883, exon 1 of 1)	2483	ONI16883	PRUPE_3G127300	ONI16883			PRUPE_3G127300
K27_8_peak_6263	G5	13718539	13718770	+	49	NA	TTS (ONI07985)	#NAME?	2419	ONI07986	PRUPE_5G151700	ONI07986			PRUPE_5G151700
K27_8_peak_2182	G1	47398384	47398629	+	49	NA	exon (ONI36409, exon 2 of 3)	-exon (ONI36409, exon 2 of 3)	1332	ONI36409	PRUPE_1G583600	ONI36409			PRUPE_1G583600
K27_8_peak_2588b	G2	14330921	14331177	+	49	NA	promoter-TSS (ONI21814)	#NAME?	96	ONI21814	PRUPE_2G090700	ONI21813_m_TCONS_00011943			PRUPE_2G090700
K27_8_peak_7002	G6	9269107	9269296	+	49	NA	TTS (ONI01138)	#NAME?	4035	ONI01138	PRUPE_6G123900	ONI01138			PRUPE_6G123900
K27_8_peak_8290	G7	11332086	11332231	+	49	NA	TTS (ONH95546)	#NAME?	2263	ONH95545	PRUPE_7G076600	ONH95545			PRUPE_7G076600
K27_8_peak_7925	G7	281689	281835	+	49	NA	promoter-TSS (ONH94172)	#NAME?	-482	ONH94172	PRUPE_7G002300	ONH94172			PRUPE_7G002300
K27_8_peak_2630	G2	15241544	15241691	+	49	NA	promoter-TSS (ONI21898)	#NAME?	-824	ONI21898_o_TCONS_00014997	PRUPE_2G097300	ONI21898			PRUPE_2G097300
K27_8_peak_1000	G1	24246611	24246767	+	49	NA	promoter-TSS (ONI30074)	#NAME?	-910	ONI30074	PRUPE_1G229500	ONI30074_j_TCONS_00001939			PRUPE_1G229500
K27_8_peak_8602	G7	16290774	16290905	+	49	NA	exon (ONH96791_m_TCONS_00041795, exon 2 of 2)	-exon (ONH96791_m_TCONS_00041795, exon 2 of 2)	1346	ONH96791_m_TCONS_00041795	PRUPE_7G152400	ONH96792			PRUPE_7G152400
K27_8_peak_6763	G6	4187927	4188055	+	49	NA	exon (ONH99968, exon 1 of 1)	-exon (ONH99968, exon 1 of 1)	414	ONH99968	PRUPE_6G060400	ONH99968			PRUPE_6G060400
K27_8_peak_3786	G3	7901739	7901882	+	49	NA	promoter-TSS (ONI16490)	#NAME?	-891	ONI16490	PRUPE_3G101700	ONI16490			PRUPE_3G101700
K27_8_peak_7304	G6	18524399	18524542	+	49	NA	exon (ONI02148, exon 8 of 12)	-exon (ONI02148, exon 8 of 12)	2766	ONI02148	PRUPE_6G180000	ONI02148			PRUPE_6G180000
K27_8_peak_4399	G3	24658678	24658823	+	49	NA	promoter-TSS (ONI19130)	#NAME?	-153	ONI19130	PRUPE_3G260500	ONI19130			PRUPE_3G260500
K27_8_peak_8607	G7	16411875	16412018	+	49	NA	intron (ONH96827, intron 2 of 11)	-intron (ONH96827, intron 2 of 11)	926	ONH96827	PRUPE_7G154500	ONH96827			PRUPE_7G154500
K27_8_peak_1255	G1	29701270	29701417	+	49	NA	promoter-TSS (ONI31264)	#NAME?	-375	ONI31264	PRUPE_1G302500	ONI31264			PRUPE_1G302500
K27_8_peak_2285	G2	1992944	1993153	+	49	NA	exon (ONI20514, exon 2 of 10)	-exon (ONI20514, exon 2 of 10)	499	ONI20514_m_TCONS_00011265	PRUPE_2G020100	ONI20514_m_TCONS_00011265			PRUPE_2G020100
K27_8_peak_7022	G6	9849650	9849792	+	49	NA	exon (ONI01199, exon 1 of 1)	-exon (ONI01199, exon 1 of 1)	1035	ONI01199	PRUPE_6G127500	ONI01199			PRUPE_6G127500
K27_8_peak_4263	G3	21961229	21961401	+	49	NA	TTS (ONI18461_m_TCONS_00019289)	#NAME?	313	ONI18466_m_TCONS_00019294	PRUPE_3G217600	ONI18467			PRUPE_3G217600
K27_8_peak_345	G1	6561898	6562046	+	49	NA	exon (ONI27457, exon 1 of 1)	-exon (ONI27457, exon 1 of 1)	468	ONI27457	PRUPE_1G088000	ONI27457			PRUPE_1G088000
K27_8_peak_3038	G2	23322062	23322267	+	49	NA	exon (ONI23564, exon 1 of 1)	-exon (ONI23564, exon 1 of 1)	102	ONI23564	PRUPE_2G195400	ONI23564			PRUPE_2G195400
K27_8_peak_9516	G8	14925387	14925544	+	49	NA	exon (ONH91566, exon 5 of 13)	-exon (ONH91566, exon 5 of 13)	4994	ONH91566	PRUPE_8G123400	ONH91566_m_TCONS_00046553			PRUPE_8G123400
K27_8_peak_4567	G4	165095	165215	+	49	NA	exon (ONI09650, exon 1 of 2)	-exon (ONI09650, exon 1 of 2)	789	ONI09650	PRUPE_4G002000	ONI09650			PRUPE_4G002000
K27_8_peak_9015	G8	1077037	1077184	+	49	NA	exon (ONH89737, exon 1 of 11)	-exon (ONH89737, exon 1 of 11)	332	ONH89737_m_TCONS_00047912	PRUPE_8G013000	ONH89737			PRUPE_8G013000
K27_8_peak_7672	G6	26689427	26689573	+	49	NA	promoter-TSS (ONI03888)	#NAME?	-52	ONI03888	PRUPE_6G288600	ONI03888			PRUPE_6G288600
K27_8_peak_5627	G4	24031123	24031250	+	49	NA	TTS (ONI14465)	#NAME?	-6179	ONI14469	PRUPE_4G282000	ONI14470			PRUPE_4G282000
K27_8_peak_53	G1	1273144	1273303	+	48	NA	exon (ONI26333, exon 9 of 10)	-exon (ONI26333, exon 9 of 10)	3109	ONI26333_j_TCONS_00005364	PRUPE_1G018200	ONI26333_j_TCONS_00005363			PRUPE_1G018200
K27_8_peak_940	G1	23439473	23439598	+	48	NA	intron (ONI29888_j_TCONS_00007282, intron 1 of 10)	-intron (ONI29888, intron 1 of 9)	592	ONI29888_j_TCONS_00007282	PRUPE_1G220000	ONI29888_j_TCONS_00007282			PRUPE_1G220000
K27_8_peak_9908	G8	21047653	21047796	+	48	NA	exon (ONH93570, exon 9 of 12)	-exon (ONH93570, exon 9 of 12)	-1624	ONH93571	PRUPE_8G239500	ONH93571			PRUPE_8G239500
K27_8_peak_7691	G6	26934352	26934497	+	48	NA	exon (ONI03932, exon 1 of 2)	-exon (ONI03932, exon 1 of 2)	449	ONI03932	PRUPE_6G292500	ONI03932			PRUPE_6G292500
K27_8_peak_1664	G1	37001772	37001918	+	48	NA	promoter-TSS (ONI33555)	#NAME?	-593	ONI33555	PRUPE_1G432100	ONI33555			PRUPE_1G432100
K27_8_peak_8788	G7	19591089	19591234	+	48	NA	exon (ONH97894, exon 3 of 6)	-exon (ONH97894, exon 3 of 6)	221	ONH97894_n_TCONS_00042387	PRUPE_7G217000	ONH97894			PRUPE_7G217000
K27_8_peak_4376	G3	24344556	24344696	+	48	NA	intron (ONI19024_j_TCONS_00019609, intron 2 of 8)	-intron (ONI19024, intron 1 of 9)	1269	ONI19024	PRUPE_3G254500	ONI19024_j_TCONS_00019609			PRUPE_3G254500
K27_8_peak_578	G1	11563407	11563545	+	48	NA	exon (ONI28548, exon 3 of 3)	-exon (ONI28548, exon 3 of 3)	-1670	ONI28547	PRUPE_1G147100	ONI28547			PRUPE_1G147100
K27_8_peak_2960	G2	22008717	22008989	+	48	NA	exon (ONI23186, exon 3 of 3)	-exon (ONI23186, exon 3 of 3)	1450	ONI23186	PRUPE_2G173800	ONI23186			PRUPE_2G173800
K27_8_peak_1123b	G1	27003664	27003983	+	48	NA	exon (ONI30596, exon 1 of 1)	-exon (ONI30596, exon 1 of 1)	668	ONI30596	PRUPE_1G260900	ONI30596			PRUPE_1G260900
K27_8_peak_1818	G1	39190560	39190799	+	48	NA	promoter-TSS (ONI34245)	#NAME?	-313	ONI34245	PRUPE_1G470700	ONI34245			PRUPE_1G470700
K27_8_peak_6663	G6	2424692	2424914	+	48	NA	promoter-TSS (ONH99463)	#NAME?	66	ONH99463	PRUPE_6G031200	ONH99463			PRUPE_6G031200
K27_8_peak_3160	G2	25452434	25452571	+	48	NA	exon (ONI24188, exon 1 of 1)	-exon (ONI24188, exon 1 of 1)	-1850	ONI24189	PRUPE_2G229500	ONI24189			PRUPE_2G229500
K27_8_peak_1920	G1	41788943	41789075	+	48	NA	exon (ONI34917, exon 1 of 5)	-exon (ONI34917, exon 1 of 5)	679	ONI34917	PRUPE_1G505900	ONI34917			PRUPE_1G505900
K27_8_peak_1414	G1	32813743	32813889	+	48	NA	exon (ONI32184, exon 1 of 2)	-exon (ONI32184, exon 1 of 2)	827	ONI32184	PRUPE_1G352900	ONI32184			PRUPE_1G352900
K27_8_peak_2179a	G1	47340005	47340270	+	48	NA	TTS (ONI36375)	#NAME?	4572	ONI36377	PRUPE_1G582900	ONI36377			PRUPE_1G582900
K27_8_peak_3739	G3	6965185	6965521	+	48	NA	exon (ONI16342, exon 16 of 26)	-exon (ONI16342, exon 16 of 26)	4060	ONI16346	PRUPE_3G093100	ONI16343			PRUPE_3G093100
K27_8_peak_3226	G2	26654176	26654346	+	48	NA	TTS (ONI24653)	#NAME?	-1954	ONI24652	PRUPE_2G252900	ONI24652			PRUPE_2G252900
K27_8_peak_7220	G6	15480872	15481081	+	48	NA	TTS (ONI01857_m_TCONS_00038259)	#NAME?	703	ONI01855	PRUPE_6G163000	ONI01855			PRUPE_6G163000
K27_8_peak_4717	G4	2656186	2656308	+	48	NA	exon (ONI10584, exon 3 of 4)	-exon (ONI10584, exon 3 of 4)	2787	ONI10584	PRUPE_4G055300	ONI10584			PRUPE_4G055300
K27_8_peak_574	G1	11443969	11444115	+	48	NA	exon (ONI28525, exon 5 of 9)	-exon (ONI28525, exon 5 of 9)	1118	ONI28526	PRUPE_1G145800	ONI28526			PRUPE_1G145800
K27_8_peak_6118	G5	11233207	11233348	+	48	NA	intron (ONI07206, intron 7 of 12)	-intron (ONI07202, intron 8 of 16)	1913	ONI07205	PRUPE_5G106000	ONI07204			PRUPE_5G106000
K27_8_peak_6571	G6	959878	960024	+	48	NA	promoter-TSS (ONH99137)	#NAME?	17	ONH99137	PRUPE_6G013700	ONH99137			PRUPE_6G013700
K27_8_peak_1377	G1	32049236	32049413	+	48	NA	exon (ONI31955_m_TCONS_00002954, exon 2 of 2)	-exon (ONI31955_m_TCONS_00002954, exon 2 of 2)	2950	ONI31955_m_TCONS_00002954	PRUPE_1G341000	ONI31955			PRUPE_1G341000
K27_8_peak_3342	G2	28577970	28578117	+	48	NA	exon (ONI25284, exon 1 of 1)	-exon (ONI25284, exon 1 of 1)	1220	ONI25284	PRUPE_2G293400	ONI25284			PRUPE_2G293400
K27_8_peak_9126	G8	4304287	4304433	+	48	NA	exon (ONH90224_n_TCONS_00048198, exon 5 of 11)	-exon (ONH90224_n_TCONS_00048198, exon 5 of 11)	2698	ONH90225	PRUPE_8G041700	ONH90229			PRUPE_8G041700
K27_8_peak_2428	G2	6584666	6584860	+	48	NA	exon (XLOC_006511_u_TCONS_00011655, exon 2 of 2)	-exon (XLOC_006511_u_TCONS_00011655, exon 2 of 2)	2594	XLOC_006511_u_TCONS_00011655	XLOC_006511	XLOC_006511_u_TCONS_00011655
K27_8_peak_1268	G1	29839979	29840125	+	48	NA	exon (ONI31295, exon 1 of 2)	-exon (ONI31295, exon 1 of 2)	329	ONI31295	PRUPE_1G304700	ONI31295			PRUPE_1G304700
K27_8_peak_9425	G8	12983223	12983356	+	48	NA	intron (ONH91199, intron 2 of 5)	-intron (ONH91199, intron 2 of 5)	2082	ONH91199	PRUPE_8G098100	ONH91199			PRUPE_8G098100
K27_8_peak_8882	G7	20999986	21000159	+	48	NA	exon (ONH98373, exon 2 of 4)	-exon (ONH98373, exon 2 of 4)	730	ONH98373	PRUPE_7G247200	ONH98373			PRUPE_7G247200
K27_8_peak_1556	G1	35032891	35033034	+	48	NA	exon (ONI32913, exon 3 of 7)	-exon (ONI32913, exon 3 of 7)	2645	ONI32913_j_TCONS_00003448	PRUPE_1G393500	ONI32913_j_TCONS_00003448			PRUPE_1G393500
K27_8_peak_3031	G2	23275249	23275385	+	48	NA	promoter-TSS (ONI23555)	#NAME?	88	ONI23555	PRUPE_2G194600	ONI23555			PRUPE_2G194600
K27_8_peak_3199	G2	26185995	26186132	+	48	NA	exon (ONI24492, exon 2 of 2)	-exon (ONI24492, exon 2 of 2)	1117	ONI24492	PRUPE_2G243300	ONI24492			PRUPE_2G243300
K27_8_peak_5186	G4	10630915	10631061	+	47	NA	intron (ONI12697, intron 3 of 5)	-intron (ONI12695, intron 4 of 6)	2776	ONI12698	PRUPE_4G179400	ONI12698			PRUPE_4G179400
K27_8_peak_9204	G8	5836160	5836379	+	47	NA	promoter-TSS (ONH90422)	#NAME?	-34	ONH90422	PRUPE_8G052900	ONH90422			PRUPE_8G052900
K27_8_peak_9985	G8	22337463	22337588	+	47	NA	TTS (ONH94053)	#NAME?	-2422	ONH94057	PRUPE_8G267900	ONH94057			PRUPE_8G267900
K27_8_peak_3291b	G2	27518513	27518657	+	47	NA	intron (ONI24953, intron 3 of 3)	-intron (ONI24953, intron 3 of 3)	1232	ONI24953	PRUPE_2G271600	ONI24953			PRUPE_2G271600
K27_8_peak_6459b	G5	17144864	17145269	+	47	NA	promoter-TSS (ONI09127)	#NAME?	-336	ONI09127	PRUPE_5G219800	ONI09127			PRUPE_5G219800
K27_8_peak_3264	G2	27039558	27039770	+	47	NA	exon (ONI24759, exon 1 of 3)	-exon (ONI24759, exon 1 of 3)	326	ONI24759	PRUPE_2G261000	ONI24759			PRUPE_2G261000
K27_8_peak_7422a	G6	22237201	22237540	+	47	NA	exon (ONI02680, exon 4 of 4)	-exon (ONI02680, exon 4 of 4)	1884	ONI02680	PRUPE_6G214400	ONI02680			PRUPE_6G214400
K27_8_peak_9916	G8	21145165	21145305	+	47	NA	TTS (ONH93599)	#NAME?	5250	ONH93599	PRUPE_8G241500	ONH93599			PRUPE_8G241500
K27_8_peak_3886	G3	11017188	11017427	+	47	NA	exon (ONI16806, exon 1 of 2)	-exon (ONI16806, exon 1 of 2)	1680	ONI16806	PRUPE_3G123300	ONI16806			PRUPE_3G123300
K27_8_peak_191	G1	3689760	3689879	+	47	NA	TTS (ONI26883)	#NAME?	1107	ONI26884	PRUPE_1G052800	ONI26884			PRUPE_1G052800
K27_8_peak_4447	G3	25250512	25250656	+	47	NA	promoter-TSS (ONI19323)	#NAME?	-620	ONI19323	PRUPE_3G272000	ONI19323			PRUPE_3G272000
K27_8_peak_9867	G8	20644904	20645049	+	47	NA	TTS (ONH93438)	#NAME?	1365	ONH93437	PRUPE_8G232200	ONH93436			PRUPE_8G232200
K27_8_peak_1913	G1	41573129	41573273	+	47	NA	exon (ONI34857, exon 4 of 4)	-exon (ONI34857, exon 4 of 4)	2377	ONI34857	PRUPE_1G502600	ONI34857			PRUPE_1G502600
K27_8_peak_6879	G6	6898173	6898303	+	47	NA	promoter-TSS (ONI00627)	#NAME?	-571	ONI00627	PRUPE_6G099100	ONI00627			PRUPE_6G099100
K27_8_peak_2733	G2	17669612	17669745	+	47	NA	exon (ONI22283, exon 1 of 6)	-exon (ONI22283, exon 1 of 6)	235	ONI22283	PRUPE_2G118600	ONI22283			PRUPE_2G118600
K27_8_peak_5408	G4	16765681	16765815	+	47	NA	promoter-TSS (ONI13868)	#NAME?	-139	ONI13868	PRUPE_4G250600	ONI13868			PRUPE_4G250600
K27_8_peak_1281	G1	30055440	30055579	+	47	NA	promoter-TSS (ONI31363)	#NAME?	-65	ONI31363	PRUPE_1G308700	ONI31363			PRUPE_1G308700
K27_8_peak_3975	G3	15235738	15235945	+	47	NA	exon (ONI17163, exon 1 of 1)	-exon (ONI17163, exon 1 of 1)	2388	ONI17163	PRUPE_3G141700	ONI17163			PRUPE_3G141700
K27_8_peak_319	G1	6317700	6317888	+	47	NA	exon (ONI27418, exon 9 of 9)	-exon (ONI27418, exon 9 of 9)	3341	ONI27418_m_TCONS_00005857	PRUPE_1G084900	ONI27418_m_TCONS_00005857			PRUPE_1G084900
K27_8_peak_6038	G5	9648747	9648900	+	47	NA	TTS (ONI06831)	#NAME?	2414	ONI06831	PRUPE_5G083900	ONI06831			PRUPE_5G083900
K27_8_peak_7444	G6	22602700	22602845	+	47	NA	promoter-TSS (ONI02756)	#NAME?	-834	ONI02756	PRUPE_6G220200	ONI02756			PRUPE_6G220200
K27_8_peak_1054	G1	25585776	25585920	+	47	NA	intron (ONI30281, intron 6 of 14)	-intron (ONI30280, intron 6 of 14)	-1058	ONI30282	PRUPE_1G242000	ONI30282			PRUPE_1G242000
K27_8_peak_6488	G5	17667434	17667575	+	47	NA	exon (ONI09320, exon 4 of 13)	-exon (ONI09320, exon 4 of 13)	3492	ONI09321	PRUPE_5G231800	ONI09321			PRUPE_5G231800
K27_8_peak_1396a	G1	32349899	32350224	+	47	NA	intron (ONI32045, intron 19 of 22)	-intron (ONI32045, intron 19 of 22)	-3475	ONI32047	PRUPE_1G346000	ONI32046			PRUPE_1G346000
K27_8_peak_2003	G1	43421284	43421450	+	47	NA	promoter-TSS (ONI35348)	#NAME?	50	ONI35348	PRUPE_1G531200	ONI35348			PRUPE_1G531200
K27_8_peak_4469	G3	25582159	25582332	+	47	NA	intron (ONI19429, intron 2 of 3)	-intron (ONI19428, intron 2 of 2)	605	ONI19429	PRUPE_3G279600	ONI19429			PRUPE_3G279600
K27_8_peak_3628	G3	4178591	4178730	+	47	NA	exon (ONI15749, exon 20 of 20)	-exon (ONI15749, exon 20 of 20)	7362	ONI15750	PRUPE_3G059000	ONI15749			PRUPE_3G059000
K27_8_peak_3730	G3	6838332	6838459	+	47	NA	exon (ONI16317, exon 3 of 4)	-exon (ONI16317, exon 3 of 4)	1573	ONI16317	PRUPE_3G091800	ONI16317			PRUPE_3G091800
K27_8_peak_2206	G1	47768901	47769046	+	47	NA	exon (ONI36510, exon 3 of 6)	-exon (ONI36510, exon 3 of 6)	1507	ONI36510	PRUPE_1G587900	ONI36510			PRUPE_1G587900
K27_8_peak_8723	G7	18362390	18362588	+	47	NA	exon (ONH97488, exon 6 of 9)	-exon (ONH97488, exon 6 of 9)	4354	ONH97489	PRUPE_7G192500	ONH97493			PRUPE_7G192500
K27_8_peak_6207	G5	12744341	12744464	+	47	NA	promoter-TSS (ONI07639_m_TCONS_00032184)	#NAME?	-682	ONI07639_m_TCONS_00032184	PRUPE_5G132700	ONI07639			PRUPE_5G132700
K27_8_peak_4907	G4	5660553	5660699	+	47	NA	intron (ONI11483_m_TCONS_00026891, intron 3 of 3)	-intron (ONI11483, intron 2 of 2)	2976	ONI11483_m_TCONS_00026891	PRUPE_4G108300	ONI11483			PRUPE_4G108300
K27_8_peak_3713a	G3	6535105	6535404	+	47	NA	intron (ONI16261, intron 5 of 5)	-intron (ONI16261, intron 5 of 5)	3681	ONI16261	PRUPE_3G088000	ONI16261			PRUPE_3G088000
K27_8_peak_3933	G3	13498884	13499052	+	47	NA	promoter-TSS (ONI16939)	#NAME?	-221	ONI16939	PRUPE_3G131600	ONI16939			PRUPE_3G131600
K27_8_peak_1379	G1	32055087	32055263	+	47	NA	exon (ONI31956, exon 3 of 3)	-exon (ONI31956, exon 3 of 3)	-3845	ENSRNA050004132-T1	ENSRNA050004132	ENSRNA050004132-T1			MIR530			pre_miRNA
K27_8_peak_8651	G7	17117720	17117866	+	47	NA	exon (ONH97066, exon 35 of 35)	-exon (ONH97066, exon 35 of 35)	4148	ONH97068	PRUPE_7G168100	ONH97068			PRUPE_7G168100
K27_8_peak_4603	G4	640320	640453	+	47	NA	exon (ONI09849, exon 1 of 1)	-exon (ONI09849, exon 1 of 1)	1251	ONI09849	PRUPE_4G013700	ONI09849			PRUPE_4G013700
K27_8_peak_1692	G1	37319582	37319708	+	47	NA	intron (ONI33657, intron 1 of 11)	-intron (ONI33657, intron 1 of 11)	317	ONI33657	PRUPE_1G438900	ONI33657			PRUPE_1G438900
K27_8_peak_1319	G1	30942585	30942730	+	47	NA	exon (ONI31660, exon 1 of 2)	-exon (ONI31660, exon 1 of 2)	4016	ONI31660	PRUPE_1G324100	ONI31660			PRUPE_1G324100
K27_8_peak_7737	G6	27803103	27803243	+	47	NA	exon (ONI04213, exon 1 of 5)	-exon (ONI04213, exon 1 of 5)	119	ONI04214	PRUPE_6G309400	ONI04213			PRUPE_6G309400
K27_8_peak_4393	G3	24584662	24584907	+	47	NA	intron (ONI19111_m_TCONS_00019671, intron 2 of 6)	-intron (ONI19111, intron 2 of 7)	899	ONI19111_m_TCONS_00019671	PRUPE_3G259100	ONI19111			PRUPE_3G259100
K27_8_peak_29	G1	680163	680309	+	47	NA	intron (ONI26173, intron 2 of 5)	-intron (ONI26171, intron 2 of 5)	1907	ONI26173	PRUPE_1G008100	ONI26171			PRUPE_1G008100
K27_8_peak_9308	G8	9853984	9854342	+	47	NA	exon (ONH90652, exon 1 of 2)	-exon (ONH90652, exon 1 of 2)	501	ONH90652	PRUPE_8G066800	ONH90652			PRUPE_8G066800
K27_8_peak_5234	G4	11651554	11651696	+	47	NA	exon (ONI12949, exon 1 of 7)	-exon (ONI12949, exon 1 of 7)	232	ONI12951_m_TCONS_00025031	PRUPE_4G193600	ONI12950			PRUPE_4G193600
K27_8_peak_9013	G8	1047575	1047720	+	47	NA	exon (ONH89727, exon 7 of 7)	-exon (ONH89727, exon 7 of 7)	2832	ONH89732	PRUPE_8G012700	ONH89732			PRUPE_8G012700
K27_8_peak_1736	G1	37923625	37923812	+	47	NA	promoter-TSS (ONI33842)	#NAME?	-507	ONI33842	PRUPE_1G449400	ONI33842			PRUPE_1G449400
K27_8_peak_8572	G7	15842651	15842792	+	47	NA	intron (ONH96668, intron 16 of 29)	-intron (ONH96666, intron 16 of 35)	-9543	ONH96669	PRUPE_7G144800	ONH96669			PRUPE_7G144800
K27_8_peak_9953	G8	21769525	21769722	+	47	NA	exon (ONH93822, exon 7 of 7)	-exon (ONH93822, exon 7 of 7)	3052	ONH93822	PRUPE_8G254900	ONH93822			PRUPE_8G254900
K27_8_peak_3763	G3	7315569	7315715	+	47	NA	TTS (ONI16410_m_TCONS_00018192)	#NAME?	176	ONI16411	PRUPE_3G096700	ONI16411			PRUPE_3G096700
K27_8_peak_6259	G5	13679914	13680070	+	47	NA	TTS (ONI07977)	#NAME?	1707	ONI07977_m_TCONS_00032360	PRUPE_5G151000	ONI07977			PRUPE_5G151000
K27_8_peak_2955	G2	21939110	21939256	+	47	NA	intron (ONI23155, intron 4 of 9)	-intron (ONI23155, intron 4 of 9)	2065	ONI23155	PRUPE_2G172800	ONI23155			PRUPE_2G172800
K27_8_peak_5942	G5	6687267	6687413	+	47	NA	promoter-TSS (ONI06447_j_TCONS_00029382)	#NAME?	-813	ONI06447_j_TCONS_00029382	PRUPE_5G061100	ONI06447			PRUPE_5G061100
K27_8_peak_6278	G5	14020607	14020751	+	47	NA	intron (ONI08104, intron 19 of 49)	-intron (ONI08103, intron 19 of 50)	8509	ONI08104	PRUPE_5G158100	ONI08104			PRUPE_5G158100
K27_8_peak_9888	G8	20795365	20795488	+	47	NA	TTS (ONH93478)	#NAME?	1628	ONH93478	PRUPE_8G234600	ONH93478			PRUPE_8G234600
K27_8_peak_9949	G8	21690659	21690804	+	47	NA	intron (ONH93799, intron 1 of 2)	-intron (ONH93799, intron 1 of 2)	-1596	ENSRNA049997219-T1	ENSRNA049997219	ENSRNA049997219-T1			ppe-MIR6284			pre_miRNA
K27_8_peak_7793	G6	28749444	28749581	+	47	NA	TTS (ONI04558)	#NAME?	578	ONI04559	PRUPE_6G328300	ONI04559			PRUPE_6G328300
K27_8_peak_1618	G1	36258501	36258646	+	47	NA	exon (ONI33346, exon 4 of 5)	-exon (ONI33346, exon 4 of 5)	2201	ONI33346	PRUPE_1G418300	ONI33346			PRUPE_1G418300
K27_8_peak_7251	G6	17315773	17315919	+	47	NA	intron (ONI01938, intron 4 of 11)	-intron (ONI01938, intron 4 of 11)	3023	ONI01938	PRUPE_6G168500	ONI01938			PRUPE_6G168500
K27_8_peak_3322	G2	28232193	28232348	+	47	NA	TTS (ONI25166)	#NAME?	277	ONI25167	PRUPE_2G285700	ONI25167			PRUPE_2G285700
K27_8_peak_9822	G8	20102043	20102251	+	47	NA	promoter-TSS (ONH93251)	#NAME?	-81	ONH93254_j_TCONS_00047340	PRUPE_8G221800	ONH93260			PRUPE_8G221800
K27_8_peak_6356	G5	15522086	15522313	+	47	NA	promoter-TSS (ONI08606)	#NAME?	-575	ONI08606	PRUPE_5G188600	ONI08606			PRUPE_5G188600
K27_8_peak_7741	G6	27906464	27906773	+	47	NA	exon (ONI04252, exon 1 of 3)	-exon (ONI04252, exon 1 of 3)	399	ONI04252	PRUPE_6G311500	ONI04252			PRUPE_6G311500
K27_8_peak_9522	G8	15001241	15001393	+	47	NA	promoter-TSS (ONH91586)	#NAME?	-215	ONH91587	PRUPE_8G124900	ONH91587			PRUPE_8G124900
K27_8_peak_4896	G4	5451445	5451592	+	47	NA	intron (ONI11412_j_TCONS_00024193, intron 3 of 14)	-intron (ONI11410, intron 2 of 13)	3240	ONI11412_j_TCONS_00024193	PRUPE_4G105500	ONI11412_j_TCONS_00024193			PRUPE_4G105500
K27_8_peak_5553	G4	22017427	22017573	+	47	NA	exon (ONI14251, exon 25 of 41)	-exon (ONI14251, exon 25 of 41)	-1467	ENSRNA050004349-T1	ENSRNA050004349	ENSRNA050004349-T1			snoJ33			snoRNA
K27_8_peak_5196	G4	10878381	10878664	+	47	NA	intron (ONI12785, intron 1 of 1)	-intron (ONI12785, intron 1 of 1)	549	ONI12785	PRUPE_4G183500	ONI12785			PRUPE_4G183500
K27_8_peak_7523	G6	24394533	24394659	+	47	NA	promoter-TSS (ONI03270)	#NAME?	75	ONI03270	PRUPE_6G247800	ONI03270			PRUPE_6G247800
K27_8_peak_3861a	G3	10059236	10059581	+	47	NA	intron (ONI16723, intron 7 of 12)	-intron (ONI16720, intron 10 of 15)	5593	ONI16724	PRUPE_3G117700	ONI16724			PRUPE_3G117700
K27_8_peak_2807	G2	19413192	19413390	+	47	NA	intron (ONI22556, intron 1 of 3)	-intron (ONI22556, intron 1 of 3)	252	ONI22556	PRUPE_2G136500	ONI22556			PRUPE_2G136500
K27_8_peak_1498	G1	34066751	34066896	+	47	NA	exon (ONI32608, exon 2 of 3)	-exon (ONI32608, exon 2 of 3)	750	ONI32608	PRUPE_1G375700	ONI32608			PRUPE_1G375700
K27_8_peak_7832	G6	29493924	29494106	+	47	NA	TTS (ONI04831)	#NAME?	2868	ONI04830	PRUPE_6G341800	ONI04830			PRUPE_6G341800
K27_8_peak_258	G1	5189446	5189608	+	47	NA	promoter-TSS (ONI27181)	#NAME?	540	ONI27180	PRUPE_1G072700	ONI27180			PRUPE_1G072700
K27_8_peak_1742	G1	37982634	37982773	+	47	NA	exon (ONI33866, exon 1 of 5)	-exon (ONI33866, exon 1 of 5)	285	ONI33866_j_TCONS_00009414	PRUPE_1G450900	ONI33866			PRUPE_1G450900
K27_8_peak_1346	G1	31630289	31630432	+	47	NA	TTS (ONI31851)	#NAME?	465	ONI31854	PRUPE_1G334700	ONI31854			PRUPE_1G334700
K27_8_peak_8955a	G7	22264235	22264499	+	46	NA	exon (ONH98910_m_TCONS_00042833, exon 1 of 6)	-exon (ONH98910_m_TCONS_00042833, exon 1 of 6)	1885	ONH98910_m_TCONS_00042833	PRUPE_7G271700	ONH98910			PRUPE_7G271700
K27_8_peak_6781	G6	4572807	4573000	+	46	NA	promoter-TSS (ONI00069)	#NAME?	-522	ONI00070_p_TCONS_00040253_plus	PRUPE_6G066300_P_plus	ONI00070_p_TCONS_00040253_plus			PRUPE_6G066300
K27_8_peak_8535	G7	15199416	15199552	+	46	NA	intron (ONH96509, intron 1 of 1)	-intron (ONH96509, intron 1 of 1)	724	ONH96509	PRUPE_7G133700	ONH96509			PRUPE_7G133700
K27_8_peak_3124	G2	24852605	24852750	+	46	NA	exon (ONI24030_m_TCONS_00016131, exon 2 of 3)	-exon (ONI24030_m_TCONS_00016131, exon 2 of 3)	687	ONI24030	PRUPE_2G219900	ONI24030_n_TCONS_00016133			PRUPE_2G219900
K27_8_peak_7935	G7	348405	348541	+	46	NA	promoter-TSS (ONH94185)	#NAME?	-480	ONH94185	PRUPE_7G002900	ONH94185			PRUPE_7G002900
K27_8_peak_4654	G4	1548604	1548804	+	46	NA	TTS (ONI10184)	#NAME?	1335	ONI10184	PRUPE_4G033100	ONI10184			PRUPE_4G033100
K27_8_peak_7695	G6	26980173	26980316	+	46	NA	promoter-TSS (ONI03963)	#NAME?	-133	ONI03963	PRUPE_6G293600	ONI03963			PRUPE_6G293600
K27_8_peak_5844	G5	4195759	4195903	+	46	NA	promoter-TSS (ONI06055)	#NAME?	-64	ONI06055	PRUPE_5G037400	ONI06055			PRUPE_5G037400
K27_8_peak_373	G1	7038541	7038703	+	46	NA	exon (ONI27530_k_TCONS_00005935, exon 2 of 5)	-exon (ONI27530_k_TCONS_00005935, exon 2 of 5)	1296	ONI27530_k_TCONS_00005935	PRUPE_1G092500	ONI27530_k_TCONS_00005935			PRUPE_1G092600
K27_8_peak_628	G1	12797209	12797355	+	46	NA	promoter-TSS (ONI28772_i_TCONS_00010949_plus)	#NAME?	483	ONI28772_n_TCONS_00006583	PRUPE_1G160500	ONI28772			PRUPE_1G160500
K27_8_peak_5265	G4	12838878	12839039	+	46	NA	exon (ONI13149, exon 2 of 3)	-exon (ONI13149, exon 2 of 3)	588	ONI13149	PRUPE_4G205800	ONI13148			PRUPE_4G205800
K27_8_peak_9200	G8	5815024	5815317	+	46	NA	exon (ONH90420, exon 1 of 4)	-exon (ONH90420, exon 1 of 4)	622	ONH90420	PRUPE_8G052700	ONH90420			PRUPE_8G052700
K27_8_peak_262	G1	5261041	5261303	+	46	NA	exon (ONI27192, exon 22 of 22)	-exon (ONI27192, exon 22 of 22)	9348	ONI27195	PRUPE_1G073700	ONI27195			PRUPE_1G073700
K27_8_peak_7013b	G6	9715449	9716079	+	46	NA	exon (ONI01186, exon 1 of 1)	-exon (ONI01186, exon 1 of 1)	466	ONI01186	PRUPE_6G126400	ONI01186			PRUPE_6G126400
K27_8_peak_8514	G7	14914734	14914879	+	46	NA	exon (ONH96439, exon 1 of 2)	-exon (ONH96439, exon 1 of 2)	693	ONH96439	PRUPE_7G129100	ONH96439			PRUPE_7G129100
K27_8_peak_8697	G7	17817956	17818086	+	46	NA	intron (ONH97320_m_TCONS_00044454, intron 10 of 23)	-intron (ONH97315, intron 10 of 22)	2515	ONH97316	PRUPE_7G183500	ONH97319			PRUPE_7G183500
K27_8_peak_4253	G3	21856307	21856514	+	46	NA	promoter-TSS (ONI18439)	#NAME?	-304	ONI18439	PRUPE_3G216100	ONI18439			PRUPE_3G216100
K27_8_peak_6954	G6	8229250	8229403	+	46	NA	exon (ONI00963_m_TCONS_00034444, exon 8 of 8)	-exon (ONI00963_m_TCONS_00034444, exon 8 of 8)	3423	ONI00963_n_TCONS_00034447	PRUPE_6G114000	ONI00963			PRUPE_6G114000
K27_8_peak_8680	G7	17630860	17630997	+	46	NA	intron (ONH97246, intron 1 of 3)	-intron (ONH97243, intron 1 of 3)	1061	ONH97243	PRUPE_7G179400	ONH97246			PRUPE_7G179400
K27_8_peak_8276	G7	11060165	11060323	+	46	NA	promoter-TSS (ONH95468)	#NAME?	58	ONH95468_m_TCONS_00043492	PRUPE_7G073000	ONH95469			PRUPE_7G073000
K27_8_peak_2623	G2	15172160	15172354	+	46	NA	TTS (ONI21884)	#NAME?	656	ONI21884	PRUPE_2G096300	ONI21884			PRUPE_2G096300
K27_8_peak_8955b	G7	22264235	22264499	+	46	NA	exon (ONH98910_m_TCONS_00042833, exon 1 of 6)	-exon (ONH98910_m_TCONS_00042833, exon 1 of 6)	1885	ONH98910_m_TCONS_00042833	PRUPE_7G271700	ONH98910			PRUPE_7G271700
K27_8_peak_8676	G7	17554586	17554732	+	46	NA	TTS (ONH97224)	#NAME?	-1034	ONH97223	PRUPE_7G177500	ONH97223			PRUPE_7G177500
K27_8_peak_2624a	G2	15175006	15175594	+	46	NA	exon (ONI21885, exon 1 of 1)	-exon (ONI21885, exon 1 of 1)	430	ONI21885	PRUPE_2G096400	ONI21885			PRUPE_2G096400
K27_8_peak_743	G1	15704293	15704438	+	46	NA	intron (ONI29088, intron 3 of 21)	-intron (ONI29087, intron 3 of 21)	935	ONI29087	PRUPE_1G180500	ONI29087			PRUPE_1G180500
K27_8_peak_673	G1	13870576	13870766	+	46	NA	promoter-TSS (ONI28924)	#NAME?	-706	ONI28924_m_TCONS_00001489	PRUPE_1G169400	ONI28924			PRUPE_1G169400
K27_8_peak_4379a	G3	24412282	24414439	+	46	NA	promoter-TSS (XLOC_011183_u_TCONS_00019625)	#NAME?	40	XLOC_012781_u_TCONS_00022556	XLOC_012781	XLOC_012781_u_TCONS_00022556
K27_8_peak_4145	G3	19324037	19324182	+	46	NA	promoter-TSS (XLOC_013129_u_TCONS_00023224_plus)	#NAME?	-551	XLOC_013129_u_TCONS_00023224_plus	XLOC_013129_plus	XLOC_013129_u_TCONS_00023224_plus
K27_8_peak_6383	G5	15931494	15931640	+	46	NA	promoter-TSS (ONI08717)	#NAME?	-557	ONI08717	PRUPE_5G196700	ONI08717			PRUPE_5G196700
K27_8_peak_9786	G8	19444969	19445115	+	46	NA	exon (ONH93035, exon 14 of 21)	-exon (ONH93035, exon 14 of 21)	-5651	ONH93034	PRUPE_8G209300	ONH93034			PRUPE_8G209300
K27_8_peak_1141	G1	27372441	27372591	+	46	NA	exon (ONI30667, exon 3 of 3)	-exon (ONI30667, exon 3 of 3)	3212	ONI30667	PRUPE_1G265800	ONI30667_m_TCONS_00007707			PRUPE_1G265800
K27_8_peak_6142	G5	11673295	11673503	+	46	NA	TTS (ONI07318)	#NAME?	-1333	ONI07319	PRUPE_5G113100	ONI07319			PRUPE_5G113100
K27_8_peak_2169	G1	47173211	47173331	+	46	NA	intron (ONI36303, intron 3 of 7)	-intron (ONI36301, intron 3 of 7)	1715	ONI36303	PRUPE_1G579800	ONI36302			PRUPE_1G579800
K27_8_peak_7702	G6	27169038	27169170	+	46	NA	promoter-TSS (ONI04031)	#NAME?	5	ONI04031	PRUPE_6G297500	ONI04031			PRUPE_6G297500
K27_8_peak_3475	G3	952222	952419	+	46	NA	TTS (ONI14862)	#NAME?	1796	ONI14862	PRUPE_3G013500	ONI14862			PRUPE_3G013500
K27_8_peak_4766	G4	3459607	3459818	+	46	NA	intron (ONI10832, intron 1 of 6)	-intron (ONI10831, intron 1 of 7)	2543	ONI10832	PRUPE_4G070500	ONI10832			PRUPE_4G070500
K27_8_peak_2554	G2	13474933	13475118	+	46	NA	promoter-TSS (ONI21740)	#NAME?	-49	ONI21740	PRUPE_2G085100	ONI21740			PRUPE_2G085100
K27_8_peak_8144	G7	7785485	7785631	+	46	NA	intron (ONH94954, intron 3 of 6)	-intron (ONH94953, intron 3 of 6)	1508	ONH94953	PRUPE_7G041900	ONH94954			PRUPE_7G041900
K27_8_peak_6752	G6	3992366	3992492	+	46	NA	exon (ONH99905, exon 7 of 10)	-exon (ONH99905, exon 7 of 10)	1328	ONH99908	PRUPE_6G056900	ONH99908			PRUPE_6G056900
K27_8_peak_8335	G7	12276527	12276669	+	46	NA	exon (ONH95754, exon 2 of 5)	-exon (ONH95754, exon 2 of 5)	821	ONH95754	PRUPE_7G089200	ONH95754			PRUPE_7G089200
K27_8_peak_3861b	G3	10059236	10059581	+	46	NA	intron (ONI16723, intron 7 of 12)	-intron (ONI16720, intron 10 of 15)	5593	ONI16724	PRUPE_3G117700	ONI16724			PRUPE_3G117700
K27_8_peak_1949	G1	42346382	42346763	+	46	NA	exon (ONI35083, exon 1 of 1)	-exon (ONI35083, exon 1 of 1)	972	ONI35083	PRUPE_1G514600	ONI35083			PRUPE_1G514600
K27_8_peak_7795b	G6	28751118	28751374	+	46	NA	TTS (ONI04559)	#NAME?	2312	ONI04559	PRUPE_6G328300	ONI04559			PRUPE_6G328300
K27_8_peak_8998	G8	866926	867071	+	46	NA	TTS (ONH89704)	#NAME?	3952	ONH89704	PRUPE_8G010700	ONH89704			PRUPE_8G010700
K27_8_peak_2270	G2	1486719	1486875	+	46	NA	exon (ONI20445, exon 4 of 5)	-exon (ONI20445, exon 4 of 5)	3987	ONI20444	PRUPE_2G016000	ONI20444			PRUPE_2G016000
K27_8_peak_3088	G2	24164341	24164489	+	46	NA	TTS (ONI23791)	#NAME?	1722	ONI23792_o_TCONS_00016005	PRUPE_2G208400	ONI23792			PRUPE_2G208400
K27_8_peak_2078	G1	45000494	45000640	+	46	NA	exon (ONI35690, exon 9 of 9)	-exon (ONI35690, exon 9 of 9)	-4458	ONI35695	PRUPE_1G550700	ONI35704			PRUPE_1G550700
K27_8_peak_4371	G3	24102990	24103293	+	46	NA	exon (ONI18981, exon 1 of 1)	-exon (ONI18981, exon 1 of 1)	353	ONI18981	PRUPE_3G251000	ONI18981			PRUPE_3G251000
K27_8_peak_1370	G1	31983078	31983219	+	46	NA	TTS (ONI31927)	#NAME?	1169	ONI31927	PRUPE_1G339800	ONI31927			PRUPE_1G339800
K27_8_peak_6200	G5	12643518	12643663	+	46	NA	promoter-TSS (ONI07616)	#NAME?	-979	ONI07616	PRUPE_5G130900	ONI07616			PRUPE_5G130900
K27_8_peak_1087	G1	26365458	26365603	+	46	NA	promoter-TSS (ONI30454)	#NAME?	-43	ONI30454	PRUPE_1G252400	ONI30454			PRUPE_1G252400
K27_8_peak_6737	G6	3610889	3611050	+	46	NA	exon (ONH99813, exon 1 of 1)	-exon (ONH99813, exon 1 of 1)	412	ONH99813	PRUPE_6G051600	ONH99813			PRUPE_6G051600
K27_8_peak_2728	G2	17598940	17599241	+	46	NA	promoter-TSS (ONI22270)	#NAME?	-584	ONI22270	PRUPE_2G118000	ONI22264			PRUPE_2G118000
K27_8_peak_5903	G5	5638794	5638941	+	46	NA	exon (ONI06302_m_TCONS_00031486, exon 2 of 2)	-exon (ONI06302_m_TCONS_00031486, exon 2 of 2)	3393	ONI06302_m_TCONS_00031487	PRUPE_5G052200	ONI06302_m_TCONS_00031487			PRUPE_5G052200
K27_8_peak_5189	G4	10721903	10722049	+	46	NA	exon (ONI12725, exon 4 of 4)	-exon (ONI12725, exon 4 of 4)	-2411	ONI12727	PRUPE_4G180800	ONI12727			PRUPE_4G180800
K27_8_peak_9335	G8	10539274	10539445	+	46	NA	intron (ONH90734, intron 1 of 3)	-intron (ONH90732, intron 1 of 3)	631	ONH90732	PRUPE_8G072000	ONH90734			PRUPE_8G072000
K27_8_peak_3474	G3	950535	950681	+	46	NA	promoter-TSS (ONI14862)	#NAME?	84	ONI14862	PRUPE_3G013500	ONI14862			PRUPE_3G013500
K27_8_peak_4792	G4	3850958	3851092	+	46	NA	exon (ONI10966, exon 2 of 2)	-exon (ONI10966, exon 2 of 2)	1360	ONI10966	PRUPE_4G079400	ONI10966			PRUPE_4G079400
K27_8_peak_3317	G2	28084428	28084573	+	46	NA	intron (ONI25129, intron 7 of 25)	-intron (ONI25129, intron 7 of 25)	3275	ONI25129	PRUPE_2G282700	ONI25129			PRUPE_2G282700
K27_8_peak_6441	G5	16928280	16928427	+	46	NA	intron (ONI09059, intron 3 of 5)	-intron (ONI09059, intron 3 of 5)	1749	ONI09059	PRUPE_5G215100	ONI09059			PRUPE_5G215100
K27_8_peak_7757	G6	28070697	28070819	+	46	NA	promoter-TSS (ONI04295_m_TCONS_00039636)	#NAME?	-736	ONI04295_m_TCONS_00039636	PRUPE_6G314100	ONI04295_m_TCONS_00039636			PRUPE_6G314100
K27_8_peak_2271	G2	1551148	1551330	+	46	NA	exon (ONI20450, exon 4 of 5)	-exon (ONI20450, exon 4 of 5)	-4249	ONI20449	PRUPE_2G016400	ONI20449			PRUPE_2G016400
K27_8_peak_6235	G5	13141518	13141727	+	46	NA	exon (ONI07813, exon 2 of 2)	-exon (ONI07813, exon 2 of 2)	1677	ONI07813	PRUPE_5G141300	ONI07813			PRUPE_5G141300
K27_8_peak_7339	G6	19630942	19631088	+	46	NA	TTS (ONI02284)	#NAME?	786	ONI02284	PRUPE_6G187900	ONI02284			PRUPE_6G187900
K27_8_peak_3223	G2	26597456	26597601	+	46	NA	promoter-TSS (ONI24638)	#NAME?	-109	ONI24638	PRUPE_2G251600	ONI24638			PRUPE_2G251600
K27_8_peak_3012	G2	22992549	22992680	+	46	NA	exon (ONI23471, exon 13 of 14)	-exon (ONI23471, exon 13 of 14)	3525	ONI23472	PRUPE_2G190400	ONI23471			PRUPE_2G190400
K27_8_peak_4832	G4	4542714	4542858	+	46	NA	intron (ONI11169, intron 7 of 11)	-intron (ONI11169, intron 7 of 11)	-4141	ONI11170	PRUPE_4G091200	ONI11170_j_TCONS_00024083			PRUPE_4G091200
K27_8_peak_7541	G6	24623283	24623416	+	46	NA	exon (ONI03330, exon 1 of 3)	-exon (ONI03330, exon 1 of 3)	538	ONI03330_m_TCONS_00035728	PRUPE_6G251500	ONI03330			PRUPE_6G251500
K27_8_peak_3694	G3	5872584	5872719	+	46	NA	promoter-TSS (ONI16121)	#NAME?	-381	ONI16121	PRUPE_3G079300	ONI16121			PRUPE_3G079300
K27_8_peak_5216	G4	11303292	11303438	+	45	NA	exon (ONI12892, exon 8 of 8)	-exon (ONI12892, exon 8 of 8)	-3951	ONI12890	PRUPE_4G189900	ONI12891			PRUPE_4G189900
K27_8_peak_908	G1	22535183	22535554	+	45	NA	exon (ONI29739, exon 8 of 8)	-exon (ONI29739, exon 8 of 8)	2531	ONI29739	PRUPE_1G212200	ONI29739			PRUPE_1G212200
K27_8_peak_8925	G7	21839934	21840089	+	45	NA	TTS (ONH98722)	#NAME?	3066	ONH98722	PRUPE_7G263700	ONH98722			PRUPE_7G263700
K27_8_peak_9773	G8	19377232	19377379	+	45	NA	promoter-TSS (ONH93004)	#NAME?	-331	ONH93004	PRUPE_8G207600	ONH93004			PRUPE_8G207600
K27_8_peak_9752	G8	19054312	19054457	+	45	NA	exon (ONH92892, exon 7 of 25)	-exon (ONH92892, exon 7 of 25)	1869	ONH92893	PRUPE_8G202000	ONH92892			PRUPE_8G202000
K27_8_peak_6500	G5	17794721	17794857	+	45	NA	promoter-TSS (ONI09364_k_TCONS_00030829)	#NAME?	-691	ONI09364_k_TCONS_00030829	PRUPE_5G234400	ONI09364_k_TCONS_00030829			PRUPE_5G234400
K27_8_peak_5628	G4	24069794	24069935	+	45	NA	TTS (ONI14473)	#NAME?	8072	ONI14473_j_TCONS_00025845	PRUPE_4G282200	ONI14473			PRUPE_4G282200
K27_8_peak_7781	G6	28484353	28484621	+	45	NA	TTS (ONI04461)	#NAME?	504	ONI04465	PRUPE_6G323000	ONI04465			PRUPE_6G323000
K27_8_peak_4372a	G3	24192968	24193221	+	45	NA	intron (ONI18997, intron 3 of 4)	-intron (ONI18994, intron 3 of 5)	1115	ONI18996_m_TCONS_00019587	PRUPE_3G252300	ONI18994			PRUPE_3G252300
K27_8_peak_7699	G6	27026786	27027069	+	45	NA	exon (ONI03982, exon 3 of 3)	-exon (ONI03982, exon 3 of 3)	1816	ONI03982	PRUPE_6G295000	ONI03982			PRUPE_6G295000
K27_8_peak_6161	G5	12118818	12119058	+	45	NA	promoter-TSS (ONI07465)	#NAME?	-107	ONI07465	PRUPE_5G121700	ONI07465			PRUPE_5G121700
K27_8_peak_190	G1	3645265	3645414	+	45	NA	intron (ONI26874_m_TCONS_00005572, intron 1 of 1)	-intron (ONI26874, intron 4 of 4)	2409	ONI26874_m_TCONS_00005572	PRUPE_1G052300	ONI26874_m_TCONS_00005572			PRUPE_1G052300
K27_8_peak_9681	G8	17831974	17832119	+	45	NA	exon (ONH92446, exon 1 of 4)	-exon (ONH92446, exon 1 of 4)	392	ONH92446	PRUPE_8G176200	ONH92446			PRUPE_8G176200
K27_8_peak_4779	G4	3544525	3544656	+	45	NA	exon (ONI10858, exon 5 of 9)	-exon (ONI10858, exon 5 of 9)	1639	ONI10858	PRUPE_4G072500	ONI10858			PRUPE_4G072500
K27_8_peak_466	G1	8872531	8872764	+	45	NA	exon (ONI27926, exon 2 of 4)	-exon (ONI27926, exon 2 of 4)	1210	ONI27926	PRUPE_1G111300	ONI27926			PRUPE_1G111300
K27_8_peak_973	G1	23957203	23957353	+	45	NA	exon (ONI30014, exon 1 of 2)	-exon (ONI30014, exon 1 of 2)	371	ONI30014	PRUPE_1G226500	ONI30014			PRUPE_1G226500
K27_8_peak_8647	G7	17068618	17068745	+	45	NA	exon (ONH97060, exon 1 of 6)	-exon (ONH97060, exon 1 of 6)	505	ONH97060	PRUPE_7G167400	ONH97060			PRUPE_7G167400
K27_8_peak_8874	G7	20914426	20914643	+	45	NA	intron (ONH98350, intron 1 of 5)	-intron (ONH98349, intron 2 of 6)	1096	ONH98350	PRUPE_7G245200	ONH98350			PRUPE_7G245200
K27_8_peak_2619	G2	14994791	14994935	+	45	NA	promoter-TSS (ONI21869)	#NAME?	63	ONI21869	PRUPE_2G095100	ONI21869			PRUPE_2G095100
K27_8_peak_3458	G3	469749	469896	+	45	NA	exon (ONI14777, exon 1 of 1)	-exon (ONI14777, exon 1 of 1)	984	ONI14777	PRUPE_3G007600	ONI14777			PRUPE_3G007600
K27_8_peak_7341	G6	19712635	19712781	+	45	NA	promoter-TSS (ONI02299)	#NAME?	-784	ONI02299	PRUPE_6G189100	ONI02299			PRUPE_6G189100
K27_8_peak_3918a	G3	12566325	12566714	+	45	NA	intron (ONI16894, intron 3 of 4)	-intron (ONI16893, intron 4 of 5)	3476	ONI16894	PRUPE_3G127700	ONI16893			PRUPE_3G127700
K27_8_peak_2624b	G2	15175006	15175594	+	45	NA	exon (ONI21885, exon 1 of 1)	-exon (ONI21885, exon 1 of 1)	430	ONI21885	PRUPE_2G096400	ONI21885			PRUPE_2G096400
K27_8_peak_1653	G1	36864002	36864203	+	45	NA	exon (ONI33512, exon 1 of 1)	-exon (ONI33512, exon 1 of 1)	1444	ONI33512	PRUPE_1G429800	ONI33512			PRUPE_1G429800
K27_8_peak_1677	G1	37116946	37117094	+	45	NA	intron (ONI33582, intron 1 of 4)	-intron (ONI33582, intron 1 of 4)	2061	ONI33582	PRUPE_1G434100	ONI33582			PRUPE_1G434100
K27_8_peak_7426a	G6	22265775	22266144	+	45	NA	TTS (ONI02685)	#NAME?	1018	ONI02685	PRUPE_6G214900	ONI02685			PRUPE_6G214900
K27_8_peak_2116	G1	45772460	45772658	+	45	NA	exon (ONI35918, exon 11 of 21)	-exon (ONI35918, exon 11 of 21)	7294	ONI35919	PRUPE_1G560600	ONI35919			PRUPE_1G560600
K27_8_peak_7021	G6	9833884	9834030	+	45	NA	intron (ONI01196, intron 2 of 4)	-intron (ONI01196, intron 2 of 4)	1182	ONI01196	PRUPE_6G127300	ONI01196			PRUPE_6G127300
K27_8_peak_4378a	G3	24411455	24412105	+	45	NA	promoter-TSS (XLOC_013145_u_TCONS_00023240_minus)	#NAME?	-492	XLOC_013145_u_TCONS_00023240_minus	XLOC_013145_minus	XLOC_013145_u_TCONS_00023240_minus
K27_8_peak_4418	G3	24922823	24922964	+	45	NA	promoter-TSS (ONI19220)	#NAME?	-415	ONI19220	PRUPE_3G265600	ONI19220			PRUPE_3G265600
K27_8_peak_7756	G6	28051538	28051660	+	45	NA	exon (ONI04289, exon 1 of 8)	-exon (ONI04289, exon 1 of 8)	198	ONI04289	PRUPE_6G313800	ONI04289			PRUPE_6G313800
K27_8_peak_7555	G6	24782501	24782702	+	45	NA	exon (ONI03400, exon 3 of 4)	-exon (ONI03400, exon 3 of 4)	2010	ONI03400	PRUPE_6G254700	ONI03400			PRUPE_6G254700
K27_8_peak_19	G1	559149	559295	+	45	NA	exon (ONI26143, exon 2 of 4)	-exon (ONI26143, exon 2 of 4)	583	ONI26143	PRUPE_1G006600	ONI26143			PRUPE_1G006600
K27_8_peak_4560a	G3	27276840	27277220	+	45	NA	intron (ONI20148, intron 18 of 18)	-intron (ONI20120, intron 18 of 21)	11872	ONI20115_p_TCONS_00020191	PRUPE_3G315900_P	ONI20115_p_TCONS_00020191			PRUPE_3G315900
K27_8_peak_4573	G4	211224	211471	+	45	NA	exon (ONI09677_j_TCONS_00023267, exon 2 of 3)	-exon (ONI09677_j_TCONS_00023267, exon 2 of 3)	1723	ONI09677_j_TCONS_00023267	PRUPE_4G002900	ONI09678			PRUPE_4G002900
K27_8_peak_9571	G8	15722870	15723016	+	45	NA	exon (ONH91816, exon 7 of 8)	-exon (ONH91816, exon 7 of 8)	2418	ONH91816	PRUPE_8G137700	ONH91817			PRUPE_8G137700
K27_8_peak_4944	G4	6230904	6231049	+	45	NA	exon (ONI11602_m_TCONS_00026960, exon 1 of 2)	-exon (ONI11602_m_TCONS_00026960, exon 1 of 2)	2422	ONI11602_m_TCONS_00026960	PRUPE_4G115600	ONI11602			PRUPE_4G115600
K27_8_peak_6141	G5	11617412	11617559	+	45	NA	exon (ONI07305, exon 1 of 1)	-exon (ONI07305, exon 1 of 1)	1091	ONI07305	PRUPE_5G112200	ONI07305			PRUPE_5G112200
K27_8_peak_2012	G1	43628860	43629006	+	45	NA	promoter-TSS (ONI35405)	#NAME?	143	ONI35404	PRUPE_1G533900	ONI35405			PRUPE_1G533900
K27_8_peak_9553	G8	15574464	15574639	+	45	NA	TTS (ONH91756)	#NAME?	1792	ONH91756	PRUPE_8G135300	ONH91756			PRUPE_8G135300
K27_8_peak_2013	G1	43642275	43642440	+	45	NA	intron (ONI35409_n_TCONS_00004665, intron 7 of 40)	-intron (ONI35406, intron 6 of 38)	6878	ONI35410	PRUPE_1G534100	ONI35410			PRUPE_1G534100
K27_8_peak_8536	G7	15233662	15233791	+	45	NA	exon (ONH96525, exon 1 of 2)	-exon (ONH96525, exon 1 of 2)	256	ONH96525	PRUPE_7G134400	ONH96525			PRUPE_7G134400
K27_8_peak_7850	G6	29805620	29805767	+	45	NA	exon (ONI04939, exon 1 of 2)	-exon (ONI04939, exon 1 of 2)	636	ONI04939	PRUPE_6G349100	ONI04939			PRUPE_6G349100
K27_8_peak_7080	G6	11444383	11444529	+	45	NA	promoter-TSS (ONI01474)	#NAME?	-1	ONI01474	PRUPE_6G141400	ONI01474			PRUPE_6G141400
K27_8_peak_2795	G2	19242345	19242488	+	45	NA	intron (ONI22519, intron 5 of 8)	-intron (ONI22519, intron 5 of 8)	1398	ONI22519	PRUPE_2G134600	ONI22519			PRUPE_2G134600
K27_8_peak_9179	G8	5339631	5339770	+	45	NA	exon (ONH90352, exon 1 of 1)	-exon (ONH90352, exon 1 of 1)	152	ONH90352	PRUPE_8G048800	ONH90352			PRUPE_8G048800
K27_8_peak_8321	G7	12006739	12006860	+	45	NA	TTS (ONH95681)	#NAME?	-1132	ONH95680	PRUPE_7G084800	ONH95680			PRUPE_7G084800
K27_8_peak_4552	G3	27129178	27129325	+	45	NA	TTS (ONI20073)	#NAME?	2506	ONI20073	PRUPE_3G313500	ONI20073			PRUPE_3G313500
K27_8_peak_2099	G1	45444608	45444758	+	45	NA	intron (ONI35832, intron 6 of 6)	-intron (ONI35832, intron 6 of 6)	1981	ONI35833	PRUPE_1G556600	ONI35832_n_TCONS_00010485			PRUPE_1G556600
K27_8_peak_3042	G2	23371727	23371868	+	45	NA	intron (ONI23583, intron 1 of 3)	-intron (ONI23583, intron 1 of 3)	871	ONI23583	PRUPE_2G196400	ONI23583			PRUPE_2G196400
K27_8_peak_4683	G4	1978911	1979033	+	45	NA	exon (ONI10341, exon 1 of 2)	-exon (ONI10341, exon 1 of 2)	683	ONI10341	PRUPE_4G041900	ONI10341			PRUPE_4G041900
K27_8_peak_270	G1	5411088	5411234	+	45	NA	exon (ONI27238, exon 5 of 6)	-exon (ONI27238, exon 5 of 6)	1940	ONI27240	PRUPE_1G075500	ONI27240_k_TCONS_00005775			PRUPE_1G075500
K27_8_peak_7198	G6	14760240	14760454	+	45	NA	promoter-TSS (ONI01806)	#NAME?	-29	ONI01806_j_TCONS_00034920	PRUPE_6G160100	ONI01806_j_TCONS_00034920			PRUPE_6G160100
K27_8_peak_9670	G8	17615739	17615874	+	45	NA	promoter-TSS (ONH92394)	#NAME?	-15	ONH92394	PRUPE_8G172700	ONH92396			PRUPE_8G172700
K27_8_peak_3253	G2	26900128	26900268	+	45	NA	exon (ONI24714, exon 1 of 5)	-exon (ONI24714, exon 1 of 5)	108	ONI24714	PRUPE_2G257400	ONI24714			PRUPE_2G257400
K27_8_peak_7703	G6	27216261	27216408	+	45	NA	exon (ONI04040, exon 1 of 1)	-exon (ONI04040, exon 1 of 1)	2092	ONI04040	PRUPE_6G298400	ONI04040_o_TCONS_00036086			PRUPE_6G298400
K27_8_peak_7502	G6	23957784	23957927	+	45	NA	exon (ONI03129, exon 1 of 6)	-exon (ONI03129, exon 1 of 6)	259	ONI03131	PRUPE_6G240800	ONI03129			PRUPE_6G240800
K27_8_peak_9582	G8	15888303	15888448	+	45	NA	exon (ONH91868, exon 1 of 3)	-exon (ONH91868, exon 1 of 3)	461	ONH91868_m_TCONS_00049160	PRUPE_8G140700	ONH91868			PRUPE_8G140700
K27_8_peak_406	G1	7781600	7781722	+	45	NA	exon (ONI27635, exon 9 of 9)	-exon (ONI27635, exon 9 of 9)	4456	ONI27635_j_TCONS_00000861	PRUPE_1G097400	ONI27635			PRUPE_1G097400
K27_8_peak_828	G1	18809115	18809263	+	45	NA	promoter-TSS (ONI29409)	#NAME?	-240	ONI29409	PRUPE_1G197100	ONI29409			PRUPE_1G197100
K27_8_peak_4770	G4	3468807	3468930	+	45	NA	exon (ONI10834, exon 5 of 5)	-exon (ONI10834, exon 5 of 5)	2059	ONI10834	PRUPE_4G070700	ONI10834			PRUPE_4G070700
K27_8_peak_1471	G1	33759566	33759770	+	45	NA	exon (ONI32470, exon 1 of 1)	-exon (ONI32470, exon 1 of 1)	168	ONI32470	PRUPE_1G369800	ONI32470			PRUPE_1G369800
K27_8_peak_4372b	G3	24192968	24193221	+	45	NA	intron (ONI18997, intron 3 of 4)	-intron (ONI18994, intron 3 of 5)	1115	ONI18996_m_TCONS_00019587	PRUPE_3G252300	ONI18994			PRUPE_3G252300
K27_8_peak_8715	G7	18258043	18258282	+	45	NA	exon (ONH97442, exon 2 of 3)	-exon (ONH97442, exon 2 of 3)	755	ONH97442	PRUPE_7G190700	ONH97442			PRUPE_7G190700
K27_8_peak_584	G1	11657392	11657515	+	45	NA	intron (ONI28570_m_TCONS_00006500, intron 5 of 13)	-intron (ONI28570, intron 4 of 12)	933	ONI28570	PRUPE_1G148700	ONI28570			PRUPE_1G148700
K27_8_peak_1611	G1	36053165	36053310	+	45	NA	exon (ONI33273, exon 14 of 14)	-exon (ONI33273, exon 14 of 14)	-1181	ONI33275	PRUPE_1G414100	ONI33275			PRUPE_1G414100
K27_8_peak_4277	G3	22308657	22308832	+	45	NA	exon (ONI18552, exon 1 of 1)	-exon (ONI18552, exon 1 of 1)	1172	ONI18552	PRUPE_3G222800	ONI18552			PRUPE_3G222800
K27_8_peak_3691	G3	5766328	5766474	+	45	NA	exon (ONI16081, exon 10 of 13)	-exon (ONI16081, exon 10 of 13)	-2123	ONI16083	PRUPE_3G078000	ONI16083_j_TCONS_00018030			PRUPE_3G078000
K27_8_peak_9674	G8	17675216	17675565	+	45	NA	exon (ONH92409, exon 2 of 3)	-exon (ONH92409, exon 2 of 3)	819	ONH92409	PRUPE_8G173900	ONH92409			PRUPE_8G173900
K27_8_peak_3095	G2	24333256	24333552	+	45	NA	intron (ONI23829, intron 5 of 7)	-intron (ONI23827, intron 11 of 13)	3342	ONI23829	PRUPE_2G210600	ONI23829			PRUPE_2G210600
K27_8_peak_3835a	G3	8909842	8910229	+	45	NA	promoter-TSS (ENSRNA050003586-T1)	sense_intronic-promoter-TSS (ENSRNA050003586-T1)	-773	ENSRNA050003586-T1	ENSRNA050003586	ENSRNA050003586-T1			Intron_gpII			sense_intronic
K27_8_peak_7360	G6	20086470	20086613	+	45	NA	TTS (ONI02361)	#NAME?	-4418	ONI02372	PRUPE_6G193700	ONI02371			PRUPE_6G193700
K27_8_peak_674	G1	13900790	13901048	+	45	NA	exon (ONI28926, exon 1 of 4)	-exon (ONI28926, exon 1 of 4)	276	ONI28926	PRUPE_1G169600	ONI28926			PRUPE_1G169600
K27_8_peak_5085	G4	8847234	8847404	+	45	NA	TTS (ONI12259_m_TCONS_00024675)	#NAME?	-1945	ONI12264_j_TCONS_00024677	PRUPE_4G154500	ONI12264_j_TCONS_00024677			PRUPE_4G154500
K27_8_peak_9419	G8	12737081	12737226	+	45	NA	promoter-TSS (XLOC_028659_u_TCONS_00050480_minus)	#NAME?	-554	XLOC_028659_u_TCONS_00050480_minus	XLOC_028659_minus	XLOC_028659_u_TCONS_00050480_minus
K27_8_peak_7112	G6	12158061	12158207	+	45	NA	intron (ONI01565, intron 3 of 5)	-intron (ONI01563, intron 3 of 5)	4242	ONI01565	PRUPE_6G146700	ONI01563			PRUPE_6G146700
K27_8_peak_6090	G5	10618630	10618773	+	45	NA	exon (ONI07051, exon 10 of 12)	-exon (ONI07051, exon 10 of 12)	3900	ONI07051	PRUPE_5G097500	ONI07051			PRUPE_5G097500
K27_8_peak_4189	G3	20485600	20485783	+	44	NA	promoter-TSS (ONI18036)	#NAME?	-935	ONI18036	PRUPE_3G193100	ONI18036			PRUPE_3G193100
K27_8_peak_6840	G6	5873097	5873242	+	44	NA	promoter-TSS (ONI00397)	#NAME?	-223	ONI00397	PRUPE_6G086800	ONI00397			PRUPE_6G086800
K27_8_peak_8225	G7	10103827	10103955	+	44	NA	promoter-TSS (ONH95296)	#NAME?	-765	ONH95301	PRUPE_7G062100	ONH95299			PRUPE_7G062100
K27_8_peak_1404	G1	32525068	32525212	+	44	NA	exon (ONI32094, exon 4 of 7)	-exon (ONI32094, exon 4 of 7)	-2674	ONI32097	PRUPE_1G348200	ONI32095			PRUPE_1G348200
K27_8_peak_2748	G2	17900947	17901180	+	44	NA	TTS (ONI22331)	#NAME?	583	ONI22330	PRUPE_2G121900	ONI22330			PRUPE_2G121900
K27_8_peak_8948	G7	22130090	22130237	+	44	NA	promoter-TSS (ONH98856)	#NAME?	75	ONH98856	PRUPE_7G269300	ONH98856			PRUPE_7G269300
K27_8_peak_4761	G4	3354295	3354441	+	44	NA	exon (ONI10802_m_TCONS_00023860, exon 13 of 18)	-exon (ONI10802_m_TCONS_00023860, exon 13 of 18)	3950	ONI10807	PRUPE_4G069200	ONI10802_m_TCONS_00023859			PRUPE_4G069200
K27_8_peak_6203	G5	12689745	12689891	+	44	NA	TTS (ONI07627)	#NAME?	2237	ONI07627	PRUPE_5G131900	ONI07627			PRUPE_5G131900
K27_8_peak_5854	G5	4362731	4362872	+	44	NA	intron (ONI06078, intron 7 of 12)	-intron (ONI06078, intron 7 of 12)	-3172	ONI06079	PRUPE_5G039000	ONI06079			PRUPE_5G039000
K27_8_peak_103	G1	2053890	2054227	+	44	NA	promoter-TSS (ONI26502)	#NAME?	-165	ONI26502	PRUPE_1G029000	ONI26502			PRUPE_1G029000
K27_8_peak_7642	G6	26280543	26280714	+	44	NA	promoter-TSS (ONI03779)	#NAME?	-625	ONI03779	PRUPE_6G281400	ONI03779			PRUPE_6G281400
K27_8_peak_8334	G7	12242336	12242508	+	44	NA	promoter-TSS (XLOC_024810_u_TCONS_00043648)	#NAME?	-35	XLOC_024810_u_TCONS_00043648	XLOC_024810	XLOC_024810_u_TCONS_00043648
K27_8_peak_5925	G5	6346653	6346789	+	44	NA	TTS (XLOC_017936_u_TCONS_00031546)	#NAME?	158	ONI06411	PRUPE_5G058800	ONI06411			PRUPE_5G058800
K27_8_peak_863a	G1	20333390	20333647	+	44	NA	TTS (ONI29595)	#NAME?	1119	ONI29595	PRUPE_1G203800	ONI29595			PRUPE_1G203800
K27_8_peak_9610	G8	16333902	16334048	+	44	NA	promoter-TSS (ONH92005)	#NAME?	-783	ONH92005	PRUPE_8G149100	ONH92005			PRUPE_8G149100
K27_8_peak_8106b	G7	6332165	6332469	+	44	NA	intron (ONH94832, intron 4 of 20)	-intron (ONH94832, intron 4 of 20)	1746	ONH94832	PRUPE_7G033800	ONH94832			PRUPE_7G033800
K27_8_peak_968	G1	23867439	23867585	+	44	NA	intron (ONI29972, intron 1 of 2)	-intron (ONI29969, intron 1 of 3)	807	ONI29972	PRUPE_1G224900	ONI29972			PRUPE_1G224900
K27_8_peak_5540	G4	21500056	21500192	+	44	NA	intron (ONI14223, intron 3 of 12)	-intron (ONI14218, intron 3 of 11)	1447	ONI14223	PRUPE_4G269500	ONI14223			PRUPE_4G269500
K27_8_peak_6481	G5	17579227	17579367	+	44	NA	exon (ONI09299, exon 1 of 2)	-exon (ONI09299, exon 1 of 2)	658	ONI09299	PRUPE_5G230000	ONI09299			PRUPE_5G230000
K27_8_peak_3225	G2	26648392	26648568	+	44	NA	TTS (ONI24651_o_TCONS_00016435)	#NAME?	118	ONI24650	PRUPE_2G252700	ONI24650			PRUPE_2G252700
K27_8_peak_2118	G1	45801689	45801825	+	44	NA	exon (ONI35924, exon 2 of 2)	-exon (ONI35924, exon 2 of 2)	2171	ONI35924	PRUPE_1G561000	ONI35924			PRUPE_1G561000
K27_8_peak_7052	G6	10649317	10649510	+	44	NA	exon (ONI01346, exon 1 of 1)	-exon (ONI01346, exon 1 of 1)	824	ONI01346	PRUPE_6G134700	ONI01346			PRUPE_6G134700
K27_8_peak_6061	G5	10164607	10164954	+	44	NA	TTS (ONI06947)	#NAME?	3202	ONI06947	PRUPE_5G091100	ONI06947			PRUPE_5G091100
K27_8_peak_752	G1	15905112	15905257	+	44	NA	exon (ONI29100, exon 1 of 10)	-exon (ONI29100, exon 1 of 10)	165	ONI29100	PRUPE_1G181500	ONI29100			PRUPE_1G181500
K27_8_peak_1316	G1	30928904	30929073	+	44	NA	exon (ONI31655, exon 3 of 10)	-exon (ONI31655, exon 3 of 10)	898	ONI31658	PRUPE_1G323900	ONI31658			PRUPE_1G323900
K27_8_peak_4655	G4	1561338	1561484	+	44	NA	TTS (ONI10188)	#NAME?	1528	ONI10188	PRUPE_4G033500	ONI10188			PRUPE_4G033500
K27_8_peak_2195	G1	47636154	47636298	+	44	NA	exon (ONI36475, exon 1 of 1)	-exon (ONI36475, exon 1 of 1)	857	ONI36475	PRUPE_1G586800	ONI36475			PRUPE_1G586800
K27_8_peak_4773	G4	3483060	3483190	+	44	NA	TTS (ONI10838)	#NAME?	-1816	ONI10837	PRUPE_4G071000	ONI10837			PRUPE_4G071000
K27_8_peak_5573	G4	22473941	22474089	+	44	NA	exon (ONI14272, exon 1 of 1)	-exon (ONI14272, exon 1 of 1)	1251	ONI14272	PRUPE_4G272400	ONI14272			PRUPE_4G272400
K27_8_peak_1392	G1	32246716	32246849	+	44	NA	TTS (ONI32010)	#NAME?	-1842	ONI32008	PRUPE_1G344100	ONI32008			PRUPE_1G344100
K27_8_peak_8208	G7	9641694	9641832	+	44	NA	promoter-TSS (ONH95208)	#NAME?	-307	ONH95208	PRUPE_7G057100	ONH95208			PRUPE_7G057100
K27_8_peak_6507	G5	17890654	17890800	+	44	NA	exon (ONI09404, exon 1 of 1)	-exon (ONI09404, exon 1 of 1)	2989	ONI09404_o_TCONS_00030847	PRUPE_5G236400	ONI09404_o_TCONS_00030847			PRUPE_5G236400
K27_8_peak_3865	G3	10117846	10117973	+	44	NA	exon (ONI16731, exon 2 of 2)	-exon (ONI16731, exon 2 of 2)	3020	ONI16733	PRUPE_3G118000	ONI16733			PRUPE_3G118000
K27_8_peak_592	G1	11793899	11794045	+	44	NA	exon (ONI28596, exon 6 of 6)	-exon (ONI28596, exon 6 of 6)	-1946	ONI28591_m_TCONS_00006512	PRUPE_1G150300	ONI28591			PRUPE_1G150300
K27_8_peak_2477a	G2	9016120	9016406	+	44	NA	exon (ONI21435_m_TCONS_00014727, exon 1 of 1)	-exon (ONI21435_m_TCONS_00014727, exon 1 of 1)	254	ONI21435_m_TCONS_00014727	PRUPE_2G065600	ONI21435_m_TCONS_00014727			PRUPE_2G065600
K27_8_peak_8096b	G7	5819056	5819201	+	44	NA	TTS (ONH94803)	#NAME?	2358	ONH94803	PRUPE_7G031200	ONH94803_m_TCONS_00040686			PRUPE_7G031200
K27_8_peak_7418	G6	22213546	22213686	+	44	NA	exon (ONI02677, exon 7 of 10)	-exon (ONI02677, exon 7 of 10)	3008	ONI02677_j_TCONS_00035397	PRUPE_6G214200	ONI02677			PRUPE_6G214200
K27_8_peak_4305	G3	22876498	22876644	+	44	NA	exon (ONI18668, exon 1 of 2)	-exon (ONI18668, exon 1 of 2)	590	ONI18668	PRUPE_3G231800	ONI18668			PRUPE_3G231800
K27_8_peak_3773	G3	7479114	7479252	+	44	NA	intron (ONI16427, intron 3 of 4)	-intron (ONI16427, intron 3 of 4)	2600	ONI16427	PRUPE_3G097700	ONI16427			PRUPE_3G097700
K27_8_peak_363	G1	6875757	6875897	+	44	NA	promoter-TSS (ONI27513_p_TCONS_00010912_minus)	#NAME?	-712	ONI27513_p_TCONS_00010912_minus	PRUPE_1G091300_P_minus	ONI27513_p_TCONS_00010912_minus			PRUPE_1G091300
K27_8_peak_6798	G6	4913644	4913790	+	44	NA	exon (ONI00172, exon 2 of 6)	-exon (ONI00172, exon 2 of 6)	337	ONI00172	PRUPE_6G072100	ONI00172			PRUPE_6G072100
K27_8_peak_5745	G5	2013789	2013934	+	44	NA	exon (ONI05671_n_TCONS_00031143, exon 8 of 9)	-exon (ONI05671_n_TCONS_00031143, exon 8 of 9)	-2919	ONI05671_i_TCONS_00031142	PRUPE_5G018600_I	ONI05671_i_TCONS_00031142			PRUPE_5G018600
K27_8_peak_8427	G7	13698735	13698886	+	44	NA	promoter-TSS (ONH96111)	#NAME?	-533	ONH96111	PRUPE_7G108600	ONH96114			PRUPE_7G108600
K27_8_peak_8339	G7	12444216	12444349	+	44	NA	promoter-TSS (ONH95817)	#NAME?	-890	ONH95817	PRUPE_7G091200	ONH95817			PRUPE_7G091200
K27_8_peak_8493	G7	14579042	14579182	+	44	NA	TTS (ONH96360)	#NAME?	-2107	ONH96361	PRUPE_7G123500	ONH96361_m_TCONS_00041541			PRUPE_7G123500
K27_8_peak_6530	G5	18350720	18350857	+	44	NA	promoter-TSS (ONI09560)	#NAME?	583	ONI09562_m_TCONS_00030938	PRUPE_5G245000	ONI09562_m_TCONS_00030936			PRUPE_5G245000
K27_8_peak_9990	G8	22436362	22436613	+	44	NA	exon (ONH94098_m_TCONS_00047772, exon 1 of 2)	-exon (ONH94098_m_TCONS_00047772, exon 1 of 2)	1785	ONH94098_m_TCONS_00047772	PRUPE_8G270300	ONH94098_m_TCONS_00047772			PRUPE_8G270300
K27_8_peak_4686	G4	2006231	2006374	+	44	NA	TTS (ONI10349)	#NAME?	-2539	ONI10348	PRUPE_4G042500	ONI10348			PRUPE_4G042500
K27_8_peak_9633	G8	16821166	16821336	+	44	NA	exon (ONH92150, exon 1 of 1)	-exon (ONH92150, exon 1 of 1)	187	ONH92150	PRUPE_8G158500	ONH92150			PRUPE_8G158500
K27_8_peak_4869	G4	5028386	5028580	+	44	NA	exon (ONI11283, exon 2 of 2)	-exon (ONI11283, exon 2 of 2)	-1076	ONI11282	PRUPE_4G098800	ONI11282			PRUPE_4G098800
K27_8_peak_8718	G7	18319703	18319850	+	44	NA	exon (ONH97473, exon 1 of 2)	-exon (ONH97473, exon 1 of 2)	810	ONH97473	PRUPE_7G191800	ONH97473			PRUPE_7G191800
K27_8_peak_7589	G6	25308296	25308458	+	44	NA	exon (ONI03535, exon 3 of 3)	-exon (ONI03535, exon 3 of 3)	1973	ONI03535	PRUPE_6G263300	ONI03535			PRUPE_6G263300
K27_8_peak_4156	G3	19562023	19562182	+	44	NA	promoter-TSS (XLOC_013131_u_TCONS_00023226_minus)	#NAME?	10	XLOC_013131_u_TCONS_00023226_minus	XLOC_013131_minus	XLOC_013131_u_TCONS_00023226_minus
K27_8_peak_4171	G3	20062398	20062685	+	44	NA	exon (ONI17912, exon 1 of 8)	-exon (ONI17912, exon 1 of 8)	-1050	ONI17913	PRUPE_3G186200	ONI17912_j_TCONS_00021987			PRUPE_3G186200
K27_8_peak_9851	G8	20410612	20410744	+	44	NA	TTS (ONH93350)	#NAME?	586	ONH93350	PRUPE_8G227900	ONH93350			PRUPE_8G227900
K27_8_peak_2652b	G2	15617138	15617418	+	44	NA	exon (XLOC_006757_u_TCONS_00012014, exon 1 of 1)	-exon (XLOC_006757_u_TCONS_00012014, exon 1 of 1)	-2532	ONI21992	PRUPE_2G100400	ONI21992			PRUPE_2G100400
K27_8_peak_3139	G2	25065867	25066012	+	44	NA	exon (ONI24090, exon 1 of 1)	-exon (ONI24090, exon 1 of 1)	1609	ONI24090	PRUPE_2G223400	ONI24090			PRUPE_2G223400
K27_8_peak_4363	G3	23975893	23976076	+	44	NA	promoter-TSS (ONI18962)	#NAME?	25	ONI18962	PRUPE_3G249600	ONI18962			PRUPE_3G249600
K27_8_peak_8560	G7	15716306	15716453	+	44	NA	TTS (ONH96625)	#NAME?	1858	ONH96626	PRUPE_7G142100	ONH96626			PRUPE_7G142100
K27_8_peak_6717	G6	3348977	3349119	+	44	NA	exon (ONH99734_m_TCONS_00037068, exon 7 of 7)	-exon (ONH99734_m_TCONS_00037068, exon 7 of 7)	596	ONH99732	PRUPE_6G046500	ONH99732			PRUPE_6G046500
K27_8_peak_8176a	G7	8647588	8647847	+	44	NA	TTS (ONH95062_m_TCONS_00040862)	#NAME?	-2729	ONH95064	PRUPE_7G049700	ONH95064			PRUPE_7G049700
K27_8_peak_2653	G2	15623094	15623372	+	44	NA	TTS (ONI21993)	#NAME?	3106	ONI21993	PRUPE_2G100500	ONI21993			PRUPE_2G100500
K27_8_peak_4279	G3	22346081	22346224	+	44	NA	exon (ONI18565, exon 5 of 9)	-exon (ONI18565, exon 5 of 9)	-4614	ONI18566	PRUPE_3G223500	ONI18566			PRUPE_3G223500
K27_8_peak_3911	G3	11876841	11876992	+	44	NA	TTS (ONI16880)	#NAME?	1767	ONI16879	PRUPE_3G127100	ONI16879			PRUPE_3G127100
K27_8_peak_9567	G8	15684194	15684405	+	44	NA	TTS (ONH91795)	#NAME?	2045	ONH91795	PRUPE_8G137000	ONH91795			PRUPE_8G137000
K27_8_peak_5444	G4	17694072	17694217	+	44	NA	exon (ONI13968, exon 1 of 8)	-exon (ONI13968, exon 1 of 8)	737	ONI13968	PRUPE_4G255100	ONI13968			PRUPE_4G255100
K27_8_peak_7265	G6	17738887	17739147	+	44	NA	intron (ONI02008_j_TCONS_00035050, intron 9 of 12)	-intron (ONI02008, intron 8 of 11)	7148	ONI02008_j_TCONS_00035050	PRUPE_6G172500	ONI02008_j_TCONS_00035050			PRUPE_6G172500
K27_8_peak_9029	G8	1670922	1671130	+	44	NA	TTS (ONH89818)	#NAME?	4093	ONH89818	PRUPE_8G018100	ONH89818			PRUPE_8G018100
K27_8_peak_9536	G8	15354678	15354819	+	44	NA	TTS (ONH91695)	#NAME?	1542	ONH91695	PRUPE_8G130800	ONH91695			PRUPE_8G130800
K27_8_peak_9973	G8	22162201	22162336	+	44	NA	promoter-TSS (ONH93969)	#NAME?	-422	ONH93969	PRUPE_8G263900	ONH93969			PRUPE_8G263900
K27_8_peak_7830	G6	29483988	29484129	+	44	NA	TTS (ONI04825)	#NAME?	2987	ONI04824	PRUPE_6G341600	ONI04824			PRUPE_6G341600
K27_8_peak_7074	G6	11356363	11356518	+	44	NA	TTS (ONI01450)	#NAME?	3035	ONI01449	PRUPE_6G140200	ONI01449			PRUPE_6G140200
K27_8_peak_5826	G5	3766254	3766400	+	44	NA	promoter-TSS (ONI06001)	#NAME?	38	ONI06001	PRUPE_5G033300	ONI06001			PRUPE_5G033300
K27_8_peak_527	G1	10495819	10496037	+	44	NA	exon (ONI28230, exon 2 of 2)	-exon (ONI28230, exon 2 of 2)	1541	ONI28230	PRUPE_1G132600	ONI28230			PRUPE_1G132600
K27_8_peak_4574	G4	215934	216079	+	44	NA	exon (ONI09679, exon 1 of 3)	-exon (ONI09679, exon 1 of 3)	176	ONI09679	PRUPE_4G003000	ONI09679			PRUPE_4G003000
K27_8_peak_4827	G4	4422266	4422412	+	44	NA	intron (ONI11139_k_TCONS_00026690, intron 28 of 38)	-intron (ONI11137, intron 26 of 36)	10321	ONI11136	PRUPE_4G089100	ONI11136			PRUPE_4G089100
K27_8_peak_6847	G6	6101936	6102082	+	44	NA	TTS (ONI00439_n_TCONS_00034221)	#NAME?	1881	ONI00439_n_TCONS_00034221	PRUPE_6G089100	ONI00439_n_TCONS_00034221			PRUPE_6G089100
K27_8_peak_6778	G6	4452674	4452819	+	44	NA	exon (ONI00038, exon 2 of 3)	-exon (ONI00038, exon 2 of 3)	1621	ONI00038	PRUPE_6G064300	ONI00038			PRUPE_6G064300
K27_8_peak_6151a	G5	11966528	11966804	+	43	NA	exon (ONI07415, exon 2 of 2)	-exon (ONI07415, exon 2 of 2)	840	ONI07415	PRUPE_5G118700	ONI07415			PRUPE_5G118700
K27_8_peak_5758	G5	2232584	2232729	+	43	NA	intron (ONI05711, intron 4 of 4)	-intron (ONI05711, intron 4 of 4)	-1391	ONI05712	PRUPE_5G020500	ONI05712			PRUPE_5G020500
K27_8_peak_6529	G5	18296454	18296589	+	43	NA	intron (ONI09544, intron 1 of 5)	-intron (ONI09543, intron 1 of 5)	1872	ONI09544	PRUPE_5G244000	ONI09543			PRUPE_5G244000
K27_8_peak_6498	G5	17786015	17786165	+	43	NA	exon (ONI09363, exon 19 of 42)	-exon (ONI09363, exon 19 of 42)	5436	ONI09363	PRUPE_5G234300	ONI09363			PRUPE_5G234300
K27_8_peak_6183	G5	12474662	12474807	+	43	NA	promoter-TSS (ONI07568_m_TCONS_00029970)	#NAME?	-4	ONI07568_m_TCONS_00029970	PRUPE_5G128100	ONI07568			PRUPE_5G128100
K27_8_peak_2609	G2	14858543	14858675	+	43	NA	exon (ONI21853, exon 1 of 1)	-exon (ONI21853, exon 1 of 1)	444	ONI21853	PRUPE_2G093800	ONI21853			PRUPE_2G093800
K27_8_peak_5174	G4	10468857	10469002	+	43	NA	exon (ONI12636, exon 13 of 19)	-exon (ONI12636, exon 13 of 19)	3008	ONI12641	PRUPE_4G176700	ONI12643			PRUPE_4G176700
K27_8_peak_6264	G5	13740547	13740692	+	43	NA	exon (ONI07994, exon 1 of 2)	-exon (ONI07994, exon 1 of 2)	505	ONI07994	PRUPE_5G152200	ONI07994			PRUPE_5G152200
K27_8_peak_7334	G6	19535301	19535420	+	43	NA	promoter-TSS (ONI02249)	#NAME?	-746	ONI02249	PRUPE_6G186900	ONI02249			PRUPE_6G186900
K27_8_peak_3192	G2	26013421	26013546	+	43	NA	intron (ONI24430, intron 3 of 3)	-intron (ONI24430, intron 3 of 3)	-1678	ONI24433	PRUPE_2G240100	ONI24433			PRUPE_2G240100
K27_8_peak_6863	G6	6479293	6479439	+	43	NA	intron (ONI00543, intron 1 of 1)	-intron (ONI00543, intron 1 of 1)	865	ONI00543	PRUPE_6G093900	ONI00543			PRUPE_6G093900
K27_8_peak_8878	G7	20945028	20945161	+	43	NA	TTS (ONH98357)	#NAME?	1546	ONH98357	PRUPE_7G245900	ONH98357			PRUPE_7G245900
K27_8_peak_5732	G5	1636528	1636671	+	43	NA	intron (ONI05606, intron 2 of 2)	-intron (ONI05606, intron 2 of 2)	917	ONI05606	PRUPE_5G014900	ONI05606			PRUPE_5G014900
K27_8_peak_6585	G6	1213755	1213901	+	43	NA	promoter-TSS (ONH99194)	#NAME?	-108	ONH99194	PRUPE_6G017000	ONH99194			PRUPE_6G017000
K27_8_peak_3713b	G3	6535105	6535404	+	43	NA	intron (ONI16261, intron 5 of 5)	-intron (ONI16261, intron 5 of 5)	3681	ONI16261	PRUPE_3G088000	ONI16261			PRUPE_3G088000
K27_8_peak_2316	G2	3135459	3135604	+	43	NA	exon (ONI20699, exon 3 of 3)	-exon (ONI20699, exon 3 of 3)	479	ONI20699	PRUPE_2G029700	ONI20699			PRUPE_2G029700
K27_8_peak_2528	G2	11746732	11746872	+	43	NA	promoter-TSS (ONI21627)	#NAME?	-415	ONI21627	PRUPE_2G076600	ONI21627			PRUPE_2G076600
K27_8_peak_8483	G7	14401664	14401816	+	43	NA	intron (ONH96324, intron 4 of 5)	-intron (ONH96319, intron 4 of 6)	1401	ONH96320	PRUPE_7G120600	ONH96323			PRUPE_7G120600
K27_8_peak_6405b	G5	16428052	16428467	+	43	NA	intron (ONI08869, intron 1 of 2)	-intron (ONI08869, intron 1 of 2)	2043	ONI08869	PRUPE_5G205200	ONI08869			PRUPE_5G205200
K27_8_peak_1885	G1	41200414	41200559	+	43	NA	promoter-TSS (ONI34765)	#NAME?	-996	ONI34765	PRUPE_1G497400	ONI34763			PRUPE_1G497400
K27_8_peak_2009b	G1	43525949	43526199	+	43	NA	promoter-TSS (ONI35377)	#NAME?	-420	ONI35377	PRUPE_1G532300	ONI35377			PRUPE_1G532300
K27_8_peak_2405	G2	5522911	5523057	+	43	NA	exon (ONI21051, exon 1 of 1)	-exon (ONI21051, exon 1 of 1)	828	ONI21051	PRUPE_2G048100	ONI21051			PRUPE_2G048100
K27_8_peak_6715	G6	3334825	3334971	+	43	NA	TTS (ONH99727)	#NAME?	3001	ONH99728	PRUPE_6G046100	ONH99728			PRUPE_6G046100
K27_8_peak_2257	G2	1357383	1357506	+	43	NA	exon (ONI20434, exon 1 of 12)	-exon (ONI20434, exon 1 of 12)	151	ONI20434	PRUPE_2G015300	ONI20434			PRUPE_2G015300
K27_8_peak_2917	G2	21174598	21174744	+	43	NA	promoter-TSS (ONI22919)	#NAME?	-753	ONI22919	PRUPE_2G159100	ONI22919			PRUPE_2G159100
K27_8_peak_5277	G4	12963633	12963776	+	43	NA	intron (ONI13179, intron 1 of 2)	-intron (ONI13179, intron 1 of 2)	997	ONI13179	PRUPE_4G208100	ONI13179			PRUPE_4G208100
K27_8_peak_586	G1	11669306	11669451	+	43	NA	intron (ONI28572, intron 4 of 11)	-intron (ONI28571, intron 6 of 13)	3110	ONI28572	PRUPE_1G148800	ONI28572			PRUPE_1G148800
K27_8_peak_9729	G8	18528896	18529176	+	43	NA	promoter-TSS (ONH92694)	#NAME?	86	ONH92694	PRUPE_8G190000	ONH92694			PRUPE_8G190000
K27_8_peak_2265	G2	1463110	1463256	+	43	NA	intron (ONI20441, intron 3 of 6)	-intron (ONI20441, intron 3 of 6)	3113	ONI20441	PRUPE_2G015800	ONI20441			PRUPE_2G015800
K27_8_peak_7858	G6	29993413	29993599	+	43	NA	exon (ONI05025, exon 13 of 19)	-exon (ONI05025, exon 13 of 19)	5827	ONI05026	PRUPE_6G352100	ONI05026			PRUPE_6G352100
K27_8_peak_7892	G6	30555629	30555770	+	43	NA	promoter-TSS (ONI05239)	#NAME?	13	ONI05239	PRUPE_6G363600	ONI05229			PRUPE_6G363600
K27_8_peak_4202	G3	20789314	20789459	+	43	NA	promoter-TSS (ONI18117)	#NAME?	-539	ONI18117	PRUPE_3G197700	ONI18117			PRUPE_3G197700
K27_8_peak_102	G1	2049027	2049171	+	43	NA	exon (ONI26501, exon 6 of 6)	-exon (ONI26501, exon 6 of 6)	2413	ONI26501	PRUPE_1G028900	ONI26501			PRUPE_1G028900
K27_8_peak_9930	G8	21336779	21336925	+	43	NA	promoter-TSS (ONH93670)	#NAME?	-109	ONH93670	PRUPE_8G245700	ONH93670			PRUPE_8G245700
K27_8_peak_7311	G6	18733870	18734007	+	43	NA	exon (ONI02161_m_TCONS_00038432, exon 2 of 2)	-exon (ONI02161_m_TCONS_00038432, exon 2 of 2)	3769	ONI02161	PRUPE_6G180800	ONI02161			PRUPE_6G180800
K27_8_peak_1879	G1	41033582	41033785	+	43	NA	intron (ONI34693, intron 1 of 9)	-intron (ONI34692, intron 1 of 8)	813	ONI34694	PRUPE_1G493800	ONI34693			PRUPE_1G493800
K27_8_peak_4908	G4	5669455	5669601	+	43	NA	exon (ONI11486, exon 1 of 3)	-exon (ONI11486, exon 1 of 3)	292	ONI11486	PRUPE_4G108400	ONI11486			PRUPE_4G108400
K27_8_peak_8841	G7	20411774	20411920	+	43	NA	intron (ONH98187, intron 4 of 18)	-intron (ONH98186, intron 7 of 21)	3146	ONH98187	PRUPE_7G234400	ONH98186_j_TCONS_00042511			PRUPE_7G234400
K27_8_peak_1739	G1	37970302	37970433	+	43	NA	promoter-TSS (ONI33865)	#NAME?	-315	ONI33865	PRUPE_1G450800	ONI33865			PRUPE_1G450800
K27_8_peak_8143	G7	7764399	7764545	+	43	NA	promoter-TSS (ONH94950)	#NAME?	-24	ONH94950	PRUPE_7G041700	ONH94950			PRUPE_7G041700
K27_8_peak_9937	G8	21410117	21410329	+	43	NA	exon (ONH93691, exon 1 of 1)	-exon (ONH93691, exon 1 of 1)	642	ONH93691	PRUPE_8G247500	ONH93691			PRUPE_8G247500
K27_8_peak_9499	G8	14535702	14535855	+	43	NA	promoter-TSS (ONH91490)	#NAME?	-989	ONH91490	PRUPE_8G118400	ONH91490			PRUPE_8G118400
K27_8_peak_9630	G8	16805013	16805168	+	43	NA	TTS (ONH92145)	#NAME?	1223	ONH92145	PRUPE_8G158200	ONH92145			PRUPE_8G158200
K27_8_peak_6247	G5	13423826	13423957	+	43	NA	exon (ONI07897, exon 3 of 3)	-exon (ONI07897, exon 3 of 3)	1105	ONI07897	PRUPE_5G145900	ONI07897			PRUPE_5G145900
K27_8_peak_7224	G6	15581553	15581679	+	43	NA	exon (ONI01861, exon 1 of 10)	-exon (ONI01861, exon 1 of 10)	213	ONI01861	PRUPE_6G163300	ONI01862			PRUPE_6G163300
K27_8_peak_2654	G2	15623690	15623830	+	43	NA	TTS (ONI21993)	#NAME?	2579	ONI21993	PRUPE_2G100500	ONI21993			PRUPE_2G100500
K27_8_peak_1680	G1	37142947	37143114	+	43	NA	TTS (ONI33590_m_TCONS_00009251)	#NAME?	-1206	ONI33591	PRUPE_1G434600	ONI33591			PRUPE_1G434600
K27_8_peak_9552	G8	15545532	15545728	+	43	NA	intron (ONH91744, intron 2 of 3)	-intron (ONH91744, intron 2 of 3)	899	ONH91745	PRUPE_8G134600	ONH91744			PRUPE_8G134600
K27_8_peak_4581	G4	273614	273856	+	43	NA	promoter-TSS (ONI09702)	#NAME?	-565	ONI09702	PRUPE_4G004300	ONI09702			PRUPE_4G004300
K27_8_peak_982	G1	24100099	24100245	+	43	NA	exon (ONI30041, exon 1 of 1)	-exon (ONI30041, exon 1 of 1)	991	ONI30041	PRUPE_1G227700	ONI30041			PRUPE_1G227700
K27_8_peak_3383	G2	29337636	29337772	+	43	NA	exon (ONI25567_m_TCONS_00013867, exon 1 of 3)	-exon (ONI25567_m_TCONS_00013867, exon 1 of 3)	610	ONI25567_m_TCONS_00013871	PRUPE_2G309700	ONI25567_m_TCONS_00013870			PRUPE_2G309700
K27_8_peak_1823	G1	39261491	39261677	+	43	NA	exon (ONI34264, exon 12 of 15)	-exon (ONI34264, exon 12 of 15)	4053	ONI34265	PRUPE_1G472000	ONI34265			PRUPE_1G472000
K27_8_peak_4860	G4	4882283	4882429	+	43	NA	promoter-TSS (ONI11266)	#NAME?	-27	ONI11267	PRUPE_4G097300	ONI11267			PRUPE_4G097300
K27_8_peak_1925	G1	41928676	41928822	+	43	NA	promoter-TSS (ONI34976)	#NAME?	-213	ONI34976	PRUPE_1G508400	ONI34976_j_TCONS_00004460			PRUPE_1G508400
K27_8_peak_4627	G4	1052460	1052607	+	43	NA	promoter-TSS (ONI09983)	#NAME?	57	ONI09983	PRUPE_4G022100	ONI09983			PRUPE_4G022100
K27_8_peak_7167	G6	13712011	13712209	+	43	NA	exon (ONI01728, exon 1 of 4)	-exon (ONI01728, exon 1 of 4)	288	ONI01734	PRUPE_6G156000	ONI01728			PRUPE_6G156000
K27_8_peak_4664	G4	1864797	1864979	+	43	NA	promoter-TSS (ONI10300_j_TCONS_00026275)	#NAME?	240	ONI10300	PRUPE_4G039700	ONI10300			PRUPE_4G039700
K27_8_peak_7391	G6	21687305	21687451	+	43	NA	intron (ONI02585, intron 7 of 15)	-intron (ONI02585, intron 7 of 15)	3005	ONI02585	PRUPE_6G208400	ONI02585			PRUPE_6G208400
K27_8_peak_1244	G1	29479191	29479330	+	43	NA	intron (ONI31230, intron 1 of 3)	-intron (ONI31230, intron 1 of 3)	407	ONI31230	PRUPE_1G299700	ONI31230			PRUPE_1G299700
K27_8_peak_136	G1	2675289	2675419	+	43	NA	exon (ONI26659, exon 1 of 1)	-exon (ONI26659, exon 1 of 1)	1229	ONI26659	PRUPE_1G038100	ONI26659			PRUPE_1G038100
K27_8_peak_2523	G2	11463745	11463890	+	43	NA	intron (ONI21605, intron 3 of 4)	-intron (ONI21605, intron 3 of 4)	1261	ONI21605	PRUPE_2G075200	ONI21605			PRUPE_2G075200
K27_8_peak_173	G1	3231397	3231530	+	43	NA	intron (ONI26780, intron 2 of 8)	-intron (ONI26779, intron 2 of 8)	1890	ONI26780	PRUPE_1G045200	ONI26779_m_TCONS_00005524			PRUPE_1G045200
K27_8_peak_3430	G3	51918	52064	+	43	NA	intron (ONI14644, intron 11 of 18)	-intron (ONI14644, intron 11 of 18)	9025	ONI14647	PRUPE_3G000400	ONI14647			PRUPE_3G000400
K27_8_peak_7998	G7	2580463	2580618	+	43	NA	promoter-TSS (ONH94456)	#NAME?	-442	ONH94456	PRUPE_7G017800	ONH94456			PRUPE_7G017800
K27_8_peak_6254	G5	13595378	13595524	+	43	NA	intron (ONI07950, intron 9 of 9)	-intron (ONI07950, intron 9 of 9)	-1604	ONI07951	PRUPE_5G149200	ONI07952			PRUPE_5G149200
K27_8_peak_3653	G3	4680381	4680527	+	43	NA	promoter-TSS (ONI15847)	#NAME?	-851	ONI15847	PRUPE_3G065100	ONI15847			PRUPE_3G065100
K27_8_peak_9718	G8	18401515	18401661	+	43	NA	exon (ONH92647, exon 1 of 3)	-exon (ONH92647, exon 1 of 3)	665	ONH92647_j_TCONS_00047040	PRUPE_8G186800	ONH92647			PRUPE_8G186800
K27_8_peak_9540	G8	15406904	15407066	+	43	NA	promoter-TSS (ONH91705)	#NAME?	-413	ONH91705	PRUPE_8G131700	ONH91705			PRUPE_8G131700
K27_8_peak_196	G1	3861461	3861606	+	43	NA	exon (ONI26919, exon 2 of 2)	-exon (ONI26919, exon 2 of 2)	-1081	ONI26917_n_TCONS_00005595	PRUPE_1G054700	ONI26917_n_TCONS_00005595			PRUPE_1G054700
K27_8_peak_7577	G6	25109130	25109277	+	43	NA	TTS (ONI03498)	#NAME?	1512	ONI03498	PRUPE_6G260600	ONI03498			PRUPE_6G260600
K27_8_peak_3515	G3	1796848	1796993	+	43	NA	promoter-TSS (ONI15074)	#NAME?	-366	ONI15074	PRUPE_3G024300	ONI15074			PRUPE_3G024300
K27_8_peak_9779	G8	19392296	19392433	+	43	NA	exon (ONH93011, exon 2 of 2)	-exon (ONH93011, exon 2 of 2)	593	ONH93011	PRUPE_8G207800	ONH93011			PRUPE_8G207800
K27_8_peak_2886	G2	20464716	20464866	+	43	NA	exon (ONI22755, exon 1 of 29)	-exon (ONI22755, exon 1 of 29)	1982	ONI22756	PRUPE_2G149000	ONI22756			PRUPE_2G149000
K27_8_peak_8088	G7	5532172	5532318	+	43	NA	exon (ONH94784, exon 1 of 1)	-exon (ONH94784, exon 1 of 1)	2717	ONH94784	PRUPE_7G030200	ONH94784			PRUPE_7G030200
K27_8_peak_3595	G3	3435255	3435391	+	43	NA	TTS (ONI15538)	#NAME?	2150	ONI15542	PRUPE_3G048700	ONI15542			PRUPE_3G048700
K27_8_peak_4255	G3	21865025	21865158	+	43	NA	TTS (ONI18441)	#NAME?	1279	ONI18441	PRUPE_3G216300	ONI18441_m_TCONS_00022237			PRUPE_3G216300
K27_8_peak_3120	G2	24821917	24822063	+	43	NA	exon (ONI24018, exon 1 of 2)	-exon (ONI24018, exon 1 of 2)	875	ONI24018	PRUPE_2G219300	ONI24018			PRUPE_2G219300
K27_8_peak_4900	G4	5571485	5571632	+	43	NA	promoter-TSS (ONI11433)	#NAME?	-894	ONI11433	PRUPE_4G106600	ONI11437			PRUPE_4G106600
K27_8_peak_2347b	G2	3969811	3970121	+	43	NA	exon (ONI20844, exon 1 of 1)	-exon (ONI20844, exon 1 of 1)	634	ONI20844	PRUPE_2G036700	ONI20844			PRUPE_2G036700
K27_8_peak_6406	G5	16441350	16441496	+	43	NA	exon (ONI08873, exon 1 of 2)	-exon (ONI08873, exon 1 of 2)	1522	ONI08873	PRUPE_5G205600	ONI08873			PRUPE_5G205600
K27_8_peak_3328	G2	28253383	28253534	+	43	NA	exon (ONI25176, exon 3 of 4)	-exon (ONI25176, exon 3 of 4)	724	ONI25176	PRUPE_2G286200	ONI25176			PRUPE_2G286200
K27_8_peak_3210	G2	26350057	26350200	+	43	NA	intron (ONI24561, intron 2 of 5)	-intron (ONI24561, intron 2 of 5)	870	ONI24561	PRUPE_2G247200	ONI24561			PRUPE_2G247200
K27_8_peak_6121	G5	11271232	11271509	+	43	NA	exon (ONI07215, exon 2 of 2)	-exon (ONI07215, exon 2 of 2)	611	ONI07215	PRUPE_5G106700	ONI07215			PRUPE_5G106700
K27_8_peak_3058	G2	23796567	23796892	+	43	NA	exon (ONI23666, exon 1 of 7)	-exon (ONI23666, exon 1 of 7)	513	ONI23667	PRUPE_2G201200	ONI23667			PRUPE_2G201200
K27_8_peak_6463	G5	17244144	17244469	+	43	NA	exon (ONI09171, exon 3 of 3)	-exon (ONI09171, exon 3 of 3)	-1049	ONI09172	PRUPE_5G221700	ONI09172			PRUPE_5G221700
K27_8_peak_8585	G7	16053481	16053626	+	43	NA	exon (ONH96726, exon 1 of 1)	-exon (ONH96726, exon 1 of 1)	536	ONH96726	PRUPE_7G148000	ONH96726			PRUPE_7G148000
K27_8_peak_1831	G1	39905197	39905408	+	43	NA	exon (XLOC_002567_u_TCONS_00004198, exon 1 of 1)	-exon (XLOC_002567_u_TCONS_00004198, exon 1 of 1)	106	XLOC_002567_u_TCONS_00004198	XLOC_002567	XLOC_002567_u_TCONS_00004198
K27_8_peak_1385	G1	32091831	32091978	+	43	NA	intron (ONI31963, intron 8 of 9)	-intron (ONI31962, intron 8 of 9)	-3114	ONI31965	PRUPE_1G341500	ONI31965			PRUPE_1G341500
K27_8_peak_2493	G2	9689951	9690097	+	43	NA	TTS (ONI21467_i_TCONS_00011765)	#NAME?	594	ONI21467_i_TCONS_00011765	PRUPE_2G067900_I	ONI21467_i_TCONS_00011765			PRUPE_2G067900
K27_8_peak_5181	G4	10609996	10610197	+	43	NA	intron (ONI12687, intron 2 of 6)	-intron (ONI12685, intron 4 of 8)	1479	ONI12687	PRUPE_4G178900	ONI12686			PRUPE_4G178900
K27_8_peak_2080	G1	45060172	45060317	+	43	NA	promoter-TSS (ONI35716)	#NAME?	-582	ONI35716	PRUPE_1G551000	ONI35716			PRUPE_1G551000
K27_8_peak_9642	G8	16965891	16966035	+	43	NA	promoter-TSS (ONH92192)	#NAME?	26	ONH92192	PRUPE_8G161500	ONH92192			PRUPE_8G161500
K27_8_peak_1216	G1	28839114	28839242	+	43	NA	TTS (ONI31052)	#NAME?	1335	ONI31053	PRUPE_1G289100	ONI31053			PRUPE_1G289100
K27_8_peak_5648	G4	25175481	25175627	+	43	NA	intron (ONI14560, intron 11 of 17)	-intron (ONI14554, intron 11 of 17)	3903	ONI14560	PRUPE_4G287200	ONI14554			PRUPE_4G287200
K27_8_peak_6154	G5	12003121	12003349	+	43	NA	intron (ONI07427, intron 2 of 3)	-intron (ONI07427, intron 2 of 3)	1659	ONI07427	PRUPE_5G119900	ONI07427			PRUPE_5G119900
K27_8_peak_9603	G8	16248283	16248427	+	43	NA	exon (ONH91975, exon 5 of 14)	-exon (ONH91975, exon 5 of 14)	1247	ONH91975	PRUPE_8G147500	ONH91975			PRUPE_8G147500
K27_8_peak_9506	G8	14630359	14630681	+	43	NA	exon (ONH91505, exon 1 of 1)	-exon (ONH91505, exon 1 of 1)	783	ONH91505	PRUPE_8G119300	ONH91505			PRUPE_8G119300
K27_8_peak_3457	G3	468654	468853	+	43	NA	promoter-TSS (ONI14777)	#NAME?	-85	ONI14777	PRUPE_3G007600	ONI14777			PRUPE_3G007600
K27_8_peak_6574	G6	1000878	1001007	+	43	NA	intron (ONH99146, intron 13 of 50)	-intron (ONH99145, intron 13 of 50)	8237	ONH99146	PRUPE_6G014200	ONH99145_j_TCONS_00036773			PRUPE_6G014200
K27_8_peak_3121	G2	24822257	24822403	+	43	NA	exon (ONI24018, exon 1 of 2)	-exon (ONI24018, exon 1 of 2)	535	ONI24018	PRUPE_2G219300	ONI24018			PRUPE_2G219300
K27_8_peak_4847	G4	4692061	4692207	+	43	NA	intron (ONI11221, intron 1 of 2)	-intron (ONI11220, intron 1 of 2)	997	ONI11220	PRUPE_4G093100	ONI11220			PRUPE_4G093100
K27_8_peak_9001	G8	920288	920465	+	43	NA	intron (ONH89710, intron 2 of 3)	-intron (ONH89710, intron 2 of 3)	1626	ONH89710	PRUPE_8G011200	ONH89710			PRUPE_8G011200
K27_8_peak_8485	G7	14469256	14469387	+	43	NA	exon (ONH96336, exon 1 of 3)	-exon (ONH96336, exon 1 of 3)	590	ONH96336	PRUPE_7G121500	ONH96336			PRUPE_7G121500
K27_8_peak_7645	G6	26324720	26324866	+	42	NA	promoter-TSS (ONI03790)	#NAME?	-764	ONI03790	PRUPE_6G282300	ONI03790			PRUPE_6G282300
K27_8_peak_8454	G7	13888534	13888663	+	42	NA	promoter-TSS (ONH96199)	#NAME?	353	ONH96198	PRUPE_7G112800	ONH96198			PRUPE_7G112800
K27_8_peak_4024	G3	16372150	16372319	+	42	NA	intron (ONI17282, intron 1 of 1)	-intron (ONI17282, intron 1 of 1)	2164	ONI17282	PRUPE_3G150000	ONI17282			PRUPE_3G150000
K27_8_peak_2384	G2	4715331	4715476	+	42	NA	intron (ONI20957, intron 5 of 16)	-intron (ONI20953, intron 5 of 17)	3072	ONI20953_m_TCONS_00014517	PRUPE_2G042800	ONI20953_m_TCONS_00014517			PRUPE_2G042800
K27_8_peak_2939	G2	21622428	21622547	+	42	NA	TTS (ONI23064)	#NAME?	492	ONI23068	PRUPE_2G168100	ONI23067			PRUPE_2G168100
K27_8_peak_4651a	G4	1413856	1414174	+	42	NA	exon (ONI10147, exon 2 of 7)	-exon (ONI10147, exon 2 of 7)	416	ONI10147	PRUPE_4G030300	ONI10147			PRUPE_4G030300
K27_8_peak_4004	G3	16052926	16053118	+	42	NA	exon (ONI17227, exon 4 of 4)	-exon (ONI17227, exon 4 of 4)	1961	ONI17227	PRUPE_3G147100	ONI17227			PRUPE_3G147100
K27_8_peak_7029	G6	10018309	10018539	+	42	NA	TTS (ONI01234)	#NAME?	7202	ONI01239	PRUPE_6G129100	ONI01238			PRUPE_6G129100
K27_8_peak_1886	G1	41266213	41266357	+	42	NA	exon (ONI34771, exon 1 of 1)	-exon (ONI34771, exon 1 of 1)	2994	ONI34771	PRUPE_1G498000	ONI34771			PRUPE_1G498000
K27_8_peak_6809	G6	5250936	5251148	+	42	NA	exon (ONI00224, exon 1 of 1)	-exon (ONI00224, exon 1 of 1)	327	ONI00224	PRUPE_6G076400	ONI00224			PRUPE_6G076400
K27_8_peak_1924	G1	41917804	41917950	+	42	NA	intron (ONI34970, intron 5 of 7)	-intron (ONI34955, intron 6 of 8)	1103	ONI34970	PRUPE_1G508100	ONI34956			PRUPE_1G508100
K27_8_peak_1704	G1	37454655	37454801	+	42	NA	intron (ONI33691, intron 1 of 7)	-intron (ONI33691, intron 1 of 7)	1079	ONI33691	PRUPE_1G441000	ONI33691			PRUPE_1G441000
K27_8_peak_5900	G5	5482957	5483103	+	42	NA	exon (ONI06287, exon 1 of 4)	-exon (ONI06287, exon 1 of 4)	318	ONI06287	PRUPE_5G051000	ONI06287			PRUPE_5G051000
K27_8_peak_4207	G3	20829388	20829583	+	42	NA	intron (ONI18134, intron 1 of 2)	-intron (ONI18134, intron 1 of 2)	817	ONI18134	PRUPE_3G198700	ONI18134			PRUPE_3G198700
K27_8_peak_6450	G5	17013818	17013950	+	42	NA	exon (ONI09084, exon 24 of 25)	-exon (ONI09084, exon 24 of 25)	-3599	ONI09089_m_TCONS_00030690	PRUPE_5G217100	ONI09089			PRUPE_5G217100
K27_8_peak_4898	G4	5497440	5497584	+	42	NA	exon (ONI11424, exon 3 of 3)	-exon (ONI11424, exon 3 of 3)	1432	ONI11423	PRUPE_4G106100	ONI11424			PRUPE_4G106100
K27_8_peak_3450	G3	348924	349088	+	42	NA	intron (ONI14745, intron 9 of 9)	-intron (ONI14745, intron 9 of 9)	4269	ONI14745	PRUPE_3G005800	ONI14745			PRUPE_3G005800
K27_8_peak_3701	G3	6160082	6160226	+	42	NA	promoter-TSS (ONI16183)	#NAME?	-309	ONI16183	PRUPE_3G083200	ONI16183			PRUPE_3G083200
K27_8_peak_8421	G7	13580771	13580909	+	42	NA	exon (ONH96092, exon 2 of 2)	-exon (ONH96092, exon 2 of 2)	1280	ONH96092	PRUPE_7G107300	ONH96092			PRUPE_7G107300
K27_8_peak_4111	G3	18840731	18840877	+	42	NA	TTS (ONI17610)	#NAME?	2674	ONI17610	PRUPE_3G169500	ONI17610			PRUPE_3G169500
K27_8_peak_3410	G2	29922058	29922288	+	42	NA	exon (ONI25833, exon 4 of 4)	-exon (ONI25833, exon 4 of 4)	2005	ONI25832_m_TCONS_00014006	PRUPE_2G322500	ONI25835			PRUPE_2G322500
K27_8_peak_8553	G7	15624963	15625123	+	42	NA	exon (ONH96610, exon 1 of 1)	-exon (ONH96610, exon 1 of 1)	462	ONH96610	PRUPE_7G140700	ONH96610			PRUPE_7G140700
K27_8_peak_6786	G6	4658160	4658326	+	42	NA	intron (ONI00108, intron 8 of 9)	-intron (ONI00108, intron 8 of 9)	-1096	ONI00106	PRUPE_6G067600	ONI00107			PRUPE_6G067600
K27_8_peak_9053	G8	2170395	2170528	+	42	NA	exon (ONH89918, exon 5 of 5)	-exon (ONH89918, exon 5 of 5)	5781	ONH89918	PRUPE_8G023900	ONH89918			PRUPE_8G023900
K27_8_peak_9550	G8	15519681	15519811	+	42	NA	promoter-TSS (ONH91732)	#NAME?	-370	ONH91732	PRUPE_8G134000	ONH91733			PRUPE_8G134000
K27_8_peak_7446	G6	22642989	22643320	+	42	NA	exon (ONI02769, exon 1 of 1)	-exon (ONI02769, exon 1 of 1)	1224	ONI02769	PRUPE_6G220800	ONI02769			PRUPE_6G220800
K27_8_peak_8833	G7	20265850	20265996	+	42	NA	exon (ONH98126, exon 4 of 4)	-exon (ONH98126, exon 4 of 4)	2954	ONH98126	PRUPE_7G231200	ONH98126			PRUPE_7G231200
K27_8_peak_1729	G1	37837936	37838082	+	42	NA	exon (ONI33826, exon 2 of 2)	-exon (ONI33826, exon 2 of 2)	844	ONI33826	PRUPE_1G447900	ONI33826			PRUPE_1G447900
K27_8_peak_5312	G4	13585408	13585554	+	42	NA	exon (ONI13348, exon 14 of 14)	-exon (ONI13348, exon 14 of 14)	1208	ONI13350	PRUPE_4G216700	ONI13350			PRUPE_4G216700
K27_8_peak_4256	G3	21877560	21877680	+	42	NA	exon (ONI18443, exon 1 of 1)	-exon (ONI18443, exon 1 of 1)	2636	ONI18443	PRUPE_3G216500	ONI18444			PRUPE_3G216500
K27_8_peak_9761	G8	19188927	19189047	+	42	NA	promoter-TSS (ONH92967_m_TCONS_00049809)	#NAME?	-196	ONH92967_m_TCONS_00049809	PRUPE_8G204700	ONH92967			PRUPE_8G204700
K27_8_peak_6813	G6	5257032	5257179	+	42	NA	exon (ONI00226, exon 2 of 2)	-exon (ONI00226, exon 2 of 2)	1889	ONI00227	PRUPE_6G076600	ONI00227			PRUPE_6G076600
K27_8_peak_7001	G6	9213622	9213781	+	42	NA	exon (ONI01134_m_TCONS_00037889, exon 1 of 1)	-exon (ONI01134_m_TCONS_00037889, exon 1 of 1)	429	ONI01134_m_TCONS_00037890	PRUPE_6G123500	ONI01134			PRUPE_6G123500
K27_8_peak_9060	G8	2354307	2354452	+	42	NA	TTS (ONH89948)	#NAME?	-2124	ONH89947	PRUPE_8G025800	ONH89947			PRUPE_8G025800
K27_8_peak_7619	G6	25900093	25900229	+	42	NA	exon (ONI03670, exon 2 of 2)	-exon (ONI03670, exon 2 of 2)	710	ONI03670	PRUPE_6G274000	ONI03670			PRUPE_6G274000
K27_8_peak_2760	G2	18257611	18257760	+	42	NA	intron (ONI22392, intron 1 of 5)	-intron (ONI22392, intron 1 of 5)	2437	ONI22392	PRUPE_2G126100	ONI22392			PRUPE_2G126100
K27_8_peak_3671	G3	5192289	5192435	+	42	NA	intron (ONI15985, intron 4 of 23)	-intron (ONI15983, intron 4 of 24)	1517	ONI15983	PRUPE_3G072300	ONI15983_j_TCONS_00017986			PRUPE_3G072300
K27_8_peak_281	G1	5646042	5646244	+	42	NA	promoter-TSS (ONI27304)	#NAME?	-657	ONI27304	PRUPE_1G078500	ONI27304			PRUPE_1G078500
K27_8_peak_5804	G5	3241873	3242018	+	42	NA	exon (ONI05878, exon 1 of 4)	-exon (ONI05878, exon 1 of 4)	979	ONI05878	PRUPE_5G027800	ONI05878			PRUPE_5G027800
K27_8_peak_6984	G6	8894801	8894994	+	42	NA	TTS (ONI01070)	#NAME?	1133	ONI01070	PRUPE_6G119900	ONI01072			PRUPE_6G119900
K27_8_peak_6505	G5	17826431	17826552	+	42	NA	exon (ONI09380, exon 4 of 4)	-exon (ONI09380, exon 4 of 4)	1763	ONI09380	PRUPE_5G235100	ONI09380			PRUPE_5G235100
K27_8_peak_3577	G3	3108969	3109114	+	42	NA	intron (ONI15449, intron 2 of 4)	-intron (ONI15449, intron 2 of 4)	1922	ONI15449	PRUPE_3G043800	ONI15449			PRUPE_3G043800
K27_8_peak_5652	G4	25306469	25306614	+	42	NA	promoter-TSS (ONI14601_m_TCONS_00028603)	#NAME?	-78	ONI14609	PRUPE_4G288300	ONI14609			PRUPE_4G288300
K27_8_peak_252	G1	5102448	5102596	+	42	NA	exon (ONI27166, exon 3 of 5)	-exon (ONI27166, exon 3 of 5)	2458	ONI27167	PRUPE_1G071900	ONI27167			PRUPE_1G071900
K27_8_peak_8224	G7	10102564	10102714	+	42	NA	exon (ONH95295, exon 8 of 11)	-exon (ONH95295, exon 8 of 11)	-2017	ONH95301	PRUPE_7G062100	ONH95299			PRUPE_7G062100
K27_8_peak_6811	G6	5254638	5254781	+	42	NA	promoter-TSS (ONI00225)	#NAME?	-371	ONI00225_n_TCONS_00037393	PRUPE_6G076500	ONI00225			PRUPE_6G076500
K27_8_peak_4049	G3	17392665	17392898	+	42	NA	promoter-TSS (ONI17383)	#NAME?	-73	ONI17383	PRUPE_3G155700	ONI17383			PRUPE_3G155700
K27_8_peak_7651	G6	26400262	26400389	+	42	NA	promoter-TSS (ONI03814)	#NAME?	-574	ONI03814	PRUPE_6G284100	ONI03814			PRUPE_6G284100
K27_8_peak_3337	G2	28499694	28499840	+	42	NA	exon (ONI25244, exon 9 of 9)	-exon (ONI25244, exon 9 of 9)	-1062	ONI25245	PRUPE_2G291500	ONI25245			PRUPE_2G291500
K27_8_peak_8928	G7	21852110	21852244	+	42	NA	intron (ONH98726_m_TCONS_00045216, intron 2 of 9)	-intron (ONH98726, intron 1 of 8)	2212	ONH98726_m_TCONS_00045216	PRUPE_7G264100	ONH98726			PRUPE_7G264100
K27_8_peak_6418	G5	16582831	16582963	+	42	NA	intron (ONI08924, intron 6 of 6)	-intron (ONI08924, intron 6 of 6)	2239	ONI08924	PRUPE_5G208100	ONI08924			PRUPE_5G208100
K27_8_peak_5303	G4	13442898	13443027	+	42	NA	exon (ONI13318, exon 1 of 1)	-exon (ONI13318, exon 1 of 1)	175	ONI13318	PRUPE_4G215000	ONI13318			PRUPE_4G215000
K27_8_peak_2245	G2	1058470	1058615	+	42	NA	promoter-TSS (ONI20375)	#NAME?	-573	ONI20375_j_TCONS_00011190	PRUPE_2G012300	ONI20375			PRUPE_2G012300
K27_8_peak_7657	G6	26450983	26451201	+	42	NA	exon (ONI03826, exon 1 of 8)	-exon (ONI03826, exon 1 of 8)	210	ONI03826_j_TCONS_00035980	PRUPE_6G285000	ONI03826			PRUPE_6G285000
K27_8_peak_4692	G4	2087844	2087984	+	42	NA	intron (ONI10364, intron 16 of 16)	-intron (ONI10364, intron 16 of 16)	-1948	ONI10365	PRUPE_4G043600	ONI10365			PRUPE_4G043600
K27_8_peak_3310	G2	27909779	27909970	+	42	NA	promoter-TSS (ONI25078)	#NAME?	-477	ONI25078	PRUPE_2G278900	ONI25078			PRUPE_2G278900
K27_8_peak_4775	G4	3487917	3488085	+	42	NA	promoter-TSS (ONI10838)	#NAME?	-960	ONI10838	PRUPE_4G071100	ONI10838			PRUPE_4G071100
K27_8_peak_6111	G5	11170928	11171066	+	42	NA	promoter-TSS (ONI07190)	#NAME?	-179	ONI07190	PRUPE_5G105200	ONI07190			PRUPE_5G105200
K27_8_peak_8629	G7	16785210	16785375	+	42	NA	exon (ONH96965, exon 1 of 1)	-exon (ONH96965, exon 1 of 1)	786	ONH96965	PRUPE_7G162500	ONH96965			PRUPE_7G162500
K27_8_peak_1071	G1	25911355	25911493	+	42	NA	TTS (ONI30339)	#NAME?	2206	ONI30339	PRUPE_1G245500	ONI30339			PRUPE_1G245500
K27_8_peak_4178	G3	20172669	20172813	+	42	NA	exon (ONI17965, exon 1 of 2)	-exon (ONI17965, exon 1 of 2)	412	ONI17965	PRUPE_3G188400	ONI17965			PRUPE_3G188400
K27_8_peak_6357	G5	15535955	15536103	+	42	NA	promoter-TSS (ONI08610)	#NAME?	43	ONI08610	PRUPE_5G188900	ONI08612			PRUPE_5G188900
K27_8_peak_5891	G5	5217227	5217386	+	42	NA	exon (ONI06242, exon 1 of 29)	-exon (ONI06242, exon 1 of 29)	331	ONI06244	PRUPE_5G049500	ONI06243			PRUPE_5G049500
K27_8_peak_2555	G2	13475860	13475983	+	42	NA	promoter-TSS (ONI21740)	#NAME?	-945	ONI21740	PRUPE_2G085100	ONI21740			PRUPE_2G085100
K27_8_peak_8701	G7	18003131	18003277	+	42	NA	promoter-TSS (ONH97371)	#NAME?	-570	ONH97371	PRUPE_7G186200	ONH97371			PRUPE_7G186200
K27_8_peak_7571	G6	25001162	25001307	+	42	NA	exon (ONI03455, exon 5 of 6)	-exon (ONI03455, exon 5 of 6)	1905	ONI03455	PRUPE_6G257700	ONI03455			PRUPE_6G257700
K27_8_peak_4023	G3	16370145	16370343	+	42	NA	intron (ONI17282, intron 1 of 1)	-intron (ONI17282, intron 1 of 1)	4154	ONI17282	PRUPE_3G150000	ONI17282			PRUPE_3G150000
K27_8_peak_39	G1	865991	866122	+	42	NA	exon (ONI26227, exon 12 of 12)	-exon (ONI26227, exon 12 of 12)	6811	ONI26228	PRUPE_1G011200	ONI26227			PRUPE_1G011200
K27_8_peak_9458	G8	13593637	13593931	+	42	NA	exon (ONH91301, exon 1 of 2)	-exon (ONH91301, exon 1 of 2)	107	ONH91301	PRUPE_8G105100	ONH91301			PRUPE_8G105100
K27_8_peak_1838	G1	40100881	40101027	+	42	NA	TTS (ONI34385)	#NAME?	-1423	ONI34384	PRUPE_1G479700	ONI34384			PRUPE_1G479700
K27_8_peak_5299b	G4	13378828	13379263	+	42	NA	intron (ONI13302, intron 2 of 3)	-intron (ONI13302, intron 2 of 3)	2761	ONI13302	PRUPE_4G214300	ONI13302			PRUPE_4G214300
K27_8_peak_2638	G2	15427918	15428052	+	42	NA	exon (ONI21919, exon 2 of 4)	-exon (ONI21919, exon 2 of 4)	2587	ONI21919	PRUPE_2G098600	ONI21919			PRUPE_2G098600
K27_8_peak_1700	G1	37396003	37396240	+	42	NA	promoter-TSS (ONI33670)	#NAME?	-683	ONI33670	PRUPE_1G439900	ONI33671			PRUPE_1G439900
K27_8_peak_8437	G7	13764912	13765056	+	42	NA	promoter-TSS (ONH96146)	#NAME?	144	ONH96143	PRUPE_7G109700	ONH96141_m_TCONS_00043836			PRUPE_7G109700
K27_8_peak_736	G1	15309620	15309766	+	42	NA	exon (ONI29062, exon 1 of 1)	-exon (ONI29062, exon 1 of 1)	809	ONI29062	PRUPE_1G178500	ONI29062			PRUPE_1G178500
K27_8_peak_73	G1	1502218	1502510	+	42	NA	TTS (ONI26391)	#NAME?	1501	ONI26391	PRUPE_1G021700	ONI26391			PRUPE_1G021700
K27_8_peak_5195	G4	10862217	10862363	+	42	NA	exon (ONI12783, exon 2 of 3)	-exon (ONI12783, exon 2 of 3)	1109	ONI12783	PRUPE_4G183400	ONI12783			PRUPE_4G183400
K27_8_peak_2966	G2	22069689	22069815	+	42	NA	promoter-TSS (ONI23202)	#NAME?	57	ONI23202	PRUPE_2G174800	ONI23202_n_TCONS_00012676			PRUPE_2G174800
K27_8_peak_1447	G1	33351474	33351609	+	42	NA	intron (ONI32348_m_TCONS_00003161, intron 9 of 20)	-intron (ONI32348, intron 10 of 21)	2993	ONI32348_m_TCONS_00003161	PRUPE_1G362700	ONI32348_m_TCONS_00003161			PRUPE_1G362700
K27_8_peak_6109	G5	11131805	11132037	+	42	NA	exon (ONI07179, exon 1 of 4)	-exon (ONI07179, exon 1 of 4)	789	ONI07179	PRUPE_5G104600	ONI07179			PRUPE_5G104600
K27_8_peak_7432	G6	22335202	22335370	+	42	NA	promoter-TSS (ONI02695)	#NAME?	-737	ONI02695	PRUPE_6G215800	ONI02695			PRUPE_6G215800
K27_8_peak_773	G1	16910716	16910912	+	42	NA	promoter-TSS (ONI29187)	#NAME?	-17	ONI29188	PRUPE_1G186200	ONI29188			PRUPE_1G186200
K27_8_peak_8943	G7	22072161	22072301	+	42	NA	intron (ONH98837_k_TCONS_00045282, intron 12 of 17)	-intron (ONH98837, intron 8 of 13)	3386	ONH98837	PRUPE_7G268000	ONH98837_k_TCONS_00045282			PRUPE_7G268000
K27_8_peak_5022	G4	7550271	7550415	+	42	NA	promoter-TSS (ONI11952)	#NAME?	-814	ONI11952	PRUPE_4G136300	ONI11952			PRUPE_4G136300
K27_8_peak_5462	G4	18224262	18224409	+	42	NA	promoter-TSS (ENSRNA049996796-T1)	pre_miRNA-promoter-TSS (ENSRNA049996796-T1)	-800	ENSRNA049996796-T1	ENSRNA049996796	ENSRNA049996796-T1			ppe-MIR6269			pre_miRNA
K27_8_peak_5280	G4	12974207	12974350	+	42	NA	exon (XLOC_016306_u_TCONS_00028767_minus, exon 1 of 1)	-exon (XLOC_016306_u_TCONS_00028767_minus, exon 1 of 1)	261	XLOC_016306_u_TCONS_00028767_plus	XLOC_016306_plus	XLOC_016306_u_TCONS_00028767_plus
K27_8_peak_9912	G8	21094627	21094773	+	42	NA	exon (ONH93588, exon 1 of 2)	-exon (ONH93588, exon 1 of 2)	425	ONH93588	PRUPE_8G240600	ONH93588			PRUPE_8G240600
K27_8_peak_1728	G1	37803066	37803274	+	42	NA	intron (ONI33808_m_TCONS_00009372, intron 8 of 18)	-intron (ONI33808, intron 7 of 17)	2678	ONI33808_m_TCONS_00009372	PRUPE_1G447100	ONI33808			PRUPE_1G447100
K27_8_peak_7590	G6	25319244	25319390	+	42	NA	intron (ONI03541, intron 1 of 1)	-intron (ONI03541, intron 1 of 1)	991	ONI03541	PRUPE_6G263700	ONI03541			PRUPE_6G263700
K27_8_peak_1768	G1	38316254	38316478	+	42	NA	exon (ONI33984, exon 5 of 10)	-exon (ONI33984, exon 5 of 10)	1471	ONI33984_n_TCONS_00009477	PRUPE_1G457200	ONI33984_n_TCONS_00009476			PRUPE_1G457200
K27_8_peak_4734	G4	2879965	2880248	+	41	NA	exon (ONI10661, exon 1 of 1)	-exon (ONI10661, exon 1 of 1)	1462	ONI10661	PRUPE_4G060400	ONI10661			PRUPE_4G060400
K27_8_peak_1073	G1	25978269	25978399	+	41	NA	exon (ONI30365, exon 1 of 1)	-exon (ONI30365, exon 1 of 1)	1036	ONI30365	PRUPE_1G246900	ONI30365			PRUPE_1G246900
K27_8_peak_4676	G4	1972815	1972960	+	41	NA	exon (ONI10340, exon 1 of 2)	-exon (ONI10340, exon 1 of 2)	240	ONI10340	PRUPE_4G041800	ONI10340			PRUPE_4G041800
K27_8_peak_3385	G2	29353147	29353275	+	41	NA	promoter-TSS (ONI25573)	#NAME?	-513	ONI25573	PRUPE_2G310000	ONI25573			PRUPE_2G310000
K27_8_peak_3756	G3	7160886	7161041	+	41	NA	promoter-TSS (ONI16388)	#NAME?	65	ONI16388	PRUPE_3G095500	ONI16388			PRUPE_3G095500
K27_8_peak_428	G1	8127053	8127204	+	41	NA	intron (ONI27724_m_TCONS_00006059, intron 18 of 21)	-intron (ONI27724, intron 19 of 22)	6129	ONI27723	PRUPE_1G101700	ONI27723			PRUPE_1G101700
K27_8_peak_7677	G6	26725194	26725321	+	41	NA	TTS (ONI03895)	#NAME?	-1814	ONI03894	PRUPE_6G289200	ONI03894			PRUPE_6G289200
K27_8_peak_9509	G8	14776791	14776936	+	41	NA	promoter-TSS (XLOC_028666_u_TCONS_00050487_minus)	#NAME?	-116	XLOC_028666_u_TCONS_00050487_minus	XLOC_028666_minus	XLOC_028666_u_TCONS_00050487_minus
K27_8_peak_8780	G7	19375297	19375451	+	41	NA	intron (ONH97825, intron 2 of 2)	-intron (ONH97825, intron 2 of 2)	1683	ONH97825	PRUPE_7G212600	ONH97825			PRUPE_7G212600
K27_8_peak_5450	G4	17937139	17937285	+	41	NA	intron (ONI13980_m_TCONS_00028210, intron 6 of 11)	-intron (ONI13980, intron 7 of 12)	4038	ONI13980	PRUPE_4G256000	ONI13980			PRUPE_4G256000
K27_8_peak_83	G1	1691632	1691777	+	41	NA	exon (ONI26431, exon 6 of 6)	-exon (ONI26431, exon 6 of 6)	1683	ONI26432	PRUPE_1G024300	ONI26432			PRUPE_1G024300
K27_8_peak_1648	G1	36837089	36837235	+	41	NA	promoter-TSS (ONI33506)	#NAME?	60	ONI33506	PRUPE_1G429200	ONI33506			PRUPE_1G429200
K27_8_peak_1563	G1	35168557	35168734	+	41	NA	TTS (ONI32969)	#NAME?	847	ONI32968	PRUPE_1G396800	ONI32967			PRUPE_1G396800
K27_8_peak_9835	G8	20261577	20261723	+	41	NA	promoter-TSS (ONH93313)	#NAME?	-308	ONH93313	PRUPE_8G225200	ONH93313			PRUPE_8G225200
K27_8_peak_9317	G8	10119637	10119783	+	41	NA	exon (ONH90681, exon 1 of 1)	-exon (ONH90681, exon 1 of 1)	1456	ONH90681	PRUPE_8G069000	ONH90681			PRUPE_8G069000
K27_8_peak_8910a	G7	21648635	21648979	+	41	NA	intron (ONH98647, intron 8 of 8)	-intron (ONH98647, intron 8 of 8)	-3136	ONH98646	PRUPE_7G260000	ONH98646			PRUPE_7G260000
K27_8_peak_7815	G6	29098719	29098954	+	41	NA	promoter-TSS (ONI04691)	#NAME?	-484	ONI04691_j_TCONS_00039918	PRUPE_6G334800	ONI04691			PRUPE_6G334800
K27_8_peak_1751	G1	38071116	38071305	+	41	NA	exon (ONI33910, exon 1 of 7)	-exon (ONI33910, exon 1 of 7)	302	ONI33910	PRUPE_1G452600	ONI33910			PRUPE_1G452600
K27_8_peak_4132	G3	19091397	19091524	+	41	NA	intron (ONI17669, intron 1 of 6)	-intron (ONI17667, intron 1 of 6)	556	ONI17669	PRUPE_3G173100	ONI17667			PRUPE_3G173100
K27_8_peak_4932	G4	6010155	6010301	+	41	NA	exon (ONI11553, exon 20 of 23)	-exon (ONI11553, exon 20 of 23)	5391	ONI11559	PRUPE_4G113200	ONI11559			PRUPE_4G113200
K27_8_peak_392	G1	7414309	7414577	+	41	NA	exon (ONI27559, exon 2 of 2)	-exon (ONI27559, exon 2 of 2)	737	ONI27559	PRUPE_1G094800	ONI27559			PRUPE_1G094800
K27_8_peak_735	G1	15306704	15306830	+	41	NA	exon (ONI29061, exon 2 of 2)	-exon (ONI29061, exon 2 of 2)	-2117	ONI29062	PRUPE_1G178500	ONI29062			PRUPE_1G178500
K27_8_peak_9061	G8	2367258	2367404	+	41	NA	exon (ONH89949, exon 5 of 5)	-exon (ONH89949, exon 5 of 5)	2193	ONH89949	PRUPE_8G026000	ONH89949			PRUPE_8G026000
K27_8_peak_4455	G3	25429852	25429976	+	41	NA	exon (ONI19382, exon 7 of 7)	-exon (ONI19382, exon 7 of 7)	-1609	ONI19384	PRUPE_3G276200	ONI19384			PRUPE_3G276200
K27_8_peak_9999	scaffold_18	20908	21080	+	41	NA	exon (XLOC_028727_u_TCONS_00050558, exon 1 of 1)	-exon (XLOC_028727_u_TCONS_00050558, exon 1 of 1)	4561	XLOC_028727_u_TCONS_00050558	XLOC_028727	XLOC_028727_u_TCONS_00050558
K27_8_peak_7927	G7	295948	296078	+	41	NA	exon (ONH94172, exon 25 of 48)	-exon (ONH94172, exon 25 of 48)	13735	ONH94172_j_TCONS_00040410	PRUPE_7G002300	ONH94172			PRUPE_7G002300
K27_8_peak_4885b	G4	5177584	5177840	+	41	NA	TTS (ONI11318)	#NAME?	718	XLOC_013688_u_TCONS_00024140	XLOC_013688	XLOC_013688_u_TCONS_00024140
K27_8_peak_2040	G1	44256613	44256757	+	41	NA	intron (ONI35543_j_TCONS_00010343, intron 1 of 3)	-intron (ONI35543, intron 1 of 2)	2180	ONI35543_j_TCONS_00010343	PRUPE_1G541800	ONI35543_j_TCONS_00010343			PRUPE_1G541800
K27_8_peak_916	G1	22763932	22764078	+	41	NA	promoter-TSS (ONI29783)	#NAME?	-764	ONI29783	PRUPE_1G214500	ONI29783			PRUPE_1G214500
K27_8_peak_6596	G6	1369142	1369268	+	41	NA	exon (ONH99220, exon 3 of 9)	-exon (ONH99220, exon 3 of 9)	2232	ONH99222	PRUPE_6G018700	ONH99222			PRUPE_6G018700
K27_8_peak_1955	G1	42459029	42459174	+	41	NA	promoter-TSS (ONI35105)	#NAME?	-131	XLOC_006183_u_TCONS_00011069_plus	XLOC_006183_plus	XLOC_006183_u_TCONS_00011069_plus
K27_8_peak_2406	G2	5524024	5524195	+	41	NA	TTS (ONI21051)	#NAME?	1953	ONI21051	PRUPE_2G048100	ONI21051			PRUPE_2G048100
K27_8_peak_2636	G2	15346071	15346209	+	41	NA	exon (ONI21908, exon 2 of 14)	-exon (ONI21908, exon 2 of 14)	-1209	ONI21911	PRUPE_2G098200	ONI21915			PRUPE_2G098200
K27_8_peak_2742	G2	17846935	17847064	+	41	NA	exon (ONI22317_m_TCONS_00012185, exon 4 of 4)	-exon (ONI22317_m_TCONS_00012185, exon 4 of 4)	720	ONI22320	PRUPE_2G121200	ONI22320			PRUPE_2G121200
K27_8_peak_7592	G6	25332885	25333014	+	41	NA	exon (ONI03545, exon 1 of 4)	-exon (ONI03545, exon 1 of 4)	1024	ONI03545	PRUPE_6G263900	ONI03545			PRUPE_6G263900
K27_8_peak_4554	G3	27161819	27161949	+	41	NA	TTS (ONI20086)	#NAME?	257	ONI20085	PRUPE_3G314200	ONI20085			PRUPE_3G314200
K27_8_peak_9794	G8	19626113	19626260	+	41	NA	promoter-TSS (ONH93097)	#NAME?	-260	ONH93097	PRUPE_8G213200	ONH93097			PRUPE_8G213200
K27_8_peak_5431	G4	17454018	17454292	+	41	NA	exon (ONI13918_n_TCONS_00028167, exon 3 of 8)	-exon (ONI13918_n_TCONS_00028167, exon 3 of 8)	579	ONI13947	PRUPE_4G254100	ONI13924			PRUPE_4G254100
K27_8_peak_2397	G2	5090821	5091034	+	41	NA	promoter-TSS (ONI21016)	#NAME?	0	ONI21016	PRUPE_2G045400	ONI21016			PRUPE_2G045400
K27_8_peak_3484	G3	996986	997125	+	41	NA	promoter-TSS (ONI14865)	#NAME?	-34	ONI14866	PRUPE_3G013800	ONI14866			PRUPE_3G013800
K27_8_peak_7800	G6	28824671	28824817	+	41	NA	exon (ONI04606, exon 2 of 2)	-exon (ONI04606, exon 2 of 2)	1921	ONI04607_j_TCONS_00036318	PRUPE_6G329800	ONI04606			PRUPE_6G329800
K27_8_peak_5807	G5	3295735	3295882	+	41	NA	exon (ONI05905_m_TCONS_00031258, exon 6 of 6)	-exon (ONI05905_m_TCONS_00031258, exon 6 of 6)	3862	ONI05904	PRUPE_5G028300	ONI05905_n_TCONS_00031260			PRUPE_5G028300
K27_8_peak_2088	G1	45162927	45163079	+	41	NA	TTS (ONI35750)	#NAME?	1175	ONI35752	PRUPE_1G552800	ONI35751			PRUPE_1G552800
K27_8_peak_182	G1	3440188	3440312	+	41	NA	intron (ONI26833, intron 5 of 6)	-intron (ONI26832, intron 7 of 8)	2225	ONI26833	PRUPE_1G048900	ONI26833			PRUPE_1G048900
K27_8_peak_5451	G4	17938815	17938961	+	41	NA	intron (ONI13980_m_TCONS_00028210, intron 3 of 11)	-intron (ONI13980, intron 3 of 12)	2362	ONI13980	PRUPE_4G256000	ONI13980			PRUPE_4G256000
K27_8_peak_3149	G2	25292192	25292337	+	41	NA	exon (ONI24145, exon 1 of 3)	-exon (ONI24145, exon 1 of 3)	2509	ONI24145	PRUPE_2G226500	ONI24145			PRUPE_2G226500
K27_8_peak_3066	G2	23897625	23897771	+	41	NA	TTS (ONI23706_m_TCONS_00015962)	#NAME?	675	ONI23705	PRUPE_2G202900	ONI23705			PRUPE_2G202900
K27_8_peak_2723	G2	17549895	17550074	+	41	NA	exon (ONI22259, exon 2 of 2)	-exon (ONI22259, exon 2 of 2)	2904	ONI22259	PRUPE_2G117500	ONI22259			PRUPE_2G117500
K27_8_peak_2132	G1	46211475	46211713	+	41	NA	exon (ONI36037_n_TCONS_00005004, exon 2 of 2)	-exon (ONI36037_n_TCONS_00005004, exon 2 of 2)	1169	ONI36037_n_TCONS_00005004	PRUPE_1G566200	ONI36037_n_TCONS_00005004			PRUPE_1G566200
K27_8_peak_5221	G4	11474014	11474160	+	41	NA	intron (ONI12910, intron 17 of 20)	-intron (ONI12906, intron 17 of 22)	6769	ONI12906	PRUPE_4G191100	ONI12906_j_TCONS_00027652			PRUPE_4G191100
K27_8_peak_3546	G3	2518502	2518662	+	41	NA	exon (ONI15269, exon 1 of 1)	-exon (ONI15269, exon 1 of 1)	532	ONI15269	PRUPE_3G034400	ONI15269			PRUPE_3G034400
K27_8_peak_1917	G1	41671545	41671692	+	41	NA	intron (ONI34889, intron 7 of 9)	-intron (ONI34888, intron 7 of 9)	5328	ONI34888	PRUPE_1G504000	ONI34888			PRUPE_1G504000
K27_8_peak_1588	G1	35661012	35661147	+	41	NA	promoter-TSS (ENSRNA049761065-T1)	tRNA-promoter-TSS (ENSRNA049761065-T1)	727	ONI33101	PRUPE_1G405600	ONI33100_m_TCONS_00009017			PRUPE_1G405600
K27_8_peak_1290	G1	30344543	30344677	+	41	NA	exon (ONI31441, exon 3 of 3)	-exon (ONI31441, exon 3 of 3)	1230	ONI31441	PRUPE_1G313300	ONI31441			PRUPE_1G313300
K27_8_peak_9080	G8	2984384	2984614	+	41	NA	exon (ONH90038, exon 3 of 4)	-exon (ONH90038, exon 3 of 4)	1993	ONH90038	PRUPE_8G031600	ONH90038			PRUPE_8G031600
K27_8_peak_2920	G2	21213818	21213937	+	41	NA	TTS (ONI22947)	#NAME?	-1925	ONI22949	PRUPE_2G160000	ONI22949			PRUPE_2G160000
K27_8_peak_4637	G4	1195893	1196017	+	41	NA	exon (ONI10055, exon 2 of 2)	-exon (ONI10055, exon 2 of 2)	-1176	ONI10053	PRUPE_4G025100	ONI10053			PRUPE_4G025100
K27_8_peak_2354	G2	4118382	4118619	+	41	NA	exon (ONI20874, exon 2 of 3)	-exon (ONI20874, exon 2 of 3)	1059	ONI20874	PRUPE_2G038300	ONI20874			PRUPE_2G038300
K27_8_peak_5978	G5	8369256	8369397	+	41	NA	TTS (ONI06609)	#NAME?	-1443	ONI06607	PRUPE_5G069700	ONI06607			PRUPE_5G069700
K27_8_peak_8944	G7	22112084	22112225	+	41	NA	promoter-TSS (ONH98845)	#NAME?	-768	ONH98845	PRUPE_7G268800	ONH98845			PRUPE_7G268800
K27_8_peak_7440	G6	22484635	22484757	+	41	NA	TTS (ONI02726)	#NAME?	1786	ONI02726	PRUPE_6G218200	ONI02726			PRUPE_6G218200
K27_8_peak_4195	G3	20687187	20687332	+	41	NA	promoter-TSS (ONI18076)	#NAME?	8	ONI18077_j_TCONS_00022067	PRUPE_3G195700	ONI18078			PRUPE_3G195700
K27_8_peak_8932b	G7	21920693	21920844	+	41	NA	intron (ONH98766_m_TCONS_00045252, intron 6 of 10)	-intron (ONH98766, intron 6 of 12)	2342	ONH98766_m_TCONS_00045252	PRUPE_7G265700	ONH98766			PRUPE_7G265700
K27_8_peak_4582	G4	283361	283507	+	41	NA	TTS (ONI09709)	#NAME?	3289	ONI09711	PRUPE_4G004600	ONI09710_j_TCONS_00025976			PRUPE_4G004600
K27_8_peak_855	G1	20158688	20158917	+	41	NA	exon (ONI29578, exon 7 of 8)	-exon (ONI29578, exon 7 of 8)	2464	ONI29578	PRUPE_1G202900	ONI29578_m_TCONS_00001742			PRUPE_1G202900
K27_8_peak_1387	G1	32115303	32115506	+	41	NA	promoter-TSS (ONI31969)	#NAME?	-414	ONI31969	PRUPE_1G341900	ONI31969			PRUPE_1G341900
K27_8_peak_7490	G6	23610950	23611096	+	41	NA	exon (ONI03038, exon 1 of 8)	-exon (ONI03038, exon 1 of 8)	272	ONI03039_j_TCONS_00035573	PRUPE_6G234700	ONI03039_j_TCONS_00035572			PRUPE_6G234700
K27_8_peak_9414a	G8	12472243	12472496	+	41	NA	promoter-TSS (ONH91078)	#NAME?	4	ONH91084	PRUPE_8G091800	ONH91078_j_TCONS_00046256			PRUPE_8G091800
K27_8_peak_8255	G7	10709793	10709933	+	41	NA	promoter-TSS (ONH95415)	#NAME?	-830	ONH95415	PRUPE_7G069000	ONH95415			PRUPE_7G069000
K27_8_peak_7408	G6	22034261	22034402	+	41	NA	exon (ONI02641, exon 2 of 4)	-exon (ONI02641, exon 2 of 4)	399	ONI02641_m_TCONS_00035373	PRUPE_6G212000	ONI02641_m_TCONS_00035373			PRUPE_6G212000
K27_8_peak_796	G1	17757544	17757812	+	41	NA	promoter-TSS (ONI29296)	#NAME?	-428	ONI29296	PRUPE_1G191800	ONI29297			PRUPE_1G191800
K27_8_peak_1350	G1	31657143	31657287	+	41	NA	TTS (ONI31859)	#NAME?	1396	ONI31859	PRUPE_1G335000	ONI31859			PRUPE_1G335000
K27_8_peak_4420	G3	24971361	24971502	+	41	NA	intron (ONI19239, intron 7 of 7)	-intron (ONI19239, intron 7 of 7)	3978	ONI19239	PRUPE_3G266700	ONI19239			PRUPE_3G266700
K27_8_peak_617	G1	12360669	12360805	+	40	NA	promoter-TSS (ONI28710)	#NAME?	-486	ONI28710	PRUPE_1G156400	ONI28710			PRUPE_1G156400
K27_8_peak_6331	G5	15062261	15062408	+	40	NA	TTS (ONI08456)	#NAME?	1341	ONI08456	PRUPE_5G178700	ONI08456			PRUPE_5G178700
K27_8_peak_7085	G6	11584663	11584858	+	40	NA	intron (ONI01497_j_TCONS_00034773, intron 5 of 7)	-intron (ONI01497, intron 4 of 6)	3348	ONI01497_j_TCONS_00034773	PRUPE_6G143100	ONI01497			PRUPE_6G143100
K27_8_peak_1183	G1	28209830	28209949	+	40	NA	promoter-TSS (ONI30854)	#NAME?	-122	ONI30855	PRUPE_1G277300	ONI30855			PRUPE_1G277300
K27_8_peak_8875	G7	20915110	20915256	+	40	NA	exon (ONH98349, exon 2 of 7)	-exon (ONH98349, exon 2 of 7)	447	ONH98350	PRUPE_7G245200	ONH98350			PRUPE_7G245200
K27_8_peak_6175	G5	12369054	12369278	+	40	NA	exon (ONI07533, exon 6 of 11)	-exon (ONI07533, exon 6 of 11)	2363	ONI07533	PRUPE_5G126300	ONI07533			PRUPE_5G126300
K27_8_peak_591	G1	11778904	11779050	+	40	NA	promoter-TSS (ONI28589)	#NAME?	-69	ONI28589	PRUPE_1G150100	ONI28589			PRUPE_1G150100
K27_8_peak_6196	G5	12601877	12602023	+	40	NA	TTS (ONI07610)	#NAME?	176	ONI07610_p_TCONS_00029992	PRUPE_5G130400_P	ONI07610_p_TCONS_00029992			PRUPE_5G130400
K27_8_peak_22	G1	590326	590472	+	40	NA	exon (ONI26153, exon 6 of 6)	-exon (ONI26153, exon 6 of 6)	4133	ONI26153_j_TCONS_00000075	PRUPE_1G007000	ONI26153_j_TCONS_00000075			PRUPE_1G007000
K27_8_peak_1650	G1	36850226	36850353	+	40	NA	promoter-TSS (ONI33510_k_TCONS_00003773)	#NAME?	-35	ONI33510_k_TCONS_00003773	PRUPE_1G429600_1G429700	ONI33510_k_TCONS_00003773			PRUPE_1G429700
K27_8_peak_6855	G6	6288624	6288763	+	40	NA	promoter-TSS (ONI00494_j_TCONS_00034250)	#NAME?	-185	ONI00495	PRUPE_6G091600	ONI00496			PRUPE_6G091600
K27_8_peak_5687	G5	579986	580227	+	40	NA	exon (ONI05385, exon 1 of 1)	-exon (ONI05385, exon 1 of 1)	909	ONI05385	PRUPE_5G004600	ONI05385			PRUPE_5G004600
K27_8_peak_6318	G5	14863284	14863438	+	40	NA	promoter-TSS (ONI08380)	#NAME?	-301	ONI08380	PRUPE_5G174500	ONI08380_m_TCONS_00032599			PRUPE_5G174500
K27_8_peak_7221	G6	15493513	15493658	+	40	NA	promoter-TSS (ONI01860)	#NAME?	-192	ONI01860	PRUPE_6G163200	ONI01860			PRUPE_6G163200
K27_8_peak_5881	G5	4993024	4993176	+	40	NA	promoter-TSS (ONI06184)	#NAME?	35	ONI06184	PRUPE_5G046200	ONI06184			PRUPE_5G046200
K27_8_peak_1722	G1	37763446	37763646	+	40	NA	promoter-TSS (ONI33798)	#NAME?	-177	ONI33798	PRUPE_1G446400	ONI33798			PRUPE_1G446400
K27_8_peak_1910	G1	41493985	41494126	+	40	NA	exon (ONI34828, exon 1 of 2)	-exon (ONI34828, exon 1 of 2)	261	ONI34828	PRUPE_1G501400	ONI34828			PRUPE_1G501400
K27_8_peak_7716	G6	27495878	27496030	+	40	NA	exon (ONI04113, exon 2 of 8)	-exon (ONI04113, exon 2 of 8)	2262	ONI04113	PRUPE_6G303500	ONI04113			PRUPE_6G303500
K27_8_peak_5614	G4	23913595	23913740	+	40	NA	intron (ONI14459, intron 3 of 7)	-intron (ONI14450, intron 5 of 9)	-3438	ONI14447_x_TCONS_00028504	PRUPE_4G281400_X	ONI14447_x_TCONS_00028505			PRUPE_4G281400
K27_8_peak_7664	G6	26583113	26583284	+	40	NA	intron (ONI03870, intron 1 of 2)	-intron (ONI03870, intron 1 of 2)	553	ONI03870	PRUPE_6G287400	ONI03870			PRUPE_6G287400
K27_8_peak_3418	G2	30178127	30178273	+	40	NA	exon (ONI25933, exon 1 of 3)	-exon (ONI25933, exon 1 of 3)	1021	ONI25933	PRUPE_2G327900	ONI25933			PRUPE_2G327900
K27_8_peak_3522	G3	1875957	1876104	+	40	NA	promoter-TSS (ONI15099)	#NAME?	-736	ONI15100	PRUPE_3G025700	ONI15100			PRUPE_3G025700
K27_8_peak_9763	G8	19210071	19210218	+	40	NA	exon (ONH92977, exon 1 of 4)	-exon (ONH92977, exon 1 of 4)	252	ONH92977	PRUPE_8G205100	ONH92977			PRUPE_8G205100
K27_8_peak_4247b	G3	21803978	21804202	+	40	NA	exon (ONI18424, exon 3 of 5)	-exon (ONI18424, exon 3 of 5)	1414	ONI18424_m_TCONS_00019269	PRUPE_3G214800	ONI18424			PRUPE_3G214800
K27_8_peak_9875	G8	20692131	20692277	+	40	NA	exon (ONH93452, exon 1 of 3)	-exon (ONH93452, exon 1 of 3)	862	ONH93452	PRUPE_8G233100	ONH93452			PRUPE_8G233100
K27_8_peak_2269	G2	1476469	1476665	+	40	NA	promoter-TSS (ONI20442)	#NAME?	-28	ONI20442	PRUPE_2G015900	ONI20442			PRUPE_2G015900
K27_8_peak_1416	G1	32855008	32855153	+	40	NA	exon (ONI32187_m_TCONS_00003073, exon 4 of 5)	-exon (ONI32187_m_TCONS_00003073, exon 4 of 5)	3515	ONI32190	PRUPE_1G353200	ONI32187_m_TCONS_00003073			PRUPE_1G353200
K27_8_peak_3607	G3	3825643	3825776	+	40	NA	exon (ONI15670, exon 1 of 1)	-exon (ONI15670, exon 1 of 1)	1697	ONI15670	PRUPE_3G054400	ONI15670			PRUPE_3G054400
K27_8_peak_2997	G2	22566502	22566633	+	40	NA	intron (ONI23355, intron 1 of 6)	-intron (ONI23351, intron 1 of 7)	1743	ONI23354	PRUPE_2G183800	ONI23353			PRUPE_2G183800
K27_8_peak_7111	G6	12142669	12142803	+	40	NA	exon (ONI01558, exon 1 of 2)	-exon (ONI01558, exon 1 of 2)	105	ONI01558	PRUPE_6G146600	ONI01559_k_TCONS_00038076			PRUPE_6G146600
K27_8_peak_3112	G2	24670480	24670831	+	40	NA	TTS (ONI23921)	#NAME?	3092	ONI23921	PRUPE_2G216300	ONI23921			PRUPE_2G216300
K27_8_peak_6442	G5	16958655	16958827	+	40	NA	intron (ONI09069, intron 2 of 3)	-intron (ONI09069, intron 2 of 3)	716	ONI09069	PRUPE_5G215900	ONI09069			PRUPE_5G215900
K27_8_peak_4015	G3	16268561	16268724	+	40	NA	TTS (ONI17262)	#NAME?	119	ONI17263	PRUPE_3G149000	ONI17263			PRUPE_3G149000
K27_8_peak_8517	G7	14983856	14984058	+	40	NA	exon (ONH96448, exon 1 of 1)	-exon (ONH96448, exon 1 of 1)	855	ONH96448	PRUPE_7G129900	ONH96448			PRUPE_7G129900
K27_8_peak_7936	G7	395393	395539	+	40	NA	exon (ONH94191, exon 1 of 2)	-exon (ONH94191, exon 1 of 2)	1141	ONH94191_j_TCONS_00040419	PRUPE_7G003500	ONH94191_j_TCONS_00040419			PRUPE_7G003500
K27_8_peak_2581	G2	14133364	14133725	+	40	NA	exon (ONI21793, exon 3 of 18)	-exon (ONI21793, exon 3 of 18)	2606	ONI21793	PRUPE_2G089400	ONI21793			PRUPE_2G089400
K27_8_peak_5109	G4	9150694	9150819	+	40	NA	TTS (ONI12369)	#NAME?	-1187	ONI12368	PRUPE_4G159600	ONI12368			PRUPE_4G159600
K27_8_peak_7373	G6	20569115	20569243	+	40	NA	intron (ONI02451, intron 6 of 6)	-intron (ONI02447, intron 7 of 7)	3796	ONI02447_j_TCONS_00035269	PRUPE_6G199000	ONI02451			PRUPE_6G199000
K27_8_peak_931	G1	23301584	23301729	+	40	NA	intron (ONI29869, intron 3 of 3)	-intron (ONI29869, intron 3 of 3)	4545	ONI29869	PRUPE_1G218100	ONI29869			PRUPE_1G218100
K27_8_peak_4493	G3	25904857	25905150	+	40	NA	promoter-TSS (ONI19600)	#NAME?	-120	ONI19600	PRUPE_3G286900	ONI19600			PRUPE_3G286900
K27_8_peak_7018	G6	9787507	9787648	+	40	NA	TTS (ONI01192)	#NAME?	4391	ONI01191	PRUPE_6G126800	ONI01191			PRUPE_6G126800
K27_8_peak_3116	G2	24720823	24720963	+	40	NA	exon (ONI23982, exon 2 of 2)	-exon (ONI23982, exon 2 of 2)	374	ONI23982	PRUPE_2G217000	ONI23982_m_TCONS_00016110			PRUPE_2G217000
K27_8_peak_9316	G8	9963957	9964264	+	40	NA	exon (ONH90664, exon 1 of 1)	-exon (ONH90664, exon 1 of 1)	438	ONH90664	PRUPE_8G067800	ONH90664			PRUPE_8G067800
K27_8_peak_6072	G5	10361334	10361605	+	40	NA	promoter-TSS (ONI06992)	#NAME?	-33	ONI06992	PRUPE_5G093600	ONI06992			PRUPE_5G093600
K27_8_peak_3303	G2	27722111	27722282	+	40	NA	exon (ONI25021, exon 1 of 1)	-exon (ONI25021, exon 1 of 1)	1206	ONI25021	PRUPE_2G275100	ONI25021			PRUPE_2G275100
K27_8_peak_257	G1	5142585	5142731	+	40	NA	exon (ONI27172, exon 4 of 4)	-exon (ONI27172, exon 4 of 4)	1551	ONI27172	PRUPE_1G072200	ONI27172			PRUPE_1G072200
[truncated: 5,882 more rows]

## Sheet: 475CU single condition
PeakID (cmd=annotatePeaks.pl K27_11_peaks.narrowPeak /media/cristian/Archivio1/Prunus/01-Genome/PlantEns/FASTA_v2/Pp_NCBIv2.dna.toplevel_formatted_bowtie.fa -gtf /media/cristian/Archivio1/Prunus/RNASeq_Monica/13-NewAnnot/Prunus_persica.Prunus_persica_NCBIv2.43_RABT_v1.1_sorted.gtf)	Chr	Start	End	Strand	Peak Score	Focus Ratio/Region Size	Annotation	Detailed Annotation	Distance to TSS	Nearest PromoterID	Entrez ID	Nearest Unigene	Nearest Refseq	Nearest Ensembl	Gene Name	Gene Alias	Gene Description	Gene Type
K27_11_peak_5533b	G3	8907232	8907715	+	929	NA	exon (ENSRNA050003586-T1_x_TCONS_00018304, exon 1 of 1)	-exon (ENSRNA050003586-T1_x_TCONS_00018304, exon 1 of 1)	1789	ENSRNA050003586-T1	ENSRNA050003586	ENSRNA050003586-T1			Intron_gpII			sense_intronic
K27_11_peak_5529b	G3	8904790	8905280	+	853	NA	exon (ENSRNA050003586-T1_x_TCONS_00018304, exon 1 of 1)	-exon (ENSRNA050003586-T1_x_TCONS_00018304, exon 1 of 1)	2823	ENSRNA050003586-T1_x_TCONS_00018304	ENSRNA050003586_X	ENSRNA050003586-T1_x_TCONS_00018304			Intron_gpII
K27_11_peak_3797	G2	16146833	16147283	+	811	NA	exon (ENSRNA050002981-T1_x_TCONS_00015095, exon 1 of 1)	-exon (ENSRNA050002981-T1_x_TCONS_00015095, exon 1 of 1)	2912	ENSRNA050002981-T1	ENSRNA050002981	ENSRNA050002981-T1			Intron_gpII			sense_intronic
K27_11_peak_3798	G2	16147396	16147820	+	716	NA	exon (ENSRNA050002981-T1_x_TCONS_00015095, exon 1 of 1)	-exon (ENSRNA050002981-T1_x_TCONS_00015095, exon 1 of 1)	3462	ENSRNA050002981-T1	ENSRNA050002981	ENSRNA050002981-T1			Intron_gpII			sense_intronic
K27_11_peak_5533a	G3	8907232	8907715	+	681	NA	exon (ENSRNA050003586-T1_x_TCONS_00018304, exon 1 of 1)	-exon (ENSRNA050003586-T1_x_TCONS_00018304, exon 1 of 1)	1789	ENSRNA050003586-T1	ENSRNA050003586	ENSRNA050003586-T1			Intron_gpII			sense_intronic
K27_11_peak_14008	G8	18198301	18198740	+	664	NA	exon (XLOC_028175_u_TCONS_00049581, exon 1 of 1)	-exon (XLOC_028175_u_TCONS_00049581, exon 1 of 1)	176	XLOC_028175_u_TCONS_00049581	XLOC_028175	XLOC_028175_u_TCONS_00049581
K27_11_peak_3795a	G2	16144770	16145575	+	616	NA	TTS (ENSRNA050002981-T1)	sense_intronic-TTS (ENSRNA050002981-T1)	1026	ENSRNA050002981-T1	ENSRNA050002981	ENSRNA050002981-T1			Intron_gpII			sense_intronic
K27_11_peak_7988	G4	17242823	17243127	+	610	NA	TTS (ENSRNA050004016-T1)	sense_intronic-TTS (ENSRNA050004016-T1)	246	ENSRNA050004016-T1	ENSRNA050004016	ENSRNA050004016-T1			Intron_gpII			sense_intronic
K27_11_peak_11588	G7	5482199	5482544	+	604	NA	promoter-TSS (ONH94778_o_TCONS_00040678)	#NAME?	98	ONH94778_o_TCONS_00040678	PRUPE_7G029800	ONH94778_o_TCONS_00040678			PRUPE_7G029800
K27_11_peak_4211	G2	20241192	20241528	+	597	NA	TTS (ONI22703)	#NAME?	765	ONI22703	PRUPE_2G145900	ONI22703			PRUPE_2G145900
K27_11_peak_4213	G2	20243220	20243671	+	589	NA	promoter-TSS (ONI22704)	#NAME?	272	XLOC_008761_u_TCONS_00015435	XLOC_008761	XLOC_008761_u_TCONS_00015435
K27_11_peak_4207	G2	20183166	20183575	+	577	NA	TTS (ONI22689)	#NAME?	316	XLOC_008754_u_TCONS_00015424	XLOC_008754	XLOC_008754_u_TCONS_00015424
K27_11_peak_8597b	G5	6635922	6636488	+	573	NA	exon (ONI06446_n_TCONS_00031569, exon 2 of 3)	-exon (ONI06446_n_TCONS_00031569, exon 2 of 3)	2695	ONI06446_n_TCONS_00031569	PRUPE_5G061000	ONI06446_n_TCONS_00031569			PRUPE_5G061000
K27_11_peak_5529a	G3	8904790	8905280	+	571	NA	exon (ENSRNA050003586-T1_x_TCONS_00018304, exon 1 of 1)	-exon (ENSRNA050003586-T1_x_TCONS_00018304, exon 1 of 1)	2823	ENSRNA050003586-T1_x_TCONS_00018304	ENSRNA050003586_X	ENSRNA050003586-T1_x_TCONS_00018304			Intron_gpII
K27_11_peak_3802	G2	16150971	16151246	+	530	NA	exon (ENSRNA050002981-T1_x_TCONS_00015095, exon 1 of 1)	-exon (ENSRNA050002981-T1_x_TCONS_00015095, exon 1 of 1)	1892	ENSRNA050002981-T1_x_TCONS_00015095	ENSRNA050002981_X	ENSRNA050002981-T1_x_TCONS_00015095			Intron_gpII
K27_11_peak_3804a	G2	16153111	16154133	+	529	NA	promoter-TSS (ENSRNA050002981-T1_x_TCONS_00015095)	-promoter-TSS (ENSRNA050002981-T1_x_TCONS_00015095)	509	ONI22063	PRUPE_2G104500	ONI22063			PRUPE_2G104500
K27_11_peak_8807c	G5	10567205	10568375	+	525	NA	promoter-TSS (ENSRNA050003214-T1)	rRNA-promoter-TSS (ENSRNA050003214-T1)	-98	ENSRNA050003214-T1	ENSRNA050003214	ENSRNA050003214-T1			LSU_rRNA_eukarya			rRNA
K27_11_peak_3438a	G2	6583541	6584224	+	524	NA	exon (XLOC_006511_u_TCONS_00011655, exon 2 of 2)	-exon (XLOC_006511_u_TCONS_00011655, exon 2 of 2)	1713	XLOC_006511_u_TCONS_00011655	XLOC_006511	XLOC_006511_u_TCONS_00011655
K27_11_peak_13358	G8	9030688	9031484	+	521	NA	exon (XLOC_026107_u_TCONS_00046003, exon 1 of 1)	-exon (XLOC_026107_u_TCONS_00046003, exon 1 of 1)	1089	XLOC_026107_u_TCONS_00046003	XLOC_026107	XLOC_026107_u_TCONS_00046003
K27_11_peak_3793b	G2	16142548	16143144	+	519	NA	exon (ENSRNA050002981-T1_x_TCONS_00015095, exon 1 of 1)	-exon (ENSRNA050002981-T1_x_TCONS_00015095, exon 1 of 1)	-1300	ENSRNA050002981-T1	ENSRNA050002981	ENSRNA050002981-T1			Intron_gpII			sense_intronic
K27_11_peak_13354b	G8	9022992	9024059	+	501	NA	promoter-TSS (XLOC_026106_u_TCONS_00046002)	#NAME?	498	XLOC_027565_u_TCONS_00048474	XLOC_027565	XLOC_027565_u_TCONS_00048474
K27_11_peak_5530	G3	8905427	8905768	+	482	NA	exon (ENSRNA050003586-T1_x_TCONS_00018304, exon 1 of 1)	-exon (ENSRNA050003586-T1_x_TCONS_00018304, exon 1 of 1)	3385	ENSRNA050003586-T1_x_TCONS_00018304	ENSRNA050003586_X	ENSRNA050003586-T1_x_TCONS_00018304			Intron_gpII
K27_11_peak_11586	G7	5479113	5479328	+	482	NA	promoter-TSS (ONH94776)	#NAME?	312	ONH94777	PRUPE_7G029700	ONH94777			PRUPE_7G029700
K27_11_peak_93b	G1	1387136	1388489	+	476	NA	TTS (ONI26358)	#NAME?	1382	ENSRNA050004189-T1	ENSRNA050004189	ENSRNA050004189-T1			Intron_gpII			sense_intronic
K27_11_peak_13359b	G8	9031727	9032718	+	475	NA	TTS (XLOC_026107_u_TCONS_00046003)	#NAME?	2225	XLOC_026107_u_TCONS_00046003	XLOC_026107	XLOC_026107_u_TCONS_00046003
K27_11_peak_13354a	G8	9022992	9024059	+	473	NA	promoter-TSS (XLOC_026106_u_TCONS_00046002)	#NAME?	498	XLOC_027565_u_TCONS_00048474	XLOC_027565	XLOC_027565_u_TCONS_00048474
K27_11_peak_3792	G2	16142063	16142266	+	466	NA	exon (ENSRNA050002981-T1_x_TCONS_00015095, exon 1 of 1)	-exon (ENSRNA050002981-T1_x_TCONS_00015095, exon 1 of 1)	-1982	ENSRNA050002981-T1	ENSRNA050002981	ENSRNA050002981-T1			Intron_gpII			sense_intronic
K27_11_peak_3794a	G2	16143335	16144266	+	459	NA	promoter-TSS (ENSRNA050002981-T1)	sense_intronic-promoter-TSS (ENSRNA050002981-T1)	-346	ENSRNA050002981-T1	ENSRNA050002981	ENSRNA050002981-T1			Intron_gpII			sense_intronic
K27_11_peak_8598b	G5	6636772	6637352	+	455	NA	intron (ONI06446_n_TCONS_00031569, intron 1 of 2)	-intron (ONI06446_n_TCONS_00031569, intron 1 of 2)	1838	ONI06446_n_TCONS_00031569	PRUPE_5G061000	ONI06446_n_TCONS_00031569			PRUPE_5G061000
K27_11_peak_11585b	G7	5478066	5479029	+	452	NA	promoter-TSS (ONH94776)	#NAME?	100	ONH94776	PRUPE_7G029600	ONH94776			PRUPE_7G029600
K27_11_peak_8807b	G5	10567205	10568375	+	448	NA	promoter-TSS (ENSRNA050003214-T1)	rRNA-promoter-TSS (ENSRNA050003214-T1)	-98	ENSRNA050003214-T1	ENSRNA050003214	ENSRNA050003214-T1			LSU_rRNA_eukarya			rRNA
K27_11_peak_13163b	G8	4767460	4768275	+	444	NA	promoter-TSS (ONH90297)	#NAME?	353	XLOC_027402_u_TCONS_00048239	XLOC_027402	XLOC_027402_u_TCONS_00048239
K27_11_peak_1712	G1	27807685	27808075	+	440	NA	promoter-TSS (ENSRNA050003725-T1)	sense_intronic-promoter-TSS (ENSRNA050003725-T1)	-120	ONI30742	PRUPE_1G271000	ONI30742			PRUPE_1G271000
K27_11_peak_8592	G5	6629446	6629781	+	436	NA	promoter-TSS (ONI06446)	#NAME?	-220	ONI06446	PRUPE_5G061000	ONI06446_n_TCONS_00031569			PRUPE_5G061000
K27_11_peak_1284b	G1	17368768	17369508	+	434	NA	TTS (XLOC_004033_u_TCONS_00006842)	#NAME?	457	XLOC_004033_u_TCONS_00006842	XLOC_004033	XLOC_004033_u_TCONS_00006842
K27_11_peak_8591b	G5	6628519	6629296	+	434	NA	TTS (ONI06446)	#NAME?	486	ONI06446	PRUPE_5G061000	ONI06446_n_TCONS_00031569			PRUPE_5G061000
K27_11_peak_3241b	G2	1937459	1938206	+	431	NA	promoter-TSS (XLOC_008139_u_TCONS_00014283)	#NAME?	-437	XLOC_008139_u_TCONS_00014283	XLOC_008139	XLOC_008139_u_TCONS_00014283
K27_11_peak_93a	G1	1387136	1388489	+	430	NA	TTS (ONI26358)	#NAME?	1382	ENSRNA050004189-T1	ENSRNA050004189	ENSRNA050004189-T1			Intron_gpII			sense_intronic
K27_11_peak_3091	G1	46812061	46812292	+	423	NA	intron (ONI36197, intron 6 of 26)	-intron (ONI36196, intron 6 of 26)	2728	ONI36197	PRUPE_1G574600	ONI36196			PRUPE_1G574600
K27_11_peak_8595a	G5	6634216	6634752	+	422	NA	exon (ONI06446_n_TCONS_00031569, exon 3 of 3)	-exon (ONI06446_n_TCONS_00031569, exon 3 of 3)	4416	ONI06446_n_TCONS_00031569	PRUPE_5G061000	ONI06446_n_TCONS_00031569			PRUPE_5G061000
K27_11_peak_13359a	G8	9031727	9032718	+	416	NA	TTS (XLOC_026107_u_TCONS_00046003)	#NAME?	2225	XLOC_026107_u_TCONS_00046003	XLOC_026107	XLOC_026107_u_TCONS_00046003
K27_11_peak_8807a	G5	10567205	10568375	+	411	NA	promoter-TSS (ENSRNA050003214-T1)	rRNA-promoter-TSS (ENSRNA050003214-T1)	-98	ENSRNA050003214-T1	ENSRNA050003214	ENSRNA050003214-T1			LSU_rRNA_eukarya			rRNA
K27_11_peak_11580	G7	5473536	5473970	+	406	NA	promoter-TSS (XLOC_024526_u_TCONS_00043144)	#NAME?	-298	XLOC_024526_u_TCONS_00043144	XLOC_024526	XLOC_024526_u_TCONS_00043144
K27_11_peak_4210b	G2	20238653	20239362	+	405	NA	exon (ONI22703_p_TCONS_00015433, exon 1 of 1)	-exon (ONI22703_p_TCONS_00015433, exon 1 of 1)	706	ONI22703_p_TCONS_00015433	PRUPE_2G145900_P	ONI22703_p_TCONS_00015433			PRUPE_2G145900
K27_11_peak_10629	G6	21142799	21143149	+	404	NA	exon (XLOC_020058_u_TCONS_00035313, exon 1 of 1)	-exon (XLOC_020058_u_TCONS_00035313, exon 1 of 1)	237	XLOC_020058_u_TCONS_00035313	XLOC_020058	XLOC_020058_u_TCONS_00035313
K27_11_peak_13357	G8	9030270	9030586	+	396	NA	exon (XLOC_026107_u_TCONS_00046003, exon 1 of 1)	-exon (XLOC_026107_u_TCONS_00046003, exon 1 of 1)	431	XLOC_026107_u_TCONS_00046003	XLOC_026107	XLOC_026107_u_TCONS_00046003
K27_11_peak_8596a	G5	6634983	6635514	+	393	NA	exon (ONI06446_n_TCONS_00031569, exon 3 of 3)	-exon (ONI06446_n_TCONS_00031569, exon 3 of 3)	3652	ONI06446_n_TCONS_00031569	PRUPE_5G061000	ONI06446_n_TCONS_00031569			PRUPE_5G061000
K27_11_peak_8598a	G5	6636772	6637352	+	392	NA	intron (ONI06446_n_TCONS_00031569, intron 1 of 2)	-intron (ONI06446_n_TCONS_00031569, intron 1 of 2)	1838	ONI06446_n_TCONS_00031569	PRUPE_5G061000	ONI06446_n_TCONS_00031569			PRUPE_5G061000
K27_11_peak_3804b	G2	16153111	16154133	+	392	NA	promoter-TSS (ENSRNA050002981-T1_x_TCONS_00015095)	-promoter-TSS (ENSRNA050002981-T1_x_TCONS_00015095)	509	ONI22063	PRUPE_2G104500	ONI22063			PRUPE_2G104500
K27_11_peak_11585a	G7	5478066	5479029	+	389	NA	promoter-TSS (ONH94776)	#NAME?	100	ONH94776	PRUPE_7G029600	ONH94776			PRUPE_7G029600
K27_11_peak_11589b	G7	5482727	5483280	+	382	NA	exon (ONH94778, exon 3 of 3)	-exon (ONH94778, exon 3 of 3)	730	ONH94778_o_TCONS_00040678	PRUPE_7G029800	ONH94778_o_TCONS_00040678			PRUPE_7G029800
K27_11_peak_3801b	G2	16150036	16150642	+	378	NA	exon (ENSRNA050002981-T1_x_TCONS_00015095, exon 1 of 1)	-exon (ENSRNA050002981-T1_x_TCONS_00015095, exon 1 of 1)	2661	ENSRNA050002981-T1_x_TCONS_00015095	ENSRNA050002981_X	ENSRNA050002981-T1_x_TCONS_00015095			Intron_gpII
K27_11_peak_8807d	G5	10567205	10568375	+	375	NA	promoter-TSS (ENSRNA050003214-T1)	rRNA-promoter-TSS (ENSRNA050003214-T1)	-98	ENSRNA050003214-T1	ENSRNA050003214	ENSRNA050003214-T1			LSU_rRNA_eukarya			rRNA
K27_11_peak_8597a	G5	6635922	6636488	+	374	NA	exon (ONI06446_n_TCONS_00031569, exon 2 of 3)	-exon (ONI06446_n_TCONS_00031569, exon 2 of 3)	2695	ONI06446_n_TCONS_00031569	PRUPE_5G061000	ONI06446_n_TCONS_00031569			PRUPE_5G061000
K27_11_peak_11584a	G7	5477159	5477866	+	373	NA	TTS (ONH94775)	#NAME?	1135	ONH94776	PRUPE_7G029600	ONH94776			PRUPE_7G029600
K27_11_peak_10308a	G6	13652093	13652557	+	371	NA	TTS (ENSRNA050003467-T1)	rRNA-TTS (ENSRNA050003467-T1)	150	ENSRNA050003467-T1	ENSRNA050003467	ENSRNA050003467-T1			SSU_rRNA_eukarya			rRNA
K27_11_peak_8103	G4	19922900	19923237	+	363	NA	exon (ONI14171, exon 1 of 1)	-exon (ONI14171, exon 1 of 1)	239	ONI14171	PRUPE_4G266600	ONI14171			PRUPE_4G266600
K27_11_peak_8593	G5	6631327	6631714	+	356	NA	exon (ONI06446_n_TCONS_00031569, exon 3 of 3)	-exon (ONI06446_n_TCONS_00031569, exon 3 of 3)	-2127	ONI06446	PRUPE_5G061000	ONI06446_n_TCONS_00031569			PRUPE_5G061000
K27_11_peak_4210a	G2	20238653	20239362	+	351	NA	exon (ONI22703_p_TCONS_00015433, exon 1 of 1)	-exon (ONI22703_p_TCONS_00015433, exon 1 of 1)	706	ONI22703_p_TCONS_00015433	PRUPE_2G145900_P	ONI22703_p_TCONS_00015433			PRUPE_2G145900
K27_11_peak_8596b	G5	6634983	6635514	+	344	NA	exon (ONI06446_n_TCONS_00031569, exon 3 of 3)	-exon (ONI06446_n_TCONS_00031569, exon 3 of 3)	3652	ONI06446_n_TCONS_00031569	PRUPE_5G061000	ONI06446_n_TCONS_00031569			PRUPE_5G061000
K27_11_peak_8595b	G5	6634216	6634752	+	343	NA	exon (ONI06446_n_TCONS_00031569, exon 3 of 3)	-exon (ONI06446_n_TCONS_00031569, exon 3 of 3)	4416	ONI06446_n_TCONS_00031569	PRUPE_5G061000	ONI06446_n_TCONS_00031569			PRUPE_5G061000
K27_11_peak_96a	G1	1390791	1391464	+	341	NA	TTS (ONI26359)	#NAME?	1850	ONI26359_j_TCONS_00005380	PRUPE_1G019900	ONI26359			PRUPE_1G019900
K27_11_peak_11584b	G7	5477159	5477866	+	339	NA	TTS (ONH94775)	#NAME?	1135	ONH94776	PRUPE_7G029600	ONH94776			PRUPE_7G029600
K27_11_peak_5498	G3	8445051	8445330	+	338	NA	promoter-TSS (ONI16555)	#NAME?	-82	ONI16555	PRUPE_3G106200	ONI16555			PRUPE_3G106200
K27_11_peak_5481	G3	8162497	8162852	+	334	NA	TTS (ONI16518)	#NAME?	1051	ONI16518	PRUPE_3G103800	ONI16518			PRUPE_3G103800
K27_11_peak_3790	G2	16140736	16141151	+	334	NA	exon (ENSRNA050002981-T1_x_TCONS_00015095, exon 1 of 1)	-exon (ENSRNA050002981-T1_x_TCONS_00015095, exon 1 of 1)	-3203	ENSRNA050002981-T1	ENSRNA050002981	ENSRNA050002981-T1			Intron_gpII			sense_intronic
K27_11_peak_3704	G2	14935150	14935487	+	325	NA	promoter-TSS (XLOC_008514_u_TCONS_00014974)	#NAME?	84	XLOC_008514_u_TCONS_00014974	XLOC_008514	XLOC_008514_u_TCONS_00014974
K27_11_peak_11583b	G7	5476254	5476715	+	324	NA	exon (ONH94775, exon 1 of 1)	-exon (ONH94775, exon 1 of 1)	205	ONH94775	PRUPE_7G029500	ONH94775			PRUPE_7G029500
K27_11_peak_8316b	G5	1039570	1040326	+	324	NA	exon (XLOC_017699_u_TCONS_00031041, exon 1 of 1)	-exon (XLOC_017699_u_TCONS_00031041, exon 1 of 1)	354	XLOC_017699_u_TCONS_00031041	XLOC_017699	XLOC_017699_u_TCONS_00031041
K27_11_peak_11585c	G7	5478066	5479029	+	323	NA	promoter-TSS (ONH94776)	#NAME?	100	ONH94776	PRUPE_7G029600	ONH94776			PRUPE_7G029600
K27_11_peak_93d	G1	1387136	1388489	+	317	NA	TTS (ONI26358)	#NAME?	1382	ENSRNA050004189-T1	ENSRNA050004189	ENSRNA050004189-T1			Intron_gpII			sense_intronic
K27_11_peak_93c	G1	1387136	1388489	+	316	NA	TTS (ONI26358)	#NAME?	1382	ENSRNA050004189-T1	ENSRNA050004189	ENSRNA050004189-T1			Intron_gpII			sense_intronic
K27_11_peak_3582b	G2	12613346	12613996	+	315	NA	exon (XLOC_008442_u_TCONS_00014863, exon 1 of 1)	-exon (XLOC_008442_u_TCONS_00014863, exon 1 of 1)	425	XLOC_008442_u_TCONS_00014863	XLOC_008442	XLOC_008442_u_TCONS_00014863
K27_11_peak_14112c	G8	19383103	19385682	+	311	NA	exon (ONH93008, exon 1 of 6)	-exon (ONH93008, exon 1 of 6)	1330	ONH93008	PRUPE_8G207700	ONH93009			PRUPE_8G207700
K27_11_peak_10337b	G6	14596318	14596610	+	311	NA	promoter-TSS (ONI01799)	#NAME?	-922	ONI01799	PRUPE_6G159400	ONI01799			PRUPE_6G159400
K27_11_peak_4701	G2	26887652	26887907	+	309	NA	promoter-TSS (ONI24712)	#NAME?	-999	ONI24712	PRUPE_2G257200	ONI24712			PRUPE_2G257200
K27_11_peak_3856a	G2	16820408	16820988	+	306	NA	promoter-TSS (XLOC_008597_u_TCONS_00015132)	#NAME?	-288	XLOC_008597_u_TCONS_00015132	XLOC_008597	XLOC_008597_u_TCONS_00015132
K27_11_peak_1799	G1	29442082	29442427	+	300	NA	exon (ONI31214, exon 1 of 12)	-exon (ONI31214, exon 1 of 12)	803	ONI31214	PRUPE_1G299100	ONI31215			PRUPE_1G299100
K27_11_peak_11512	G7	3309285	3309608	+	295	NA	promoter-TSS (ONH94541)	#NAME?	81	ONH94541_o_TCONS_00043024	PRUPE_7G021700	ONH94541_o_TCONS_00043024			PRUPE_7G021700
K27_11_peak_5743b	G3	16168950	16169686	+	294	NA	TTS (ONI17234_m_TCONS_00018655)	#NAME?	702	XLOC_012268_u_TCONS_00021607	XLOC_012268	XLOC_012268_u_TCONS_00021607
K27_11_peak_14205b	G8	20182735	20184592	+	293	NA	exon (ONH93285, exon 4 of 4)	-exon (ONH93285, exon 4 of 4)	1552	ONH93285	PRUPE_8G223300	ONH93285			PRUPE_8G223300
K27_11_peak_13250d	G8	5350523	5351595	+	292	NA	exon (XLOC_026016_u_TCONS_00045856, exon 1 of 1)	-exon (XLOC_026016_u_TCONS_00045856, exon 1 of 1)	1741	XLOC_026016_u_TCONS_00045856	XLOC_026016	XLOC_026016_u_TCONS_00045856
K27_11_peak_13247	G8	5347784	5348055	+	291	NA	promoter-TSS (ONH90354)	#NAME?	113	XLOC_026015_u_TCONS_00045855	XLOC_026015	XLOC_026015_u_TCONS_00045855
K27_11_peak_3756b	G2	15507583	15508232	+	291	NA	promoter-TSS (ONI21976)	#NAME?	127	XLOC_008546_u_TCONS_00015059	XLOC_008546	XLOC_008546_u_TCONS_00015059
K27_11_peak_3438b	G2	6583541	6584224	+	289	NA	exon (XLOC_006511_u_TCONS_00011655, exon 2 of 2)	-exon (XLOC_006511_u_TCONS_00011655, exon 2 of 2)	1713	XLOC_006511_u_TCONS_00011655	XLOC_006511	XLOC_006511_u_TCONS_00011655
K27_11_peak_3796	G2	16146362	16146559	+	285	NA	exon (ENSRNA050002981-T1_x_TCONS_00015095, exon 1 of 1)	-exon (ENSRNA050002981-T1_x_TCONS_00015095, exon 1 of 1)	2314	ENSRNA050002981-T1	ENSRNA050002981	ENSRNA050002981-T1			Intron_gpII			sense_intronic
K27_11_peak_13250a	G8	5350523	5351595	+	284	NA	exon (XLOC_026016_u_TCONS_00045856, exon 1 of 1)	-exon (XLOC_026016_u_TCONS_00045856, exon 1 of 1)	1741	XLOC_026016_u_TCONS_00045856	XLOC_026016	XLOC_026016_u_TCONS_00045856
K27_11_peak_11583a	G7	5476254	5476715	+	273	NA	exon (ONH94775, exon 1 of 1)	-exon (ONH94775, exon 1 of 1)	205	ONH94775	PRUPE_7G029500	ONH94775			PRUPE_7G029500
K27_11_peak_3437	G2	6582969	6583271	+	271	NA	exon (XLOC_006511_u_TCONS_00011655, exon 2 of 2)	-exon (XLOC_006511_u_TCONS_00011655, exon 2 of 2)	951	XLOC_006511_u_TCONS_00011655	XLOC_006511	XLOC_006511_u_TCONS_00011655
K27_11_peak_5743a	G3	16168950	16169686	+	271	NA	TTS (ONI17234_m_TCONS_00018655)	#NAME?	702	XLOC_012268_u_TCONS_00021607	XLOC_012268	XLOC_012268_u_TCONS_00021607
K27_11_peak_8594	G5	6632605	6632855	+	268	NA	exon (ONI06446_n_TCONS_00031569, exon 3 of 3)	-exon (ONI06446_n_TCONS_00031569, exon 3 of 3)	-3337	ONI06446	PRUPE_5G061000	ONI06446_n_TCONS_00031569			PRUPE_5G061000
K27_11_peak_14425a	scaffold_284	1223	1704	+	263	NA	exon (XLOC_028759_u_TCONS_00050598, exon 1 of 1)	-exon (XLOC_028759_u_TCONS_00050598, exon 1 of 1)	495	XLOC_028759_u_TCONS_00050599	XLOC_028759	XLOC_028759_u_TCONS_00050598
K27_11_peak_6281c	G3	24410137	24410787	+	258	NA	promoter-TSS (XLOC_013145_u_TCONS_00023240_plus)	#NAME?	517	ONI19040_p_TCONS_00019624	PRUPE_3G255500_P	ONI19040_p_TCONS_00019623			PRUPE_3G255500
K27_11_peak_7249	G4	7411405	7411775	+	258	NA	intron (ONI11910_j_TCONS_00024483, intron 6 of 6)	-intron (ONI11910, intron 5 of 5)	-2146	ONI11912	PRUPE_4G134000	ONI11912			PRUPE_4G134000
K27_11_peak_8316a	G5	1039570	1040326	+	258	NA	exon (XLOC_017699_u_TCONS_00031041, exon 1 of 1)	-exon (XLOC_017699_u_TCONS_00031041, exon 1 of 1)	354	XLOC_017699_u_TCONS_00031041	XLOC_017699	XLOC_017699_u_TCONS_00031041
K27_11_peak_4122b	G2	19657261	19657703	+	254	NA	exon (ONI22610_m_TCONS_00012353, exon 1 of 1)	-exon (ONI22610_m_TCONS_00012353, exon 1 of 1)	279	ONI22610	PRUPE_2G139400	ONI22610_m_TCONS_00012353			PRUPE_2G139400
K27_11_peak_1181c	G1	14769142	14769778	+	254	NA	exon (XLOC_003966_u_TCONS_00006726, exon 1 of 1)	-exon (XLOC_003966_u_TCONS_00006726, exon 1 of 1)	953	XLOC_003966_u_TCONS_00006726	XLOC_003966	XLOC_003966_u_TCONS_00006726
K27_11_peak_3795b	G2	16144770	16145575	+	253	NA	TTS (ENSRNA050002981-T1)	sense_intronic-TTS (ENSRNA050002981-T1)	1026	ENSRNA050002981-T1	ENSRNA050002981	ENSRNA050002981-T1			Intron_gpII			sense_intronic
K27_11_peak_2845e	G1	43309050	43310655	+	253	NA	TTS (ONI35316)	#NAME?	350	ONI35317	PRUPE_1G529700	ONI35317			PRUPE_1G529700
K27_11_peak_7701c	G4	12846661	12847452	+	250	NA	exon (ONI13150, exon 3 of 9)	-exon (ONI13150, exon 3 of 9)	737	ONI13150	PRUPE_4G205900	ONI13150			PRUPE_4G205900
K27_11_peak_11095a	G6	26745553	26746403	+	250	NA	intron (XLOC_022363_u_TCONS_00039420, intron 1 of 1)	-intron (XLOC_022363_u_TCONS_00039420, intron 1 of 1)	285	XLOC_022363_u_TCONS_00039420	XLOC_022363	XLOC_022363_u_TCONS_00039420
K27_11_peak_10286	G6	12935772	12936117	+	250	NA	exon (XLOC_021656_u_TCONS_00038129, exon 1 of 1)	-exon (XLOC_021656_u_TCONS_00038129, exon 1 of 1)	163	XLOC_021656_u_TCONS_00038129	XLOC_021656	XLOC_021656_u_TCONS_00038129
K27_11_peak_11589a	G7	5482727	5483280	+	249	NA	exon (ONH94778, exon 3 of 3)	-exon (ONH94778, exon 3 of 3)	730	ONH94778_o_TCONS_00040678	PRUPE_7G029800	ONH94778_o_TCONS_00040678			PRUPE_7G029800
K27_11_peak_3799	G2	16148321	16148555	+	249	NA	exon (ENSRNA050002981-T1_x_TCONS_00015095, exon 1 of 1)	-exon (ENSRNA050002981-T1_x_TCONS_00015095, exon 1 of 1)	4292	ENSRNA050002981-T1	ENSRNA050002981	ENSRNA050002981-T1			Intron_gpII			sense_intronic
K27_11_peak_9577	G6	1870201	1870422	+	249	NA	promoter-TSS (ONH99285)	#NAME?	-363	ONH99285	PRUPE_6G023000	ONH99285			PRUPE_6G023000
K27_11_peak_1713a	G1	27808738	27809159	+	247	NA	TTS (ENSRNA050003725-T1)	sense_intronic-TTS (ENSRNA050003725-T1)	492	ENSRNA050003725-T1	ENSRNA050003725	ENSRNA050003725-T1			Intron_gpII			sense_intronic
K27_11_peak_8635	G5	8681945	8682338	+	246	NA	promoter-TSS (ONI06638)	#NAME?	136	XLOC_018896_u_TCONS_00033379_plus	XLOC_018896_plus	XLOC_018896_u_TCONS_00033379_plus
K27_11_peak_1539c	G1	25208684	25209573	+	243	NA	promoter-TSS (ONI30205)	#NAME?	480	ONI30204	PRUPE_1G237700	ONI30204			PRUPE_1G237700
K27_11_peak_4747	G2	27319879	27320113	+	243	NA	TTS (ONI24877)	#NAME?	-1836	ONI24878	PRUPE_2G267200	ONI24879			PRUPE_2G267200
K27_11_peak_8591a	G5	6628519	6629296	+	243	NA	TTS (ONI06446)	#NAME?	486	ONI06446	PRUPE_5G061000	ONI06446_n_TCONS_00031569			PRUPE_5G061000
K27_11_peak_14410b	G8	22521345	22521699	+	242	NA	intron (ONH94130, intron 1 of 23)	-intron (ONH94125, intron 2 of 24)	2935	ONH94126	PRUPE_8G271800	ONH94129			PRUPE_8G271800
K27_11_peak_13323d	G8	7578405	7579318	+	242	NA	exon (ONH90519, exon 2 of 3)	-exon (ONH90519, exon 2 of 3)	785	ONH90519_m_TCONS_00048426	PRUPE_8G058800	ONH90519_m_TCONS_00048426			PRUPE_8G058800
K27_11_peak_3801a	G2	16150036	16150642	+	241	NA	exon (ENSRNA050002981-T1_x_TCONS_00015095, exon 1 of 1)	-exon (ENSRNA050002981-T1_x_TCONS_00015095, exon 1 of 1)	2661	ENSRNA050002981-T1_x_TCONS_00015095	ENSRNA050002981_X	ENSRNA050002981-T1_x_TCONS_00015095			Intron_gpII
K27_11_peak_9654c	G6	2793228	2794698	+	240	NA	exon (ONH99578, exon 1 of 1)	-exon (ONH99578, exon 1 of 1)	642	ONH99578	PRUPE_6G037000	ONH99578			PRUPE_6G037000
K27_11_peak_9633	G6	2587798	2588072	+	239	NA	TTS (XLOC_021066_u_TCONS_00036990)	#NAME?	306	XLOC_021066_u_TCONS_00036990	XLOC_021066	XLOC_021066_u_TCONS_00036990
K27_11_peak_4353b	G2	22376838	22377978	+	238	NA	exon (ONI23291, exon 1 of 2)	-exon (ONI23291, exon 1 of 2)	701	ONI23291	PRUPE_2G180400	ONI23291			PRUPE_2G180400
K27_11_peak_3308	G2	3488676	3489003	+	236	NA	intron (ONI20762_m_TCONS_00014415, intron 5 of 9)	-intron (ONI20762, intron 4 of 8)	-4673	ONI20763	PRUPE_2G032400	ONI20763			PRUPE_2G032400
K27_11_peak_236e	G1	2400784	2402555	+	236	NA	exon (ONI26609, exon 1 of 1)	-exon (ONI26609, exon 1 of 1)	287	ONI26609	PRUPE_1G034400	ONI26609			PRUPE_1G034400
K27_11_peak_2074	G1	33279626	33279874	+	235	NA	intron (ONI32325, intron 1 of 1)	-intron (ONI32325, intron 1 of 1)	356	ONI32325	PRUPE_1G361200	ONI32325			PRUPE_1G361200
K27_11_peak_3794b	G2	16143335	16144266	+	235	NA	promoter-TSS (ENSRNA050002981-T1)	sense_intronic-promoter-TSS (ENSRNA050002981-T1)	-346	ENSRNA050002981-T1	ENSRNA050002981	ENSRNA050002981-T1			Intron_gpII			sense_intronic
K27_11_peak_11095b	G6	26745553	26746403	+	235	NA	intron (XLOC_022363_u_TCONS_00039420, intron 1 of 1)	-intron (XLOC_022363_u_TCONS_00039420, intron 1 of 1)	285	XLOC_022363_u_TCONS_00039420	XLOC_022363	XLOC_022363_u_TCONS_00039420
K27_11_peak_4350	G2	22369920	22370282	+	235	NA	TTS (ONI23290)	#NAME?	550	ONI23290	PRUPE_2G180300	ONI23290			PRUPE_2G180300
K27_11_peak_719	G1	6843456	6843800	+	233	NA	promoter-TSS (XLOC_003542_u_TCONS_00005920)	#NAME?	89	XLOC_003542_u_TCONS_00005920	XLOC_003542	XLOC_003542_u_TCONS_00005920
K27_11_peak_236c	G1	2400784	2402555	+	232	NA	exon (ONI26609, exon 1 of 1)	-exon (ONI26609, exon 1 of 1)	287	ONI26609	PRUPE_1G034400	ONI26609			PRUPE_1G034400
K27_11_peak_12896d	G8	98969	100108	+	232	NA	exon (ONH89532, exon 2 of 5)	-exon (ONH89532, exon 2 of 5)	830	ONH89532	PRUPE_8G000700	ONH89532			PRUPE_8G000700
K27_11_peak_1533c	G1	25175016	25175890	+	230	NA	exon (ONI30199, exon 1 of 1)	-exon (ONI30199, exon 1 of 1)	966	ONI30199	PRUPE_1G237200	ONI30199			PRUPE_1G237200
K27_11_peak_3800	G2	16148739	16149083	+	229	NA	exon (ENSRNA050002981-T1_x_TCONS_00015095, exon 1 of 1)	-exon (ENSRNA050002981-T1_x_TCONS_00015095, exon 1 of 1)	4089	ENSRNA050002981-T1_x_TCONS_00015095	ENSRNA050002981_X	ENSRNA050002981-T1_x_TCONS_00015095			Intron_gpII
K27_11_peak_3857b	G2	16827125	16827419	+	229	NA	promoter-TSS (XLOC_008598_u_TCONS_00015133)	#NAME?	54	XLOC_008598_u_TCONS_00015133	XLOC_008598	XLOC_008598_u_TCONS_00015133
K27_11_peak_13249a	G8	5349772	5350365	+	226	NA	exon (XLOC_026016_u_TCONS_00045856, exon 1 of 1)	-exon (XLOC_026016_u_TCONS_00045856, exon 1 of 1)	750	XLOC_026016_u_TCONS_00045856	XLOC_026016	XLOC_026016_u_TCONS_00045856
K27_11_peak_1297	G1	17956531	17956880	+	226	NA	exon (XLOC_001065_u_TCONS_00001683, exon 1 of 1)	-exon (XLOC_001065_u_TCONS_00001683, exon 1 of 1)	101	XLOC_001065_u_TCONS_00001683	XLOC_001065	XLOC_001065_u_TCONS_00001683
K27_11_peak_9069	G5	14352732	14352970	+	223	NA	exon (ONI08214, exon 1 of 1)	-exon (ONI08214, exon 1 of 1)	518	ONI08214	PRUPE_5G165000	ONI08214			PRUPE_5G165000
K27_11_peak_5495	G3	8363867	8364203	+	222	NA	TTS (XLOC_012044_u_TCONS_00021243)	#NAME?	130	XLOC_012044_u_TCONS_00021243	XLOC_012044	XLOC_012044_u_TCONS_00021243
K27_11_peak_3791a	G2	16141515	16141882	+	220	NA	exon (ENSRNA050002981-T1_x_TCONS_00015095, exon 1 of 1)	-exon (ENSRNA050002981-T1_x_TCONS_00015095, exon 1 of 1)	-2448	ENSRNA050002981-T1	ENSRNA050002981	ENSRNA050002981-T1			Intron_gpII			sense_intronic
K27_11_peak_8209	G4	23899961	23900222	+	220	NA	promoter-TSS (XLOC_016341_u_TCONS_00028802_plus)	#NAME?	-634	XLOC_016341_u_TCONS_00028802_plus	XLOC_016341_plus	XLOC_016341_u_TCONS_00028802_plus
K27_11_peak_3436	G2	6582399	6582818	+	219	NA	exon (XLOC_006511_u_TCONS_00011655, exon 2 of 2)	-exon (XLOC_006511_u_TCONS_00011655, exon 2 of 2)	439	XLOC_006511_u_TCONS_00011655	XLOC_006511	XLOC_006511_u_TCONS_00011655
K27_11_peak_4250	G2	20658255	20658608	+	219	NA	promoter-TSS (ENSRNA050003664-T1)	sense_intronic-promoter-TSS (ENSRNA050003664-T1)	-391	ENSRNA050003664-T1	ENSRNA050003664	ENSRNA050003664-T1			Intron_gpII			sense_intronic
K27_11_peak_11579a	G7	5472802	5473277	+	218	NA	exon (XLOC_024526_u_TCONS_00043144, exon 1 of 1)	-exon (XLOC_024526_u_TCONS_00043144, exon 1 of 1)	416	XLOC_024526_u_TCONS_00043144	XLOC_024526	XLOC_024526_u_TCONS_00043144
K27_11_peak_4235e	G2	20331304	20332689	+	213	NA	exon (ONI22721, exon 1 of 1)	-exon (ONI22721, exon 1 of 1)	967	ONI22721	PRUPE_2G147000	ONI22721			PRUPE_2G147000
K27_11_peak_5202d	G3	4112310	4113396	+	212	NA	TTS (ONI15734)	#NAME?	810	ONI15734	PRUPE_3G058000	ONI15734			PRUPE_3G058000
K27_11_peak_10335a	G6	14569458	14570787	+	212	NA	exon (ONI01797, exon 1 of 1)	-exon (ONI01797, exon 1 of 1)	747	ONI01797	PRUPE_6G159200	ONI01797			PRUPE_6G159200
K27_11_peak_5532	G3	8906441	8906689	+	210	NA	exon (ENSRNA050003586-T1_x_TCONS_00018304, exon 1 of 1)	-exon (ENSRNA050003586-T1_x_TCONS_00018304, exon 1 of 1)	2697	ENSRNA050003586-T1	ENSRNA050003586	ENSRNA050003586-T1			Intron_gpII			sense_intronic
K27_11_peak_6139a	G3	22403036	22404301	+	210	NA	exon (ONI18580, exon 1 of 3)	-exon (ONI18580, exon 1 of 3)	768	ONI18580	PRUPE_3G224700	ONI18580			PRUPE_3G224700
K27_11_peak_96b	G1	1390791	1391464	+	210	NA	TTS (ONI26359)	#NAME?	1850	ONI26359_j_TCONS_00005380	PRUPE_1G019900	ONI26359			PRUPE_1G019900
K27_11_peak_2267	G1	36496813	36497038	+	209	NA	TTS (ONI33422)	#NAME?	1505	ONI33422	PRUPE_1G423100	ONI33422			PRUPE_1G423100
K27_11_peak_4212	G2	20242946	20243129	+	209	NA	promoter-TSS (ONI22703)	#NAME?	680	XLOC_008761_u_TCONS_00015435	XLOC_008761	XLOC_008761_u_TCONS_00015435
K27_11_peak_11579b	G7	5472802	5473277	+	209	NA	exon (XLOC_024526_u_TCONS_00043144, exon 1 of 1)	-exon (XLOC_024526_u_TCONS_00043144, exon 1 of 1)	416	XLOC_024526_u_TCONS_00043144	XLOC_024526	XLOC_024526_u_TCONS_00043144
K27_11_peak_13249b	G8	5349772	5350365	+	208	NA	exon (XLOC_026016_u_TCONS_00045856, exon 1 of 1)	-exon (XLOC_026016_u_TCONS_00045856, exon 1 of 1)	750	XLOC_026016_u_TCONS_00045856	XLOC_026016	XLOC_026016_u_TCONS_00045856
K27_11_peak_4931b	G2	29695823	29696970	+	208	NA	exon (ONI25727, exon 1 of 1)	-exon (ONI25727, exon 1 of 1)	1208	ONI25727	PRUPE_2G316900	ONI25727			PRUPE_2G316900
K27_11_peak_3492	G2	8858796	8859179	+	208	NA	exon (XLOC_008359_u_TCONS_00014714, exon 1 of 1)	-exon (XLOC_008359_u_TCONS_00014714, exon 1 of 1)	129	XLOC_008359_u_TCONS_00014714	XLOC_008359	XLOC_008359_u_TCONS_00014714
K27_11_peak_6711g	G4	1961768	1964141	+	205	NA	exon (ONI10338, exon 1 of 1)	-exon (ONI10338, exon 1 of 1)	1201	ONI10338	PRUPE_4G041600	ONI10338			PRUPE_4G041600
K27_11_peak_1308	G1	18214285	18214538	+	203	NA	exon (XLOC_004066_u_TCONS_00006919, exon 1 of 1)	-exon (XLOC_004066_u_TCONS_00006919, exon 1 of 1)	206	XLOC_004066_u_TCONS_00006919	XLOC_004066	XLOC_004066_u_TCONS_00006919
K27_11_peak_6284	G3	24412822	24413244	+	202	NA	promoter-TSS (XLOC_011183_u_TCONS_00019625)	#NAME?	367	XLOC_012781_u_TCONS_00022556	XLOC_012781	XLOC_012781_u_TCONS_00022556
K27_11_peak_10380b	G6	16001402	16001876	+	202	NA	promoter-TSS (XLOC_022825_u_TCONS_00040299_plus)	#NAME?	464	XLOC_021740_u_TCONS_00038277	XLOC_021740	XLOC_021740_u_TCONS_00038277
K27_11_peak_13521	G8	12028319	12028634	+	202	NA	exon (XLOC_027684_u_TCONS_00048682, exon 1 of 1)	-exon (XLOC_027684_u_TCONS_00048682, exon 1 of 1)	1121	XLOC_027684_u_TCONS_00048682	XLOC_027684	XLOC_027684_u_TCONS_00048682
K27_11_peak_13302	G8	7119708	7119919	+	201	NA	TTS (ONH90504_x_TCONS_00048419)	#NAME?	550	ONH90504	PRUPE_8G057700	ONH90504			PRUPE_8G057700
K27_11_peak_12391	G7	15990532	15991075	+	200	NA	exon (ONH96708, exon 1 of 4)	-exon (ONH96708, exon 1 of 4)	1385	ONH96708	PRUPE_7G146900	ONH96708			PRUPE_7G146900
K27_11_peak_10162	G6	10746927	10747213	+	200	NA	promoter-TSS (ONI01351)	#NAME?	181	ONI01350_p_TCONS_00034675	PRUPE_6G135000_P	ONI01350_p_TCONS_00034675			PRUPE_6G135000
K27_11_peak_12098b	G7	13295648	13296070	+	199	NA	exon (ONH96032, exon 3 of 6)	-exon (ONH96032, exon 3 of 6)	1062	ONH96032	PRUPE_7G103300	ONH96032			PRUPE_7G103300
K27_11_peak_13251b	G8	5351796	5352350	+	199	NA	TTS (XLOC_026016_u_TCONS_00045856)	#NAME?	2755	XLOC_026016_u_TCONS_00045856	XLOC_026016	XLOC_026016_u_TCONS_00045856
K27_11_peak_6443f	G3	25580786	25582126	+	197	NA	exon (ONI19428, exon 3 of 3)	-exon (ONI19428, exon 3 of 3)	1394	ONI19429	PRUPE_3G279600	ONI19429			PRUPE_3G279600
K27_11_peak_11012e	G6	26129296	26130493	+	196	NA	exon (ONI03735, exon 2 of 2)	-exon (ONI03735, exon 2 of 2)	1279	ONI03735	PRUPE_6G278600	ONI03735			PRUPE_6G278600
K27_11_peak_3850	G2	16815975	16816482	+	196	NA	promoter-TSS (ENSRNA050002976-T1_p_TCONS_00015130)	-promoter-TSS (ENSRNA050002976-T1_p_TCONS_00015130)	51	ENSRNA050002976-T1_p_TCONS_00015130	ENSRNA050002976_P	ENSRNA050002976-T1_p_TCONS_00015130			Intron_gpII
K27_11_peak_8280b	G5	579239	580189	+	195	NA	exon (ONI05385, exon 1 of 1)	-exon (ONI05385, exon 1 of 1)	1301	ONI05385	PRUPE_5G004600	ONI05385			PRUPE_5G004600
K27_11_peak_4464	G2	24212215	24212503	+	194	NA	intron (ONI23802, intron 5 of 5)	-intron (ONI23802, intron 5 of 5)	-1425	ONI23801	PRUPE_2G208900	ONI23801			PRUPE_2G208900
K27_11_peak_11286e	G6	29755296	29756972	+	193	NA	exon (ONI04919, exon 1 of 1)	-exon (ONI04919, exon 1 of 1)	381	ONI04919	PRUPE_6G348200	ONI04919			PRUPE_6G348200
K27_11_peak_9744b	G6	4182066	4182569	+	193	NA	exon (ONH99966, exon 2 of 2)	-exon (ONH99966, exon 2 of 2)	1305	ONH99966	PRUPE_6G060200	ONH99966			PRUPE_6G060200
K27_11_peak_4196b	G2	20127386	20128062	+	193	NA	exon (ONI22677, exon 2 of 2)	-exon (ONI22677, exon 2 of 2)	650	ONI22677	PRUPE_2G144100	ONI22677			PRUPE_2G144100
K27_11_peak_5012b	G3	533735	534380	+	192	NA	exon (ONI14792, exon 2 of 2)	-exon (ONI14792, exon 2 of 2)	879	ONI14792	PRUPE_3G008700	ONI14792			PRUPE_3G008700
K27_11_peak_7110	G4	5901970	5902200	+	191	NA	promoter-TSS (ONI11526)	#NAME?	-939	ONI11526	PRUPE_4G111300	ONI11526			PRUPE_4G111300
K27_11_peak_4235c	G2	20331304	20332689	+	191	NA	exon (ONI22721, exon 1 of 1)	-exon (ONI22721, exon 1 of 1)	967	ONI22721	PRUPE_2G147000	ONI22721			PRUPE_2G147000
K27_11_peak_7248	G4	7405579	7405827	+	190	NA	intron (ONI11909, intron 3 of 5)	-intron (ONI11909, intron 3 of 5)	2359	ONI11909	PRUPE_4G133800	ONI11909			PRUPE_4G133800
K27_11_peak_3240	G2	1936883	1937119	+	190	NA	exon (XLOC_008139_u_TCONS_00014283, exon 1 of 1)	-exon (XLOC_008139_u_TCONS_00014283, exon 1 of 1)	394	XLOC_008139_u_TCONS_00014283	XLOC_008139	XLOC_008139_u_TCONS_00014283
K27_11_peak_10308b	G6	13652093	13652557	+	188	NA	TTS (ENSRNA050003467-T1)	rRNA-TTS (ENSRNA050003467-T1)	150	ENSRNA050003467-T1	ENSRNA050003467	ENSRNA050003467-T1			SSU_rRNA_eukarya			rRNA
K27_11_peak_11890b	G7	11056655	11057372	+	187	NA	exon (ONH95468, exon 9 of 11)	-exon (ONH95468, exon 9 of 11)	3157	ONH95469	PRUPE_7G073000	ONH95469			PRUPE_7G073000
K27_11_peak_9479b	G6	1204474	1205018	+	187	NA	promoter-TSS (ONH99193)	#NAME?	293	ONH99192_x_TCONS_00036797	PRUPE_6G016800_X	ONH99192_x_TCONS_00036797			PRUPE_6G016800
K27_11_peak_1453d	G1	23558652	23560305	+	186	NA	exon (ONI29902, exon 1 of 1)	-exon (ONI29902, exon 1 of 1)	1052	ONI29902	PRUPE_1G220900	ONI29902			PRUPE_1G220900
K27_11_peak_12546	G7	17760504	17760872	+	184	NA	promoter-TSS (ONH97300)	#NAME?	227	ONH97299	PRUPE_7G182400	ONH97299			PRUPE_7G182400
K27_11_peak_1637	G1	27274539	27275248	+	183	NA	exon (ONI30649, exon 2 of 2)	-exon (ONI30649, exon 2 of 2)	-1192	ONI30648	PRUPE_1G264200	ONI30648			PRUPE_1G264200
K27_11_peak_12869b	G7	21981722	21981979	+	183	NA	promoter-TSS (ONH98794)	#NAME?	-842	ONH98795	PRUPE_7G266600	ONH98794			PRUPE_7G266600
K27_11_peak_1319	G1	18653572	18653858	+	183	NA	TTS (ONI29384)	#NAME?	3611	ONI29384_m_TCONS_00006939	PRUPE_1G195800	ONI29384			PRUPE_1G195800
K27_11_peak_11916a	G7	11472308	11473104	+	182	NA	exon (ONH95581, exon 3 of 4)	-exon (ONH95581, exon 3 of 4)	243	ONH95582	PRUPE_7G079000	ONH95581			PRUPE_7G079000
K27_11_peak_11802	G7	10332556	10332898	+	182	NA	exon (ONH95335, exon 3 of 3)	-exon (ONH95335, exon 3 of 3)	3078	ONH95335	PRUPE_7G064900	ONH95335			PRUPE_7G064900
K27_11_peak_5111a	G3	2499462	2499831	+	181	NA	promoter-TSS (ONI15267)	#NAME?	82	ONI15267	PRUPE_3G034200	ONI15267			PRUPE_3G034200
K27_11_peak_13250b	G8	5350523	5351595	+	181	NA	exon (XLOC_026016_u_TCONS_00045856, exon 1 of 1)	-exon (XLOC_026016_u_TCONS_00045856, exon 1 of 1)	1741	XLOC_026016_u_TCONS_00045856	XLOC_026016	XLOC_026016_u_TCONS_00045856
K27_11_peak_9548	G6	1760423	1761111	+	181	NA	promoter-TSS (ENSRNA050003136-T1)	rRNA-promoter-TSS (ENSRNA050003136-T1)	46	ENSRNA050003136-T1	ENSRNA050003136	ENSRNA050003136-T1			SSU_rRNA_eukarya			rRNA
K27_11_peak_8488b	G5	4273610	4275165	+	180	NA	exon (ONI06070, exon 1 of 1)	-exon (ONI06070, exon 1 of 1)	246	ONI06070	PRUPE_5G038200	ONI06070			PRUPE_5G038200
K27_11_peak_3793a	G2	16142548	16143144	+	180	NA	exon (ENSRNA050002981-T1_x_TCONS_00015095, exon 1 of 1)	-exon (ENSRNA050002981-T1_x_TCONS_00015095, exon 1 of 1)	-1300	ENSRNA050002981-T1	ENSRNA050002981	ENSRNA050002981-T1			Intron_gpII			sense_intronic
K27_11_peak_10585a	G6	20339950	20340404	+	180	NA	exon (ONI02397, exon 1 of 1)	-exon (ONI02397, exon 1 of 1)	483	ONI02397	PRUPE_6G195800	ONI02397			PRUPE_6G195800
K27_11_peak_10802	G6	23801047	23801302	+	180	NA	exon (ONI03092_m_TCONS_00035608, exon 2 of 5)	-exon (ONI03092_m_TCONS_00035608, exon 2 of 5)	2115	ONI03092_m_TCONS_00035608	PRUPE_6G238100	ONI03092_m_TCONS_00035608			PRUPE_6G238100
K27_11_peak_94b	G1	1388858	1389319	+	179	NA	TTS (ENSRNA050004189-T1)	sense_intronic-TTS (ENSRNA050004189-T1)	106	ENSRNA050004189-T1	ENSRNA050004189	ENSRNA050004189-T1			Intron_gpII			sense_intronic
K27_11_peak_943	G1	10383714	10384018	+	179	NA	exon (ONI28219, exon 2 of 2)	-exon (ONI28219, exon 2 of 2)	1959	ONI28219	PRUPE_1G131900	ONI28219			PRUPE_1G131900
K27_11_peak_5528	G3	8904423	8904639	+	178	NA	exon (ENSRNA050003586-T1_x_TCONS_00018304, exon 1 of 1)	-exon (ENSRNA050003586-T1_x_TCONS_00018304, exon 1 of 1)	2319	ENSRNA050003586-T1_x_TCONS_00018304	ENSRNA050003586_X	ENSRNA050003586-T1_x_TCONS_00018304			Intron_gpII
K27_11_peak_10307	G6	13651831	13651992	+	178	NA	TTS (ENSRNA050003467-T1)	rRNA-TTS (ENSRNA050003467-T1)	564	ENSRNA050003467-T1	ENSRNA050003467	ENSRNA050003467-T1			SSU_rRNA_eukarya			rRNA
K27_11_peak_5647c	G3	13924718	13926265	+	177	NA	exon (ONI17004, exon 1 of 1)	-exon (ONI17004, exon 1 of 1)	649	ONI17004	PRUPE_3G133500	ONI17004			PRUPE_3G133500
K27_11_peak_4535b	G2	24859723	24860001	+	176	NA	TTS (ONI24032)	#NAME?	-1352	ONI24031	PRUPE_2G220000	ONI24031			PRUPE_2G220000
K27_11_peak_1193d	G1	14778253	14779674	+	176	NA	exon (XLOC_003969_u_TCONS_00006729, exon 1 of 1)	-exon (XLOC_003969_u_TCONS_00006729, exon 1 of 1)	1214	XLOC_003969_u_TCONS_00006729	XLOC_003969	XLOC_003969_u_TCONS_00006729
K27_11_peak_1406a	G1	22315458	22316212	+	176	NA	exon (ONI29698, exon 2 of 3)	-exon (ONI29698, exon 2 of 3)	1175	ONI29698	PRUPE_1G209400	ONI29698			PRUPE_1G209400
K27_11_peak_9318	G5	17117667	17117915	+	176	NA	exon (ONI09116, exon 1 of 1)	-exon (ONI09116, exon 1 of 1)	271	ONI09116	PRUPE_5G219100	ONI09116			PRUPE_5G219100
K27_11_peak_4640a	G2	25944195	25944923	+	176	NA	exon (ONI24407, exon 1 of 1)	-exon (ONI24407, exon 1 of 1)	2177	ONI24407	PRUPE_2G239000	ONI24407			PRUPE_2G239000
K27_11_peak_3791b	G2	16141515	16141882	+	176	NA	exon (ENSRNA050002981-T1_x_TCONS_00015095, exon 1 of 1)	-exon (ENSRNA050002981-T1_x_TCONS_00015095, exon 1 of 1)	-2448	ENSRNA050002981-T1	ENSRNA050002981	ENSRNA050002981-T1			Intron_gpII			sense_intronic
K27_11_peak_1517a	G1	24606478	24606747	+	174	NA	exon (ONI30094, exon 3 of 4)	-exon (ONI30094, exon 3 of 4)	1015	ONI30094	PRUPE_1G231200	ONI30094			PRUPE_1G231200
K27_11_peak_10416	G6	17403860	17404222	+	173	NA	exon (ONI01956, exon 2 of 2)	-exon (ONI01956, exon 2 of 2)	-1101	ONI01957	PRUPE_6G168800	ONI01957			PRUPE_6G168800
K27_11_peak_2297	G1	36930466	36930743	+	173	NA	intron (ONI33532, intron 1 of 4)	-intron (ONI33532, intron 1 of 4)	1032	ONI33532	PRUPE_1G431000	ONI33532			PRUPE_1G431000
K27_11_peak_3853	G2	16818481	16818908	+	172	NA	TTS (ENSRNA049761123-T1)	tRNA-TTS (ENSRNA049761123-T1)	1038	ENSRNA049761123-T1	ENSRNA049761123	ENSRNA049761123-T1			tRNA-Asn			tRNA
K27_11_peak_8376b	G5	1835719	1836625	+	172	NA	exon (ONI05651, exon 1 of 1)	-exon (ONI05651, exon 1 of 1)	827	ONI05651	PRUPE_5G017100	ONI05651			PRUPE_5G017100
K27_11_peak_13264	G8	5817426	5817662	+	172	NA	intron (ONH90420, intron 2 of 3)	-intron (ONH90420, intron 2 of 3)	2996	ONH90420	PRUPE_8G052700	ONH90420			PRUPE_8G052700
K27_11_peak_12432	G7	16637852	16638077	+	171	NA	TTS (ONH96913)	#NAME?	1238	ONH96913	PRUPE_7G159200	ONH96913			PRUPE_7G159200
K27_11_peak_10459g	G6	18396859	18398802	+	170	NA	exon (ONI02137, exon 1 of 1)	-exon (ONI02137, exon 1 of 1)	1044	ONI02137	PRUPE_6G179200	ONI02137			PRUPE_6G179200
K27_11_peak_10976c	G6	25852790	25853490	+	170	NA	exon (ONI03665, exon 1 of 1)	-exon (ONI03665, exon 1 of 1)	479	ONI03665	PRUPE_6G273500	ONI03665			PRUPE_6G273500
K27_11_peak_10235a	G6	11925024	11925404	+	168	NA	exon (ONI01541, exon 1 of 1)	-exon (ONI01541, exon 1 of 1)	244	ONI01541	PRUPE_6G145300	ONI01541			PRUPE_6G145300
K27_11_peak_8233	G4	24242523	24242660	+	167	NA	TTS (ONI14491)	#NAME?	1475	ONI14491	PRUPE_4G282900	ONI14491			PRUPE_4G282900
K27_11_peak_1732c	G1	28264667	28265576	+	167	NA	exon (ONI30866, exon 3 of 3)	-exon (ONI30866, exon 3 of 3)	1148	ONI30866	PRUPE_1G278200	ONI30866			PRUPE_1G278200
K27_11_peak_95b	G1	1389821	1390316	+	167	NA	promoter-TSS (ENSRNA050004189-T1)	sense_intronic-promoter-TSS (ENSRNA050004189-T1)	-874	ENSRNA050004189-T1	ENSRNA050004189	ENSRNA050004189-T1			Intron_gpII			sense_intronic
K27_11_peak_2845b	G1	43309050	43310655	+	166	NA	TTS (ONI35316)	#NAME?	350	ONI35317	PRUPE_1G529700	ONI35317			PRUPE_1G529700
K27_11_peak_13047c	G8	2520242	2521173	+	166	NA	exon (ONH89981, exon 1 of 1)	-exon (ONH89981, exon 1 of 1)	463	ONH89981	PRUPE_8G027700	ONH89981			PRUPE_8G027700
K27_11_peak_5904a	G3	18903471	18904912	+	166	NA	exon (ONI17625, exon 2 of 3)	-exon (ONI17625, exon 2 of 3)	912	ONI17625_m_TCONS_00018864	PRUPE_3G170300	ONI17625_m_TCONS_00018864			PRUPE_3G170300
K27_11_peak_12892b	G7	22304893	22305396	+	166	NA	TTS (XLOC_024370_u_TCONS_00042835)	#NAME?	374	XLOC_024370_u_TCONS_00042835	XLOC_024370	XLOC_024370_u_TCONS_00042835
K27_11_peak_13163a	G8	4767460	4768275	+	165	NA	promoter-TSS (ONH90297)	#NAME?	353	XLOC_027402_u_TCONS_00048239	XLOC_027402	XLOC_027402_u_TCONS_00048239
K27_11_peak_4559	G2	25057570	25057880	+	165	NA	TTS (ONI24088)	#NAME?	263	ONI24087	PRUPE_2G223100	ONI24087			PRUPE_2G223100
K27_11_peak_236d	G1	2400784	2402555	+	164	NA	exon (ONI26609, exon 1 of 1)	-exon (ONI26609, exon 1 of 1)	287	ONI26609	PRUPE_1G034400	ONI26609			PRUPE_1G034400
K27_11_peak_1710	G1	27780865	27781217	+	164	NA	promoter-TSS (ENSRNA049996172-T1)	pre_miRNA-promoter-TSS (ENSRNA049996172-T1)	-115	ENSRNA049996180-T1	ENSRNA049996180	ENSRNA049996180-T1			ppe-MIR395f			pre_miRNA
K27_11_peak_13399a	G8	9853937	9854783	+	164	NA	exon (ONH90652, exon 1 of 2)	-exon (ONH90652, exon 1 of 2)	698	ONH90652	PRUPE_8G066800	ONH90652			PRUPE_8G066800
K27_11_peak_948a	G1	10387883	10388497	+	163	NA	exon (ONI28220, exon 1 of 2)	-exon (ONI28220, exon 1 of 2)	887	ONI28220	PRUPE_1G132000	ONI28220			PRUPE_1G132000
K27_11_peak_236b	G1	2400784	2402555	+	163	NA	exon (ONI26609, exon 1 of 1)	-exon (ONI26609, exon 1 of 1)	287	ONI26609	PRUPE_1G034400	ONI26609			PRUPE_1G034400
K27_11_peak_12871	G7	22035772	22035941	+	162	NA	promoter-TSS (XLOC_025644_u_TCONS_00045271)	#NAME?	-507	XLOC_025644_u_TCONS_00045271	XLOC_025644	XLOC_025644_u_TCONS_00045271
K27_11_peak_1671b	G1	27609146	27609848	+	162	NA	exon (ONI30715, exon 1 of 4)	-exon (ONI30715, exon 1 of 4)	147	ONI30715	PRUPE_1G268700	ONI30715			PRUPE_1G268700
K27_11_peak_8806	G5	10566391	10566797	+	162	NA	exon (ENSRNA050003214-T1, exon 1 of 1)	rRNA-exon (ENSRNA050003214-T1, exon 1 of 1)	1098	ENSRNA050003214-T1	ENSRNA050003214	ENSRNA050003214-T1			LSU_rRNA_eukarya			rRNA
K27_11_peak_8467d	G5	4194910	4195869	+	161	NA	exon (ONI06055, exon 1 of 1)	-exon (ONI06055, exon 1 of 1)	378	ONI06055	PRUPE_5G037400	ONI06055			PRUPE_5G037400
K27_11_peak_1372	G1	20317646	20318134	+	161	NA	TTS (XLOC_001109_u_TCONS_00001749)	#NAME?	427	XLOC_001110_u_TCONS_00001750	XLOC_001110	XLOC_001110_u_TCONS_00001750
K27_11_peak_9135a	G5	15061071	15061989	+	161	NA	exon (ONI08456, exon 1 of 1)	-exon (ONI08456, exon 1 of 1)	537	ONI08456	PRUPE_5G178700	ONI08456			PRUPE_5G178700
K27_11_peak_7222c	G4	7034185	7034854	+	160	NA	exon (ONI11822, exon 6 of 6)	-exon (ONI11822, exon 6 of 6)	2101	ONI11822	PRUPE_4G128000	ONI11822			PRUPE_4G128000
K27_11_peak_13250c	G8	5350523	5351595	+	160	NA	exon (XLOC_026016_u_TCONS_00045856, exon 1 of 1)	-exon (XLOC_026016_u_TCONS_00045856, exon 1 of 1)	1741	XLOC_026016_u_TCONS_00045856	XLOC_026016	XLOC_026016_u_TCONS_00045856
K27_11_peak_12993e	G8	1691442	1692716	+	160	NA	intron (ONH89819_j_TCONS_00045591, intron 1 of 4)	-intron (ONH89819, intron 1 of 6)	640	ONH89819_j_TCONS_00045591	PRUPE_8G018200	ONH89819_j_TCONS_00045591			PRUPE_8G018200
K27_11_peak_1097	G1	13323941	13324213	+	160	NA	intron (ONI28865, intron 3 of 21)	-intron (ONI28861, intron 6 of 24)	5006	ONI28865	PRUPE_1G165000	ONI28864			PRUPE_1G165000
K27_11_peak_2775	G1	42034399	42034854	+	159	NA	TTS (ONI35018)	#NAME?	2133	ONI35018	PRUPE_1G510400	ONI35018			PRUPE_1G510400
K27_11_peak_3582a	G2	12613346	12613996	+	159	NA	exon (XLOC_008442_u_TCONS_00014863, exon 1 of 1)	-exon (XLOC_008442_u_TCONS_00014863, exon 1 of 1)	425	XLOC_008442_u_TCONS_00014863	XLOC_008442	XLOC_008442_u_TCONS_00014863
K27_11_peak_5198c	G3	4101866	4102739	+	159	NA	TTS (ONI15732)	#NAME?	5795	ONI15732_k_TCONS_00017865	PRUPE_3G057800_3G057900	ONI15732_k_TCONS_00017865			PRUPE_3G057900
K27_11_peak_825c	G1	7892502	7894089	+	159	NA	exon (ONI27664, exon 1 of 1)	-exon (ONI27664, exon 1 of 1)	379	ONI27664	PRUPE_1G098800	ONI27664			PRUPE_1G098800
K27_11_peak_3726c	G2	15245225	15246946	+	158	NA	exon (ONI21900, exon 1 of 1)	-exon (ONI21900, exon 1 of 1)	977	ONI21900	PRUPE_2G097500	ONI21900			PRUPE_2G097500
K27_11_peak_8784	G5	10361437	10361755	+	158	NA	promoter-TSS (ONI06992)	#NAME?	94	ONI06992	PRUPE_5G093600	ONI06992			PRUPE_5G093600
K27_11_peak_3337a	G2	4393840	4394398	+	158	NA	exon (XLOC_008241_u_TCONS_00014486, exon 1 of 1)	-exon (XLOC_008241_u_TCONS_00014486, exon 1 of 1)	2231	XLOC_008241_u_TCONS_00014486	XLOC_008241	XLOC_008241_u_TCONS_00014486
K27_11_peak_9707b	G6	3423675	3423937	+	157	NA	TTS (ONH99748_p_TCONS_00033876)	#NAME?	562	ONH99748_p_TCONS_00033876	PRUPE_6G047600_P	ONH99748_p_TCONS_00033876			PRUPE_6G047600
K27_11_peak_586	G1	5747310	5747687	+	157	NA	intron (ONI27310, intron 1 of 5)	-intron (ONI27310, intron 1 of 5)	-2699	ONI27311	PRUPE_1G079000	ONI27311			PRUPE_1G079000
K27_11_peak_4640c	G2	25944195	25944923	+	157	NA	exon (ONI24407, exon 1 of 1)	-exon (ONI24407, exon 1 of 1)	2177	ONI24407	PRUPE_2G239000	ONI24407			PRUPE_2G239000
K27_11_peak_3984b	G2	18967128	18967536	+	157	NA	TTS (ONI22470)	#NAME?	494	ONI22470	PRUPE_2G131500	ONI22470			PRUPE_2G131500
K27_11_peak_10321b	G6	14093579	14094266	+	157	NA	exon (ONI01774, exon 1 of 1)	-exon (ONI01774, exon 1 of 1)	1091	ONI01774	PRUPE_6G157500	ONI01774			PRUPE_6G157500
K27_11_peak_12270	G7	15008484	15008794	+	156	NA	exon (ONH96453, exon 1 of 1)	-exon (ONH96453, exon 1 of 1)	1155	ONH96453	PRUPE_7G130400	ONH96453			PRUPE_7G130400
K27_11_peak_8092b	G4	19359869	19360799	+	156	NA	exon (ONI14120, exon 1 of 8)	-exon (ONI14120, exon 1 of 8)	171	ONI14120	PRUPE_4G263600	ONI14120			PRUPE_4G263600
K27_11_peak_1834	G1	29857413	29857767	+	156	NA	intron (ONI31297, intron 1 of 1)	-intron (ONI31297, intron 1 of 1)	1202	ONI31297	PRUPE_1G304900	ONI31297			PRUPE_1G304900
K27_11_peak_11173b	G6	27748508	27748795	+	155	NA	TTS (ONI04197)	#NAME?	3164	ONI04197	PRUPE_6G308100	ONI04197			PRUPE_6G308100
K27_11_peak_5105	G3	2494767	2495085	+	154	NA	promoter-TSS (ONI15266)	#NAME?	-76	ONI15266	PRUPE_3G034100	ONI15266			PRUPE_3G034100
K27_11_peak_6164a	G3	22784239	22784519	+	154	NA	exon (ONI18647, exon 1 of 1)	-exon (ONI18647, exon 1 of 1)	164	ONI18647	PRUPE_3G229700	ONI18647			PRUPE_3G229700
K27_11_peak_11587	G7	5480221	5480517	+	154	NA	promoter-TSS (ONH94777)	#NAME?	-837	ONH94777	PRUPE_7G029700	ONH94777			PRUPE_7G029700
K27_11_peak_8488c	G5	4273610	4275165	+	153	NA	exon (ONI06070, exon 1 of 1)	-exon (ONI06070, exon 1 of 1)	246	ONI06070	PRUPE_5G038200	ONI06070			PRUPE_5G038200
K27_11_peak_13356	G8	9024742	9025028	+	153	NA	promoter-TSS (XLOC_027565_u_TCONS_00048474)	#NAME?	391	XLOC_026106_u_TCONS_00046002	XLOC_026106	XLOC_026106_u_TCONS_00046002
K27_11_peak_2839	G1	43302750	43303166	+	153	NA	promoter-TSS (ONI35314)	#NAME?	-805	ONI35314	PRUPE_1G529400	ONI35314			PRUPE_1G529400
K27_11_peak_910	G1	9541856	9542069	+	152	NA	exon (ONI28073, exon 1 of 1)	-exon (ONI28073, exon 1 of 1)	327	ONI28073	PRUPE_1G121300	ONI28073			PRUPE_1G121300
K27_11_peak_13251a	G8	5351796	5352350	+	151	NA	TTS (XLOC_026016_u_TCONS_00045856)	#NAME?	2755	XLOC_026016_u_TCONS_00045856	XLOC_026016	XLOC_026016_u_TCONS_00045856
K27_11_peak_7547c	G4	10188754	10189483	+	151	NA	exon (ONI12564, exon 1 of 4)	-exon (ONI12564, exon 1 of 4)	297	ONI12565	PRUPE_4G172000	ONI12564			PRUPE_4G172000
K27_11_peak_8467c	G5	4194910	4195869	+	151	NA	exon (ONI06055, exon 1 of 1)	-exon (ONI06055, exon 1 of 1)	378	ONI06055	PRUPE_5G037400	ONI06055			PRUPE_5G037400
K27_11_peak_2413e	G1	37981389	37982810	+	151	NA	exon (ONI33866, exon 1 of 5)	-exon (ONI33866, exon 1 of 5)	889	ONI33866_j_TCONS_00009414	PRUPE_1G450900	ONI33866_j_TCONS_00009414			PRUPE_1G450900
K27_11_peak_13527b	G8	12058200	12058760	+	150	NA	intron (ONH90997, intron 3 of 4)	-intron (ONH90997, intron 3 of 4)	5367	ONH90997	PRUPE_8G087500	ONH90997			PRUPE_8G087500
K27_11_peak_10611c	G6	21014599	21015360	+	150	NA	exon (ONI02504, exon 1 of 4)	-exon (ONI02504, exon 1 of 4)	359	ONI02504	PRUPE_6G202500	ONI02504			PRUPE_6G202500
K27_11_peak_5108c	G3	2497082	2497933	+	150	NA	TTS (ONI15267)	#NAME?	2221	ONI15267	PRUPE_3G034200	ONI15267			PRUPE_3G034200
K27_11_peak_14020	G8	18331524	18331921	+	150	NA	promoter-TSS (ONH92629)	#NAME?	44	ONH92629	PRUPE_8G185200	ONH92629			PRUPE_8G185200
K27_11_peak_7764	G4	13378813	13379081	+	150	NA	intron (ONI13302, intron 2 of 3)	-intron (ONI13302, intron 2 of 3)	2859	ONI13302	PRUPE_4G214300	ONI13302			PRUPE_4G214300
K27_11_peak_13103b	G8	3175194	3175842	+	149	NA	exon (ONH90086, exon 1 of 2)	-exon (ONH90086, exon 1 of 2)	510	ONH90086	PRUPE_8G034200	ONH90086			PRUPE_8G034200
K27_11_peak_13874	G8	16127991	16128183	+	149	NA	exon (ONH91944, exon 1 of 1)	-exon (ONH91944, exon 1 of 1)	139	ONH91944	PRUPE_8G145400	ONH91944			PRUPE_8G145400
K27_11_peak_13522	G8	12029144	12029411	+	149	NA	promoter-TSS (ONH90993)	#NAME?	320	XLOC_027684_u_TCONS_00048682	XLOC_027684	XLOC_027684_u_TCONS_00048682
K27_11_peak_16	G1	434091	434304	+	149	NA	intron (ONI26114_j_TCONS_00000054, intron 8 of 16)	-intron (ONI26114, intron 7 of 15)	3499	ONI26114_j_TCONS_00000054	PRUPE_1G004800	ONI26114_j_TCONS_00000054			PRUPE_1G004800
K27_11_peak_13820d	G8	15652014	15653506	+	148	NA	exon (ONH91773, exon 1 of 1)	-exon (ONH91773, exon 1 of 1)	290	ONH91773	PRUPE_8G136300	ONH91773			PRUPE_8G136300
K27_11_peak_6602b	G4	806785	807515	+	148	NA	intron (ONI09900, intron 1 of 1)	-intron (ONI09900, intron 1 of 1)	710	ONI09900	PRUPE_4G017100	ONI09900			PRUPE_4G017100
K27_11_peak_10659a	G6	21968279	21968533	+	148	NA	intron (ONI02628, intron 10 of 13)	-intron (ONI02625_m_TCONS_00035355, intron 14 of 17)	-2084	ONI02630	PRUPE_6G211400	ONI02630			PRUPE_6G211400
K27_11_peak_4678f	G2	26655339	26657857	+	147	NA	exon (ONI24653, exon 1 of 1)	-exon (ONI24653, exon 1 of 1)	1225	ONI24653	PRUPE_2G253000	ONI24653			PRUPE_2G253000
K27_11_peak_6041a	G3	21322644	21323308	+	147	NA	exon (ONI18258, exon 2 of 2)	-exon (ONI18258, exon 2 of 2)	580	ONI18258	PRUPE_3G205700	ONI18258			PRUPE_3G205700
K27_11_peak_5531	G3	8905985	8906184	+	147	NA	exon (ENSRNA050003586-T1_x_TCONS_00018304, exon 1 of 1)	-exon (ENSRNA050003586-T1_x_TCONS_00018304, exon 1 of 1)	3178	ENSRNA050003586-T1	ENSRNA050003586	ENSRNA050003586-T1			Intron_gpII			sense_intronic
K27_11_peak_12598a	G7	18380544	18380969	+	147	NA	intron (ONH97497, intron 3 of 3)	-intron (ONH97497, intron 3 of 3)	1973	ONH97497	PRUPE_7G192800	ONH97497			PRUPE_7G192800
K27_11_peak_585	G1	5746950	5747139	+	147	NA	intron (ONI27310, intron 1 of 5)	-intron (ONI27310, intron 1 of 5)	2417	ONI27310	PRUPE_1G078900	ONI27310			PRUPE_1G078900
K27_11_peak_8413b	G5	2730774	2731033	+	147	NA	exon (XLOC_018874_u_TCONS_00033357_minus, exon 1 of 1)	-exon (XLOC_018874_u_TCONS_00033357_minus, exon 1 of 1)	679	XLOC_018874_u_TCONS_00033357_plus	XLOC_018874_plus	XLOC_018874_u_TCONS_00033357_plus
K27_11_peak_9648e	G6	2687794	2689516	+	147	NA	exon (ONH99544, exon 1 of 4)	-exon (ONH99544, exon 1 of 4)	1352	ONH99544_m_TCONS_00037000	PRUPE_6G035800	ONH99551			PRUPE_6G035800
K27_11_peak_7573a	G4	10615933	10616392	+	147	NA	exon (ONI12689, exon 2 of 2)	-exon (ONI12689, exon 2 of 2)	1605	ONI12689	PRUPE_4G179000	ONI12689			PRUPE_4G179000
K27_11_peak_130a	G1	1764683	1765175	+	147	NA	exon (ONI26448, exon 1 of 2)	-exon (ONI26448, exon 1 of 2)	494	ONI26448	PRUPE_1G025600	ONI26448			PRUPE_1G025600
K27_11_peak_11360	G6	30690875	30691152	+	146	NA	TTS (ONI05283)	#NAME?	-2334	ONI05281	PRUPE_6G365600	ONI05281			PRUPE_6G365600
K27_11_peak_9467c	G6	1064253	1064960	+	146	NA	exon (ONH99154, exon 1 of 2)	-exon (ONH99154, exon 1 of 2)	401	ONH99154	PRUPE_6G014600	ONH99154			PRUPE_6G014600
K27_11_peak_5925	G3	19187267	19187429	+	146	NA	exon (ONI17694, exon 1 of 1)	-exon (ONI17694, exon 1 of 1)	968	ONI17694	PRUPE_3G174900	ONI17694			PRUPE_3G174900
K27_11_peak_3356b	G2	4838565	4839744	+	145	NA	exon (ONI20972, exon 1 of 1)	-exon (ONI20972, exon 1 of 1)	705	ONI20972	PRUPE_2G043700	ONI20972			PRUPE_2G043700
K27_11_peak_6706	G4	1954347	1954601	+	145	NA	exon (ONI10336, exon 1 of 1)	-exon (ONI10336, exon 1 of 1)	1269	ONI10336	PRUPE_4G041400	ONI10336			PRUPE_4G041400
K27_11_peak_283b	G1	2872751	2873193	+	145	NA	exon (ONI26696, exon 1 of 1)	-exon (ONI26696, exon 1 of 1)	817	ONI26696	PRUPE_1G040300	ONI26696			PRUPE_1G040300
K27_11_peak_5372	G3	6766727	6767029	+	145	NA	promoter-TSS (XLOC_011976_u_TCONS_00021114)	#NAME?	-41	XLOC_011976_u_TCONS_00021114	XLOC_011976	XLOC_011976_u_TCONS_00021114
K27_11_peak_1418c	G1	22534943	22535931	+	145	NA	exon (ONI29739, exon 8 of 8)	-exon (ONI29739, exon 8 of 8)	2462	ONI29739	PRUPE_1G212200	ONI29739			PRUPE_1G212200
K27_11_peak_12777a	G7	20660549	20660902	+	145	NA	TTS (ONH98273)	#NAME?	2126	ONH98273	PRUPE_7G239400	ONH98273			PRUPE_7G239400
K27_11_peak_13819	G8	15650128	15650851	+	145	NA	exon (ONH91772, exon 1 of 1)	-exon (ONH91772, exon 1 of 1)	158	ONH91772	PRUPE_8G136200	ONH91772			PRUPE_8G136200
K27_11_peak_7516	G4	9680529	9680967	+	144	NA	exon (ONI12467, exon 1 of 1)	-exon (ONI12467, exon 1 of 1)	232	ONI12467	PRUPE_4G166700	ONI12467			PRUPE_4G166700
K27_11_peak_6417	G3	25503021	25503262	+	144	NA	intron (ONI19405, intron 1 of 1)	-intron (ONI19405, intron 1 of 1)	222	ONI19405	PRUPE_3G277600	ONI19405			PRUPE_3G277600
K27_11_peak_3104	G1	47187867	47188084	+	144	NA	exon (ONI36308_m_TCONS_00010741, exon 1 of 2)	-exon (ONI36308_m_TCONS_00010741, exon 1 of 2)	675	ONI36308_m_TCONS_00010741	PRUPE_1G580200	ONI36308_m_TCONS_00010741			PRUPE_1G580200
K27_11_peak_3242	G2	1939921	1940170	+	144	NA	promoter-TSS (ONI20505)	#NAME?	-230	ONI20505	PRUPE_2G019700	ONI20505			PRUPE_2G019700
K27_11_peak_7550	G4	10270012	10270265	+	144	NA	promoter-TSS (ONI12590)	#NAME?	-824	ONI12590	PRUPE_4G173600	ONI12590			PRUPE_4G173600
K27_11_peak_9329a	G5	17243755	17244168	+	144	NA	exon (ONI09171, exon 3 of 3)	-exon (ONI09171, exon 3 of 3)	-1394	ONI09172	PRUPE_5G221700	ONI09172			PRUPE_5G221700
K27_11_peak_6711h	G4	1961768	1964141	+	143	NA	exon (ONI10338, exon 1 of 1)	-exon (ONI10338, exon 1 of 1)	1201	ONI10338	PRUPE_4G041600	ONI10338			PRUPE_4G041600
K27_11_peak_9317	G5	17116871	17117435	+	143	NA	exon (ONI09116, exon 1 of 1)	-exon (ONI09116, exon 1 of 1)	909	ONI09116	PRUPE_5G219100	ONI09116			PRUPE_5G219100
K27_11_peak_13305b	G8	7120989	7121878	+	143	NA	exon (ONH90504_x_TCONS_00048419, exon 1 of 1)	-exon (ONH90504_x_TCONS_00048419, exon 1 of 1)	450	ONH90504_x_TCONS_00048419	PRUPE_8G057700_X	ONH90504_x_TCONS_00048419			PRUPE_8G057700
K27_11_peak_6502b	G3	26342516	26343337	+	142	NA	exon (ONI19769, exon 1 of 1)	-exon (ONI19769, exon 1 of 1)	948	ONI19769	PRUPE_3G296500	ONI19769			PRUPE_3G296500
K27_11_peak_7874c	G4	14285019	14285289	+	142	NA	TTS (ONI13497)	#NAME?	1672	ONI13497	PRUPE_4G226000	ONI13497			PRUPE_4G226000
K27_11_peak_11379	G7	85814	86095	+	142	NA	promoter-TSS (XLOC_025673_u_TCONS_00045343_plus)	#NAME?	-240	XLOC_025673_u_TCONS_00045343_plus	XLOC_025673_plus	XLOC_025673_u_TCONS_00045343_plus
K27_11_peak_4235d	G2	20331304	20332689	+	142	NA	exon (ONI22721, exon 1 of 1)	-exon (ONI22721, exon 1 of 1)	967	ONI22721	PRUPE_2G147000	ONI22721			PRUPE_2G147000
K27_11_peak_3328a	G2	4119455	4120111	+	142	NA	exon (ONI20874, exon 3 of 3)	-exon (ONI20874, exon 3 of 3)	2342	ONI20874	PRUPE_2G038300	ONI20874			PRUPE_2G038300
K27_11_peak_7527	G4	9691539	9691889	+	142	NA	exon (ONI12468, exon 1 of 2)	-exon (ONI12468, exon 1 of 2)	570	ONI12468	PRUPE_4G166800	ONI12468			PRUPE_4G166800
K27_11_peak_2845a	G1	43309050	43310655	+	142	NA	TTS (ONI35316)	#NAME?	350	ONI35317	PRUPE_1G529700	ONI35317			PRUPE_1G529700
K27_11_peak_6443c	G3	25580786	25582126	+	142	NA	exon (ONI19428, exon 3 of 3)	-exon (ONI19428, exon 3 of 3)	1394	ONI19429	PRUPE_3G279600	ONI19429			PRUPE_3G279600
K27_11_peak_6889a	G4	3850994	3852020	+	142	NA	exon (ONI10966, exon 2 of 2)	-exon (ONI10966, exon 2 of 2)	878	ONI10966	PRUPE_4G079400	ONI10966			PRUPE_4G079400
K27_11_peak_11946b	G7	11809088	11809940	+	142	NA	exon (ONH95646, exon 1 of 2)	-exon (ONH95646, exon 1 of 2)	642	ONH95647	PRUPE_7G082800	ONH95646			PRUPE_7G082800
K27_11_peak_12354c	G7	15624159	15624803	+	141	NA	exon (ONH96610, exon 1 of 1)	-exon (ONH96610, exon 1 of 1)	1024	ONH96610	PRUPE_7G140700	ONH96610			PRUPE_7G140700
K27_11_peak_3341	G2	4396194	4396421	+	141	NA	promoter-TSS (XLOC_006413_u_TCONS_00011478)	#NAME?	43	XLOC_008241_u_TCONS_00014486	XLOC_008241	XLOC_008241_u_TCONS_00014486
K27_11_peak_13305a	G8	7120989	7121878	+	141	NA	exon (ONH90504_x_TCONS_00048419, exon 1 of 1)	-exon (ONH90504_x_TCONS_00048419, exon 1 of 1)	450	ONH90504_x_TCONS_00048419	PRUPE_8G057700_X	ONH90504_x_TCONS_00048419			PRUPE_8G057700
K27_11_peak_1571b	G1	25909315	25910668	+	140	NA	exon (ONI30339, exon 1 of 1)	-exon (ONI30339, exon 1 of 1)	773	ONI30339	PRUPE_1G245500	ONI30339			PRUPE_1G245500
K27_11_peak_6509	G3	26458584	26458793	+	140	NA	promoter-TSS (ONI19809)	#NAME?	22	ONI19809	PRUPE_3G299100	ONI19809_j_TCONS_00020016			PRUPE_3G299100
K27_11_peak_8981b	G5	12837977	12838925	+	139	NA	exon (ONI07673, exon 1 of 1)	-exon (ONI07673, exon 1 of 1)	1053	ONI07673	PRUPE_5G134900	ONI07673			PRUPE_5G134900
K27_11_peak_7474	G4	9362119	9362402	+	139	NA	promoter-TSS (ONI12404_i_TCONS_00027390)	#NAME?	-171	ONI12404_i_TCONS_00027390	PRUPE_4G162500_I	ONI12404_i_TCONS_00027390			PRUPE_4G162500
K27_11_peak_11319	G6	30306138	30306567	+	138	NA	exon (XLOC_020841_u_TCONS_00036591, exon 1 of 1)	-exon (XLOC_020841_u_TCONS_00036591, exon 1 of 1)	255	XLOC_020841_u_TCONS_00036591	XLOC_020841	XLOC_020841_u_TCONS_00036591
K27_11_peak_13769b	G8	15167292	15168214	+	138	NA	exon (ONH91653, exon 2 of 3)	-exon (ONH91653, exon 2 of 3)	1379	ONH91653	PRUPE_8G127700	ONH91653			PRUPE_8G127700
K27_11_peak_12197	G7	14130576	14130809	+	138	NA	promoter-TSS (ONH96248)	#NAME?	-766	ONH96248	PRUPE_7G116200	ONH96248			PRUPE_7G116200
K27_11_peak_6510	G3	26458922	26459275	+	138	NA	exon (ONI19809, exon 2 of 10)	-exon (ONI19809, exon 2 of 10)	432	ONI19809	PRUPE_3G299100	ONI19809_j_TCONS_00020016			PRUPE_3G299100
K27_11_peak_3804c	G2	16153111	16154133	+	138	NA	promoter-TSS (ENSRNA050002981-T1_x_TCONS_00015095)	-promoter-TSS (ENSRNA050002981-T1_x_TCONS_00015095)	509	ONI22063	PRUPE_2G104500	ONI22063			PRUPE_2G104500
K27_11_peak_6090b	G3	22000711	22001835	+	137	NA	intron (ONI18490, intron 3 of 9)	-intron (ONI18487, intron 4 of 10)	766	ONI18489	PRUPE_3G218500	ONI18488			PRUPE_3G218500
K27_11_peak_5203	G3	4113487	4113740	+	137	NA	TTS (ONI15734)	#NAME?	1570	ONI15734	PRUPE_3G058000	ONI15734			PRUPE_3G058000
K27_11_peak_1666a	G1	27585279	27586218	+	137	NA	intron (ONI30713, intron 1 of 3)	-intron (ONI30713, intron 1 of 3)	411	ONI30713	PRUPE_1G268500	ONI30713			PRUPE_1G268500
K27_11_peak_9022a	G5	13449963	13450387	+	137	NA	exon (ONI07903, exon 5 of 6)	-exon (ONI07903, exon 5 of 6)	1075	ONI07903	PRUPE_5G146400	ONI07903			PRUPE_5G146400
K27_11_peak_14402d	G8	22404327	22405533	+	137	NA	promoter-TSS (ONH94085)	#NAME?	36	ONH94085	PRUPE_8G269500	ONH94085			PRUPE_8G269500
K27_11_peak_8240	G4	25162477	25162747	+	137	NA	intron (ONI14548, intron 3 of 5)	-intron (ONI14548, intron 3 of 5)	1202	ONI14548	PRUPE_4G286900	ONI14548			PRUPE_4G286900
K27_11_peak_10707h	G6	22236955	22238965	+	137	NA	exon (ONI02680, exon 4 of 4)	-exon (ONI02680, exon 4 of 4)	1294	ONI02680	PRUPE_6G214400	ONI02680			PRUPE_6G214400
K27_11_peak_7480c	G4	9548140	9549336	+	137	NA	intron (ONI12426, intron 1 of 1)	-intron (ONI12426, intron 1 of 1)	1385	ONI12426	PRUPE_4G164300	ONI12426			PRUPE_4G164300
K27_11_peak_2827b	G1	43049455	43050124	+	136	NA	exon (ONI35249, exon 1 of 1)	-exon (ONI35249, exon 1 of 1)	1117	ONI35249	PRUPE_1G525500	ONI35249			PRUPE_1G525500
K27_11_peak_5647b	G3	13924718	13926265	+	136	NA	exon (ONI17004, exon 1 of 1)	-exon (ONI17004, exon 1 of 1)	649	ONI17004	PRUPE_3G133500	ONI17004			PRUPE_3G133500
K27_11_peak_13355	G8	9024315	9024464	+	136	NA	promoter-TSS (XLOC_026106_u_TCONS_00046002)	#NAME?	-105	XLOC_026106_u_TCONS_00046002	XLOC_026106	XLOC_026106_u_TCONS_00046002
K27_11_peak_546b	G1	5347539	5347900	+	136	NA	intron (ONI27220, intron 6 of 17)	-intron (ONI27219, intron 15 of 26)	4772	ONI27220	PRUPE_1G074600	ONI27219			PRUPE_1G074600
K27_11_peak_9880	G6	6669645	6670359	+	136	NA	TTS (ONI00577)	#NAME?	-1331	ONI00579	PRUPE_6G096400	ONI00578			PRUPE_6G096400
K27_11_peak_8982	G5	12839111	12839384	+	135	NA	exon (ONI07673, exon 1 of 1)	-exon (ONI07673, exon 1 of 1)	1849	ONI07673	PRUPE_5G134900	ONI07673			PRUPE_5G134900
K27_11_peak_7398	G4	8802342	8802597	+	135	NA	TTS (ONI12249)	#NAME?	1597	ONI12249	PRUPE_4G153700	ONI12249			PRUPE_4G153700
K27_11_peak_1997c	G1	32054820	32056172	+	135	NA	exon (ONI31956, exon 3 of 3)	-exon (ONI31956, exon 3 of 3)	-3524	ENSRNA050004132-T1	ENSRNA050004132	ENSRNA050004132-T1			MIR530			pre_miRNA
K27_11_peak_8320b	G5	1050774	1051598	+	135	NA	exon (ONI05505, exon 1 of 1)	-exon (ONI05505, exon 1 of 1)	810	ONI05505	PRUPE_5G010400	ONI05505			PRUPE_5G010400
K27_11_peak_3856b	G2	16820408	16820988	+	135	NA	promoter-TSS (XLOC_008597_u_TCONS_00015132)	#NAME?	-288	XLOC_008597_u_TCONS_00015132	XLOC_008597	XLOC_008597_u_TCONS_00015132
K27_11_peak_703d	G1	6722164	6723448	+	134	NA	exon (ONI27485, exon 3 of 3)	-exon (ONI27485, exon 3 of 3)	1139	ONI27485	PRUPE_1G089700	ONI27485			PRUPE_1G089700
K27_11_peak_8720b	G5	9652788	9653445	+	134	NA	TTS (ONI06832)	#NAME?	978	ONI06832	PRUPE_5G084000	ONI06832			PRUPE_5G084000
K27_11_peak_7551b	G4	10271130	10271993	+	134	NA	exon (ONI12590, exon 1 of 1)	-exon (ONI12590, exon 1 of 1)	599	ONI12590	PRUPE_4G173600	ONI12590			PRUPE_4G173600
K27_11_peak_6285a	G3	24413365	24413944	+	134	NA	promoter-TSS (XLOC_011184_u_TCONS_00019626)	#NAME?	165	XLOC_011183_u_TCONS_00019625	XLOC_011183	XLOC_011183_u_TCONS_00019625
K27_11_peak_5042b	G3	979412	980242	+	134	NA	exon (ONI14864, exon 2 of 2)	-exon (ONI14864, exon 2 of 2)	1324	ONI14864	PRUPE_3G013700	ONI14864			PRUPE_3G013700
K27_11_peak_4898b	G2	29182246	29182856	+	134	NA	exon (ONI25496, exon 2 of 2)	-exon (ONI25496, exon 2 of 2)	-1425	ONI25494	PRUPE_2G306500	ONI25495			PRUPE_2G306500
K27_11_peak_14207g	G8	20185572	20188142	+	134	NA	exon (ONH93286, exon 4 of 5)	-exon (ONH93286, exon 4 of 5)	1013	ONH93287	PRUPE_8G223400	ONH93286			PRUPE_8G223400
K27_11_peak_4650a	G2	26202578	26203217	+	134	NA	exon (ONI24498, exon 3 of 3)	-exon (ONI24498, exon 3 of 3)	2443	ONI24498	PRUPE_2G243900	ONI24498			PRUPE_2G243900
K27_11_peak_6357	G3	25026564	25026967	+	134	NA	exon (ONI19258, exon 1 of 1)	-exon (ONI19258, exon 1 of 1)	552	ONI19258	PRUPE_3G267900	ONI19258			PRUPE_3G267900
K27_11_peak_11387	G7	207918	208124	+	133	NA	exon (ONH94157, exon 3 of 3)	-exon (ONH94157, exon 3 of 3)	1596	ONH94157	PRUPE_7G001400	ONH94157			PRUPE_7G001400
K27_11_peak_4000a	G2	19036073	19036630	+	133	NA	exon (ONI22479, exon 1 of 1)	-exon (ONI22479, exon 1 of 1)	595	ONI22479	PRUPE_2G132100	ONI22479			PRUPE_2G132100
K27_11_peak_10420	G6	17406031	17406302	+	133	NA	exon (ONI01957, exon 2 of 2)	-exon (ONI01957, exon 2 of 2)	1024	ONI01957	PRUPE_6G168800	ONI01957			PRUPE_6G168800
K27_11_peak_9654b	G6	2793228	2794698	+	133	NA	exon (ONH99578, exon 1 of 1)	-exon (ONH99578, exon 1 of 1)	642	ONH99578	PRUPE_6G037000	ONH99578			PRUPE_6G037000
K27_11_peak_95a	G1	1389821	1390316	+	133	NA	promoter-TSS (ENSRNA050004189-T1)	sense_intronic-promoter-TSS (ENSRNA050004189-T1)	-874	ENSRNA050004189-T1	ENSRNA050004189	ENSRNA050004189-T1			Intron_gpII			sense_intronic
K27_11_peak_11765a	G7	9481299	9482177	+	133	NA	exon (ONH95188, exon 1 of 1)	-exon (ONH95188, exon 1 of 1)	630	ONH95188	PRUPE_7G056000	ONH95188			PRUPE_7G056000
K27_11_peak_13163c	G8	4767460	4768275	+	133	NA	promoter-TSS (ONH90297)	#NAME?	353	XLOC_027402_u_TCONS_00048239	XLOC_027402	XLOC_027402_u_TCONS_00048239
K27_11_peak_1284a	G1	17368768	17369508	+	132	NA	TTS (XLOC_004033_u_TCONS_00006842)	#NAME?	457	XLOC_004033_u_TCONS_00006842	XLOC_004033	XLOC_004033_u_TCONS_00006842
K27_11_peak_6041b	G3	21322644	21323308	+	132	NA	exon (ONI18258, exon 2 of 2)	-exon (ONI18258, exon 2 of 2)	580	ONI18258	PRUPE_3G205700	ONI18258			PRUPE_3G205700
K27_11_peak_9166g	G5	15488745	15490290	+	132	NA	exon (ONI08596, exon 5 of 5)	-exon (ONI08596, exon 5 of 5)	-1991	ONI08597	PRUPE_5G187900	ONI08597			PRUPE_5G187900
K27_11_peak_8844	G5	11171034	11171211	+	131	NA	promoter-TSS (ONI07190)	#NAME?	-54	ONI07190	PRUPE_5G105200	ONI07190			PRUPE_5G105200
K27_11_peak_11653	G7	7383981	7384281	+	131	NA	promoter-TSS (ONH94921)	#NAME?	-890	ONH94921	PRUPE_7G040100	ONH94920			PRUPE_7G040100
K27_11_peak_6995	G4	4739154	4739332	+	131	NA	intron (ONI11230, intron 2 of 6)	-intron (ONI11230, intron 2 of 6)	755	ONI11230	PRUPE_4G094000	ONI11230			PRUPE_4G094000
K27_11_peak_8203	G4	23827182	23827550	+	131	NA	promoter-TSS (XLOC_014723_u_TCONS_00025834)	#NAME?	85	XLOC_014723_u_TCONS_00025834	XLOC_014723	XLOC_014723_u_TCONS_00025834
K27_11_peak_2254	G1	36214806	36215175	+	131	NA	exon (ONI33329, exon 3 of 3)	-exon (ONI33329, exon 3 of 3)	1243	ONI33329	PRUPE_1G417400	ONI33329			PRUPE_1G417400
K27_11_peak_4437	G2	23785742	23785946	+	131	NA	exon (ONI23661_o_TCONS_00012906, exon 2 of 2)	-exon (ONI23661_o_TCONS_00012906, exon 2 of 2)	-2345	ONI23664	PRUPE_2G201100	ONI23664_m_TCONS_00012908			PRUPE_2G201100
K27_11_peak_4366a	G2	22893794	22894627	+	131	NA	exon (ONI23428, exon 1 of 1)	-exon (ONI23428, exon 1 of 1)	817	ONI23428	PRUPE_2G189100	ONI23428			PRUPE_2G189100
K27_11_peak_11765c	G7	9481299	9482177	+	130	NA	exon (ONH95188, exon 1 of 1)	-exon (ONH95188, exon 1 of 1)	630	ONH95188	PRUPE_7G056000	ONH95188			PRUPE_7G056000
K27_11_peak_14205c	G8	20182735	20184592	+	130	NA	exon (ONH93285, exon 4 of 4)	-exon (ONH93285, exon 4 of 4)	1552	ONH93285	PRUPE_8G223300	ONH93285			PRUPE_8G223300
K27_11_peak_9003	G5	13135421	13135733	+	130	NA	exon (ONI07812, exon 2 of 2)	-exon (ONI07812, exon 2 of 2)	1347	ONI07811	PRUPE_5G141100	ONI07811			PRUPE_5G141100
K27_11_peak_4640d	G2	25944195	25944923	+	130	NA	exon (ONI24407, exon 1 of 1)	-exon (ONI24407, exon 1 of 1)	2177	ONI24407	PRUPE_2G239000	ONI24407			PRUPE_2G239000
K27_11_peak_2030b	G1	32517028	32518581	+	130	NA	exon (ONI32093, exon 1 of 2)	-exon (ONI32093, exon 1 of 2)	547	ONI32093	PRUPE_1G348000	ONI32093			PRUPE_1G348000
K27_11_peak_10459f	G6	18396859	18398802	+	129	NA	exon (ONI02137, exon 1 of 1)	-exon (ONI02137, exon 1 of 1)	1044	ONI02137	PRUPE_6G179200	ONI02137			PRUPE_6G179200
K27_11_peak_13399b	G8	9853937	9854783	+	129	NA	exon (ONH90652, exon 1 of 2)	-exon (ONH90652, exon 1 of 2)	698	ONH90652	PRUPE_8G066800	ONH90652			PRUPE_8G066800
K27_11_peak_11293a	G6	29799787	29800101	+	129	NA	TTS (ONI04938)	#NAME?	4674	ONI04938	PRUPE_6G349000	ONI04938			PRUPE_6G349000
K27_11_peak_8328	G5	1376822	1377072	+	129	NA	TTS (ONI05562)	#NAME?	1895	ONI05562_m_TCONS_00028947	PRUPE_5G012900	ONI05562_m_TCONS_00028947			PRUPE_5G012900
K27_11_peak_13858	G8	15968059	15968490	+	129	NA	promoter-TSS (ONH91896)	#NAME?	-153	ONH91896	PRUPE_8G142400	ONH91896			PRUPE_8G142400
K27_11_peak_11111	G6	27022134	27022529	+	129	NA	exon (ONI03981, exon 3 of 3)	-exon (ONI03981, exon 3 of 3)	1666	ONI03981	PRUPE_6G294900	ONI03981			PRUPE_6G294900
K27_11_peak_5205b	G3	4114420	4115040	+	129	NA	exon (ONI15735, exon 1 of 1)	-exon (ONI15735, exon 1 of 1)	1404	ONI15735	PRUPE_3G058100	ONI15735			PRUPE_3G058100
K27_11_peak_5002c	G3	470541	471171	+	129	NA	TTS (ONI14778)	#NAME?	1422	ONI14778	PRUPE_3G007700	ONI14778			PRUPE_3G007700
K27_11_peak_2538	G1	39102558	39102770	+	129	NA	TTS (ONI34225)	#NAME?	-3471	ONI34226	PRUPE_1G469300	ONI34226			PRUPE_1G469300
K27_11_peak_4310b	G2	22008558	22010230	+	129	NA	intron (ONI23186, intron 2 of 2)	-intron (ONI23186, intron 2 of 2)	909	ONI23186	PRUPE_2G173800	ONI23186			PRUPE_2G173800
K27_11_peak_1243	G1	15939311	15939749	+	128	NA	exon (ONI29104, exon 1 of 1)	-exon (ONI29104, exon 1 of 1)	528	ONI29104	PRUPE_1G181800	ONI29104			PRUPE_1G181800
K27_11_peak_4310c	G2	22008558	22010230	+	128	NA	intron (ONI23186, intron 2 of 2)	-intron (ONI23186, intron 2 of 2)	909	ONI23186	PRUPE_2G173800	ONI23186			PRUPE_2G173800
K27_11_peak_6505a	G3	26346731	26347532	+	128	NA	exon (ONI19770, exon 2 of 4)	-exon (ONI19770, exon 2 of 4)	750	ONI19770	PRUPE_3G296600	ONI19770			PRUPE_3G296600
K27_11_peak_9516	G6	1427321	1427548	+	128	NA	intron (ONH99230, intron 1 of 12)	-intron (ONH99230, intron 1 of 12)	261	ONH99230	PRUPE_6G019200	ONH99230			PRUPE_6G019200
K27_11_peak_9648b	G6	2687794	2689516	+	127	NA	exon (ONH99544, exon 1 of 4)	-exon (ONH99544, exon 1 of 4)	1352	ONH99544_m_TCONS_00037000	PRUPE_6G035800	ONH99551			PRUPE_6G035800
K27_11_peak_5302	G3	5582605	5582853	+	127	NA	promoter-TSS (ONI16048)	#NAME?	-326	ONI16048	PRUPE_3G075800	ONI16048			PRUPE_3G075800
K27_11_peak_13996	G8	17781458	17781654	+	127	NA	promoter-TSS (ONH92434)	#NAME?	-267	ONH92434	PRUPE_8G175100	ONH92434			PRUPE_8G175100
K27_11_peak_4765c	G2	27550020	27551104	+	127	NA	promoter-TSS (ONI24960)	#NAME?	86	ONI24960	PRUPE_2G272100	ONI24960			PRUPE_2G272100
K27_11_peak_4046b	G2	19413018	19414392	+	127	NA	exon (ONI22556, exon 3 of 4)	-exon (ONI22556, exon 3 of 4)	666	ONI22556	PRUPE_2G136500	ONI22556			PRUPE_2G136500
K27_11_peak_3229	G2	1549277	1549594	+	127	NA	exon (ONI20450, exon 5 of 5)	-exon (ONI20450, exon 5 of 5)	-2445	ONI20449	PRUPE_2G016400	ONI20449			PRUPE_2G016400
K27_11_peak_11377	G7	84636	84913	+	127	NA	promoter-TSS (XLOC_022897_u_TCONS_00040375)	#NAME?	-286	XLOC_022897_u_TCONS_00040375	XLOC_022897	XLOC_022897_u_TCONS_00040375
K27_11_peak_9616a	G6	2348079	2348501	+	127	NA	promoter-TSS (ONH99449)	#NAME?	-768	ONH99449	PRUPE_6G029900	ONH99449			PRUPE_6G029900
K27_11_peak_13172	G8	4896284	4896799	+	127	NA	exon (ONH90324, exon 2 of 2)	-exon (ONH90324, exon 2 of 2)	1500	ONH90324	PRUPE_8G046400	ONH90324			PRUPE_8G046400
K27_11_peak_13006	G8	1912273	1912518	+	127	NA	promoter-TSS (ONH89873)	#NAME?	-677	ONH89873	PRUPE_8G021200	ONH89873			PRUPE_8G021200
K27_11_peak_12896e	G8	98969	100108	+	127	NA	exon (ONH89532, exon 2 of 5)	-exon (ONH89532, exon 2 of 5)	830	ONH89532	PRUPE_8G000700	ONH89532			PRUPE_8G000700
K27_11_peak_9437a	G6	439047	439308	+	127	NA	promoter-TSS (ONH99004)	#NAME?	-67	ONH99004	PRUPE_6G004300	ONH99004			PRUPE_6G004300
K27_11_peak_5742	G3	16167911	16168316	+	126	NA	exon (ONI17234_m_TCONS_00018655, exon 1 of 1)	-exon (ONI17234_m_TCONS_00018655, exon 1 of 1)	1907	XLOC_012268_u_TCONS_00021607	XLOC_012268	XLOC_012268_u_TCONS_00021607
K27_11_peak_10532	G6	19469499	19469812	+	126	NA	exon (ONI02234, exon 1 of 1)	-exon (ONI02234, exon 1 of 1)	1504	ONI02234	PRUPE_6G186000	ONI02234			PRUPE_6G186000
K27_11_peak_10321a	G6	14093579	14094266	+	126	NA	exon (ONI01774, exon 1 of 1)	-exon (ONI01774, exon 1 of 1)	1091	ONI01774	PRUPE_6G157500	ONI01774			PRUPE_6G157500
K27_11_peak_11523a	G7	3531845	3532360	+	126	NA	promoter-TSS (XLOC_025690_u_TCONS_00045360_minus)	#NAME?	79	XLOC_025690_u_TCONS_00045360_minus	XLOC_025690_minus	XLOC_025690_u_TCONS_00045360_minus
K27_11_peak_14112f	G8	19383103	19385682	+	126	NA	exon (ONH93008, exon 1 of 6)	-exon (ONH93008, exon 1 of 6)	1330	ONH93008	PRUPE_8G207700	ONH93009			PRUPE_8G207700
K27_11_peak_3337b	G2	4393840	4394398	+	126	NA	exon (XLOC_008241_u_TCONS_00014486, exon 1 of 1)	-exon (XLOC_008241_u_TCONS_00014486, exon 1 of 1)	2231	XLOC_008241_u_TCONS_00014486	XLOC_008241	XLOC_008241_u_TCONS_00014486
K27_11_peak_7874a	G4	14285019	14285289	+	125	NA	TTS (ONI13497)	#NAME?	1672	ONI13497	PRUPE_4G226000	ONI13497			PRUPE_4G226000
K27_11_peak_6280b	G3	24409551	24410011	+	125	NA	promoter-TSS (ONI19040_p_TCONS_00019624)	#NAME?	-164	ONI19040_p_TCONS_00019624	PRUPE_3G255500_P	ONI19040_p_TCONS_00019623			PRUPE_3G255500
K27_11_peak_9875b	G6	6664764	6665364	+	125	NA	exon (ONI00575, exon 1 of 1)	-exon (ONI00575, exon 1 of 1)	907	ONI00575	PRUPE_6G096200	ONI00575			PRUPE_6G096200
K27_11_peak_79c	G1	1238151	1238860	+	125	NA	exon (ONI26330, exon 1 of 1)	-exon (ONI26330, exon 1 of 1)	403	ONI26330	PRUPE_1G017900	ONI26330			PRUPE_1G017900
K27_11_peak_11363a	G6	30730317	30730588	+	125	NA	intron (ONI05292_j_TCONS_00040233, intron 12 of 12)	-intron (ONI05292_j_TCONS_00040233, intron 12 of 12)	-1610	ONI05291	PRUPE_6G366100_6G366200	ONI05292			PRUPE_6G366200
K27_11_peak_3056	G1	45955494	45955641	+	124	NA	TTS (ONI35955)	#NAME?	1765	ONI35955	PRUPE_1G562500	ONI35955			PRUPE_1G562500
[truncated: 12,622 more rows]

## Sheet: 770CU single condition
PeakID (cmd=annotatePeaks.pl K27_13_peaks.narrowPeak /media/cristian/Archivio1/Prunus/01-Genome/PlantEns/FASTA_v2/Pp_NCBIv2.dna.toplevel_formatted_bowtie.fa -gtf /media/cristian/Archivio1/Prunus/RNASeq_Monica/13-NewAnnot/Prunus_persica.Prunus_persica_NCBIv2.43_RABT_v1.1_sorted.gtf)	Chr	Start	End	Strand	Peak Score	Focus Ratio/Region Size	Annotation	Detailed Annotation	Distance to TSS	Nearest PromoterID	Entrez ID	Nearest Unigene	Nearest Refseq	Nearest Ensembl	Gene Name	Gene Alias	Gene Description	Gene Type
[truncated: 14,808 more rows]

[truncated: 6 more sheets: 0CU vs 475CU_0CU, 0CU vs 475CU_475CU, 475CU vs 770CU_475CU, 475CU vs 770CU_770CU, 0CU vs 770CU_0CU, 0CU vs 770CU_770CU ]
