# Supplementary material for: Evidence of chromatin and transcriptional dynamics for cold development in peach flower bud
Source: New Phytol. 2022 Aug 10;236(3):974–88. doi: 10.1111/nph.18393 (PMC9804738; doi:10.1111/nph.18393)
Supplement: Supplementary file 6 — Dataset S6 Effect size calculation for H3K4me3 and H3K27me3. [file NPH-236-974-s007.xlsx]

## Sheet: Title
New Phytologist Supporting Information
Article title: Evidence of chromatin and transcriptional dynamics for cold development in peach flower bud
Authors: Monica Canton, Cristian Forestan, Gianpiero Marconi, Esther Carrera, Claudio Bonghi and Serena Varotto
Article acceptance date: 15 July 2022
Dataset S6 Effect size calculation between genes with H3K27me3 and H3K4me3 and without H3K27me3 and H3K4me3.

## Sheet: H3K27me3
Effect size calculation between genes with H3K27me3 and genes without H3K27me3
0CU
Hedges' g = (0.873432 - 0.904502) ⁄ 0.574166 = 0.054113.
475CU
Hedges' g = (0.901867 - 0.818442) ⁄ 0.579372 = 0.143992.
770CU
Hedges' g = (0.89233 - 0.846667) ⁄ 0.56912 = 0.080234.

## Sheet: H3K4me3
Effect size calculation between genes with H3K4me3 and genes without H3K4me3
0CU
Hedges' g = (0.550526 - 1.093193) ⁄ 0.509495 = 1.065107.
475CU
Hedges' g = (0.580236 - 1.072294) ⁄ 0.528983 = 0.930196.
770CU
Hedges' g = (0.571544 - 1.084687) ⁄ 0.511208 = 1.003786.
