# Supplementary material for: Evidence of chromatin and transcriptional dynamics for cold development in peach flower bud
Source: New Phytol. 2022 Aug 10;236(3):974–88. doi: 10.1111/nph.18393 (PMC9804738; doi:10.1111/nph.18393)
Supplement: Supplementary file 7 — Dataset S7 List of selected genes with H3K4me3 and H3K27me3 peak presence. [file NPH-236-974-s009.xlsx]

## Sheet: Title
New Phytologist Supporting Information
Article title: Evidence of chromatin and transcriptional dynamics for cold development in peach flower bud
Authors: Monica Canton, Cristian Forestan, Gianpiero Marconi, Esther Carrera, Claudio Bonghi and Serena Varotto
Article acceptance date: 15 July 2022
Dataset S7 List of selected genes with a presence of H3K4me3 orH3K27me3. Abbreviations: NA, Not Annotated

## Sheet: H3K4me3
																		Chip-Seq			RNA-Seq FPKM log2 mean centered
Comparisons	Enriched at	PeakID	Chr	Start	End	Strand	Peak Score	Focus Ratio/Region Size	Annotation	Detailed Annotation	Distance to TSS	Nearest PromoterID	Entrez ID	Nearest Unigene	Nearest Refseq	Nearest Ensembl	Gene Name	K4_FAN_Cu0	K4_FAN_Cu475	K4_FAN_Cu770	Cu0	Cu200	Cu475	Cu770	transcriptAnnot_Araport	transcriptAnnot_Biomart	GeneAnnot
0CU vs 475CU	475CU	diff_c8_vs_c11_cond2_202	G1	38958171	38958292	+	4.04528	NA	exon (ONI34192, exon 1 of 3)	-exon (ONI34192, exon 1 of 3)	271	ONI34193	PRUPE_1G467600	ONI34192			PRUPE_1G467600	23.0202	44.4152	49.2576	-1.27784	-0.307465	0.882058	0.703249	gibberellin 3-oxidase 1	GA3OX1	Gibberellin 3-beta-dioxygenase 1 [Source:UniProtKB/Swiss-Prot;Acc:Q39103]
0CU vs 770CU	770CU	diff_c13_vs_c8_cond1_294	G1	38958653	38958901	+	5.56597	NA	exon (ONI34192_m_TCONS_00004122, exon 1 of 2)	-exon (ONI34192_m_TCONS_00004122, exon 1 of 2)	817	ONI34192_m_TCONS_00004122	PRUPE_1G467600	ONI34192_m_TCONS_00004122			PRUPE_1G467600	31.9725	63.2352	88.2532	-1.27784	-0.307465	0.882058	0.703249	gibberellin 3-oxidase 1	GA3OX1	Gibberellin 3-beta-dioxygenase 1 [Source:UniProtKB/Swiss-Prot;Acc:Q39103]
0CU vs 770CU	770CU	diff_c13_vs_c8_cond1_293	G1	38958403	38958544	+	4.83887	NA	exon (ONI34192, exon 1 of 3)	-exon (ONI34192, exon 1 of 3)	513	ONI34192_m_TCONS_00004122	PRUPE_1G467600	ONI34192_m_TCONS_00004122			PRUPE_1G467600	17.9046	30.8648	47.2052	-1.27784	-0.307465	0.882058	0.703249	gibberellin 3-oxidase 1	GA3OX1	Gibberellin 3-beta-dioxygenase 1 [Source:UniProtKB/Swiss-Prot;Acc:Q39103]
0CU vs 770CU	770CU	diff_c13_vs_c8_cond1_709	G4	2243046	2243230	+	4.38018	NA	exon (ONI10429_k_TCONS_00023648, exon 1 of 2)	-exon (ONI10429_k_TCONS_00023648, exon 1 of 2)	656	ONI10429_k_TCONS_00023648	PRUPE_4G047200	ONI10429_k_TCONS_00023648			PRUPE_4G047200	259.617	321.446	425.873	-1.40354	0.674021	-0.0287269	0.758248	glucan synthase-like 1	CALS11	Callose synthase 11 [Source:UniProtKB/Swiss-Prot;Acc:Q9S9U0]
475CU vs 770CU	770CU	diff_c11_vs_c13_cond2_21	G4	2243071	2243194	+	4.58474	NA	exon (ONI10429_k_TCONS_00023648, exon 1 of 2)	-exon (ONI10429_k_TCONS_00023648, exon 1 of 2)	650	ONI10429_k_TCONS_00023648	PRUPE_4G047200	ONI10429_k_TCONS_00023648			PRUPE_4G047200	194.393	243.907	326.332	-1.40354	0.674021	-0.0287269	0.758248	glucan synthase-like 1	CALS11	Callose synthase 11 [Source:UniProtKB/Swiss-Prot;Acc:Q9S9U0]
0CU vs 475CU	475CU	diff_c8_vs_c11_cond2_328	G2	28277180	28277304	+	4.2287	NA	exon (ONI25182, exon 1 of 3)	-exon (ONI25182, exon 1 of 3)	132	ONI25182	PRUPE_2G286800	ONI25182			PRUPE_2G286800	37.0881	73.0216	56.441	-1.09065	-0.146245	-0.0971445	1.33404	gibberellin 20 oxidase 2	GA20OX2	Gibberellin 20 oxidase 2 [Source:UniProtKB/Swiss-Prot;Acc:Q39111]
0CU vs 475CU	475CU	diff_c8_vs_c11_cond2_237	G2	360396	360600	+	3.62171	NA	exon (ONI20209, exon 1 of 42)	-exon (ONI20209, exon 1 of 42)	886	ONI20209_j_TCONS_00011118	PRUPE_2G003400	ONI20212			PRUPE_2G003400	95.9175	159.594	118.013	0.325529	1.25513	-0.603974	-0.97668	glucan synthase-like 3	CALS2	Callose synthase 2 [Source:UniProtKB/Swiss-Prot;Acc:Q9SL03]
475CU vs 770CU	475CU	diff_c11_vs_c13_cond1_50	G1	43455586	43455707	+	4.11118	NA	intron (ONI35351_j_TCONS_00004638, intron 2 of 5)	-intron (ONI35351, intron 1 of 1)	916	ONI35351_j_TCONS_00004638	PRUPE_1G531500	ONI35351			PRUPE_1G531500	47.3193	51.9432	25.655	0.00396822	0.896161	0.496445	-1.39657	AGAMOUS-like 24	AGL24	MADS-box protein AGL24 [Source:UniProtKB/Swiss-Prot;Acc:O82794]	ppeDAM4
0CU vs 770CU	0CU	diff_c13_vs_c8_cond2_48	G1	43464839	43464980	+	4.83616	NA	intron (ONI35352_j_TCONS_00004639, intron 2 of 8)	-intron (ONI35352, intron 1 of 6)	569	ONI35352	PRUPE_1G531600	ONI35352_j_TCONS_00004639			PRUPE_1G531600	88.2441	66.2464	48.2314	0.847658	0.58224	-0.0366544	-1.39324	K-box region and MADS-box transcription factor family protein	SVP	SVP [Source:UniProtKB/TrEMBL;Acc:A0A384KDB8]	ppeDAM5

## Sheet: H3K27me3
																		Chip-Seq			RNA-Seq
Comparisons	Enriched at	PeakID	Chr	Start	End	Strand	Peak Score	Focus Ratio/Region Size	Annotation	Detailed Annotation	Distance to TSS	Nearest PromoterID	Entrez ID	Nearest Unigene	Nearest Refseq	Nearest Ensembl	Gene Name	Cu0	Cu475	Cu770	Cu0	Cu200	Cu475	Cu770	Araport11_description	At_BiomartGene_name	At_BiomartGene_description
0CU vs 475CU	0CU	diff_c8_vs_c11_cond1_204	G1	33955666	33955805	+	6.78578	NA	intron (ONI32560, intron 2 of 4)	-intron (ONI32560, intron 2 of 4)	2128	ONI32560	PRUPE_1G373300	ONI32560			PRUPE_1G373300	15.853	2.8384	3.498	1.26458	0.327397	-0.680998	-0.910981	cytokinin oxidase 5	CKX5	Cytokinin dehydrogenase 5 [Source:UniProtKB/Swiss-Prot;Acc:Q67YU0]
0CU vs 475CU	475CU	diff_c8_vs_c11_cond2_57	G1	33954574	33954767	+	14.708	NA	exon (ONI32560, exon 1 of 5)	-exon (ONI32560, exon 1 of 5)	1063	ONI32560	PRUPE_1G373300	ONI32560			PRUPE_1G373300	1.5853	20.5784	15.741	1.26458	0.327397	-0.680998	-0.910981	cytokinin oxidase 5	CKX5	Cytokinin dehydrogenase 5 [Source:UniProtKB/Swiss-Prot;Acc:Q67YU0]
475CU vs 770CU	475CU	diff_c11_vs_c13_cond1_96	G1	33954169	33954298	+	5.13346	NA	exon (ONI32560, exon 1 of 5)	-exon (ONI32560, exon 1 of 5)	626	ONI32560	PRUPE_1G373300	ONI32560			PRUPE_1G373300	4.7559	18.4496	4.3725	1.26458	0.327397	-0.680998	-0.910981	cytokinin oxidase 5	CKX5	Cytokinin dehydrogenase 5 [Source:UniProtKB/Swiss-Prot;Acc:Q67YU0]
0CU vs 770CU	0CU	diff_c13_vs_c8_cond2_193	G1	33955666	33955789	+	6.39891	NA	intron (ONI32560, intron 2 of 4)	-intron (ONI32560, intron 2 of 4)	2120	ONI32560	PRUPE_1G373300	ONI32560			PRUPE_1G373300	15.853	2.1288	1.749	1.26458	0.327397	-0.680998	-0.910981	cytokinin oxidase 5	CKX5	Cytokinin dehydrogenase 5 [Source:UniProtKB/Swiss-Prot;Acc:Q67YU0]
0CU vs 770CU	770CU	diff_c13_vs_c8_cond1_143	G1	33954575	33954696	+	7.56834	NA	exon (ONI32560, exon 1 of 5)	-exon (ONI32560, exon 1 of 5)	1028	ONI32560	PRUPE_1G373300	ONI32560			PRUPE_1G373300	1.5853	17.0304	14.8665	1.26458	0.327397	-0.680998	-0.910981	cytokinin oxidase 5	CKX5	Cytokinin dehydrogenase 5 [Source:UniProtKB/Swiss-Prot;Acc:Q67YU0]
475CU vs 770CU	770CU	diff_c11_vs_c13_cond2_1568	G7	16888836	16888970	+	11.7703	NA	promoter-TSS (ONH97005)	#NAME?	-91	ONH97005	PRUPE_7G164100	ONH97006			PRUPE_7G164100	3.1706	3.548	14.8665	-1.19168	-0.459733	0.775973	0.875443	K-box region and MADS-box transcription factor family protein	AP3	Floral homeotic protein APETALA 3 [Source:UniProtKB/Swiss-Prot;Acc:P35632]
475CU vs 770CU	770CU	diff_c11_vs_c13_cond2_1569	G7	16889131	16889259	+	7.19756	NA	exon (ONH97005, exon 1 of 7)	-exon (ONH97005, exon 1 of 7)	165	ONH97006	PRUPE_7G164100	ONH97006			PRUPE_7G164100	6.3412	8.5152	15.741	-1.19168	-0.459733	0.775973	0.875443	K-box region and MADS-box transcription factor family protein	AP3	Floral homeotic protein APETALA 3 [Source:UniProtKB/Swiss-Prot;Acc:P35632]
0CU vs 770CU	770CU	diff_c13_vs_c8_cond1_832	G7	19131706	19131832	+	38.0219	NA	exon (ONH97764, exon 1 of 5)	-exon (ONH97764, exon 1 of 5)	565	ONH97765	PRUPE_7G208400	ONH97765			PRUPE_7G208400	0	8.5152	12.243	0.510632	1.12657	-0.563752	-1.07345	cytokinin oxidase 3	CKX3	Cytokinin dehydrogenase 3 [Source:UniProtKB/Swiss-Prot;Acc:Q9LTS3]
0CU vs 770CU	770CU	diff_c13_vs_c8_cond1_463	G4	4007649	4007842	+	15.7375	NA	exon (ONI11006, exon 1 of 1)	-exon (ONI11006, exon 1 of 1)	965	ONI11006_o_TCONS_00023983	PRUPE_4G082000	ONI11006_o_TCONS_00023983			PRUPE_4G082000	11.0971	14.192	33.231	1.14576	0.229973	-0.101331	-1.2744	nine-cis-epoxycarotenoid dioxygenase 5	NCED5	Probable 9-cis-epoxycarotenoid dioxygenase NCED5, chloroplastic [Source:UniProtKB/Swiss-Prot;Acc:Q9C6Z1]
475CU vs 770CU	770CU	diff_c11_vs_c13_cond2_804	G4	4007375	4007553	+	7.81697	NA	exon (ONI11006, exon 1 of 1)	-exon (ONI11006, exon 1 of 1)	684	ONI11006	PRUPE_4G082000	ONI11006			PRUPE_4G082000	7.9265	9.2248	20.1135	1.14576	0.229973	-0.101331	-1.2744	nine-cis-epoxycarotenoid dioxygenase 5	NCED5	Probable 9-cis-epoxycarotenoid dioxygenase NCED5, chloroplastic [Source:UniProtKB/Swiss-Prot;Acc:Q9C6Z1]
475CU vs 770CU	770CU	diff_c11_vs_c13_cond2_805	G4	4007764	4007924	+	5.72302	NA	TTS (ONI11007)	#NAME?	1064	ONI11006	PRUPE_4G082000	ONI11006			PRUPE_4G082000	6.3412	11.3536	23.6115	1.14576	0.229973	-0.101331	-1.2744	nine-cis-epoxycarotenoid dioxygenase 5	NCED5	Probable 9-cis-epoxycarotenoid dioxygenase NCED5, chloroplastic [Source:UniProtKB/Swiss-Prot;Acc:Q9C6Z1]
