# Supplementary material for: Evidence of chromatin and transcriptional dynamics for cold development in peach flower bud
Source: New Phytol. 2022 Aug 10;236(3):974–88. doi: 10.1111/nph.18393 (PMC9804738; doi:10.1111/nph.18393)
Supplement: Supplementary file 8 — Dataset S8 List of GO terms for the differentially methylated genes. [file NPH-236-974-s002.xlsx]

## Sheet: Title
New Phytologist Supporting Information
Article title: Evidence of chromatin and transcriptional dynamics for cold development in peach flower bud
Authors: Monica Canton, Cristian Forestan, Gianpiero Marconi, Esther Carrera, Claudio Bonghi and Serena Varotto
Article acceptance date: 15 July 2022
Dataset S8 List of GO terms for the differentially methylated genes.

## Sheet: CG
source	term_name	term_id	term_size	effective_domain_size	p_adj_color	adjusted_p_value__200CU x 0CU	query_size__200CU x 0CU	intersection_size__200CU x 0CU	p_adj_color	adjusted_p_value__475CU x 0CU	query_size__475CU x 0CU	intersection_size__475CU x 0CU	p_adj_color	adjusted_p_value__770CU x 0CU	query_size__770CU x 0CU	intersection_size__770CU x 0CU
ppersica.GO_BP.RABT11E10	response to drug	GO:0042493	3	17668	1	1	16	1	0.00742402	0.00742402	41	2	1	1	12	1
ppersica.GO_BP.RABT11E10	sepal giant cell differentiation	GO:0090392	2	17668	1	1	-1	-1	0.0191254	0.0191254	113	2	1	1	-1	-1
ppersica.GO_BP.RABT11E10	plant epidermal cell fate specification	GO:0090628	2	17668	1	1	-1	-1	0.0191254	0.0191254	113	2	1	1	-1	-1
ppersica.GO_BP.RABT11E10	self proteolysis	GO:0097264	6	17668	1	1	313	1	0.0207436	0.0207436	233	3	1	1	-1	-1
ppersica.GO_BP.RABT11E10	regulation of abscisic acid biosynthetic process	GO:0010115	6	17668	0.060701	0.060701	47	2	0.030034	0.030034	37	2	1	1	325	2
ppersica.GO_BP.RABT11E10	response to water	GO:0009415	6	17668	0.0368121	0.0368121	815	4	1	1	-1	-1	1	1	-1	-1
ppersica.GO_BP.RABT11E10	dipeptide transport	GO:0042938	10	17668	1	1	5	1	1	1	-1	-1	0.0411857	0.0411857	23	2
ppersica.GO_BP.RABT11E10	negative regulation of seed germination	GO:0010187	22	17668	0.258414	0.258414	840	6	1	1	-1	-1	0.0456735	0.0456735	615	6
ppersica.GO_CC.RABT11E10	clathrin-coated pit	GO:0005905	26	17645	0.0412116	0.0412116	639	6	0.0766753	0.0766753	477	5	1	1	644	2
ppersica.GO_MF.RABT11E10	ubiquinol-cytochrome-c reductase activity	GO:0008121	7	18180	1	1	251	1	0.00110933	0.00110933	332	4	0.143884	0.143884	457	3
ppersica.GO_MF.RABT11E10	calcium-dependent cysteine-type endopeptidase activity	GO:0004198	2	18180	1	1	-1	-1	0.0116043	0.0116043	113	2	1	1	-1	-1
ppersica.GO_MF.RABT11E10	tripeptide transmembrane transporter activity	GO:0042937	10	18180	0.742582	0.742582	5	1	1	1	-1	-1	0.0192341	0.0192341	23	2
ppersica.GO_MF.RABT11E10	peroxiredoxin activity	GO:0051920	7	18180	1	1	183	1	1	1	-1	-1	0.0269359	0.0269359	259	3
ppersica.GO_MF.RABT11E10	mannitol transmembrane transporter activity	GO:0015575	12	18180	1	1	667	1	1	1	501	2	0.0329529	0.0329529	828	5
ppersica.GO_MF.RABT11E10	myo-inositol transmembrane transporter activity	GO:0005365	12	18180	1	1	667	1	1	1	501	2	0.0329529	0.0329529	828	5
ppersica.GO_MF.RABT11E10	D-ribose transmembrane transporter activity	GO:0015591	12	18180	1	1	667	1	1	1	501	2	0.0329529	0.0329529	828	5
ppersica.GO_MF.RABT11E10	sorbitol transmembrane transporter activity	GO:0015576	12	18180	1	1	667	1	1	1	501	2	0.0329529	0.0329529	828	5
ppersica.GO_MF.RABT11E10	D-xylose transmembrane transporter activity	GO:0015148	12	18180	1	1	667	1	1	1	501	2	0.0329529	0.0329529	828	5
ppersica.GO_MF.RABT11E10	phospholipase A1 activity	GO:0008970	19	18180	0.16073	0.16073	694	5	1	1	363	1	0.0397928	0.0397928	509	5
ppersica.GO_MF.RABT11E10	oligopeptide transmembrane transporter activity	GO:0035673	57	18180	1	1	5	1	1	1	474	3	0.042745	0.042745	638	9

## Sheet: CHG
source	term_name	term_id	term_size	effective_domain_size	p_adj_color	adjusted_p_value__200CU x 0CU	query_size__200CU x 0CU	intersection_size__200CU x 0CU	p_adj_color	adjusted_p_value__475CU x 0CU	query_size__475CU x 0CU	intersection_size__475CU x 0CU	p_adj_color	adjusted_p_value__770CU x 0CU	query_size__770CU x 0CU	intersection_size__770CU x 0CU
ppersica.GO_BP.RABT11E10	negative regulation of anoikis	GO:2000811	2	17668	0.00480553	0.00480553	60	2	1	1	-1	-1	1	1	-1	-1
ppersica.GO_BP.RABT11E10	positive regulation of anoikis	GO:2000210	2	17668	0.00480553	0.00480553	60	2	1	1	-1	-1	1	1	-1	-1
ppersica.GO_BP.RABT11E10	negative regulation of gene expression, epigenetic	GO:0045814	8	17668	0.575297	0.575297	532	3	1	1	300	1	0.00910857	0.00910857	416	4
ppersica.GO_BP.RABT11E10	maintenance of chromatin silencing	GO:0006344	3	17668	0.0215935	0.0215935	656	3	1	1	300	1	0.586252	0.586252	366	2
ppersica.GO_BP.RABT11E10	glycerol ether metabolic process	GO:0006662	13	17668	0.025265	0.025265	16	2	1	1	-1	-1	1	1	15	1
ppersica.GO_BP.RABT11E10	cilium assembly	GO:0060271	6	17668	0.066751	0.066751	58	2	0.0255515	0.0255515	34	2	1	1	40	1
ppersica.GO_BP.RABT11E10	photosystem I assembly	GO:0048564	12	17668	0.0439995	0.0439995	141	3	1	1	-1	-1	1	1	102	1
ppersica.GO_BP.RABT11E10	centrosome cycle	GO:0007098	13	17668	0.0485141	0.0485141	22	2	0.700518	0.700518	2	1	0.360943	0.360943	57	2
ppersica.GO_CC.RABT11E10	clathrin-coated vesicle	GO:0030136	34	17645	0.0617302	0.0617302	190	4	0.016704	0.016704	417	6	0.0175697	0.0175697	428	6
ppersica.GO_CC.RABT11E10	nuclear microtubule	GO:0005880	6	17645	0.981401	0.981401	22	1	1	1	-1	-1	0.0180282	0.0180282	57	2
ppersica.GO_CC.RABT11E10	cell	GO:0005623	370	17645	0.0195201	0.0195201	25	5	1	1	32	2	1	1	38	3
ppersica.GO_CC.RABT11E10	cortical microtubule cytoskeleton	GO:0030981	2	17645	0.0361591	0.0361591	293	2	1	1	112	1	1	1	-1	-1
ppersica.GO_MF.RABT11E10	dethiobiotin synthase activity	GO:0004141	1	18180	0.0875884	0.0875884	5	1	1	1	-1	-1	0.0335399	0.0335399	2	1
ppersica.GO_MF.RABT11E10	AMP deaminase activity	GO:0003876	2	18180	0.0422933	0.0422933	210	2	1	1	-1	-1	1	1	153	1

## Sheet: CHH
source	term_name	term_id	term_size	effective_domain_size	p_adj_color	adjusted_p_value__200CU x 0CU	query_size__200CU x 0CU	intersection_size__200CU x 0CU	p_adj_color	adjusted_p_value__475CU x 0CU	query_size__475CU x 0CU	intersection_size__475CU x 0CU	p_adj_color	adjusted_p_value__770CU x 0CU	query_size__770CU x 0CU	intersection_size__770CU x 0CU
ppersica.GO_BP.RABT11E10	sugar mediated signaling pathway	GO:0010182	45	17668	0.00900599	0.00900599	333	7	1	1	159	3	0.973661	0.973661	222	4
ppersica.GO_BP.RABT11E10	plant-type cell wall organization	GO:0009664	72	17668	0.513756	0.513756	287	6	1	1	190	3	0.0213509	0.0213509	239	7
ppersica.GO_BP.RABT11E10	regulation of timing of transition from vegetative to reproductive phase	GO:0048510	48	17668	0.0228601	0.0228601	148	5	1	1	173	2	1	1	-1	-1
ppersica.GO_CC.RABT11E10	COPII vesicle coat	GO:0030127	16	17645	1	1	223	2	1	1	76	1	0.00241962	0.00241962	177	4
ppersica.GO_MF.RABT11E10	primary amine oxidase activity	GO:0008131	10	18180	1	1	282	2	0.00201938	0.00201938	264	4	1	1	333	1
ppersica.GO_MF.RABT11E10	lanosterol synthase activity	GO:0000250	13	18180	0.714364	0.714364	4	1	0.0286275	0.0286275	140	3	0.0149172	0.0149172	324	4
ppersica.GO_MF.RABT11E10	beta-amyrin synthase activity	GO:0042300	13	18180	0.714364	0.714364	4	1	0.0286275	0.0286275	140	3	0.0149172	0.0149172	324	4
ppersica.GO_MF.RABT11E10	L-alanine transmembrane transporter activity	GO:0015180	5	18180	0.0321482	0.0321482	432	3	1	1	-1	-1	0.904128	0.904128	361	2
ppersica.GO_MF.RABT11E10	aliphatic-amine oxidase activity	GO:0052595	8	18180	1	1	282	2	0.0380669	0.0380669	264	3	1	1	333	1
ppersica.GO_MF.RABT11E10	aminoacetone:oxygen oxidoreductase(deaminating) activity	GO:0052594	8	18180	1	1	282	2	0.0380669	0.0380669	264	3	1	1	333	1
ppersica.GO_MF.RABT11E10	phenethylamine:oxygen oxidoreductase (deaminating) activity	GO:0052596	8	18180	1	1	282	2	0.0380669	0.0380669	264	3	1	1	333	1
ppersica.GO_MF.RABT11E10	tryptamine:oxygen oxidoreductase (deaminating) activity	GO:0052593	8	18180	1	1	282	2	0.0380669	0.0380669	264	3	1	1	333	1
