# Supplementary material for: Evidence of chromatin and transcriptional dynamics for cold development in peach flower bud
Source: New Phytol. 2022 Aug 10;236(3):974–88. doi: 10.1111/nph.18393 (PMC9804738; doi:10.1111/nph.18393)
Supplement: Supplementary file 9 — Dataset S9 Gene number of DMGs associated with DEGs. [file NPH-236-974-s004.xlsx]

## Sheet: Title
New Phytologist Supporting Information
Article title: Evidence of chromatin and transcriptional dynamics for cold development in peach flower bud
Authors: Monica Canton, Cristian Forestan, Gianpiero Marconi, Esther Carrera, Claudio Bonghi and Serena Varotto
Article acceptance date: 15 July 2022
Dataset S9 Number of Methylated and Demethylated DMGs associated to DEG.

## Sheet: DMGs
Total Number of DMG								DMG Associated to DEG p adj <0.05									Methylated and Demethylated DMGs associated to DEG p adj <0.05
CG 9x8		CG 11x8		CG 13x8		Total		CG 9x8		CG 11x8		CG 13x8		Total	%		CG 200CU x 0CU				CG 475CU x 0CU				CG 770CU x 0CU				Total Demethylated DMGs	%
TTS	306	TTS	255	TTS	334			TTS	112	TTS	100	TTS	114	326				Demethylated	Methylated	Total		Demethylated	Methylated	Total		Demethylated	Methylated	Total
Gene	584	Gene	448	Gene	566			Gene	236	Gene	169	Gene	221	626			TTS	71	41	112	TTS	73	27	100	TTS	83	31	114
TSS	204	TSS	205	TSS	267			TSS	58	TSS	60	TSS	76	194			Gene	155	81	236	Gene	118	51	169	Gene	149	72	221
	1094		908		1167	3169			406		329		411	1146	36.1628		TSS	31	27	58	TSS	36	23	59	TSS	46	30	76
CHG 9x8		CHG 11x8		CHG 13x8				CHG 9x8		CHG 11x8		CHG 13x8						257		406		227		328		278		411	762	66.4921
TTS	241	TTS	140	TTS	167			TTS	67	TTS	43	TTS	48	158			CHG 200CU x 0CU				CHG 475CU x 0CU				CHG 770CU x 0CU
Gene	490	Gene	323	Gene	401			Gene	174	Gene	118	Gene	163	455				Demethylated	Methylated	Total		Demethylated	Methylated	Total		Demethylated	Methylated	Total
TSS	160	TSS	102	TSS	127			TSS	40	TSS	28	TSS	39	107			TTS	52	15	67	TTS	29	14	43	TTS	31	17	48
	891		565		695	2151			281		189		250	720	33.4728		Gene	148	26	174	Gene	96	22	118	Gene	130	33	163
CHH 9x8		CHH 11x8		CHH 13x8				CHH 9x8		CHH 11x8		CHH 13x8					TSS	34	6	40	TSS	21	7	28	TSS	30	9	39
TTS	145	TTS	94	TTS	140			TTS	44	TTS	25	TTS	48	117				234		281		146		189		191		250	571	79.3056
Gene	302	Gene	197	Gene	241			Gene	93	Gene	65	Gene	73	231			CHH 200CU x 0CU				CHH 475CU x 0CU				CHH 770CU x 0CU
TSS	129	TSS	81	TSS	121			TSS	34	TSS	27	TSS	29	90				Demethylated	Methylated	Total		Demethylated	Methylated	Total		Demethylated	Methylated	Total
	576		372		502	1450			171		117		150	438	30.2069		TTS	33	11	44	TTS	14	11	25	TTS	28	20	48
																	Gene	66	27	93	Gene	43	22	65	Gene	44	29	73
																	TSS	20	14	34	TSS	21	6	27	TSS	20	9	29
																		119				78				92			289	65.9817
