# Supplementary material for: Evidence of chromatin and transcriptional dynamics for cold development in peach flower bud
Source: New Phytol. 2022 Aug 10;236(3):974–88. doi: 10.1111/nph.18393 (PMC9804738; doi:10.1111/nph.18393)
Supplement: Supplementary file 10 — Dataset S10 Genes involved in plasmodesmata closure. [file NPH-236-974-s008.xlsx]

## Sheet: Title
New Phytologist Supporting Information
Article title: Evidence of chromatin and transcriptional dynamics for cold development in peach flower bud
Authors: Monica Canton, Cristian Forestan, Gianpiero Marconi, Esther Carrera, Claudio Bonghi and Serena Varotto
Article acceptance date: 15 July 2022
Dataset S10 List of genes involved in plasmodesmata closure.

## Sheet: Genes
P. trichocarpa gene ID	At gene ID	Description in Atgenie	At synonyms	p ≤ 0.01	0CU	200CU	475CU	770CU
Potri.001G065900	AT1G28110	serine carboxypeptidase-like 45	SCPL45	PRUPE_1G217200	9.40162	9.904	11.6712	14.7559
Potri.001G092200	AT1G64390	glycosyl hydrolase 9C2	AtGH9C2,GH9C2	PRUPE_5G118000	156.989	113.015	153.049	287.765
Potri.001G108700	AT1G63120	RHOMBOID-like 2	ATRBL2,RBL2	PRUPE_5G092700	21.4833	21.9799	18.83	7.70332
Potri.001G112100	AT2G42010	phospholipase D beta 1	PLDBETA,PLDBETA1	PRUPE_5G088300	1.17215	2.33489	2.0747	2.44363
Potri.001G141400	AT5G46700	Tetraspanin family protein	TET1,TRN2	PRUPE_5G034100	18.9844	11.1191	13.1543	23.1798
Potri.001G200400	AT3G13750	beta galactosidase 1	BGAL1	PRUPE_3G050200	64.9799	45.4909	39.6175	55.4831
Potri.001G236400	AT3G46010	actin depolymerizing factor 1	ADF1,atadf,ATADF1	PRUPE_2G229900	19.9905	14.3088	24.0264	19.3793
Potri.001G240900	AT2G39700	expansin A4	ATEXP4,ATEXPA4,ATHEXP ALPHA 1.6,EXPA4	PRUPE_2G237000	3.83842	3.18905	3.50902	10.929
Potri.001G283000	AT1G74520	HVA22 homologue A	ATHVA22A,HVA22A	PRUPE_8G228800	12.667	7.10136	9.0902	8.04698
Potri.001G311700	AT5G64260	EXORDIUM like 2	EXL2	PRUPE_8G064100	217.477	128.284	163.337	164.52
Potri.002G029300	AT2G16430	purple acid phosphatase 10	ATPAP10,PAP10	PRUPE_8G088900	1.0405	1.8037	2.5363	2.22241
Potri.002G060400	AT4G14130	xyloglucan endotransglucosylase/hydrolase 15	XTH15,XTR7	PRUPE_1G169700	108.14	112.236	53.2371	37.7575
Potri.002G120600	AT4G24220	NAD(P)-binding Rossmann-fold superfamily protein	AWI31,VEP1	PRUPE_1G426100	13.5782	8.30738	10.2148	11.2349
Potri.004G010100	AT4G22010	SKU5 similar 4	sks4	PRUPE_4G018800	26.5013	43.2401	40.3056	40.3033
Potri.004G042400	AT4G25810	xyloglucan endotransglycosylase 6	XTH23,XTR6	PRUPE_1G069800	57.2996	41.3116	26.1593	20.8513
Potri.004G123200	AT1G69530	expansin A1	AT-EXP1,ATEXP1,ATEXPA1,ATHEXP ALPHA 1.2,EXP1,EXPA1	PRUPE_1G276700	37.7526	66.7752	87.8426	144.035
Potri.004G206600	AT2G17230	EXORDIUM like 5	EXL5	PRUPE_8G179300	23.2289	44.963	20.2285	10.8751
Potri.005G000100	AT5G26742	DEAD box RNA helicase (RH3)	emb1138	PRUPE_6G301900	20.542	43.1416	32.8526	32.3874
Potri.005G152100	AT1G69700	HVA22 homologue C	ATHVA22C,HVA22C	PRUPE_1G272400	10.989	6.246	6.98468	14.6209
Potri.005G233400	AT2G27190	purple acid phosphatase 12	ATPAP1,ATPAP12,PAP1,PAP12	PRUPE_1G372000	1.13571	0.998216	1.3843	2.9072
Potri.006G003600	AT1G60870	maternal effect embryo arrest 9	MEE9	PRUPE_1G568400	18.3329	17.0991	21.3798	34.5289
Potri.006G058500	AT5G06860	polygalacturonase inhibiting protein 1	ATPGIP1,PGIP1	PRUPE_7G072600	0.611082	4.22151	3.42451	5.95599
Potri.006G204200	AT3G11660	NDR1/HIN1-like 1	NHL1	PRUPE_7G097100	72.5312	133.824	116.927	108.815
Potri.007G083400	AT3G45970	expansin-like A1	ATEXLA1,ATEXPL1,ATHEXP BETA 2.1,EXLA1,EXPL1	PRUPE_8G174500	67.9471	175.331	137.869	25.0639
Potri.008G038100	AT5G03300	adenosine kinase 2	ADK2	PRUPE_2G211700	66.2678	110.047	107.617	108.374
Potri.012G006100	AT5G24520	Transducin/WD40 repeat-like superfamily protein	ATTTG1,TTG,TTG1,URM23	PRUPE_2G319500	11.5785	12.6766	8.72632	7.00368
Potri.012G128100	AT5G51550	EXORDIUM like 3	EXL3	PRUPE_2G280800	104.327	88.5243	67.1071	93.8761
Potri.013G118500	AT2G42570	TRICHOME BIREFRINGENCE-LIKE 39	TBL39	PRUPE_3G123200	4.4558	4.75853	4.1855	9.22332
Potri.013G152400	AT4G03210	xyloglucan endotransglucosylase/hydrolase 9	XTH9	PRUPE_3G223200	630.501	365.167	301.759	205.987
